# Supplementary material for: Can Lokomat therapy with children and adolescents be improved? An adaptive clinical pilot trial comparing Guidance force, Path control, and FreeD
Source: J Neuroeng Rehabil. 2017 Jul 14;14:76. doi: 10.1186/s12984-017-0287-1 (PMC5513325; doi:10.1186/s12984-017-0287-1)
Supplement: Supplementary file 2 — Source data sEMG Guidance Force. (XLSX 27966 kb) [file 12984_2017_287_MOESM2_ESM.xlsx]

## Sheet: M.rectus femoris
Subject 1																					Subject 2																					Subject 3
Stance1	Swing1	Stance2	Swing2	Stance3	Swing3	Stance4	Swing4	Stance5	Swing5	Stance6	Swing6	Stance7	Swing7	Stance8	Swing8	Stance9	Swing9	Stance10	Swing10		Stance1	Swing1	Stance2	Swing2	Stance3	Swing3	Stance4	Swing4	Stance5	Swing5	Stance6	Swing6	Stance7	Swing7	Stance8	Swing8	Stance9	Swing9	Stance10	Swing10		Stance1	Swing1	Stance2	Swing2	Stance3	Swing3	Stance4	Swing4
5.03908	3.18893	2.95843	3.81591	6.65474	5.39425	5.53704	5.76537	9.23118	2.85478	4.41282	3.03236	6.59712	1.85196	4.39035	3.86339	5.00682	2.59963	9.60013	3.10195		37.7848	6.06697	50.7165	5.16668	65.8814	5.39175	42.8589	7.75502	62.1002	6.92225	64.7385	8.10763	33.3033	6.54212	43.2991	6.11448	48.7833	5.92692	55.8306	10.1658		1.72548	1.55137	1.77035	2.03273	1.89423	1.47383	1.64209	2.3156
5.0717	3.19618	2.95191	3.76517	6.65184	5.3475	5.52544	5.77153	9.24061	2.87326	4.41825	3.05411	6.62611	1.85595	4.36933	3.87825	5.00465	2.60072	9.58672	3.09252		37.7372	6.08197	49.6561	5.09415	65.9639	5.52929	42.8589	7.64248	62.4903	6.92475	64.7485	8.15765	33.2733	6.51712	43.7392	6.08698	48.7483	5.8569	54.8103	10.1733		1.72451	1.54796	1.7684	2.02005	1.8991	1.48017	1.63867	2.31414
5.10685	3.20524	2.93886	3.74959	6.6417	5.32358	5.51675	5.76935	9.25546	2.91059	4.40738	3.11572	6.74752	1.85921	4.31315	3.88042	5.00537	2.60072	9.58599	3.0831		37.5572	6.08698	49.276	5.03914	65.9639	5.59432	42.8489	7.55745	62.9179	6.91474	64.761	8.19016	33.1483	6.50211	43.7467	6.07447	48.7383	5.81189	54.4602	10.1783		1.71329	1.54455	1.7723	2.0103	1.89813	1.48553	1.62453	2.31316
5.13403	3.20234	2.92545	3.78764	6.6301	5.32249	5.50189	5.76863	9.27794	2.96604	4.38237	3.17516	6.88234	1.85124	4.29902	3.88441	5.00864	2.61377	9.58055	3.07839		37.6272	6.11448	48.9534	5.02913	66.219	5.62182	42.7689	7.53995	62.9879	6.90724	64.781	8.19516	33.1758	6.4821	43.4291	6.07697	48.7358	5.80188	54.4077	10.1783		1.71475	1.54455	1.78693	2.02591	1.89081	1.48944	1.62014	2.31511
5.13729	3.19545	2.94031	3.83295	6.61125	5.32575	5.47761	5.76609	9.27467	3.03707	4.36788	3.22553	6.94939	1.85196	4.30011	3.89999	5.00864	2.64167	9.56388	3.07984		37.9423	6.13449	48.5833	5.02413	66.374	5.63683	42.6613	7.53244	62.6478	6.89724	64.811	8.19016	33.1182	6.4646	43.3266	6.11949	48.7608	5.8394	54.5952	10.1783		1.71427	1.54406	1.80498	2.02493	1.88594	1.49041	1.6216	2.3078
5.13258	3.1969	2.96531	3.87897	6.58625	5.32503	5.47289	5.73963	9.25945	3.12732	4.37404	3.25453	6.95954	1.83565	4.30627	3.90869	5.01298	2.64892	9.52728	3.07622		38.0398	6.11949	48.0056	5.00662	66.3715	5.65183	42.5838	7.54995	62.2577	6.90474	64.7685	8.18015	33.1558	6.42709	43.3116	6.22702	48.7758	5.87941	54.9478	10.1733		1.71427	1.5426	1.81668	2.02005	1.87911	1.49383	1.6216	2.30536
5.11446	3.18422	2.97256	3.8884	6.57211	5.32249	5.47471	5.68418	9.23517	3.25851	4.41934	3.26395	6.94867	1.81536	4.31786	3.91775	5.01878	2.64892	9.5001	3.06498		38.0398	6.11949	46.9077	5.00162	66.3765	5.68184	42.4688	7.58746	62.0526	6.86973	64.7285	8.18015	33.1308	6.39708	43.1365	6.34706	48.7783	5.8594	55.0054	10.1883		1.71427	1.5187	1.82302	2.00591	1.86887	1.49334	1.62111	2.30536
5.12316	3.15414	2.98815	3.89238	6.56196	5.32503	5.47326	5.64613	9.16015	3.38608	4.45595	3.2625	6.9175	1.81246	4.332	3.92718	5.01951	2.64747	9.49611	3.05737		37.8973	6.172	46.1275	5.00162	66.3615	5.69935	42.3237	7.61247	61.9351	6.84472	64.746	8.17015	32.6606	6.40958	42.5938	6.41458	48.7933	5.75937	54.4377	10.2333		1.71036	1.51089	1.81717	1.97616	1.87179	1.49334	1.61965	2.30633
5.14237	3.15776	3.01678	3.90217	6.54892	5.33844	5.47797	5.64468	9.01772	3.45639	4.46972	3.27808	6.90119	1.81572	4.34686	3.94203	5.02712	2.64965	9.50553	3.06027		37.6547	6.22702	45.9374	5.00162	66.239	5.70185	42.2112	7.62998	61.8751	6.83972	64.7785	8.16015	32.313	6.42458	42.2262	6.43459	48.7983	5.64183	53.7574	10.2883		1.69963	1.51089	1.80351	1.96397	1.87082	1.48212	1.6177	2.30438
5.1449	3.1795	3.00663	3.90398	6.53623	5.37504	5.48159	5.64468	8.90863	3.49082	4.48784	3.33317	6.89358	1.81572	4.38636	3.94928	5.04524	2.66125	9.51097	3.05882		37.4397	6.28954	45.8999	5.02663	66.0289	5.69935	42.1062	7.64998	61.8726	6.83722	64.806	8.16015	32.3155	6.43709	42.1837	6.44209	48.7883	5.5618	53.1848	10.3058		1.68354	1.51772	1.80351	1.96397	1.88935	1.48261	1.61819	2.29658
5.13874	3.18059	3.00591	3.94385	6.54348	5.40983	5.50877	5.64468	8.88181	3.493	4.52915	3.34332	6.85842	1.82406	4.46682	3.94892	5.06843	2.67864	9.51496	3.05048		37.1771	6.33456	45.9474	5.05664	65.5788	5.70935	42.0737	7.67749	61.6	6.82722	64.796	8.16765	32.318	6.4646	42.2312	6.44209	48.8233	5.51679	52.5646	10.2858		1.67769	1.52943	1.80644	1.96299	1.88789	1.48163	1.61916	2.29902
5.15107	3.17516	3.04722	3.9645	6.56595	5.43883	5.57292	5.65157	8.88906	3.49771	4.61396	3.34332	6.8374	1.82551	4.54691	3.9482	5.09018	2.69712	9.4885	3.03381		36.8245	6.34456	45.9324	5.10916	64.731	5.72436	42.0837	7.6975	61.0198	6.82722	64.671	8.14514	32.323	6.54963	42.2862	6.4621	48.8934	5.50679	52.0844	10.2608		1.67671	1.54991	1.80595	1.97031	1.8835	1.4709	1.60892	2.30731
5.15288	3.17588	3.05193	3.95834	6.57936	5.47688	5.65157	5.64867	8.89051	3.51402	4.72015	3.34513	6.89322	1.82406	4.61541	3.95472	5.09272	2.70184	9.43921	3.00446		36.7094	6.34456	45.9374	5.21669	64.1133	5.72936	42.0737	7.6975	60.7622	6.82972	64.6035	8.07262	32.4205	6.68967	42.4013	6.49211	48.9109	5.52429	51.7393	10.2608		1.67818	1.58746	1.80498	1.97421	1.88301	1.43579	1.60307	2.30731
5.14563	3.17661	3.05121	3.96233	6.60654	5.50116	5.68672	5.64396	8.88036	3.54229	4.79481	3.35492	6.94722	1.82659	4.66397	3.96559	5.09127	2.69495	9.41276	2.99648		36.6694	6.33956	45.8924	5.28922	64.0583	5.72936	42.0937	7.7	60.7497	6.83472	64.721	7.94508	32.298	6.79721	42.4613	6.54212	48.9709	5.52679	51.4992	10.2808		1.67623	1.60795	1.80449	1.9747	1.88301	1.42555	1.60405	2.30731
5.14635	3.17588	3.01605	3.95834	6.64242	5.51675	5.6291	5.64142	8.87565	3.55533	4.81764	3.3879	6.9512	1.86139	4.69804	3.94457	5.10286	2.69423	9.39717	2.99503		36.4143	6.32955	45.7774	5.29422	63.9833	5.74186	42.1737	7.6975	60.6872	6.83472	64.9161	7.84755	32.0804	6.80721	42.4713	6.60464	49.1309	5.51929	51.3767	10.3083		1.67525	1.6177	1.79913	1.98933	1.88301	1.42311	1.60405	2.30682
5.15288	3.18204	2.95118	3.94457	6.67431	5.52907	5.59865	5.63816	8.87565	3.55715	4.80822	3.40493	6.91532	1.89582	4.71942	3.91232	5.10504	2.69495	9.38086	2.96785		36.3393	6.31205	45.4998	5.29172	63.7707	5.76187	42.3187	7.67749	60.4521	6.85973	64.806	7.82504	31.9429	6.83472	42.4288	6.62215	49.2885	5.49678	51.3117	10.2633		1.67964	1.62892	1.80693	2.01469	1.88301	1.40458	1.60453	2.31706
5.15723	3.19074	2.94212	3.94059	6.70874	5.53016	5.60155	5.64287	8.87492	3.55932	4.78792	3.40819	6.85516	1.923	4.74334	3.9337	5.10359	2.69169	9.3863	2.90624		36.3543	6.27954	45.3647	5.27421	63.6957	5.79188	42.4788	7.64748	60.3796	6.90224	64.0958	7.81754	31.9329	6.92225	42.2837	6.60964	49.356	5.46427	51.3392	10.2233		1.69037	1.63087	1.81034	2.02249	1.8835	1.4075	1.60453	2.32584
5.1565	3.19473	2.95227	3.94203	6.72288	5.53016	5.61496	5.64468	8.87492	3.56403	4.79408	3.4129	6.80696	1.92698	4.77451	3.91884	5.10576	2.68843	9.37615	2.84862		36.3243	6.22952	45.7073	5.26421	63.9733	5.82939	42.4263	7.61247	60.4071	6.93475	63.3506	7.80503	31.9254	7.02228	42.1912	6.60964	49.451	5.46927	51.4342	10.2208		1.69329	1.62843	1.81083	2.02103	1.89033	1.42213	1.60356	2.33023
5.15433	3.1998	2.95662	3.94348	6.71817	5.53233	5.62656	5.63816	8.87891	3.56005	4.84881	3.41363	6.78594	1.91901	4.80568	3.90398	5.10685	2.6877	9.34172	2.81636		36.2093	6.20451	46.0574	5.26921	64.2834	5.83189	42.1287	7.56245	60.3346	6.95476	60.7172	7.80253	31.9079	7.0923	42.2162	6.61965	50.9715	5.50679	51.5067	10.2233		1.69183	1.62404	1.81961	2.022	1.91569	1.42408	1.60795	2.33169
5.14635	3.20379	2.95662	3.94457	6.71889	5.53233	5.6088	5.63381	8.88217	3.55715	4.8923	3.40892	6.76927	1.89908	4.81909	3.89854	5.117	2.68299	9.28047	2.79788		36.1317	6.19201	46.195	5.27171	64.2709	5.83189	42.1637	7.49243	60.1445	6.95476	54.9103	7.80503	31.8078	7.11981	42.1862	6.66216	53.6549	5.5343	51.3892	10.2533		1.69086	1.62697	1.83619	2.04054	1.943	1.42213	1.61673	2.33364
5.14817	3.20161	2.95734	3.92355	6.71889	5.51276	5.58706	5.63308	8.92168	3.55606	4.90462	3.39877	6.75912	1.90596	4.80822	3.88224	5.14092	2.66849	9.25945	2.79462		36.1717	6.18451	46.2225	5.27421	64.5309	5.82689	42.3187	7.43241	60.047	6.99977	52.5696	7.82754	31.3852	7.14732	42.1187	6.76219	55.1754	5.5393	51.3092	10.3309		1.69963	1.63623	1.84594	2.05175	1.943	1.42701	1.61673	2.33462
5.15578	3.19835	2.96205	3.92101	6.72252	5.4979	5.55118	5.63308	8.92711	3.55606	4.91187	3.38717	6.76238	1.91212	4.80133	3.85324	5.14817	2.66994	9.25945	2.79933		36.0792	6.18451	46.165	5.26921	64.8285	5.8394	42.2012	7.37489	60.0445	7.0748	52.2895	7.85505	30.9375	7.20234	42.0787	6.84972	55.378	5.5443	51.5342	10.3459		1.71817	1.63184	1.85131	2.06053	1.89276	1.42652	1.61185	2.33169
5.16991	3.20089	2.96604	3.93044	6.72795	5.4834	5.47326	5.63308	8.90066	3.56149	4.92419	3.3879	6.76383	1.90198	4.79553	3.8199	5.14889	2.67828	9.2609	2.80005		36.2693	6.17951	46.31	5.26921	64.856	5.8619	42.1662	7.30487	60.067	7.0998	49.0634	7.84755	30.875	7.27486	41.9911	6.86473	55.408	5.56681	51.7918	10.3083		1.73524	1.63428	1.85131	2.04639	1.87033	1.42652	1.61136	2.33462
5.15723	3.20451	2.9925	3.9482	6.73121	5.47289	5.38265	5.63272	8.87348	3.58976	4.91513	3.39659	6.76383	1.90125	4.79336	3.7996	5.15976	2.68408	9.2609	2.80331		36.4618	6.19951	46.6376	5.26921	64.8586	5.8569	42.1662	7.24985	60.037	7.1023	45.0321	7.84505	30.865	7.31737	41.8536	6.85973	56.1032	5.60432	51.7918	10.2583		1.77328	1.63721	1.8557	2.00542	1.87033	1.42603	1.59917	2.30926
5.13077	3.19364	2.99322	3.95472	6.7352	5.48159	5.31488	5.63381	8.84158	3.59375	4.91513	3.40747	6.76021	1.90053	4.81764	3.80649	5.1739	2.67755	9.26779	2.81237		36.2643	6.23952	46.7402	5.25921	64.8986	5.82189	42.1637	7.23985	59.8669	7.0998	41.566	7.83504	30.7425	7.34738	41.7235	6.85973	56.9085	5.61182	51.4592	10.2508		1.80547	1.63331	1.88935	1.98738	1.86594	1.43872	1.60356	2.29902
5.11301	3.1853	3.02221	3.95544	6.73375	5.50587	5.25001	5.62439	8.76656	3.59194	4.95065	3.41834	6.7381	1.90343	4.85243	3.80975	5.18948	2.67864	9.28591	2.81346		35.6991	6.29204	46.7502	5.2292	64.9261	5.79938	42.1587	7.24985	59.8969	7.0998	39.6429	7.83504	30.6024	7.36239	41.601	6.86723	57.3086	5.62182	51.1316	10.2408		1.80547	1.60697	1.93471	1.98494	1.84399	1.4553	1.61526	2.30146
5.07713	3.1853	3.04034	3.95146	6.75006	5.52544	5.1681	5.60192	8.75279	3.59266	4.99196	3.4361	6.68446	1.90524	4.87382	3.81265	5.19383	2.67755	9.31526	2.79788		35.389	6.34456	46.7227	5.18168	64.9261	5.79688	41.9536	7.26736	59.4593	7.0998	38.9877	7.83504	30.685	7.36489	41.566	6.86723	57.3586	5.66434	50.9865	10.1808		1.80351	1.57527	1.95519	1.99762	1.84692	1.46164	1.64599	2.30243
5.02639	3.18458	3.03635	3.95689	6.76854	5.55553	5.07858	5.56604	8.83687	3.59266	5.03364	3.44878	6.64641	1.90596	4.91404	3.80975	5.19564	2.68009	9.3265	2.75547		35.4265	6.36457	46.7202	5.14417	64.3859	5.80688	41.0983	7.26736	58.1764	7.0923	38.8951	7.85755	30.7525	7.3824	41.616	6.86723	57.0635	5.69935	50.959	10.1158		1.79376	1.55284	1.94885	2.00152	1.85667	1.46456	1.66793	2.30243
5.01335	3.18603	3.04179	3.99495	6.77869	5.58851	5.05466	5.53994	8.90392	3.59266	5.07025	3.44697	6.69135	1.89038	5.0032	3.78474	5.19564	2.68299	9.31635	2.70329		35.524	6.37957	46.7402	5.15417	62.3852	5.80688	40.103	7.26486	57.8038	7.0898	38.9201	7.94508	30.8125	7.4049	41.6435	6.86723	56.8735	5.74937	50.9665	10.0533		1.78791	1.5265	1.95275	2.00689	1.8518	1.467	1.67135	2.30243
5.03872	3.19364	3.05012	4.01851	6.78956	5.62294	5.12678	5.51421	8.9398	3.60064	5.07713	3.46872	6.7352	1.85377	5.16266	3.78076	5.19419	2.68843	9.34281	2.67393		35.534	6.38457	46.7302	5.21419	59.9445	5.80188	39.6904	7.26486	57.6962	7.0898	38.8501	8.0101	31.1451	7.4074	41.6585	6.86723	56.8459	5.8569	50.949	9.96323		1.78791	1.48212	1.95519	2.00396	1.87131	1.46554	1.6694	2.30048
5.06227	3.1998	3.08383	4.02177	6.8037	5.64613	5.22754	5.49319	8.92856	3.61296	5.04596	3.51474	6.7381	1.82551	5.28371	3.78293	5.19383	2.67393	9.47292	2.65762		36.0792	6.37707	46.7302	5.21419	56.7259	5.80688	39.3653	7.26486	57.1586	7.0848	38.7001	7.97259	31.3177	7.4049	41.6985	6.86973	56.7484	5.93443	50.839	9.89821		1.79181	1.48066	1.96397	1.9864	1.8674	1.46749	1.66452	2.29853
5.07568	3.1969	3.11644	4.03264	6.81638	5.657	5.29531	5.49428	8.8945	3.61223	4.99776	3.60209	6.72179	1.82406	5.32358	3.78076	5.19311	2.65255	9.6023	2.62537		36.7569	6.37707	46.7827	5.2342	53.5049	5.80688	38.9301	7.26736	56.876	7.0898	38.6175	7.88256	31.3152	7.37239	41.521	6.90474	56.6134	5.93943	50.6089	9.89071		1.79181	1.48456	1.96397	1.97372	1.8674	1.46798	1.65574	2.29853
5.08945	3.17262	3.12442	4.04895	6.83414	5.65483	5.31778	5.49899	8.91407	3.6155	4.94159	3.70682	6.69932	1.82804	5.35692	3.77931	5.19311	2.64095	9.67406	2.57318		36.9995	6.37457	46.9077	5.28171	53.1572	5.83689	38.9351	7.26736	56.7959	7.0848	38.4975	7.74751	31.3402	7.28987	41.2734	6.96226	56.7809	5.92692	50.3713	9.8707		1.79474	1.44603	1.96299	1.9586	1.8674	1.46359	1.65818	2.30146
5.10903	3.1603	3.13674	4.05511	6.86132	5.66788	5.3243	5.49971	8.99126	3.61622	4.87382	3.77061	6.69461	1.82804	5.41309	3.78076	5.19238	2.65508	9.74872	2.54346		37.1296	6.37707	46.9777	5.34674	52.3745	5.94943	38.3149	7.25986	56.7809	7.0848	38.46	7.65498	31.3877	7.21984	41.2584	6.97726	56.1307	5.90692	50.2263	9.78818		1.79913	1.39141	1.96397	1.93178	1.87667	1.46017	1.66891	2.30926
5.12062	3.16102	3.17588	4.06127	6.87473	5.66788	5.35547	5.49428	9.07534	3.61622	4.80822	3.80577	6.69171	1.81463	5.43556	3.79779	5.19238	2.67139	9.8183	2.52896		37.2746	6.44209	46.9652	5.41176	50.3839	6.01695	37.9623	7.25736	56.7859	7.0848	38.67	7.60997	31.3652	7.18733	41.3509	6.97226	55.3905	5.88691	50.1688	9.72316		1.80644	1.38312	1.9708	1.91666	1.88789	1.45042	1.67281	2.3273
5.11772	3.15957	3.23568	4.08229	6.87872	5.65628	5.43556	5.48884	9.16196	3.6155	4.81583	3.81483	6.68519	1.77658	5.43556	3.79924	5.1884	2.63696	9.83316	2.53041		37.3021	6.55213	46.9902	5.42926	48.7958	6.03446	37.9398	7.26986	56.7809	7.0723	38.8476	7.58746	31.3052	7.22484	41.2984	6.97226	55.0404	5.8519	50.2088	9.73066		1.8079	1.36897	1.96982	1.91471	1.88984	1.4553	1.67866	2.34047
5.09344	3.14218	3.30671	4.13303	6.88343	5.64939	5.47	5.48884	9.29062	3.6155	4.89085	3.82968	6.687	1.77441	5.48087	3.80577	5.1768	2.60833	9.8212	2.46953		37.2346	6.61465	47.1028	5.42676	48.0406	6.05196	37.7923	7.27736	56.7859	7.06479	38.7901	7.57996	31.3377	7.26986	41.2984	6.99227	54.7653	5.82939	50.0662	9.76067		1.8079	1.3602	1.98299	1.91276	1.88984	1.4592	1.68695	2.34242
5.05756	3.14	3.4245	4.21711	6.88814	5.62294	5.43556	5.4834	9.40116	3.61006	4.93615	3.96849	6.68591	1.78528	5.58996	3.81048	5.15288	2.60362	9.79946	2.36116		37.1471	6.63215	47.1953	5.42926	47.858	6.06697	37.3796	7.27736	56.7684	7.0823	38.8626	7.57246	31.3652	7.31487	41.3259	7.02228	54.8328	5.8594	49.8337	9.78317		1.78547	1.37678	1.99811	1.91032	1.8874	1.48407	1.69134	2.34291
5.04343	3.14	3.58433	4.31098	6.90662	5.60808	5.43013	5.48884	9.44175	3.59592	4.9579	4.17616	6.68519	1.79361	5.69143	3.80721	5.12062	2.60507	9.79873	2.32238		37.0895	6.63965	47.1953	5.42926	48.0156	6.08698	37.1346	7.29487	56.6809	7.0923	38.9651	7.54995	31.2902	7.33238	41.5035	7.0973	55.448	5.99445	49.8162	9.80318		1.77572	1.4709	1.99469	1.90447	1.8874	1.48553	1.69378	2.34437
5.02168	3.13819	3.72531	4.36752	6.94722	5.6088	5.43339	5.49101	9.44247	3.57708	4.98182	4.32475	6.68664	1.80702	5.74978	3.80649	5.09562	2.61703	9.84476	2.32709		37.0895	6.64216	47.1728	5.43176	47.848	6.10198	37.042	7.34738	56.5659	7.0823	38.9201	7.50494	30.885	7.34238	41.8786	7.18233	55.583	6.13199	49.6411	9.89571		1.77474	1.57722	1.99469	1.88057	1.88789	1.49431	1.70012	2.34486
4.95717	3.13928	3.88985	4.40195	6.99252	5.61098	5.43339	5.47761	9.43631	3.56548	5.00791	4.40883	6.69787	1.81572	5.81212	3.7996	5.08945	2.62247	9.93573	2.34884		37.092	6.65216	47.1728	5.49428	47.4604	6.10198	36.962	7.3924	56.4558	7.0823	38.7401	7.46492	30.2523	7.36489	41.9386	7.18733	55.6231	6.22202	48.5458	10.0032		1.77815	1.61673	1.99469	1.85472	1.88447	1.50114	1.70744	2.34389
4.90861	3.13746	4.06381	4.41608	7.03202	5.64287	5.42723	5.47144	9.43015	3.56149	5.02096	4.46138	6.72107	1.82659	5.89258	3.8025	5.09272	2.62392	10.0466	2.355		37.0795	6.66216	47.1603	5.60682	46.7302	6.10198	36.8945	7.3974	56.2858	7.06479	38.505	7.43241	29.5021	7.3924	41.8736	7.14982	55.6931	6.28204	46.7052	10.0183		1.76206	1.63087	1.99421	1.82058	1.8796	1.50212	1.71768	2.34389
4.8894	3.13855	4.20153	4.40267	7.05485	5.68745	5.41926	5.47217	9.41747	3.56548	5.01842	4.49183	6.73665	1.85377	5.94295	3.8025	5.09743	2.62174	10.0981	2.34014		37.072	6.67217	46.9102	5.62683	46.135	6.10198	36.887	7.3974	56.0707	6.99977	38.3775	7.42991	29.3645	7.3974	41.7811	7.16232	55.8706	6.29954	45.3272	10.0158		1.77181	1.63916	1.99713	1.78206	1.88301	1.49675	1.72451	2.3434
4.86041	3.14471	4.27437	4.40448	7.05848	5.69506	5.36091	5.46238	9.41928	3.56657	5.01878	4.5277	6.71817	1.86936	5.97992	3.79779	5.0967	2.62718	10.1198	2.31296		37.072	6.71718	46.5251	5.59181	46.1075	6.11198	36.852	7.3924	55.9357	6.94725	38.3499	7.43491	29.0119	7.41241	41.7836	7.17983	56.3183	6.29704	44.4469	10.0358		1.77864	1.65038	1.99713	1.75718	1.88057	1.48017	1.72548	2.3434
4.79553	3.15015	4.31859	4.40992	7.05558	5.66099	5.26885	5.45731	9.42906	3.55787	5.02893	4.56975	6.68048	1.86211	6.01797	3.75176	5.09562	2.62682	10.1416	2.30136		37.072	6.82972	46.3625	5.58181	46.1075	6.11949	36.6194	7.3949	55.8606	6.93225	37.5522	7.43491	27.614	7.41491	42.2512	7.15982	56.3733	6.29204	44.1043	10.0358		1.76645	1.65818	1.98835	1.74548	1.86106	1.47773	1.72548	2.3434
4.73428	3.15631	4.33961	4.40992	7.06899	5.58996	5.20036	5.46057	9.4316	3.57273	5.05756	4.60236	6.65801	1.87806	6.05059	3.67529	5.09344	2.61775	10.1793	2.27708		37.0595	6.99977	46.285	5.58181	46.2375	6.11448	36.2868	7.3974	55.8256	6.94475	36.8945	7.43491	26.281	7.41241	42.5938	7.11981	56.3858	6.29204	44.1693	10.0333		1.72353	1.66257	1.99079	1.74255	1.8596	1.47773	1.72207	2.33803
4.71073	3.15486	4.33961	4.40376	7.08747	5.53233	5.18695	5.47616	9.40116	3.58107	5.08656	4.61034	6.6446	1.94039	6.07886	3.59266	5.09344	2.61703	10.247	2.23649		37.062	7.13732	46.2325	5.57681	46.4276	6.12949	35.9742	7.3974	55.7881	6.94475	36.8069	7.42491	25.5683	7.41741	42.6939	7.01978	56.5509	6.29704	43.8542	10.0333		1.70597	1.66354	1.98738	1.74743	1.86984	1.47432	1.71183	2.33706
4.70746	3.15486	4.33743	4.40666	7.08421	5.48485	5.2221	5.47326	9.32469	3.58215	5.10214	4.60997	6.6243	1.97156	6.08647	3.50641	5.09272	2.5942	10.3304	2.23323		36.872	7.17733	46.2425	5.5618	46.4576	6.14449	35.8291	7.3924	55.573	6.83722	36.8119	7.41241	25.4383	7.41741	42.8964	6.88473	57.081	6.30205	43.8067	10.0258		1.705	1.66208	1.97031	1.75523	1.8835	1.47383	1.71085	2.33657
4.70855	3.15305	4.33888	4.42297	7.07406	5.41454	5.25798	5.45042	9.29751	3.58107	5.11048	4.60925	6.60654	1.98098	6.08756	3.41689	5.09489	2.51483	10.442	2.23323		36.3543	7.16983	46.2025	5.5443	46.4576	6.23202	35.8466	7.36739	55.2204	6.68967	36.832	7.4049	25.4408	7.43241	43.1015	6.90224	57.1586	6.30205	43.9968	10.0183		1.70646	1.66598	1.96494	1.76889	1.8952	1.47529	1.71085	2.33462
4.70746	3.15305	4.34287	4.45341	7.06391	5.37033	5.2877	5.43339	9.30765	3.58107	5.12062	4.60707	6.60654	1.96214	6.09299	3.36977	5.10033	2.49743	10.5993	2.22888		35.7191	7.17983	46.2175	5.52679	46.36	6.44459	35.7791	7.32488	55.2104	6.60964	36.912	7.4024	25.4383	7.45492	43.104	7.06479	57.151	6.29704	44.0068	10.0082		1.70646	1.6772	1.96299	1.77913	1.90105	1.47627	1.70744	2.32682
4.70819	3.15305	4.34686	4.49327	7.05232	5.36091	5.30799	5.42071	9.31309	3.57817	5.13693	4.5991	6.56849	1.96214	6.09263	3.36977	5.10576	2.53875	10.72	2.22888		34.6337	7.18233	46.1925	5.52429	45.9799	6.69717	35.7491	7.29987	55.2729	6.59964	37.1571	7.37739	25.3707	7.48993	43.0865	7.20984	57.151	6.29204	43.8492	10.0057		1.70988	1.67915	1.93714	1.78937	1.90105	1.4709	1.70159	2.31706
4.70819	3.13312	4.34577	4.51756	7.04543	5.35946	5.32503	5.39207	9.31164	3.58034	5.14237	4.59475	6.50072	1.96214	6.09191	3.37304	5.09417	2.58188	10.7889	2.23432		33.6009	7.18233	46.1825	5.51679	45.6898	6.94475	35.7266	7.27736	55.523	6.60214	37.4021	7.29487	25.4007	7.51494	43.094	7.22735	57.5237	6.28204	43.7617	10.0358		1.71183	1.67281	1.90642	1.79327	1.89715	1.46554	1.71231	2.30975
4.6734	3.086	4.34142	4.5277	7.03383	5.35837	5.35293	5.34351	9.33012	3.60064	5.14962	4.59149	6.45288	1.96975	6.09988	3.37521	5.07315	2.61232	10.8479	2.23939		33.5584	7.17983	46.135	5.49678	45.6698	7.17983	35.7591	7.23735	55.6231	6.60214	37.4196	7.14732	25.4333	7.52494	43.3066	7.21484	58.1989	6.26703	43.7367	10.1108		1.70939	1.66988	1.89423	1.78986	1.8952	1.46456	1.70841	2.30877
4.66252	3.03707	4.34649	4.52662	7.02586	5.36489	5.37794	5.30763	9.35658	3.62564	5.16303	4.58062	6.43186	1.96214	6.12416	3.36977	5.06843	2.61775	10.9056	2.24265		33.2933	7.17733	45.7849	5.5393	45.6673	7.4024	35.9267	7.21734	54.9228	6.59964	37.3046	6.95226	25.4608	7.49493	43.3716	7.20234	58.3639	6.27954	43.7142	10.1833		1.70207	1.6733	1.87569	1.80498	1.8952	1.48358	1.67964	2.30341
4.67086	3.00047	4.34903	4.53677	7.03673	5.38736	5.40041	5.30002	9.38231	3.63507	5.13258	4.56902	6.42642	1.96286	6.14047	3.34259	5.07097	2.63479	10.919	2.24809		33.0407	7.16983	45.0396	5.67434	45.6748	7.60997	36.0642	7.21484	53.8075	6.59964	37.1771	6.82471	25.4758	7.49493	43.3991	7.17733	58.3614	6.31205	43.6842	10.1633		1.69134	1.67427	1.8674	1.81181	1.8952	1.49187	1.66647	2.29121
4.6734	2.97764	4.34505	4.56648	7.05775	5.40766	5.43665	5.28661	9.4316	3.63797	5.08474	4.57264	6.42243	1.96286	6.12307	3.32157	5.06843	2.60145	10.923	2.24446		32.9707	7.15732	44.1093	5.76187	45.6898	7.705	36.1392	7.21484	53.1723	6.59964	37.037	6.7947	25.4207	7.50494	43.4691	7.12231	58.3464	6.32955	43.6842	10.0908		1.68013	1.6694	1.86204	1.86253	1.8952	1.49236	1.67671	2.27951
4.67159	2.97256	4.35229	4.58823	7.07443	5.42469	5.44825	5.18078	9.49865	3.6405	5.08728	4.59149	6.42497	1.96286	6.11836	3.30526	5.06445	2.59891	10.9284	2.23649		32.9307	7.14232	43.3016	5.76437	45.6348	7.7075	36.1767	7.21734	52.9422	6.59464	36.8044	6.7872	25.1957	7.50494	43.5316	7.03978	58.3164	6.30705	43.6042	10.0283		1.6694	1.6694	1.84302	1.92739	1.90447	1.49236	1.68988	2.26439
4.6647	2.97148	4.38962	4.60454	7.07877	5.44281	5.40693	5.0514	9.55555	3.63652	5.0967	4.60309	6.43657	1.9451	6.13576	3.26322	5.06916	2.59746	10.9298	2.22236		32.9257	7.15232	43.1215	5.75437	45.6298	7.705	36.1517	7.20984	52.8046	6.60214	36.2118	6.7697	25.1056	7.49243	43.6492	6.95726	58.2239	6.26703	43.4491	9.96824		1.65916	1.67086	1.83473	1.92837	1.91422	1.49236	1.67818	2.23806
4.66325	2.96314	4.44507	4.62411	7.07406	5.43194	5.37504	4.97421	9.57403	3.61405	5.09562	4.6078	6.44454	1.94257	6.19338	3.20777	5.07387	2.5942	10.9284	2.21474		32.9032	7.21734	43.044	5.78688	45.5398	7.695	35.8441	7.20734	52.7546	6.59964	35.444	6.7697	25.1457	7.48493	43.7467	6.91474	58.1764	6.24703	43.279	9.88071		1.64794	1.67281	1.83473	1.9391	1.91178	1.49431	1.66403	2.21221
4.64114	2.96133	4.48929	4.62954	7.06645	5.41165	5.37033	4.93216	9.5657	3.60209	5.09743	4.61106	6.4391	1.94655	6.29377	3.17987	5.07315	2.58659	10.94	2.21329		32.8507	7.24985	42.4163	5.8469	44.9246	7.68499	35.2564	7.20984	52.7596	6.57964	35.1714	6.84472	25.1482	7.48243	43.7367	6.90474	58.2914	6.28204	42.9164	9.78818		1.63721	1.67281	1.83522	1.97275	1.91032	1.5026	1.66111	2.20245
4.55235	2.96604	4.52227	4.63027	7.065	5.41708	5.39135	4.91876	9.52365	3.60064	5.09562	4.62048	6.42714	1.948	6.41881	3.15087	5.07315	2.58477	10.9414	2.21329		32.8257	7.23985	41.8261	5.89941	44.637	7.67749	34.7338	7.21984	52.7646	6.53712	35.0539	6.90474	25.1657	7.46242	43.7367	6.90724	58.4315	6.38957	42.5163	9.74316		1.63916	1.67281	1.82254	1.97957	1.93032	1.50894	1.66403	2.2044
4.47298	2.96604	4.55489	4.62954	7.11574	5.41998	5.44281	4.91731	9.42435	3.60136	5.08728	4.63136	6.41301	1.948	6.52065	3.11826	5.07242	2.58514	10.9298	2.21076		32.8232	7.25986	41.556	5.92942	44.7245	7.67499	34.4362	7.22985	52.7696	6.49461	34.8663	6.96476	25.1957	7.42491	43.7317	6.90724	58.4215	6.49211	42.2362	9.78317		1.63916	1.66793	1.81571	1.98591	1.93617	1.50017	1.66013	2.20977
4.41825	2.95915	4.57591	4.62809	7.20816	5.41998	5.5403	4.91731	9.366	3.60281	5.07713	4.61034	6.40794	1.94728	6.55762	3.11572	5.09127	2.58115	10.9204	2.20387		32.7831	7.28736	41.4209	5.94943	44.817	7.67749	34.3486	7.24485	52.7696	6.49711	34.8288	7.05979	25.1957	7.42991	43.8167	6.86973	58.3214	6.51712	41.8986	9.83819		1.64257	1.66598	1.81863	1.98591	1.93422	1.49968	1.66647	2.21074
4.36679	2.92799	4.59294	4.6165	7.28861	5.41998	5.64323	4.91586	9.39318	3.59919	5.08329	4.56866	6.40612	1.94728	6.56595	3.11826	5.11156	2.58188	10.9088	2.17959		32.7681	7.29487	41.3634	5.95943	44.8671	7.67749	34.3286	7.26986	52.6896	6.54963	34.8588	7.13732	25.2132	7.46492	43.8192	6.81971	58.3364	6.52212	41.6735	9.8682		1.64209	1.66598	1.8201	1.98787	1.93422	1.50212	1.68061	2.21367
4.3918	2.82433	4.60091	4.6165	7.36364	5.41998	5.68817	4.91477	9.4229	3.59846	5.07931	4.55017	6.39308	1.94655	6.56994	3.11826	5.10685	2.58188	10.8965	2.16944		32.7656	7.24485	41.3709	5.95693	44.8746	7.67499	34.3211	7.32238	52.457	6.59464	34.9063	7.15982	25.0381	7.48493	43.8292	6.90474	58.4815	6.53212	41.6635	9.88821		1.64355	1.67232	1.8162	1.98396	1.93373	1.50699	1.685	2.22001
4.43782	2.68553	4.59149	4.62012	7.43286	5.41708	5.71463	4.91332	9.44936	3.6068	5.06698	4.55561	6.37169	1.94583	6.56994	3.12043	5.09127	2.5826	10.8954	2.16944		32.7331	7.17233	41.3909	5.95943	44.9346	7.67999	34.3286	7.42241	52.3345	6.61215	34.9588	7.16733	24.743	7.45492	43.7592	7.0823	58.499	6.54462	41.2384	9.90071		1.64111	1.67574	1.81571	1.98153	1.92739	1.50065	1.68891	2.22635
4.43239	2.60579	4.59222	4.62012	7.45533	5.43665	5.72949	4.91187	9.47292	3.61223	5.05539	4.56322	6.37496	1.94583	6.56994	3.11644	5.06771	2.58876	10.89	2.16727		32.7331	7.14232	41.4009	5.97444	45.2922	7.67749	34.3637	7.56996	52.3395	6.59964	35.0364	7.16232	24.688	7.4024	43.5516	7.18233	58.4915	6.54963	40.7657	9.90571		1.6416	1.67135	1.81668	1.98835	1.92349	1.49529	1.69086	2.22245
4.42478	2.55687	4.59077	4.61469	7.47091	5.47072	5.73021	4.90788	9.46965	3.60933	5.04415	4.58062	6.44527	1.95272	6.58625	3.10412	5.04886	2.58876	10.8621	2.16691		32.7181	7.11731	41.4034	5.96694	45.6798	7.72001	34.3912	7.68749	52.307	6.53462	35.0439	7.14982	24.6905	7.3824	43.3291	7.23485	58.5065	6.53712	40.7257	9.90571		1.64062	1.66745	1.82254	1.9903	1.92349	1.49236	1.69232	2.22586
4.37875	2.51157	4.58678	4.60236	7.49918	5.48485	5.71716	4.90317	9.48234	3.60861	5.06155	4.56975	6.53007	1.96033	6.59784	3.10195	5.04741	2.58659	10.8229	2.16799		32.5106	7.06479	41.4009	5.92442	45.8499	7.81254	34.3086	7.77752	52.0569	6.40458	35.1739	7.15732	24.6255	7.4074	43.174	7.26736	58.5115	6.55213	40.7057	9.92072		1.64452	1.66501	1.82254	1.99664	1.923	1.50407	1.69525	2.22586
4.27437	2.49308	4.59294	4.59765	7.51078	5.4834	5.71644	4.90245	9.49684	3.61006	5.0543	4.52988	6.56269	1.95815	6.59168	3.10086	5.01878	2.54926	10.7726	2.1727		31.5327	7.02978	41.3609	5.90692	45.9024	7.85755	34.1936	7.81754	51.4467	6.30205	35.5915	7.15232	24.5705	7.43241	43.1165	7.31737	58.5065	6.57213	40.3256	10.0032		1.64843	1.66501	1.81961	2.01371	1.92934	1.53821	1.69281	2.22489
4.21276	2.4775	4.60635	4.59765	7.51948	5.49029	5.76138	4.90317	9.49684	3.60825	5.04053	4.51285	6.56523	1.95815	6.57537	3.09252	5.01697	2.49453	10.7153	2.1756		30.3774	7.03228	41.3534	5.90442	45.8799	7.86255	34.1561	7.80253	51.0566	6.28704	36.2743	7.11981	24.568	7.46242	43.1315	7.42991	58.499	6.57463	39.9955	10.1108		1.65086	1.66354	1.81034	2.01469	1.93276	1.53821	1.69476	2.23708
4.21494	2.45249	4.61324	4.60164	7.55064	5.50587	5.75594	4.901	9.52655	3.6068	5.03908	4.51719	6.56776	1.95598	6.56921	3.09071	5.04053	2.45539	10.6827	2.16401		29.9997	7.15232	41.3159	5.89941	45.4723	7.85255	34.1861	7.79253	51.0366	6.27954	36.982	7.11981	24.533	7.51994	43.1115	7.55745	58.5215	6.57964	39.943	10.1833		1.65038	1.65964	1.80595	2.02834	1.93714	1.51626	1.68695	2.24537
4.22726	2.45394	4.5875	4.61396	7.59812	5.52689	5.72188	4.89556	9.60846	3.60064	5.03509	4.51647	6.63771	1.97446	6.56124	3.09071	5.117	2.42893	10.6501	2.15929		29.9797	7.35239	41.2234	5.91942	44.9421	7.85755	34.0736	7.79753	51.2191	6.20451	36.9445	7.14982	24.523	7.56746	43.1365	7.64748	58.584	6.59464	39.908	10.2033		1.65428	1.66793	1.80693	2.02786	1.93714	1.51431	1.69134	2.25366
4.22835	2.46119	4.5625	4.62012	7.63618	5.53994	5.71028	4.89484	9.72299	3.59375	5.02893	4.51212	6.7439	1.98171	6.55037	3.09144	5.26342	2.4235	10.5667	2.16328		29.9222	7.49243	41.1559	5.93443	44.4344	7.86255	33.7209	7.80253	51.5767	6.08447	37.9723	7.20984	24.4254	7.57996	43.114	7.73501	58.634	6.60464	39.6104	10.2233		1.66111	1.70012	1.80351	2.03371	1.943	1.51528	1.71865	2.2761
4.23378	2.46119	4.56721	4.62556	7.66589	5.54103	5.71463	4.88686	9.81431	3.60462	5.03038	4.49944	6.78993	1.97917	6.53188	3.09796	5.42723	2.42132	10.4739	2.15458		29.1895	7.61997	41.1358	5.91942	43.7892	7.85255	33.1658	7.79503	51.8293	6.05697	39.0277	7.24985	24.4254	7.57746	43.1065	7.83254	58.6365	6.58964	39.2327	10.2283		1.6533	1.69915	1.80351	2.02834	1.93373	1.50894	1.72353	2.30438
4.23197	2.46191	4.59366	4.63353	7.68365	5.53994	5.70303	4.86838	9.86107	3.63108	5.04053	4.47153	6.78993	1.97301	6.52645	3.1063	5.55335	2.4322	10.4177	2.14915		27.9766	7.67749	41.1308	5.89691	43.5866	7.82254	32.6681	7.79753	51.8218	6.07697	39.3678	7.24735	24.2979	7.56746	43.104	7.90256	58.594	6.55963	39.0577	10.2633		1.6533	1.705	1.80498	2.01957	1.93373	1.49383	1.72353	2.31755
4.2211	2.46409	4.5991	4.63136	7.68836	5.54175	5.67657	4.8691	9.91326	3.64123	5.05901	4.44652	6.78666	1.97519	6.52645	3.10738	5.59394	2.44162	10.4076	2.14444		27.2563	7.66749	41.1158	5.89691	43.4241	7.72001	32.4655	7.80503	51.8268	6.04446	39.7279	7.24985	24.2454	7.56746	42.9164	7.92007	58.574	6.55963	39.0427	10.3609		1.66111	1.7128	1.79717	2.01128	1.92349	1.49431	1.72158	2.30731
4.2327	2.46735	4.60635	4.62193	7.68003	5.54248	5.66171	4.8691	10.0662	3.64811	5.06916	4.43456	6.79065	1.96902	6.52608	3.10738	5.59394	2.40973	10.4254	2.14588		26.9963	7.67499	41.1108	5.83189	43.1065	7.58996	32.3955	7.80253	51.9444	5.99695	40.0205	7.25986	24.1278	7.59246	42.7264	7.89256	58.584	6.58464	39.1227	10.4284		1.6655	1.71134	1.77718	2.00493	1.91666	1.49529	1.72012	2.27268
4.26568	2.46735	4.64042	4.62012	7.66263	5.53994	5.65483	4.8691	10.2565	3.63905	5.07496	4.43311	6.82001	1.95888	6.5308	3.1063	5.59141	2.38146	10.4348	2.14588		26.9763	7.66499	41.1108	5.68434	42.9764	7.53244	32.383	7.79753	52.0344	5.98944	39.928	7.25485	23.8452	7.64748	42.7139	7.84755	58.579	6.59464	39.1802	10.4684		1.66988	1.70549	1.7645	2.00689	1.91666	1.49285	1.72012	2.22196
4.26568	2.46735	4.67014	4.6194	7.6572	5.53922	5.65229	4.86367	10.4279	3.62637	5.07568	4.43384	6.85516	1.95489	6.56269	3.11101	5.58379	2.36261	10.4572	2.14697		27.0163	7.62247	41.0633	5.61432	41.7085	7.52494	32.353	7.78503	52.0819	6.00195	39.8104	7.25485	23.8427	7.68749	42.7139	7.81504	58.579	6.59214	39.1502	10.5034		1.67818	1.70744	1.7567	2.0064	1.90739	1.4909	1.72304	2.17417
4.22508	2.47025	4.69369	4.6194	7.6572	5.53922	5.65483	4.85896	10.5743	3.62637	5.13802	4.43927	6.84973	1.93858	6.60437	3.11826	5.58379	2.34703	10.512	2.1477		26.9638	7.58746	40.9308	5.63183	41.0858	7.52994	32.1879	7.77502	52.1044	6.00695	39.7754	7.20984	23.7102	7.705	42.7214	7.79503	58.5615	6.60214	39.1052	10.5059		1.66501	1.70744	1.75621	2.00689	1.86155	1.49578	1.72402	2.13613
4.19247	2.47025	4.74516	4.6194	7.66046	5.52907	5.65483	4.85497	10.6649	3.62021	5.22899	4.43964	6.83088	1.93387	6.61415	3.11753	5.58307	2.3463	10.5526	2.14588		26.6261	7.56746	40.9133	5.62433	41.2234	7.53745	32.0454	7.77752	52.0919	6.02446	39.7179	7.11231	23.2901	7.72501	42.7214	7.80753	58.2514	6.61215	39.0927	10.4934		1.64452	1.70841	1.74987	1.99811	1.82741	1.51967	1.71329	2.10638
4.22182	2.47025	4.82525	4.60852	7.67278	5.50732	5.65628	4.85569	10.7099	3.58976	5.23442	4.44471	6.81711	1.93459	6.60799	3.11717	5.58923	2.34884	10.5399	2.14371		26.4111	7.56746	40.8333	5.61182	41.0783	7.57996	31.9804	7.78753	51.7218	6.04446	39.5828	7.01478	23.025	7.74001	42.7339	7.81754	57.2211	6.61215	39.0927	10.4934		1.64404	1.71622	1.73134	1.98982	1.80742	1.53138	1.70354	2.09175
4.33417	2.46735	4.87744	4.60091	7.68764	5.49718	5.63743	4.85171	10.7421	3.58215	5.23623	4.45667	6.79427	1.93459	6.61669	3.11898	5.63852	2.34956	10.5091	2.13972		26.3861	7.56746	40.5056	5.63183	40.053	7.84755	31.9604	7.79503	51.0891	6.04446	39.5753	6.94725	22.9424	7.75502	42.7314	7.77252	55.333	6.61215	39.0477	10.4259		1.64794	1.72353	1.71768	1.99323	1.79132	1.54016	1.70451	2.10052
4.54003	2.46735	4.8894	4.6078	7.6996	5.5037	5.58706	4.84772	10.7367	3.5952	5.2337	4.45268	6.71635	1.93242	6.6301	3.13312	5.76935	2.35573	10.5058	2.14299		26.3761	7.56245	39.4778	5.62683	38.7026	8.14014	31.9604	7.80253	51.1516	6.06447	39.4928	6.93225	22.9374	7.79503	42.7239	7.705	52.8547	6.60214	38.8076	10.3584		1.6694	1.72402	1.71865	2.00201	1.78596	1.55186	1.70549	2.10589
4.67267	2.47097	4.89629	4.6078	7.70503	5.50986	5.53777	4.84627	10.6798	3.60209	5.24566	4.45015	6.65184	1.93387	6.59712	3.14761	5.90816	2.36189	10.5377	2.14516		26.3786	7.56746	37.5197	5.71185	37.9198	8.25768	31.9554	7.80503	51.2116	6.09198	39.4153	6.92725	22.8949	7.82754	42.6663	7.6975	51.9919	6.60964	38.6425	10.3709		1.6772	1.72646	1.71914	2.00786	1.77572	1.55479	1.71183	2.07565
4.71073	2.47496	4.901	4.6078	7.70395	5.51348	5.52363	4.84555	10.5837	3.60209	5.23152	4.46138	6.60799	1.93025	6.50072	3.15486	5.9589	2.36044	10.5566	2.14516		26.311	7.56746	36.9345	5.79688	37.6972	8.27769	31.9479	7.80503	51.2341	6.07447	39.3653	6.92225	22.6999	7.84755	42.5863	7.695	51.7918	6.60964	38.5975	10.4159		1.68305	1.73182	1.71329	2.00152	1.75621	1.55332	1.71183	2.03371
4.72414	2.4775	4.901	4.60562	7.70322	5.4979	5.51675	4.84156	10.4272	3.59266	5.18368	4.45341	6.60183	1.93314	6.45143	3.15957	5.9734	2.37675	10.529	2.14299		26.2335	7.56746	36.6069	5.80188	37.6647	8.24518	31.9479	7.80753	50.5264	6.07197	39.2978	6.93225	22.5073	7.87255	42.6038	7.68749	50.2738	6.59464	38.1474	10.4684		1.68549	1.73524	1.705	1.98494	1.74792	1.54942	1.70841	1.99177
4.72015	2.4775	4.90317	4.60381	7.70866	5.47072	5.53233	4.83757	10.2804	3.59049	5.14237	4.41354	6.68917	1.91684	6.45831	3.15414	5.98282	2.37928	10.5044	2.13972		26.2385	7.56996	35.1814	5.8619	37.6572	8.18516	31.9229	7.80753	49.5611	6.09698	39.3503	6.93725	22.4548	7.89256	42.6538	7.69	48.9734	6.55963	37.9198	10.5309		1.68257	1.76596	1.705	1.9508	1.7484	1.55381	1.70256	1.90935
4.69732	2.47895	4.91187	4.59765	7.71337	5.45767	5.54574	4.83685	10.2159	3.58904	5.12243	4.37549	6.8374	1.90125	6.46157	3.15848	5.98354	2.37385	10.5004	2.13972		26.181	7.56746	34.3236	5.93943	37.6847	8.16765	31.8578	7.84505	48.5908	6.13449	39.3128	6.93225	22.4598	7.89256	42.6613	7.695	48.0531	6.55963	37.5972	10.6009		1.68695	1.77913	1.70354	1.94544	1.74938	1.57576	1.705	1.75913
4.71544	2.48112	4.91586	4.57264	7.69489	5.44028	5.54574	4.8354	10.1166	3.58505	5.0996	4.36208	7.00738	1.90451	6.46701	3.16175	5.98535	2.37276	10.5004	2.13972		26.191	7.55745	33.9785	5.96444	37.7523	8.18516	31.8003	7.89256	47.868	6.14199	39.3203	6.93225	22.5448	7.88006	42.6438	7.7175	47.4354	6.57213	36.8144	10.6585		1.68452	1.78498	1.70354	1.95275	1.76011	1.58454	1.72597	1.66891
4.77705	2.47641	4.9202	4.56032	7.66372	5.42868	5.55263	4.83395	10.0332	3.58107	5.07242	4.36135	7.16394	1.90524	6.48042	3.16175	5.98137	2.38073	10.4971	2.14154		26.2035	7.54745	33.8735	5.95943	37.7723	8.20266	31.7403	7.85755	47.868	6.1545	39.4153	6.93475	22.6298	7.87255	42.5588	7.73501	47.2403	6.58464	36.7944	10.6735		1.68354	1.80059	1.69525	1.95616	1.76206	1.5821	1.72743	1.67915
4.84265	2.46626	4.93905	4.55851	7.66372	5.42469	5.56132	4.83467	10.0296	3.58107	5.08184	4.35701	7.21867	1.90922	6.49419	3.14942	5.98137	2.37856	10.4877	2.139		26.196	7.54245	33.881	5.95943	37.7573	8.23517	31.7553	7.84505	47.0278	6.1495	39.3953	6.93725	22.6499	7.87005	42.1862	7.73501	47.1703	6.61465	35.6291	10.6685		1.68354	1.8201	1.69037	1.95958	1.75816	1.57869	1.72646	1.68842
4.92202	2.45322	4.96261	4.55307	7.66734	5.39679	5.57582	4.82996	10.0474	3.56657	5.14708	4.33345	7.20816	1.9085	6.49274	3.14073	5.98427	2.39088	10.4261	2.13284		26.1835	7.54245	33.781	5.94943	37.7347	8.27269	31.8253	7.87005	45.4047	6.14449	39.3078	6.95476	22.6398	7.87255	41.6335	7.72751	47.0878	6.64216	33.811	10.6535		1.70305	1.84253	1.69183	1.96202	1.74792	1.57869	1.71573	1.67379
5.01153	2.44089	4.97493	4.54474	7.66662	5.39135	5.62982	4.81148	10.06	3.51257	5.21993	4.30155	7.20816	1.90995	6.48114	3.14	5.97122	2.38907	10.3333	2.12958		26.186	7.54995	33.5709	5.94943	37.7272	8.28269	31.8678	7.88006	44.3869	6.162	39.2602	6.95226	22.6448	7.88006	41.3034	7.72501	47.0653	6.65966	33.1208	10.6309		1.72987	1.88789	1.67379	1.97177	1.7445	1.57576	1.71085	1.67135
5.07496	2.42893	4.97094	4.54546	7.67133	5.39352	5.6889	4.80496	10.0684	3.47995	5.25725	4.28126	7.18641	1.90379	6.4739	3.14218	5.96796	2.37385	10.2213	2.13066		26.201	7.52244	33.3308	5.94943	37.7422	8.28769	31.8578	7.87506	43.9443	6.18451	39.3453	6.96476	22.6423	7.88256	41.2534	7.81254	47.0653	6.67717	32.8907	10.6184		1.74499	1.94885	1.67232	1.99323	1.75767	1.56747	1.71085	1.66745
5.12461	2.4206	4.98109	4.54619	7.67278	5.38954	5.72188	4.80423	10.1028	3.4814	5.2587	4.2751	7.10922	1.89328	6.46556	3.13855	5.94549	2.37203	10.1082	2.13501		26.211	7.43991	33.1558	5.94943	37.8123	8.3102	31.7453	7.87005	43.7717	6.21702	39.4453	7.01228	22.7199	7.88506	41.2859	8.03011	47.0553	6.68967	32.8707	10.6184		1.74548	1.97031	1.67866	1.99616	1.75816	1.55918	1.71085	1.65964
5.2105	2.41734	4.99124	4.54619	7.67205	5.37504	5.79255	4.80133	10.1481	3.45241	5.24312	4.27184	7.00484	1.88349	6.45759	3.13819	5.89801	2.37276	9.97342	2.14154		26.196	7.36239	33.0807	5.94443	37.8923	8.3152	31.5327	7.84755	43.7017	6.23202	39.5078	7.02478	22.6298	7.88256	41.2784	8.20266	47.0378	6.68967	32.9832	10.6209		1.74597	1.97909	1.67769	1.98982	1.75718	1.56308	1.71183	1.65964
5.28154	2.41516	5.01008	4.54836	7.67314	5.37178	5.84945	4.79082	10.1666	3.40892	5.20942	4.25951	6.95954	1.87335	6.44599	3.13746	5.86286	2.37276	9.84947	2.13682		26.1835	7.34238	33.0782	5.94443	37.9273	8.3152	31.1926	7.83754	43.6292	6.23202	39.5278	7.02228	22.1072	7.87255	41.0433	8.34521	47.0328	6.67217	33.0482	10.641		1.74694	2.00055	1.6811	2.0142	1.7606	1.5782	1.71475	1.66111
5.2877	2.41806	5.08112	4.54836	7.65792	5.37178	5.84727	4.78104	10.1659	3.40022	5.17462	4.25625	6.96425	1.86392	6.43439	3.13275	5.83858	2.37348	9.79402	2.12595		26.146	7.35239	33.0882	5.93943	37.9173	8.3202	30.965	7.84755	43.5716	6.21702	39.4853	7.05479	21.1669	7.86505	40.9308	8.48025	47.0003	6.69967	33.0382	10.6735		1.72256	2.02981	1.68549	2.05468	1.76401	1.58307	1.72109	1.65818
5.28697	2.41806	5.15433	4.53858	7.55681	5.36852	5.92193	4.78176	10.1706	3.39949	5.14563	4.25154	6.96352	1.86936	6.42352	3.13312	5.80922	2.37203	9.71864	2.12486		26.1085	7.36239	33.1007	5.94693	37.9023	8.33521	31.0726	7.85755	43.5166	6.1745	39.3803	7.12981	20.8168	7.86255	41.0208	8.53027	47.0053	6.71218	33.1007	10.7085		1.7011	2.05078	1.68305	2.07516	1.75816	1.57917	1.725	1.66013
5.31271	2.41987	5.19166	4.51212	7.43431	5.36381	5.9984	4.7872	10.1651	3.39478	5.13186	4.2327	6.99795	1.87878	6.41084	3.13275	5.78566	2.36442	9.55555	2.12559		26.1085	7.37489	33.1107	5.94443	37.7122	8.38022	31.0276	7.85755	43.4566	6.1495	39.3678	7.16983	20.7742	7.86255	41.1659	8.53777	46.9752	6.70718	33.2458	10.741		1.68842	2.09223	1.68647	2.09565	1.75474	1.57966	1.72987	1.66452
5.38809	2.42132	5.20434	4.46899	7.3727	5.37033	6.06074	4.78104	10.1151	3.39659	5.14563	4.2182	7.05304	1.8748	6.442	3.12514	5.77696	2.33869	9.37398	2.12813		26.0385	7.3824	33.0132	5.96694	37.3696	8.43774	31.0051	7.87005	43.4841	6.18951	39.3878	7.16232	20.5417	7.85255	41.2359	8.54527	46.9402	6.71218	33.2083	10.776		1.66696	2.15222	1.68647	2.12198	1.75816	1.57966	1.73377	1.66452
5.45985	2.41516	5.2105	4.4139	7.33392	5.37577	6.12235	4.77524	10.0513	3.36615	5.15578	4.20334	7.07261	1.87153	6.52608	3.11499	5.79255	2.32854	9.26851	2.12958		26.0359	7.37489	32.8632	5.97694	37.4572	8.51276	30.9951	7.87255	43.5316	6.27704	39.4428	7.16232	20.5217	7.83754	41.1684	8.54777	46.9102	6.71218	32.9732	10.7585		1.63721	2.1571	1.68257	2.13808	1.76401	1.58161	1.7328	1.66842
5.49355	2.41661	5.21666	4.3889	7.33935	5.37649	6.14591	4.77306	10.01	3.28642	5.15759	4.19247	7.07877	1.87335	6.61524	3.11572	5.80342	2.33072	9.21777	2.1303		26.0009	7.35489	32.8081	5.96944	37.4972	8.59029	30.935	7.85755	43.4741	6.33956	39.3903	7.12231	20.159	7.83504	41.0008	8.55778	46.8902	6.71718	32.8357	10.726		1.62648	2.14832	1.67915	2.1532	1.76742	1.6099	1.72256	1.66842
5.50805	2.41951	5.21739	4.3889	7.37378	5.37722	6.14953	4.7756	9.9774	3.2567	5.16448	4.19138	7.12806	1.86791	6.69533	3.11499	5.79436	2.31985	9.16558	2.13139		25.8084	7.35239	32.8031	5.98694	37.4221	8.64531	30.915	7.83504	43.114	6.38457	39.0652	7.06229	20.044	7.83504	40.9233	8.57028	46.8977	6.71718	32.7831	10.746		1.62648	2.13174	1.67525	2.16393	1.7684	1.64257	1.72402	1.67184
5.50914	2.41951	5.22283	4.38165	7.39625	5.37722	6.1412	4.77451	9.96871	3.25163	5.17825	4.19174	7.3524	1.86465	6.77253	3.11354	5.78349	2.30281	9.13768	2.12486		25.4658	7.34738	32.8131	6.00445	37.4397	8.67281	30.8325	7.80753	42.3938	6.40958	38.39	7.00227	20.179	7.83254	40.9233	8.58779	46.9002	6.68967	32.7731	10.771		1.62355	2.14393	1.66354	2.16197	1.76889	1.6377	1.72451	1.67574
5.50442	2.42676	5.22826	4.37223	7.40459	5.37722	6.1296	4.76291	10.0303	3.23495	5.19021	4.19174	7.68873	1.85994	6.82798	3.10883	5.77696	2.26911	9.13623	2.1158		24.8606	7.33238	32.5631	6.01195	37.5297	8.66281	30.4874	7.79753	41.7861	6.40958	37.017	7.00227	20.1715	7.83254	40.8182	8.58779	46.9002	6.62965	32.7356	10.8085		1.61526	2.14588	1.64306	2.16002	1.76499	1.63428	1.72402	1.71036
5.49428	2.40103	5.22536	4.36534	7.40568	5.37178	6.13032	4.7129	10.1941	3.20922	5.20325	4.20008	7.91705	1.85051	6.87473	3.10267	5.7708	2.26222	9.13913	2.07884		24.0578	7.30487	32.348	5.98944	37.5647	8.69532	30.3423	7.79753	41.1584	6.39708	36.0717	7.03978	20.3841	7.83254	40.6582	8.58779	46.8977	6.60464	32.6906	10.8285		1.61526	2.14734	1.63233	2.16393	1.75718	1.63428	1.71622	1.71622
5.51892	2.35899	5.21811	4.35229	7.37342	5.35909	6.13032	4.66071	10.4264	3.1998	5.21413	4.20479	7.97866	1.85377	6.90046	3.09542	5.76319	2.26222	9.15399	2.01215		23.6302	7.27736	32.338	5.97444	37.5422	8.70282	30.3398	7.79753	39.978	6.38457	36.1292	7.04479	20.6192	7.83504	40.5707	8.60029	46.8827	6.58964	32.6281	10.811		1.61624	2.14783	1.62599	2.16246	1.75182	1.62989	1.70207	1.71622
5.55734	2.33688	5.21811	4.33417	7.31036	5.35692	6.12779	4.64368	10.6732	3.1998	5.21521	4.20334	7.96924	1.84834	6.92003	3.08528	5.75304	2.26077	9.14529	1.96757		23.6102	7.24735	32.1129	5.97694	37.5197	8.70533	30.3123	7.80253	38.2524	6.38457	36.0167	6.98227	20.6692	7.83754	40.4956	8.61029	46.8802	6.56463	32.338	10.786		1.61575	2.15173	1.62941	2.15807	1.75523	1.6216	1.685	1.73865
5.58235	2.28397	5.21739	4.32004	7.24114	5.35909	6.12851	4.63752	10.9121	3.1998	5.21811	4.20334	7.98772	1.84218	6.9715	3.08455	5.7313	2.25823	9.10252	1.91684		23.5802	7.18233	32.0304	5.97444	37.5397	8.71283	30.2898	7.80503	36.6794	6.37707	36.0042	6.94725	20.6117	7.84505	40.3831	8.61029	46.8702	6.55213	32.1804	10.776		1.61429	2.17027	1.68452	2.16002	1.75718	1.62355	1.69525	1.76645
5.63997	2.16002	5.21666	4.3146	7.11937	5.35619	6.17563	4.63281	11.1161	3.19908	5.2105	4.20008	7.98627	1.84145	7.06718	3.08165	5.71571	2.2528	9.05577	1.85124		23.4851	7.05479	32.0129	5.94693	37.5472	8.71533	30.2898	7.78753	36.3643	6.36957	35.9342	6.95726	20.6092	7.84755	40.3231	8.61029	46.8427	6.51211	32.1979	10.7785		1.61575	2.17953	1.71914	2.22928	1.75328	1.63477	1.705	1.77425
5.67984	2.10856	5.2134	4.31315	6.95193	5.35619	6.30102	4.63426	11.2386	3.1998	5.19419	4.19863	7.94097	1.83674	7.12879	3.07984	5.71173	2.24591	9.06664	1.84689		23.3951	6.91224	31.9929	5.92442	37.6872	8.71783	30.2698	7.76252	36.1492	6.35706	35.6441	6.95476	20.6067	7.85255	40.2856	8.6153	46.8202	6.4846	32.0529	10.786		1.61477	2.17807	1.72256	2.36973	1.75231	1.63526	1.69378	1.79766
5.67947	2.11182	5.22355	4.31062	6.84828	5.35293	6.41482	4.63136	11.2915	3.20161	5.19166	4.20733	7.92466	1.83565	7.14292	3.08056	5.66896	2.23939	9.05287	1.8545		23.3451	6.81471	31.9629	5.92442	37.8148	8.71783	30.2423	7.7075	33.5059	6.36457	35.5665	6.89224	20.5992	7.85255	40.3156	8.64281	46.6126	6.51461	31.5452	10.7885		1.60209	2.17368	1.70159	2.40339	1.75816	1.63672	1.66403	1.85131
5.67984	2.11508	5.32358	4.25372	6.81095	5.34061	6.52246	4.62737	11.2901	3.20016	5.21521	4.21494	7.92792	1.83638	7.14039	3.07984	5.56604	2.2412	9.02533	1.84508		23.2701	6.73719	31.9454	5.92442	37.8973	8.71783	30.1823	7.62748	30.68	6.36707	35.5891	6.62965	20.5992	7.83254	40.193	8.67782	46.3876	6.55963	31.4252	10.786		1.5938	2.17417	1.69232	2.40192	1.77084	1.64843	1.66013	1.89228
5.69361	2.0908	5.4468	4.13629	6.77507	5.34279	6.62829	4.62809	11.2578	3.20016	5.30002	4.21566	7.93553	1.8342	7.13132	3.06752	5.44281	2.23939	9.03548	1.82659		23.05	6.67967	31.9379	5.92942	37.9623	8.76034	29.7947	7.56996	29.5296	6.34706	35.574	6.37957	20.2791	7.78503	39.5753	8.69282	46.0875	6.59964	31.4352	10.7885		1.5938	2.17319	1.69281	2.4107	1.77181	1.64696	1.66111	1.90203
5.73094	2.08137	5.51675	4.06127	6.74354	5.30219	6.68229	4.62809	11.2422	3.1998	5.39679	4.21639	7.97612	1.82079	7.1248	3.0465	5.39824	2.23975	9.06374	1.80376		22.8274	6.64966	31.9429	5.96444	38.0373	8.82536	28.7918	7.52994	29.252	6.33956	35.5015	6.29704	19.6289	7.76252	38.645	8.69782	45.8524	6.60464	31.4552	10.796		1.59527	2.16636	1.69329	2.43118	1.77474	1.64599	1.66696	1.89228
5.79726	2.0821	5.57437	4.02648	6.74136	5.19782	6.65945	4.59693	11.2339	3.19908	5.45912	4.21276	8.06274	1.81318	7.12661	3.00989	5.39896	2.23866	9.09165	1.79615		22.7674	6.64466	31.9429	6.01195	37.8823	8.88038	27.839	7.50494	29.292	6.33706	35.419	6.28954	19.5313	7.75502	38.1749	8.71283	45.8499	6.58964	31.4477	10.796		1.58649	2.16197	1.70012	2.44533	1.77523	1.64794	1.66891	1.92056
5.83314	2.08065	5.6291	4.02322	6.75477	5.06445	6.63916	4.48168	11.2169	3.19908	5.47616	4.20551	8.15298	1.82659	7.14147	2.98344	5.35946	2.24265	9.17682	1.79361		22.7674	6.64466	31.9329	6.02195	36.882	8.9429	27.2313	7.49993	29.3395	6.33706	35.414	6.31705	19.4863	7.75752	38.2624	8.73784	45.2772	6.59214	31.4327	10.7685		1.58649	2.16149	1.71865	2.44484	1.77133	1.65769	1.67281	1.94934
5.83386	2.06869	5.65555	4.01452	6.75622	4.89556	6.64786	4.35229	11.1908	3.1998	5.46927	4.20805	8.26389	1.82587	7.16467	2.97872	5.26269	2.23105	9.48451	1.78673		22.7699	6.64466	31.8979	6.02446	35.9867	9.00042	26.8062	7.49993	29.257	6.34706	35.414	6.35706	19.3763	7.75502	37.4121	8.79035	44.5895	6.58964	31.4152	10.711		1.5899	2.1571	1.72646	2.44484	1.77133	1.66598	1.68988	1.95958
5.83386	2.03933	5.66896	3.95762	6.75006	4.76364	6.64858	4.24357	11.1777	3.19835	5.44173	4.20153	8.41356	1.81246	7.18243	2.97764	5.10685	2.22707	9.91579	1.77259		22.7674	6.64216	31.8153	6.02195	35.8341	9.04043	26.8212	7.50494	28.9419	6.32705	35.424	6.4621	19.3763	7.74751	35.5915	8.83537	44.2619	6.59964	31.4077	10.6309		1.58259	2.14247	1.71573	2.44484	1.7723	1.67671	1.70305	1.97616
5.86612	2.01831	5.69071	3.89057	6.73448	4.73392	6.64641	4.12614	11.1752	3.19364	5.43013	4.1892	8.5328	1.80847	7.1904	2.97546	4.99305	2.22018	10.2282	1.77441		22.7899	6.64216	31.7178	6.02195	35.9542	9.09295	25.7709	7.50994	28.7168	6.35956	35.4165	6.61215	19.0237	7.74001	34.8613	8.88288	44.2018	6.57213	31.4052	10.5709		1.58356	2.14247	1.69525	2.45021	1.77474	1.67427	1.69817	1.99177
5.90164	1.99331	5.71571	3.87426	6.72505	4.73718	6.64097	4.02249	11.1705	3.1882	5.43158	4.18449	8.56179	1.81101	7.1904	2.97619	4.97348	2.21946	10.3724	1.76969		22.7699	6.64216	31.6003	6.02195	36.2017	9.15297	23.0275	7.48993	28.6218	6.51211	35.3565	6.74219	18.2634	7.72001	35.0464	8.9429	44.2219	6.48711	31.3402	10.5459		1.58356	2.14198	1.68452	2.47605	1.77572	1.68988	1.70061	1.99421
5.89656	1.94728	5.71463	3.86629	6.71273	4.73102	6.63445	3.97465	11.1709	3.18132	5.43339	4.18304	8.56252	1.80376	7.20743	2.96531	4.97747	2.22562	10.4489	1.75556		22.5023	6.64966	31.4277	6.01695	35.6341	9.19298	21.417	7.43991	28.5893	6.70218	35.2514	6.80971	17.9958	7.66999	35.1914	8.99042	44.2494	6.42959	31.1926	10.5159		1.58454	2.141	1.68452	2.47703	1.77474	1.68305	1.71134	1.99567
5.88062	1.89654	5.70231	3.84056	6.6812	4.68644	6.64387	3.97175	11.1846	3.15486	5.42723	4.17217	8.55455	1.78057	7.24585	2.96459	4.96949	2.23178	10.4989	1.75012		22.3623	6.65716	31.3552	6.02195	33.6684	9.20049	21.0593	7.3924	28.5893	6.90724	35.1739	6.85472	17.9808	7.61247	35.2414	9.00542	44.3044	6.4771	31.0576	10.4934		1.58307	2.15222	1.68305	2.47752	1.77864	1.67525	1.72207	2.01128
5.87228	1.88639	5.70013	3.84164	6.66417	4.62737	6.66127	3.67638	11.2009	3.13855	5.47688	4.16891	8.50489	1.79216	7.24331	2.96459	4.97276	2.23178	10.4935	1.76027		22.3398	6.65716	31.3702	6.01695	32.3155	9.20549	20.9918	7.36239	28.5993	7.1023	35.1639	6.89474	17.9458	7.58746	35.1739	9.02043	44.3644	6.54963	30.8775	10.4959		1.57673	2.19172	1.69134	2.48044	1.7762	1.67671	1.73231	2.03859
5.9165	1.88494	5.70231	3.83295	6.66489	4.61396	6.67431	2.86637	11.2223	3.1429	5.58524	4.16818	8.43458	1.79216	7.23389	2.95299	4.9858	2.23395	10.4949	1.77114		22.3322	6.66966	31.2276	6.04446	32.0204	9.21049	20.9793	7.30737	28.7243	7.15732	35.1789	6.93725	17.8608	7.60247	34.9739	9.03793	44.4144	6.55963	30.6349	10.4634		1.56893	2.21465	1.69329	2.49898	1.77669	1.6572	1.73231	2.05127
6.01725	1.88784	5.70376	3.82824	6.66127	4.60852	6.66417	2.25062	11.2223	3.14616	5.63671	4.15876	8.39871	1.7976	7.27557	2.85949	4.97747	2.23866	10.541	1.77114		22.3523	6.68967	30.6124	6.07697	31.9904	9.20049	20.9768	7.19734	28.8669	7.11231	35.1114	6.94475	17.8333	7.62748	34.7588	9.04544	44.3769	6.55963	30.4749	10.2333		1.56747	2.22489	1.69573	2.51361	1.75474	1.65769	1.72646	2.05858
6.11546	1.89038	5.69433	3.81519	6.65474	4.60091	6.65547	2.04332	11.1284	3.14689	5.66643	4.15949	8.39399	1.79144	7.39444	2.7533	4.97747	2.23649	10.6116	1.76389		22.2047	6.69217	29.9072	6.08698	31.9804	9.17548	20.9718	7.0973	28.8519	7.1023	34.7938	6.94225	17.7783	7.58246	34.6437	9.04544	44.2118	6.58214	30.2148	9.71565		1.57332	2.23367	1.7167	2.53506	1.75328	1.65428	1.70646	2.05907
6.20643	1.86066	5.69071	3.80033	6.66815	4.60852	6.66344	1.97446	10.9766	3.14761	5.70013	4.15804	8.39544	1.78745	7.67459	2.71814	4.98037	2.23649	10.7218	1.76027		21.9646	6.69967	29.7321	6.09448	31.9829	9.17298	20.9768	6.98977	28.8144	7.12981	34.3912	6.95476	17.6732	7.52994	34.6612	9.03793	44.1793	6.58464	29.4471	9.20049		1.57576	2.23903	1.73377	2.56725	1.76157	1.63233	1.70549	2.05712
6.27348	1.80014	5.69143	3.80105	6.68048	4.60019	6.66127	1.97084	10.8737	3.14616	5.7255	4.15804	8.39617	1.78963	8.04027	2.71742	4.93035	2.24265	10.8324	1.76389		21.9971	6.70968	29.7321	6.09198	31.9704	9.17298	20.9768	6.80971	28.8219	7.15232	34.0285	6.99477	17.6707	7.50243	34.6838	9.04043	44.1868	6.55463	28.7443	8.95791		1.57722	2.23903	1.73329	2.57359	1.7762	1.59478	1.69622	2.05517
6.31189	1.75628	5.69071	3.8025	6.68301	4.60019	6.72723	1.97047	10.8193	3.14544	5.73021	4.15804	8.40342	1.78963	8.3284	2.69857	4.87744	2.24193	10.8501	1.75955		22.0071	6.71218	29.7271	6.05446	31.9604	9.17548	20.8718	6.64216	28.4992	7.16733	33.781	7.05479	17.6357	7.48493	34.6738	9.04794	44.2169	6.50211	28.7293	8.86788		1.57722	2.24147	1.73134	2.57652	1.77767	1.59771	1.70012	2.04541
6.3282	1.71026	5.68998	3.74017	6.68229	4.59077	6.86603	1.96141	10.7972	3.14399	5.72876	4.15731	8.41719	1.78963	8.53353	2.66451	4.86512	2.24338	10.8371	1.75483		21.9571	6.70218	29.7171	6.04446	31.9629	9.17798	20.7242	6.55963	28.1566	7.16983	33.7134	7.13231	17.6382	7.47493	34.7688	9.04794	44.2494	6.44209	28.8018	8.80286		1.55625	2.27707	1.74109	2.59603	1.76401	1.59868	1.71719	2.04054
6.32349	1.6954	5.68672	3.57418	6.66199	4.55416	6.9059	1.96141	10.7925	3.1429	5.72659	4.15731	8.42842	1.78745	8.65276	2.64892	4.89157	2.23504	10.8418	1.74867		21.9746	6.67717	29.7146	6.06447	31.9554	9.17798	20.5467	6.52462	28.2117	7.12981	33.6834	7.19984	17.5557	7.47993	34.8913	9.05544	44.2018	6.4671	28.7293	8.76034		1.53235	2.34681	1.75474	2.6009	1.75474	1.59527	1.7167	2.03907
6.32422	1.69685	5.68817	3.47198	6.60256	4.51901	6.9059	1.96141	10.7831	3.14326	5.72949	4.16021	8.44292	1.78818	8.70422	2.61159	4.96551	2.20315	10.8494	1.74469		21.8921	6.65966	29.7146	6.06197	31.9154	9.17798	20.3541	6.53712	27.9816	7.06479	33.741	7.28987	17.5357	7.47993	34.9238	9.05794	44.1043	6.51712	27.9941	8.73534		1.55625	2.41363	1.7606	2.63114	1.7567	1.60063	1.71963	2.0342
6.31951	1.69069	5.70448	3.45168	6.47245	4.51828	6.96751	1.95416	10.7523	3.14073	5.74108	4.15006	8.43603	1.78745	8.72235	2.50867	5.04741	2.19807	10.8697	1.74396		21.8471	6.64966	29.7021	6.06447	31.8979	9.16297	20.3641	6.53712	27.8065	6.98977	34.1911	7.46492	17.5382	7.43991	34.9163	9.06044	44.0243	6.45209	26.3035	8.71283		1.58941	2.48142	1.77377	2.72673	1.75328	1.59624	1.71622	2.0303
6.28363	1.66894	5.74108	3.45096	6.28942	4.52299	6.99143	1.94329	10.7341	3.14218	5.77551	4.15006	8.40016	1.78057	8.71655	2.42277	5.08547	2.19989	10.9259	1.74541		21.8396	6.63215	29.6571	6.07697	31.8753	9.13296	20.1991	6.37707	27.814	6.88223	34.7538	7.695	17.5407	7.34488	34.8888	9.06544	44.0068	6.39958	25.3032	8.65281		1.59478	2.51897	1.78645	2.80476	1.72841	1.58893	1.70549	2.04785
6.23216	1.6635	5.7911	3.45313	6.14989	4.51719	6.99614	1.94474	10.741	3.14145	5.85815	4.14318	8.38312	1.78129	8.71147	2.37856	5.10141	2.20133	10.9509	1.73744		21.8096	6.62215	29.6521	6.06697	31.7878	9.13546	19.9215	6.20201	27.834	6.7947	34.8463	7.88256	17.5257	7.21984	34.7988	9.07795	44.0218	6.48711	25.0306	8.58028		1.60356	2.52385	1.77718	2.85451	1.70793	1.58893	1.69525	2.0537
6.21223	1.66278	5.84582	3.44806	6.08647	4.50741	7.01028	1.94112	10.7591	3.13855	5.92302	4.10911	8.41574	1.77187	8.74627	2.35246	5.08945	2.20133	10.9447	1.72584		21.7546	6.60464	29.6521	6.05196	31.6978	9.10796	19.9215	6.10448	27.7715	6.76219	34.8188	8.04011	17.5207	7.16983	34.7913	9.10295	43.7917	6.57213	24.753	8.54527		1.60746	2.64919	1.76645	2.89011	1.70695	1.58941	1.68744	2.05566
6.22057	1.66278	5.88315	3.4448	6.04987	4.49327	7.04471	1.93387	10.7747	3.12985	5.9502	4.10041	8.49475	1.77114	8.84774	2.35573	5.04923	2.18756	10.9298	1.71714		21.7296	6.55963	29.6521	6.04196	31.6303	9.09295	19.8289	6.01695	27.709	6.7672	35.3465	8.17515	17.5257	7.22985	34.5787	9.14797	43.4441	6.60214	24.508	8.59779		1.60843	2.77501	1.76791	2.89255	1.70451	1.61039	1.68159	2.04932
6.2347	1.66061	5.90164	3.44552	5.98825	4.49074	7.12661	1.91756	10.7787	3.11971	5.98753	4.09969	8.56252	1.77404	9.00684	2.36044	5.02313	2.16546	10.9259	1.71569		21.722	6.50211	29.6446	6.03196	31.5152	9.08795	19.7164	5.88191	27.7015	6.79721	35.9142	8.24518	17.5357	7.35489	33.8885	9.22299	43.1315	6.60214	24.4929	8.66781		1.60892	2.79598	1.76938	2.89157	1.70402	1.65769	1.67574	2.05468
6.2463	1.6356	5.91758	3.44262	5.89113	4.45341	7.32123	1.9027	10.778	3.11826	6.02812	4.09896	8.57085	1.76933	9.26163	2.36189	5.00864	2.15929	10.919	1.7204		21.692	6.49461	29.6646	6.02696	31.4852	9.08795	19.3588	5.71185	27.699	6.82722	36.1142	8.27769	17.5557	7.55745	32.9882	9.31052	42.7639	6.59964	24.4904	8.69282		1.60063	2.79989	1.76645	2.89401	1.66988	1.66501	1.67232	2.05419
6.24159	1.57797	5.94078	3.41653	5.82154	4.26568	7.49737	1.87878	10.7646	3.12043	6.04588	4.09788	8.58716	1.76317	9.61716	2.36805	4.99776	2.15712	10.9128	1.72258		20.9493	6.49711	29.5221	6.02696	31.5027	9.09545	18.8086	5.5368	27.584	6.84722	36.2017	8.29769	17.4682	7.80253	31.6053	9.43056	42.4913	6.59964	24.528	8.70533		1.58941	2.82768	1.77035	2.89743	1.63965	1.64306	1.66452	2.05517
6.22709	1.55514	5.94331	3.3676	5.79037	4.08628	7.55608	1.84218	10.7211	3.11898	6.06074	4.09244	8.64116	1.76317	9.85418	2.36515	4.98218	2.14299	10.9331	1.67619		19.6864	6.49461	28.9144	6.02696	31.4777	9.10295	18.7486	5.45427	27.4089	6.87473	36.3343	8.34521	17.2956	8.04011	30.4799	9.57561	42.4388	6.60464	24.6455	8.68282		1.58893	2.87499	1.7762	2.89938	1.63526	1.64257	1.65477	2.04688
6.23724	1.54898	5.91178	3.35057	5.77805	4.00691	7.58036	1.81391	10.6787	3.11173	6.1006	4.10331	8.63645	1.76571	9.91326	2.35645	4.96877	2.10856	10.9331	1.60914		19.3663	6.4846	27.4939	6.03446	31.4952	9.08295	18.5635	5.47678	27.3739	6.95226	36.2443	8.42273	17.2906	8.3227	30.3724	9.73066	42.4663	6.63215	24.6955	8.6178		1.58844	2.90279	1.78206	2.90523	1.63867	1.6416	1.65038	2.04688
6.28218	1.54499	5.88605	3.35274	5.78784	3.93732	7.59268	1.79688	10.6631	3.08528	6.13975	4.10585	8.61833	1.76571	9.91724	2.31441	4.9579	2.10239	10.9331	1.55442		19.3488	6.4746	25.8984	6.04196	31.4652	9.01793	18.0033	5.49428	27.3764	7.02228	35.6616	8.45274	17.3606	8.54027	30.3373	9.88821	42.5188	6.69717	24.708	8.58779		1.58844	2.91352	1.78742	2.91059	1.63818	1.64306	1.65379	2.04688
6.31951	1.52941	5.88243	3.35057	5.79798	3.85469	7.59268	1.7494	10.6624	3.0378	6.16294	4.10186	8.59804	1.76571	9.91724	2.21692	4.94775	2.09551	10.9501	1.48121		19.3488	6.4721	25.7934	6.04196	31.2326	8.96791	17.4282	5.49428	27.3764	7.03228	34.9563	8.38272	17.2731	8.68782	30.1373	10.0132	42.4588	6.73969	24.698	8.58529		1.58503	2.92181	1.79083	2.92571	1.63575	1.64501	1.65038	2.04444
6.31588	1.51999	5.89113	3.35057	5.80052	3.83367	7.59558	1.71751	10.6584	3.0175	6.18577	4.09896	8.55781	1.76788	9.91724	2.12813	4.94847	2.08754	10.9643	1.41162		19.3888	6.4646	24.6555	6.07447	30.86	8.9279	17.2156	5.48428	27.3389	7.02478	34.4962	8.3102	17.0805	8.83537	29.267	10.1108	42.4013	6.73969	24.5955	8.57778		1.5821	2.92571	1.79474	2.9301	1.62599	1.65379	1.62502	2.05566
6.29486	1.51056	5.90562	3.35129	5.79508	3.82824	7.65973	1.71569	10.6461	3.0175	6.2144	4.09969	8.54983	1.76643	9.92123	2.08065	4.97022	2.0937	10.961	1.39604		19.4063	6.4846	21.4069	6.12199	30.3999	8.83537	17.3131	5.45677	27.0113	7.02478	34.3386	8.3102	16.9605	9.00542	27.789	10.2433	42.4013	6.73719	24.738	8.56778		1.57966	2.93108	1.79766	2.94376	1.60356	1.64648	1.61039	2.05273
6.27529	1.49027	5.9415	3.35347	5.79291	3.8315	7.78513	1.69612	10.6189	3.00119	6.23941	4.08338	8.53063	1.75846	9.9437	2.05311	4.97565	2.10022	10.9603	1.39604		19.2087	6.52462	18.9837	6.14449	30.0397	8.73534	17.3981	5.43176	26.086	7.06229	34.3111	8.29519	16.9205	9.19048	27.1338	10.4134	42.3813	6.73719	24.9056	8.57528		1.57722	2.94473	1.79717	3.02081	1.60063	1.65184	1.60648	2.07907
6.25499	1.47034	5.99224	3.331	5.79182	3.8344	7.87247	1.70265	10.5743	2.97401	6.25572	4.03626	8.44292	1.74831	9.98646	2.04803	4.97276	2.10094	10.9596	1.40148		19.0887	6.53712	18.356	6.162	30.0372	8.68532	17.4232	5.41926	25.0131	7.12731	34.2886	8.35021	16.893	9.39055	27.1013	10.5534	42.3637	6.74969	24.9831	8.58529		1.57625	2.95595	1.79083	3.1286	1.60063	1.65038	1.60161	2.09175
6.24014	1.46309	6.0187	3.27337	5.7998	3.8344	7.89349	1.69793	10.5308	2.91856	6.2713	3.98806	8.33311	1.75375	10.0387	2.03861	4.97276	2.0821	10.9751	1.40256		18.8461	6.52712	18.3309	6.19451	29.4721	8.66781	17.4232	5.39925	24.8256	7.18983	34.2311	8.58529	16.888	9.5631	27.0563	10.651	42.3688	6.74969	24.9506	8.59529		1.57478	2.96912	1.77962	3.20419	1.60161	1.64648	1.60551	2.09175
6.24485	1.47577	6.02051	3.21865	5.83314	3.8315	7.89494	1.69069	10.5199	2.83593	6.27819	3.95073	8.29324	1.75556	10.0738	2.00345	4.98653	2.03861	10.9936	1.40619		18.2034	6.54963	18.3109	6.23952	29.1245	8.65781	17.4682	5.39925	24.708	7.20984	34.1561	8.83287	16.853	9.65063	26.8512	10.7085	42.3337	6.72718	24.5855	8.61029		1.57673	2.99692	1.76889	3.25296	1.60112	1.64599	1.61185	2.09175
6.25717	1.47178	6.02268	3.1632	5.86141	3.8315	7.89603	1.69938	10.5134	2.72467	6.25898	3.92718	8.29795	1.75773	10.0818	1.96757	5.01625	2.02375	11.0212	1.39785		17.9933	6.56463	18.0384	6.26953	29.1295	8.65781	17.5857	5.37174	24.2954	7.18983	34.0986	9.01793	16.7229	9.70565	26.8062	10.726	42.3212	6.74719	23.8627	8.6253		1.58649	3.01399	1.75718	3.28612	1.60405	1.6533	1.61624	2.0937
6.28	1.47178	6.04298	3.14834	5.87047	3.83005	7.90038	1.70736	10.5044	2.55759	6.22709	3.92101	8.30593	1.76317	10.0847	1.94655	5.01335	2.02194	11.0944	1.37901		17.9258	6.53712	17.5932	6.28204	29.1395	8.66531	17.6832	5.32423	24.1678	7.18733	34.0736	9.253	16.6654	9.75066	26.8387	10.736	42.3187	6.7847	23.3076	8.6253		1.5899	3.01496	1.75718	3.31587	1.61136	1.65867	1.61624	2.09955
6.30102	1.4765	6.064	3.14145	5.88714	3.82679	7.9098	1.72294	10.5236	2.38544	6.20498	3.9279	8.30593	1.76788	10.0847	1.93097	5.00864	2.01904	11.1411	1.37574		17.9108	6.51712	17.3681	6.28204	29.1845	8.66781	17.7808	5.31172	24.1678	7.19734	34.0586	9.58811	16.6929	9.77817	26.8612	10.771	42.3087	6.7872	23.3001	8.59779		1.59088	3.01447	1.75767	3.33343	1.61087	1.65867	1.61819	2.09906
6.32675	1.46707	6.07741	3.12188	5.91178	3.80577	7.91596	1.72294	10.5493	2.28469	6.19665	3.9163	8.3052	1.76788	10.0731	1.89908	5.02422	2.01723	11.1303	1.37574		17.8858	6.50711	17.3531	6.27704	29.197	8.69282	17.8783	5.37174	24.1678	7.20234	34.0185	9.93822	16.7079	9.80318	26.8462	10.821	42.3312	6.7872	23.3176	8.55778		1.59088	3.01204	1.76255	3.34221	1.60843	1.65916	1.62258	2.09955
6.35466	1.42032	6.0843	3.10702	5.91686	3.75032	7.91053	1.70736	10.5609	2.23178	6.19193	3.87136	8.30593	1.76969	10.0535	1.88639	5.02893	1.98606	11.1317	1.36632		17.8633	6.4771	17.3631	6.25703	29.1395	8.71283	17.9308	5.42676	24.1703	7.21984	33.976	10.2708	16.7029	9.83819	26.8462	10.8735	42.3788	6.7947	23.1875	8.56528		1.58941	3.00472	1.7606	3.34855	1.58405	1.66257	1.63233	2.10784
6.37206	1.4022	6.08031	3.05664	5.89258	3.69486	7.88588	1.68996	10.562	2.23033	6.1662	3.86267	8.30665	1.76716	10.0202	1.88639	5.01697	1.94982	11.1187	1.37357		17.8583	6.4621	17.2506	6.23202	28.9644	8.71283	17.9383	5.46427	24.1553	7.23485	33.971	10.5734	16.6929	9.8607	26.8412	10.906	42.3637	6.79971	23.08	8.6178		1.58698	2.99984	1.78645	3.36367	1.57039	1.66891	1.63867	2.10784
6.38655	1.40075	6.06799	3.03019	5.848	3.64123	7.83804	1.67148	10.566	2.21293	6.1122	3.85868	8.29904	1.76969	9.98284	1.88639	5.03727	1.923	11.1074	1.37357		17.8683	6.4821	17.1931	6.18201	28.7293	8.71283	17.9383	5.51929	24.1103	7.23485	33.9385	10.8535	16.6354	9.83819	26.8412	10.9085	42.2812	6.7897	22.9149	8.66781		1.58844	2.98814	1.80156	3.38464	1.57039	1.6694	1.63916	2.09711
6.41555	1.40075	6.07415	3.02004	5.8248	3.58034	7.79781	1.66024	10.6243	2.15531	6.03827	3.85542	8.25374	1.77042	9.95167	1.87008	5.07641	1.91394	11.0966	1.37357		17.9058	6.49711	17.2456	6.08698	28.6268	8.72783	17.9583	5.56681	24.0703	7.24485	33.776	11.0936	16.4879	9.76067	26.7112	10.886	42.2237	6.7672	22.8299	8.69532		1.586	2.9618	1.80156	3.40805	1.57869	1.66696	1.63526	2.09906
6.43041	1.39713	6.08285	3.00047	5.80922	3.54301	7.796	1.62907	10.7678	2.10312	5.98282	3.84853	8.203	1.76317	9.92884	1.84653	5.07242	1.90995	11.0708	1.37103		17.9208	6.49711	17.2531	6.02696	28.6193	8.73784	17.9008	5.59432	24.0128	7.25485	33.5309	11.2662	16.5479	9.69565	26.6311	10.8485	42.1087	6.75969	22.8299	8.69282		1.58844	2.94766	1.80254	3.42512	1.58015	1.66403	1.63526	2.09906
6.43041	1.39713	6.08828	3.00119	5.78349	3.52344	7.82572	1.58015	10.9135	2.08282	5.96651	3.81954	8.17401	1.72113	9.91797	1.8429	5.05466	1.90379	11.0469	1.36813		17.9308	6.49461	17.1256	6.02696	28.6118	8.73784	17.6657	5.60682	23.9328	7.25736	33.1408	11.3587	16.6279	9.70565	26.6236	10.811	41.9086	6.75719	22.8274	8.64781		1.606	2.94181	1.80547	3.42658	1.57381	1.66793	1.64599	2.09809
6.42896	1.38372	6.08973	3.00518	5.77551	3.51583	7.83659	1.54427	11.0194	2.07884	5.97195	3.80395	8.15842	1.67438	9.90782	1.82587	5.0514	1.9027	11.0476	1.36813		17.9158	6.49461	16.8105	6.04196	28.4992	8.74284	17.2506	5.60682	23.9078	7.24985	32.7581	11.4237	16.6479	9.70315	26.6036	10.7985	41.7385	6.75969	22.8399	8.6278		1.60843	2.93791	1.80303	3.42658	1.56991	1.6772	1.6494	2.08687
6.43041	1.37574	6.08901	2.99358	5.77261	3.51873	7.84747	1.51056	11.0875	2.07594	5.97593	3.80105	8.15371	1.62001	9.8955	1.77875	5.0601	1.9027	11.0513	1.37357		17.8858	6.49711	16.1202	6.07447	27.9991	8.72283	16.8455	5.60682	23.9128	7.23485	32.7556	11.4712	16.6579	9.64313	26.5636	10.8085	41.6785	6.75219	22.8874	8.6278		1.60112	2.94425	1.81912	3.44414	1.56942	1.69427	1.65233	2.07565
6.43113	1.36813	6.08756	2.9925	5.75848	3.51873	7.86305	1.49063	11.1161	2.0618	5.96796	3.79779	8.15371	1.58848	9.88752	1.76716	5.09598	1.90451	11.106	1.37429		17.8308	6.49711	14.8698	6.10448	27.0638	8.69782	16.7129	5.58681	23.8277	7.21734	32.5181	11.5012	16.6779	9.5681	26.5136	10.826	41.566	6.74219	22.7924	8.6278		1.60258	2.95254	1.82546	3.45584	1.56113	1.68452	1.65428	2.0737
6.42968	1.36125	6.08647	2.99105	5.76065	3.51402	7.85544	1.49534	11.1277	2.06035	5.92737	3.79707	8.14755	1.58232	9.88136	1.761	5.14418	1.90524	11.1723	1.36741		17.8108	6.49711	13.7795	6.11949	26.301	8.69782	16.7529	5.5568	23.6177	7.21484	32.4455	11.5087	16.6604	9.50809	26.4061	10.846	39.5903	6.71218	22.4673	8.6278		1.60795	2.954	1.81717	3.4534	1.52699	1.68305	1.64745	2.07565
6.42787	1.35074	6.08719	2.9809	5.76863	3.50641	7.86377	1.50984	11.1411	2.05492	5.89403	3.79852	8.14465	1.57471	9.87266	1.75846	5.18078	1.9085	11.2027	1.36088		17.8433	6.49461	13.3868	6.12949	26.2985	8.70533	16.4879	5.57181	23.3351	7.25485	32.4455	11.5037	16.6354	9.48058	26.3861	10.866	35.6816	6.68717	22.4598	8.59029		1.6255	2.95205	1.79815	3.44267	1.48797	1.68452	1.64014	2.07565
6.42787	1.36487	6.08756	2.978	5.77008	3.50931	7.97214	1.53811	11.1168	2.05311	5.87844	3.80033	8.15697	1.55297	9.87049	1.75628	5.20325	1.91901	11.2064	1.34929		17.7408	6.49461	13.3018	6.14449	25.4708	8.71533	15.9702	5.58181	23.2525	7.23485	32.463	11.4862	16.6254	9.45807	26.3986	10.876	33.1858	6.68217	22.4473	8.49776		1.64014	2.94863	1.7884	3.42658	1.47042	1.68452	1.64014	2.07321
6.42316	1.37212	6.07958	2.98017	5.7708	3.50459	8.10007	1.54101	11.1161	2.05311	5.85597	3.8025	8.15697	1.55043	9.86904	1.73454	5.25327	1.91937	11.2082	1.33841		17.5757	6.49711	13.3418	6.1495	24.6355	8.71283	15.7201	5.58181	23.2475	7.18983	32.443	11.4737	16.5679	9.41556	26.4161	10.9185	32.8081	6.67967	22.0146	8.49026		1.6177	2.95302	1.77474	3.41634	1.46895	1.68403	1.64014	2.07175
6.41084	1.36668	6.05784	2.96785	5.7708	3.50496	8.15009	1.53956	11.1393	2.04767	5.82299	3.80178	8.1577	1.54971	9.86433	1.72294	5.31887	1.90741	11.2238	1.33624		17.1731	6.50461	12.7316	6.1495	24.598	8.70282	15.6976	5.58181	23.1875	7.23735	32.5005	11.4737	16.5029	9.36054	26.4361	11.0211	32.6281	6.67217	21.0743	8.51026		1.59575	2.95351	1.75084	3.41683	1.47334	1.68842	1.65086	2.08589
6.40685	1.35871	6.03609	2.94647	5.77225	3.49082	8.16929	1.54028	11.1705	1.98533	5.79726	3.79236	8.16966	1.54898	9.86107	1.72439	5.35003	1.88893	11.2441	1.32537		16.7729	6.49461	11.3787	6.1495	24.6405	8.69782	15.7101	5.58681	23.1025	7.29737	32.5406	11.4712	16.4904	9.32803	26.4311	11.1011	31.1601	6.69717	20.1866	8.51276		1.55576	2.95254	1.72792	3.44901	1.50114	1.68842	1.68891	2.12247
6.40794	1.35001	6.03573	2.94284	5.77479	3.4698	8.19358	1.52651	11.1777	1.92843	5.76935	3.78003	8.18669	1.55115	9.84693	1.70736	5.35837	1.88277	11.2441	1.30652		16.7804	6.49211	10.846	6.1595	24.5505	8.70783	15.7176	5.59432	22.9625	7.33488	32.5231	11.4912	16.2203	9.30802	26.4411	11.1411	29.4371	6.83472	20.024	8.52026		1.5187	2.95205	1.68305	3.54021	1.53333	1.67818	1.71524	2.1849
6.41011	1.35799	6.02051	2.94828	5.77624	3.43139	8.22728	1.52615	11.177	1.90995	5.74217	3.77134	8.18814	1.55224	9.83244	1.70011	5.36308	1.88277	11.2285	1.30652		16.0127	6.4721	10.801	6.1645	24.4729	8.72783	15.7176	5.60432	22.8474	7.37739	32.5206	11.5613	15.9552	9.30802	26.4486	11.1586	28.4842	6.99477	20.034	8.58779		1.5187	2.954	1.63087	3.63044	1.52796	1.66793	1.72158	2.29463
6.44273	1.37212	6.00782	2.95915	5.75449	3.36361	8.25591	1.51056	11.1433	1.90596	5.71934	3.75829	8.19285	1.54971	9.81975	1.6838	5.35692	1.88349	11.194	1.29927		15.345	6.45459	10.806	6.172	24.4729	8.75284	15.7051	5.61432	22.8174	7.44242	32.473	11.6288	15.6626	9.32053	26.4086	11.1611	27.9941	7.0848	20.034	8.67782		1.51675	2.95156	1.61136	3.65629	1.51382	1.67281	1.71719	2.38095
6.49673	1.37284	6.01036	2.95662	5.74435	3.29838	8.28889	1.51056	11.0701	1.90814	5.69433	3.74705	8.19684	1.54826	9.80344	1.65118	5.35765	1.89038	11.1622	1.28478		15.0074	6.4721	10.741	6.1695	24.4804	8.75534	15.7076	5.64433	22.8399	7.52494	32.1704	11.6488	15.5525	9.31802	26.3235	11.1536	27.749	7.13732	20.059	8.77035		1.51821	2.95205	1.61477	3.65775	1.49919	1.67427	1.73036	2.41704
6.54964	1.36958	6.00782	2.90697	5.79037	3.2451	8.33927	1.50078	11.0157	1.90995	5.67041	3.7456	8.16494	1.54826	9.77227	1.62907	5.38265	1.89038	11.1574	1.27934		14.7523	6.52462	10.6284	6.14199	24.4879	8.76534	15.6851	5.72436	22.8799	7.63248	31.8728	11.6088	15.4125	9.30302	26.251	11.1511	27.679	7.11231	20.119	8.89039		1.52455	2.94571	1.61477	3.65677	1.47773	1.67427	1.74353	2.41704
6.61125	1.35472	6.00565	2.87652	5.82009	3.18965	8.3824	1.46925	10.9875	1.89654	5.65483	3.72386	8.12834	1.54826	9.72371	1.62001	5.41926	1.86863	11.1216	1.27862		14.7373	6.63465	10.6059	6.08698	24.4804	8.79535	15.5976	5.87941	22.8599	7.74001	31.8178	11.5888	14.6723	9.30302	26.2235	11.1536	27.6915	7.02228	20.1515	9.00042		1.53626	2.94571	1.61234	3.65385	1.46505	1.69573	1.74889	2.46923
6.68519	1.34059	6.00021	2.87471	5.81357	3.14218	8.35811	1.45475	10.9907	1.87951	5.65084	3.68182	8.13668	1.55768	9.68892	1.61603	5.4613	1.86682	10.9944	1.27934		13.3318	6.7847	10.6134	6.08447	24.528	8.84037	15.4625	6.06447	22.6924	7.85255	31.8303	11.6113	14.3071	9.30802	26.2335	11.1511	27.6665	6.95476	20.1665	9.08545		1.5343	2.9462	1.60161	3.65873	1.47968	1.72841	1.75182	2.56628
6.74462	1.34059	6.03356	2.85949	5.79835	3.10702	8.31535	1.44533	11.0773	1.87878	5.65084	3.59447	8.15625	1.55985	9.67732	1.62291	5.50334	1.90814	10.9135	1.27825		11.3062	6.88724	10.3984	6.07197	24.6705	8.88038	15.415	6.23702	22.6123	7.9976	31.7128	11.6463	14.3096	9.31802	26.181	11.1286	27.4739	6.94225	20.1715	9.18298		1.53528	2.94961	1.59527	3.67336	1.5026	1.73816	1.75279	2.59066
6.78485	1.37103	6.13177	2.83521	5.77153	3.1063	8.33456	1.42358	11.2151	1.87262	5.65229	3.4814	8.15154	1.55587	9.6679	1.62473	5.53559	1.92771	10.9056	1.26738		10.4284	6.95226	9.82819	6.02696	24.9031	8.90289	15.4125	6.38957	22.6123	8.14014	31.6503	11.6763	14.2221	9.35053	26.0935	11.0936	27.0563	6.94475	20.1565	9.30052		1.53235	2.94912	1.59527	3.69433	1.52357	1.73914	1.74645	2.59017
6.79536	1.39314	6.22383	2.82723	5.74036	3.07368	8.36899	1.42358	11.2611	1.87008	5.66498	3.41979	8.16023	1.55587	9.65521	1.62835	5.56567	1.9114	10.8418	1.25107		9.75817	6.98977	9.49558	5.97444	25.0706	8.85787	15.375	6.50211	22.5973	8.23517	31.6403	11.7088	14.1246	9.43806	26.0885	11.0986	26.5636	6.94725	20.1315	9.39805		1.53235	2.954	1.59088	3.7192	1.51577	1.74938	1.7367	2.5853
6.79283	1.39242	6.26913	2.82288	5.72006	3.00917	8.36899	1.42648	11.2542	1.87008	5.68056	3.38608	8.16422	1.55188	9.65521	1.61349	5.58162	1.88639	10.77	1.24708		9.05544	6.95726	9.51059	5.91692	25.1432	8.81536	15.3375	6.55213	22.6023	8.29769	31.4252	11.7738	14.1246	9.5581	25.9184	11.1536	26.261	6.95226	20.1315	9.46807		1.52211	2.954	1.5821	3.73529	1.49968	1.76596	1.73329	2.56872
6.79536	1.37756	6.31878	2.79389	5.70702	2.96749	8.33854	1.42648	11.2401	1.87008	5.66788	3.37702	8.18524	1.55043	9.65304	1.62001	5.59865	1.87769	10.7678	1.24564		8.9479	6.88724	9.243	5.89941	25.1006	8.80286	15.345	6.58214	22.6023	8.3227	31.2001	11.8814	14.1221	9.64313	25.9759	11.2211	26.1435	6.95726	20.0415	9.5556		1.52114	2.95107	1.58161	3.73773	1.49626	1.77572	1.72938	2.5536
6.79826	1.37139	6.41808	2.71887	5.70086	2.92871	8.32477	1.42576	11.1433	1.87262	5.61569	3.35999	8.20445	1.54717	9.64579	1.60914	5.64323	1.86718	10.7747	1.23947		8.98542	6.86973	8.6203	5.90442	25.0506	8.79035	15.3525	6.63215	22.6023	8.29769	31.2076	12.0014	14.0421	9.68564	25.9109	11.2487	26.1435	6.95476	20.014	9.63563		1.52016	2.95693	1.56454	3.74066	1.50846	1.77474	1.72207	2.55262
6.78666	1.38046	6.50833	2.58659	5.69542	2.91856	8.34181	1.42576	11.0016	1.87697	5.55734	3.18277	8.203	1.53485	9.66464	1.60189	5.71861	1.85994	10.7755	1.24636		9.02043	6.91474	8.03011	5.94443	25.0456	8.78035	15.2575	6.68967	22.5973	8.27269	31.1001	12.1289	13.9795	9.73316	25.7309	11.2662	25.6283	6.92725	20.0515	9.72566		1.52943	2.95107	1.54455	3.75627	1.52406	1.76157	1.71475	2.55506
6.75405	1.40148	6.51304	2.42603	5.6773	2.93016	8.37152	1.41344	10.8987	1.88096	5.51348	2.88196	8.203	1.52252	9.70921	1.60371	5.76935	1.85377	10.7755	1.25107		9.02543	6.99977	7.85255	5.98444	24.5805	8.78285	15.27	6.69717	22.6098	8.26268	30.9475	12.2765	13.9895	9.79818	25.4032	11.2562	24.1578	6.81721	20.0815	9.8507		1.52114	2.90523	1.55284	3.76114	1.52016	1.80595	1.71085	2.56774
6.72976	1.40474	6.471	2.32601	5.65773	2.93487	8.38711	1.41344	10.8512	1.88422	5.49971	2.6308	8.20372	1.50621	9.70341	1.63089	5.81067	1.8313	10.757	1.23549		8.87288	7.06479	7.85255	5.96944	24.5405	8.78535	15.2675	6.64216	22.6223	8.25268	30.85	12.4415	14.0246	9.8457	24.788	11.2111	23.8777	6.69217	20.099	9.93822		1.52406	2.84622	1.56015	3.76163	1.51967	1.80303	1.70695	2.57115
6.72795	1.40075	6.38692	2.26005	5.66171	2.93125	8.39472	1.43446	10.8269	1.88023	5.49101	2.48221	8.22112	1.48664	9.66681	1.61893	5.85343	1.81391	10.6671	1.19888		8.79285	7.0998	7.81754	5.88941	24.528	8.79035	15.26	6.59214	22.5973	8.25268	30.8475	12.5891	14.0971	9.88071	24.658	11.1986	23.8327	6.62965	20.099	9.97574		1.52406	2.82232	1.56015	3.76553	1.51967	1.79669	1.69963	2.58481
6.72904	1.40075	6.27529	2.22779	5.67585	2.8671	8.43748	1.43989	10.8019	1.86465	5.48159	2.38073	8.21858	1.46961	9.61788	1.60044	5.85597	1.81463	10.558	1.19272		8.82536	7.15982	7.79753	5.73186	24.3729	8.79285	15.26	6.58214	22.5023	8.25268	30.875	12.7116	14.1446	9.92572	24.668	11.1911	23.6802	6.59464	20.1065	10.0758		1.52357	2.82232	1.55966	3.76992	1.51967	1.79474	1.68549	2.61846
6.73049	1.39713	6.19012	2.23866	5.70303	2.77504	8.49692	1.43518	10.7755	1.84834	5.48014	2.31441	8.20626	1.43518	9.58744	1.60117	5.85126	1.8092	10.4246	1.20287		8.88038	7.26736	7.79753	5.60432	24.1878	8.79285	15.265	6.58214	22.3122	8.25518	30.885	12.8067	14.1446	9.95823	24.708	11.1761	23.2525	6.60214	20.1165	10.1983		1.50114	2.83012	1.55918	3.79626	1.51723	1.81229	1.67427	2.63212
6.72904	1.38372	6.14663	2.21946	5.70919	2.70256	8.50707	1.43337	10.762	1.84508	5.48159	2.24881	8.21568	1.40474	9.56243	1.60588	5.85126	1.78673	10.3068	1.21519		8.90289	7.34488	7.78753	5.58181	24.0403	8.78535	15.265	6.57964	22.1847	8.25518	30.8875	12.9117	14.1046	9.96824	24.6805	11.1661	22.1247	6.65216	20.119	10.2683		1.4948	2.8272	1.55674	3.84795	1.51919	1.81815	1.67379	2.63846
6.72904	1.36125	6.14663	2.19989	5.70158	2.63153	8.50634	1.44605	10.7537	1.83094	5.47761	2.15241	8.23489	1.39713	9.52257	1.60371	5.85488	1.77332	10.2594	1.21157		8.9379	7.36239	7.77502	5.59432	24.0403	8.78285	15.2074	6.56963	22.1697	8.25518	30.8975	13.0292	14.0321	9.97574	23.9303	11.1686	21.9696	6.71218	20.1215	10.3083		1.49773	2.81891	1.55332	3.86892	1.52065	1.81668	1.6733	2.65211
6.73991	1.34711	6.20897	2.20061	5.67512	2.61232	8.50997	1.45294	10.7523	1.78745	5.46456	2.0734	8.23888	1.37031	9.48596	1.59428	5.92737	1.76571	10.2572	1.21157		8.99792	7.29737	7.77502	5.60432	23.7877	8.78035	15.1149	6.56213	22.1647	8.24518	30.915	13.1293	14.0271	9.97824	23.4901	11.1661	21.9321	6.7797	19.8764	10.3384		1.49675	2.81403	1.54455	3.86941	1.53967	1.81766	1.6772	2.65455
6.74607	1.34639	6.29957	2.19191	5.68056	2.61232	8.50489	1.38915	10.7889	1.77332	5.44354	2.05492	8.24286	1.2855	9.46675	1.58413	6.13177	1.7407	10.2235	1.25361		9.09795	7.19734	7.74001	5.62182	23.4126	8.76534	15.0524	6.56463	22.1647	8.22267	30.91	13.2068	14.0371	9.97324	23.4676	11.1511	21.5245	6.84472	19.0537	10.3809		1.49821	2.82183	1.54113	3.86697	1.53333	1.81766	1.67037	2.65553
6.74752	1.34784	6.39308	2.17198	5.70847	2.61123	8.48605	1.36342	10.8222	1.77114	5.4294	2.05564	8.27403	1.2402	9.4682	1.58232	6.39743	1.72294	10.1325	1.27753		9.16547	7.17233	7.67999	5.64433	23.3451	8.74534	14.9874	6.56463	22.1347	8.20516	30.895	13.2693	14.0421	9.97324	22.985	11.1236	20.049	6.85472	18.0884	10.4334		1.4987	2.83939	1.54016	3.86405	1.51089	1.82888	1.66598	2.6565
6.74607	1.34929	6.49673	2.14117	5.71173	2.61304	8.47445	1.35654	10.8146	1.76571	5.43267	2.05564	8.35666	1.22389	9.49539	1.56601	6.65003	1.71714	10.0296	1.27753		9.13296	7.21484	7.60247	5.65183	23.3451	8.67281	14.9849	6.56963	22.1022	8.19516	30.8775	13.3043	14.0321	9.96573	22.5523	11.0711	19.7889	6.85472	17.3231	10.4684		1.49529	2.84524	1.54698	3.8582	1.49187	1.84887	1.66647	2.6565
6.74607	1.35001	6.59893	2.07594	5.71535	2.59746	8.46177	1.36125	10.8034	1.75483	5.43484	2.05564	8.46503	1.22317	9.52909	1.4765	6.84429	1.6954	9.86723	1.27825		9.09545	7.24485	7.52994	5.65183	23.3351	8.50026	14.9524	6.57964	22.0922	8.23267	30.78	13.3318	14.007	9.94573	22.6123	10.9661	19.7864	6.85973	17.0455	10.5159		1.49139	2.8389	1.56552	3.85868	1.4748	1.85424	1.66988	2.65845
6.7468	1.35001	6.687	1.99077	5.7824	2.59021	8.44872	1.36016	10.8005	1.7494	5.42542	2.05564	8.5897	1.21121	9.5541	1.40764	6.95483	1.62835	9.7614	1.28296		9.07795	7.28486	7.49993	5.65434	23.3251	8.29769	14.6873	6.60214	21.8621	8.3252	30.5149	13.3543	14.0095	9.92072	22.6198	10.876	19.7564	6.85472	17.038	10.5634		1.487	2.83646	1.57381	3.85722	1.46212	1.86058	1.66354	2.65943
6.74281	1.35001	6.72795	1.93459	5.89185	2.5913	8.43603	1.34168	10.8066	1.73454	5.41926	2.05564	8.72851	1.21048	9.56243	1.39531	7.05087	1.5584	9.73857	1.27463		9.06044	7.36489	7.50494	5.66434	23.3251	8.09013	14.4872	6.66216	21.2744	8.46275	30.2998	13.3618	13.9445	9.90071	22.4598	10.8635	18.596	6.83722	16.7579	10.5534		1.48553	2.85109	1.5743	3.85527	1.45725	1.86935	1.64306	2.65894
6.75223	1.34929	6.73194	1.91212	5.95346	2.60217	8.41356	1.34711	10.8019	1.69322	5.4265	2.05564	8.81513	1.19888	9.557	1.39531	7.1451	1.50694	9.6708	1.26303		9.04544	7.46242	7.56746	5.68935	23.3201	7.89006	14.2296	6.71218	20.9968	8.60779	30.2723	13.3418	13.732	9.88071	22.0046	10.8585	16.3028	6.80471	16.4528	10.4859		1.48651	2.85939	1.58064	3.85527	1.45481	1.86692	1.62111	2.66138
6.77036	1.34929	6.73303	1.91212	5.96651	2.59275	8.38638	1.36088	10.7849	1.63995	5.41926	2.05564	8.8173	1.20106	9.54467	1.40003	7.1904	1.49281	9.6052	1.25252		8.99792	7.54995	7.59997	5.63683	23.3151	7.67749	13.762	6.75219	20.7767	8.74534	30.2848	13.3293	13.5919	9.8582	21.8621	10.8585	15.6476	6.75219	16.3153	10.3959		1.48358	2.85743	1.58259	3.84893	1.45481	1.85472	1.61429	2.68674
6.77869	1.36016	6.74752	1.88639	5.94803	2.54817	8.3621	1.37683	10.7544	1.62001	5.3928	2.05709	8.84629	1.20106	9.53996	1.41017	7.20308	1.49824	9.57403	1.24165		8.91789	7.61997	7.60997	5.49678	23.2776	7.48243	13.3993	6.81721	20.4416	8.84287	30.2523	13.3518	13.5694	9.83069	21.8146	10.8635	15.7151	6.70968	16.2753	10.3559		1.4831	2.855	1.58064	3.84893	1.46651	1.85277	1.6099	2.68967
6.78739	1.36016	6.75151	1.81717	5.9299	2.50396	8.33021	1.3819	10.7106	1.61059	5.37395	2.03752	8.92965	1.22244	9.57186	1.43119	7.21287	1.49063	9.57947	1.24092		8.85037	7.65498	7.63998	5.39675	23.0725	7.4049	13.1193	6.92725	20.4591	8.91039	30.1998	13.3993	13.5969	9.81068	21.7321	10.8585	15.8676	6.69717	16.2728	10.3709		1.48992	2.855	1.58454	3.8343	1.47237	1.86838	1.60112	2.68674
6.79899	1.35654	6.7439	1.75556	5.91686	2.46953	8.31064	1.3819	10.6631	1.60443	5.34895	1.99548	9.07136	1.21048	9.62586	1.4446	7.21069	1.48809	9.64289	1.24564		8.78285	7.66499	7.65749	5.38175	22.7199	7.41741	12.9667	7.03978	20.1115	8.95791	30.1723	13.4319	13.6369	9.79818	21.657	10.8585	15.9202	6.71968	16.2853	10.4234		1.51333	2.85451	1.60307	3.81235	1.4592	1.8835	1.58746	2.68625
6.79609	1.34856	6.72034	1.70337	5.91106	2.43075	8.30665	1.3819	10.6381	1.58232	5.33372	1.96975	9.20618	1.23259	9.66137	1.45765	7.22229	1.48266	9.6958	1.24564		8.67782	7.65999	7.63248	5.38175	22.5473	7.44242	12.9617	7.12731	19.8639	8.99542	30.1373	13.4594	13.6169	9.80318	21.3894	10.8635	16.0027	6.82972	16.3028	10.4659		1.51431	2.855	1.60356	3.82064	1.44701	1.89276	1.59283	2.70137
6.79283	1.34929	6.69171	1.6501	5.91033	2.4235	8.30448	1.39604	10.6298	1.55369	5.33445	1.95416	9.24205	1.23331	9.68167	1.46635	7.2241	1.48519	9.76829	1.25433		8.68782	7.63998	7.61247	5.34674	22.5048	7.49243	12.9267	7.19984	19.7739	9.01793	29.9997	13.4894	13.3668	9.82319	21.2144	10.8685	16.0177	7.15732	16.3153	10.4884		1.51772	2.85451	1.60209	3.82454	1.45627	1.91715	1.60161	2.74283
6.78666	1.34784	6.66199	1.63016	5.92374	2.42495	8.30448	1.40256	10.6385	1.55043	5.33336	1.93931	9.24387	1.23404	9.68167	1.4649	7.2241	1.48048	9.92558	1.25578		8.69782	7.6975	7.59747	5.28171	22.4598	7.59246	12.8992	7.24485	19.6214	9.03543	29.8222	13.5244	13.0292	9.8507	21.2144	10.886	15.555	7.57246	16.3703	10.5059		1.51723	2.85451	1.60161	3.81479	1.46066	1.9547	1.60161	2.78818
6.78413	1.33841	6.63554	1.63016	5.92048	2.41408	8.31934	1.40256	10.6758	1.54753	5.33518	1.91756	9.28518	1.2286	9.62948	1.46562	7.2241	1.48411	10.0495	1.25361		8.72783	7.76752	7.58746	5.22169	22.3398	7.73751	12.8392	7.25736	19.5038	9.04544	29.7447	13.5969	12.8717	9.88571	21.2144	10.926	15.0224	7.80503	16.3903	10.5059		1.51041	2.85646	1.60551	3.81089	1.43189	1.95714	1.59771	2.80281
6.78485	1.34313	6.61995	1.62763	5.84945	2.39777	8.30593	1.41344	10.7254	1.55043	5.3475	1.88712	9.3265	1.23694	9.56968	1.46852	7.22084	1.47976	10.0825	1.25651		8.80286	7.76752	7.59747	5.19419	22.1347	7.83504	12.8392	7.27736	19.4713	9.05544	29.7321	13.6669	12.8192	9.90822	21.1819	10.9561	14.8648	7.89256	16.3753	10.4859		1.51187	2.85792	1.61331	3.80796	1.4275	1.95958	1.59966	2.80037
6.78666	1.35472	6.60799	1.6269	5.74978	2.4032	8.25664	1.42032	10.6899	1.56311	5.37105	1.88349	9.32867	1.23694	9.56715	1.44533	7.20816	1.48048	10.0803	1.26666		8.90039	7.74501	7.60247	5.18418	21.9421	7.91007	12.8192	7.28987	19.4563	9.05544	29.7271	13.6844	12.8242	9.91822	21.0093	10.9811	14.8148	7.95008	16.3953	10.4584		1.50846	2.85841	1.61039	3.80796	1.42994	1.96397	1.59478	2.79794
6.77108	1.35545	6.59639	1.63922	5.65483	2.39922	8.23018	1.42032	10.6095	1.56456	5.39026	1.88349	9.33628	1.23621	9.62731	1.42721	7.19112	1.4794	10.0981	1.26847		8.9404	7.73501	7.57996	5.18668	21.8121	8.0076	12.7942	7.26986	19.4763	9.03043	29.6746	13.6994	12.7716	9.92822	20.9768	11.0211	14.4722	7.99259	16.4353	10.4559		1.50894	2.86816	1.60502	3.80747	1.42994	1.96202	1.57234	2.79647
6.7265	1.35327	6.58951	1.65734	5.5403	2.40501	8.23743	1.42358	10.5642	1.56239	5.4584	1.86718	9.34353	1.23621	9.74111	1.42721	7.17264	1.47867	10.172	1.26738		8.91039	7.74751	7.51494	5.20669	21.7996	8.09013	12.7616	7.21734	19.4913	9.01543	29.6271	13.732	12.6341	9.93072	20.9568	11.0111	13.8795	8.05261	16.4803	10.4584		1.51382	2.87499	1.60453	3.81625	1.42994	1.95714	1.56015	2.79062
6.69787	1.35327	6.58878	1.64937	5.42397	2.39958	8.23743	1.42793	10.5547	1.54572	5.5635	1.84037	9.34353	1.23621	9.87266	1.42721	7.16612	1.47867	10.2079	1.26811		8.91039	7.75502	7.49243	5.2292	21.687	8.13014	12.7116	7.10981	19.5013	9.02043	29.5746	13.7595	12.5491	9.94073	20.9593	10.9035	13.7495	8.09763	16.4628	10.4584		1.52455	2.87304	1.60453	3.83186	1.4275	1.95421	1.55576	2.78721
6.68374	1.35327	6.59023	1.65046	5.35946	2.35283	8.23489	1.42902	10.5457	1.54209	5.67984	1.8179	9.33665	1.23259	9.95385	1.43337	7.18279	1.46852	10.2079	1.26666		8.90289	7.75002	7.51494	5.25921	20.9593	8.16765	12.5816	6.95476	19.4763	9.04043	29.422	13.7795	12.4991	9.95573	20.9118	10.8185	13.7495	8.10763	16.3278	10.4584		1.52699	2.87304	1.61136	3.83283	1.42701	1.95519	1.55625	2.79403
6.67286	1.35472	6.58552	1.64865	5.31271	2.26983	8.23489	1.42431	10.5283	1.54209	5.81611	1.76172	9.28953	1.22063	9.96798	1.44605	7.20272	1.4765	10.2057	1.26738		8.90039	7.76502	7.54245	5.32423	20.119	8.17015	12.4015	6.82722	19.4213	9.05044	29.3995	13.7945	12.4866	9.93822	20.9243	10.766	13.6844	8.11763	16.2003	10.4734		1.52699	2.87792	1.6138	3.83381	1.42701	1.96007	1.55479	2.79501
6.66417	1.36487	6.58697	1.64865	5.26197	2.22018	8.23344	1.42431	10.512	1.54101	5.89076	1.67764	9.22901	1.20903	9.98719	1.44823	7.22374	1.49353	10.193	1.27535		8.84537	7.77252	7.58746	5.36924	19.7689	8.16515	12.3065	6.72968	19.2663	9.05044	29.232	13.802	12.4891	9.8757	20.9393	10.726	13.6819	8.10763	16.1102	10.4834		1.52309	2.87792	1.61234	3.83283	1.42896	1.94544	1.566	2.79501
6.64931	1.36741	6.58298	1.63089	5.23515	2.22163	8.21641	1.42431	10.5315	1.54101	5.90562	1.61929	9.20618	1.21048	10.0263	1.44605	7.24041	1.49027	10.1713	1.26738		8.79035	7.77252	7.66749	5.35674	19.6814	8.22267	12.264	6.67967	19.0112	9.05044	28.7143	13.812	12.4966	9.80318	20.9618	10.6885	13.7595	8.09513	16.0727	10.4334		1.51919	2.87792	1.61331	3.82357	1.42408	1.91569	1.57722	2.79159
6.63916	1.36741	6.57392	1.57797	5.22427	2.22417	8.17509	1.42648	10.5971	1.54028	5.91287	1.57	9.20545	1.21048	10.0622	1.44352	7.2473	1.48483	10.1441	1.26267		8.72283	7.75502	7.75002	5.37174	19.6239	8.3327	12.2765	6.67967	18.9236	9.05044	27.879	13.822	12.5391	9.75066	20.9318	10.6109	13.7345	8.09013	16.0877	10.3509		1.51723	2.87938	1.6138	3.82357	1.40945	1.91374	1.57527	2.78525
6.65728	1.36741	6.56668	1.52107	5.2308	2.16256	8.16966	1.41706	10.5971	1.54354	5.91287	1.52615	9.20871	1.21302	10.0887	1.44388	7.24512	1.49534	10.101	1.26847		8.65281	7.63248	7.79753	5.44927	19.5388	8.44024	12.194	6.67217	18.9036	9.05794	27.0438	13.827	12.6341	9.70065	20.8118	10.5434	13.5594	8.11763	16.0902	10.3108		1.52162	2.88279	1.61331	3.81381	1.40311	1.93519	1.5821	2.78525
6.68664	1.35581	6.56595	1.46925	5.25254	2.06978	8.17183	1.41815	10.5254	1.54898	5.91505	1.51056	9.18588	1.18185	10.1097	1.44279	7.20925	1.49679	10.0405	1.28876		8.6153	7.43991	7.82754	5.57181	19.4713	8.57028	12.1264	6.65966	18.4285	9.05794	27.1913	13.8195	12.7041	9.66564	20.7617	10.5209	13.2593	8.15765	16.0727	10.3409		1.52162	2.88084	1.61234	3.81284	1.39921	1.96299	1.57625	2.79989
6.71019	1.34095	6.58298	1.43917	5.27683	2.02049	8.17038	1.43917	10.4232	1.54427	5.91976	1.51528	9.12064	1.16989	10.1082	1.43591	7.12118	1.49607	10.0107	1.27753		8.57028	7.29737	7.85255	5.69435	19.4138	8.77285	12.1189	6.64966	17.4081	9.05794	25.7359	13.822	12.7266	9.66063	20.8618	10.4784	13.0267	8.17015	16.0702	10.4159		1.50894	2.86524	1.61624	3.81089	1.39238	1.99177	1.5465	2.81354
6.73121	1.34059	6.58878	1.42322	5.29458	1.99729	8.16494	1.44678	10.3398	1.516	5.95346	1.52252	9.07462	1.16772	10.1231	1.41887	7.00339	1.50368	10.0169	1.2768		8.50026	7.20984	7.87255	5.74186	19.3788	9.04043	12.0214	6.66216	16.5204	9.04794	24.1478	13.832	12.7266	9.66314	21.0618	10.4234	12.9917	8.17515	16.0677	10.4734		1.50894	2.86329	1.61234	3.8104	1.39726	2.02347	1.54162	2.78525
6.7805	1.33914	6.58226	1.38589	5.28697	1.97301	8.16313	1.44895	10.2844	1.45366	5.98463	1.51455	9.06809	1.16554	10.1564	1.4022	6.90373	1.49969	10.0858	1.27064		8.47775	7.19984	7.87506	5.76937	19.4088	9.34053	11.8363	6.68717	16.3503	9.02043	23.6327	13.8495	12.7166	9.66314	21.1344	10.3884	12.9892	8.17515	16.0377	10.4434		1.50943	2.85841	1.61039	3.81577	1.39092	2.04395	1.54406	2.76428
6.84683	1.33624	6.60799	1.36342	5.27574	1.9596	8.16929	1.4649	10.2322	1.41706	5.96035	1.51455	9.08295	1.16554	10.2296	1.40256	6.8722	1.48411	10.184	1.27064		8.48775	7.27986	7.87506	5.81189	19.4738	9.64063	11.5212	6.72218	16.2678	9.01793	23.035	13.897	12.6766	9.66314	21.0218	10.3909	13.0392	8.17015	15.9202	10.3659		1.49968	2.85402	1.60746	3.81674	1.39385	2.05029	1.54698	2.76428
6.89177	1.34168	6.63916	1.36342	5.28842	1.95815	8.17799	1.46925	10.1206	1.40474	5.94005	1.5044	9.12463	1.16083	10.4319	1.40329	6.89648	1.48411	10.2017	1.26593		8.45774	7.37239	7.87255	5.8419	19.4763	9.89821	11.3537	6.80471	15.8426	9.02043	22.4873	14.0371	12.6766	9.64063	20.8618	10.4334	13.2543	8.14764	15.6951	10.3183		1.4909	2.855	1.59673	3.82747	1.39433	2.05858	1.54796	2.75355
6.90989	1.34784	6.63698	1.36487	5.2993	1.95815	8.18125	1.46925	9.94152	1.39314	5.93534	1.49425	9.17827	1.16155	10.7566	1.40401	6.99469	1.48954	10.1916	1.27753		8.36021	7.4024	7.86505	5.83189	19.4213	10.0758	11.3537	6.86973	15.535	9.01793	22.4648	14.2121	12.6391	9.59311	20.8043	10.4934	13.5344	8.13014	15.5425	10.2908		1.48749	2.86377	1.57869	3.86063	1.40409	2.07273	1.55089	2.74868
6.92692	1.34566	6.62974	1.36741	5.30219	1.96033	8.18125	1.47034	9.76031	1.3877	5.93462	1.50295	9.23336	1.15974	11.0328	1.3993	7.07805	1.49969	10.2017	1.29492		8.24267	7.4074	7.87005	5.79688	19.3188	10.1783	11.3162	6.93475	15.405	9.01042	22.4573	14.3372	12.5566	9.5656	20.8793	10.5409	13.732	8.13014	15.5025	10.2733		1.50017	2.8745	1.58454	3.88307	1.40848	2.0815	1.54601	2.77014
6.93924	1.34059	6.61814	1.36886	5.30219	1.9567	8.17944	1.46164	9.5936	1.38843	5.88786	1.49136	9.30439	1.14669	11.2009	1.38227	7.09762	1.51093	10.2181	1.3087		8.14764	7.41241	7.87005	5.82939	19.1987	10.2408	11.2937	7.00977	15.285	9.00792	22.4573	14.3972	12.444	9.5481	20.9218	10.5634	13.8895	8.12014	15.4925	10.2883		1.49919	2.87938	1.60356	3.89819	1.40945	2.08736	1.54845	2.7833
6.95338	1.34313	6.58335	1.37212	5.29785	1.97047	8.1798	1.46309	9.48995	1.38988	5.82009	1.50042	9.34897	1.14452	11.3234	1.37901	7.10922	1.51528	10.2797	1.3087		8.08262	7.41741	7.87005	5.89941	18.9587	10.3108	11.2937	7.0798	15.2274	9.00042	22.4573	14.4247	12.3915	9.53309	20.9718	10.5309	14.0321	8.11513	15.4925	10.3208		1.49821	2.88328	1.63818	3.91526	1.40653	2.0815	1.55332	2.7833
6.95338	1.3453	6.52645	1.37683	5.28117	1.95888	8.17872	1.45548	9.44175	1.41416	5.82698	1.50078	9.34679	1.14343	11.4336	1.38046	7.10306	1.51093	10.4246	1.31051		8.05011	7.42991	7.87005	5.92942	18.631	10.3384	11.2937	7.11231	15.2199	8.98792	22.4548	14.4347	12.4015	9.53309	20.9818	10.4759	14.1246	8.12514	15.5	10.3609		1.4987	2.89889	1.66696	3.94549	1.40165	2.08979	1.55284	2.78282
6.89104	1.35327	6.49021	1.37139	5.25109	1.95272	8.17799	1.46454	9.40369	1.40329	5.84872	1.45946	9.3294	1.14996	11.5286	1.37284	7.04471	1.51238	10.5486	1.30978		8.03011	7.43241	7.87005	5.92942	18.4985	10.1833	11.2937	7.14232	15.1149	8.97541	22.4548	14.4347	12.4215	9.5381	20.9868	10.4559	14.1321	8.13764	15.4925	10.3784		1.49383	2.92766	1.68793	3.97768	1.39824	2.10052	1.55186	2.77648
6.76782	1.35182	6.51376	1.34385	5.23007	1.93314	8.17183	1.46925	9.38159	1.35726	5.86829	1.45475	9.33012	1.14597	11.5931	1.33841	6.90989	1.50223	10.6062	1.29855		8.0176	7.43241	7.87005	5.93693	18.561	9.97824	11.2937	7.16232	14.7698	8.9429	22.4398	14.4347	12.439	9.52809	20.9868	10.4559	14.1246	8.15014	15.4425	10.3684		1.47285	2.96083	1.70793	4.00353	1.40019	2.09467	1.55186	2.7638
6.6899	1.34856	6.56378	1.32537	5.24638	1.91357	8.17111	1.47396	9.38014	1.33552	5.85416	1.47323	9.31381	1.14452	11.6351	1.29927	6.77797	1.48954	10.6073	1.29492		8.0026	7.42991	7.87255	5.8669	18.621	9.89571	11.2837	7.18733	14.3522	8.90289	22.4448	14.4372	12.434	9.5581	20.9918	10.4584	14.1646	8.15515	15.3925	10.3384		1.4631	2.99594	1.73134	4.02304	1.40263	2.09613	1.5504	2.7716
6.67975	1.34059	6.61814	1.31957	5.28516	1.90451	8.17872	1.48048	9.3863	1.32754	5.84401	1.45946	9.30439	1.14198	11.6558	1.27934	6.73121	1.48954	10.5979	1.29855		7.99259	7.42241	7.86505	5.74436	18.6235	9.88071	11.2762	7.23735	14.0721	8.89039	22.4573	14.4447	12.3815	9.61562	21.0193	10.4759	14.2196	8.15765	15.3575	10.3058		1.45578	3.01301	1.73377	4.04742	1.4036	2.10491	1.5543	2.78184
6.68374	1.33624	6.64931	1.31957	5.40512	1.87951	8.18597	1.50042	9.39427	1.32899	5.84981	1.43917	9.28518	1.13872	11.6674	1.26847	6.72723	1.46309	10.6087	1.31739		7.98759	7.4074	7.86505	5.68935	18.621	9.90071	11.2712	7.32238	13.862	8.88788	22.4373	14.4297	12.3465	9.64313	20.9518	10.5059	14.2471	8.17015	15.355	10.2608		1.45237	3.01642	1.74304	4.06791	1.40409	2.11174	1.56064	2.78282
6.68772	1.33298	6.65003	1.31522	5.69542	1.88168	8.17582	1.51999	9.38231	1.33986	5.85271	1.44352	9.20726	1.14271	11.6938	1.26666	6.75223	1.45765	10.6225	1.32537		7.96509	7.3949	7.88006	5.64183	18.621	9.94073	11.2712	7.3824	13.6644	8.87788	22.4098	14.4172	12.3465	9.66314	20.8493	10.5409	14.2396	8.19016	15.3575	10.2108		1.47042	3.00911	1.74792	4.08254	1.40555	2.11613	1.57576	2.78379
6.69461	1.33769	6.6446	1.30652	6.03682	1.88567	8.17038	1.52724	9.32867	1.3453	5.85525	1.44823	9.09093	1.15757	11.7344	1.25578	6.76564	1.46707	10.6196	1.32899		7.93508	7.3924	7.89006	5.59181	18.551	9.96573	11.2787	7.34238	13.4669	8.85287	22.3423	14.4197	12.3065	9.70315	20.8793	10.5634	14.2396	8.21517	15.33	10.1708		1.48651	3.01935	1.7484	4.07961	1.41726	2.10589	1.57722	2.78428
6.67758	1.32972	6.64931	1.30797	6.25355	1.87806	8.17401	1.52542	9.35585	1.33914	5.85525	1.44823	8.95828	1.15141	11.7562	1.24419	6.76564	1.48737	10.604	1.35182		7.88006	7.3924	7.91257	5.60682	18.4085	9.97574	11.2962	7.24735	13.3618	8.83287	22.1822	14.4197	12.1489	9.74316	20.9218	10.5709	14.2421	8.24518	15.295	10.1558		1.48651	3.02813	1.74889	4.09766	1.41384	2.09955	1.55869	2.7833
6.63554	1.31522	6.66489	1.31957	6.34524	1.87081	8.16966	1.52071	9.46748	1.33008	5.85525	1.44895	8.826	1.15141	11.7609	1.24274	6.76166	1.4794	10.6026	1.35182		7.83254	7.3924	7.93007	5.67434	18.3685	9.99574	11.2837	7.22985	13.3918	8.82036	22.0722	14.4247	11.9814	9.79068	20.8818	10.5909	14.2421	8.28769	15.2775	10.1783		1.49578	3.02033	1.74743	4.16984	1.41043	2.09857	1.55869	2.78087
6.58842	1.31993	6.66598	1.34313	6.35865	1.86936	8.17111	1.51709	9.57331	1.3308	5.84401	1.44931	8.76837	1.15358	11.7562	1.2402	6.75622	1.48121	10.6279	1.354		7.83504	7.3924	7.90256	5.76937	18.3685	9.99824	11.1886	7.24485	13.4469	8.81536	22.0847	14.4197	11.9714	9.82819	20.8518	10.6234	14.2346	8.3102	15.28	10.1983		1.49041	3.01106	1.74694	4.20885	1.41043	2.10686	1.56064	2.77696
6.53732	1.33841	6.64786	1.34639	6.35321	1.86863	8.17401	1.51636	9.60302	1.32609	5.79798	1.4475	8.81658	1.15757	11.7547	1.24237	6.76709	1.45838	10.6711	1.35255		7.82754	7.3924	7.88256	5.8619	18.381	9.98824	10.9936	7.24735	13.4769	8.82036	22.1547	14.4097	12.0114	9.8457	20.8893	10.6835	14.2396	8.3252	15.27	10.2133		1.47042	2.99692	1.74011	4.21324	1.41092	2.09809	1.56649	2.7755
6.46701	1.34168	6.63843	1.34059	6.35611	1.87081	8.13921	1.51781	9.57041	1.33696	5.73674	1.44823	8.87637	1.15358	11.7562	1.25651	6.78195	1.4446	10.6812	1.35581		7.79253	7.3824	7.90256	5.93693	18.391	10.0032	10.7385	7.26986	13.4719	8.81286	22.1922	14.4147	11.9739	9.8557	20.7467	10.796	14.2396	8.34521	15.2675	10.2383		1.43872	2.96961	1.7328	4.21275	1.39775	2.10394	1.56405	2.77891
6.41482	1.35001	6.64025	1.33624	6.34922	1.8632	8.10152	1.51455	9.53127	1.3453	5.71571	1.45294	8.88362	1.15612	11.7536	1.25651	6.7805	1.44388	10.6812	1.35182		7.77252	7.37489	7.95508	5.99445	18.3585	10.0158	10.4959	7.33488	13.4619	8.80036	22.0296	14.4072	11.8263	9.8607	19.9615	10.8485	14.2346	8.38022	15.2575	10.2633		1.42018	2.94083	1.73134	4.22982	1.37775	2.10394	1.56698	2.77891
6.37351	1.37139	6.6417	1.33624	6.34995	1.85522	8.08231	1.51528	9.48633	1.3453	5.73818	1.46019	8.8858	1.15684	11.7623	1.25723	6.78884	1.44279	10.6921	1.35001		7.77752	7.3824	8.03261	6.06197	18.1959	10.0032	10.3959	7.43991	13.4569	8.77285	21.8496	14.3947	11.7163	9.8607	19.3013	10.781	14.2196	8.44274	15.1599	10.2808		1.41774	2.92718	1.7328	4.27176	1.37922	2.10491	1.57137	2.77843
6.3032	1.37139	6.64387	1.33443	6.35176	1.86066	8.03157	1.51455	9.42544	1.34784	5.75703	1.4591	8.92095	1.16699	11.7703	1.25288	6.81457	1.44134	10.6805	1.34929		7.81504	7.4024	8.09763	6.14449	18.0233	10.0032	10.4159	7.60247	13.4294	8.75284	21.7346	14.4097	11.6888	9.8582	19.3013	10.6985	14.2296	8.53777	14.9474	10.2883		1.41531	2.93937	1.73768	4.28444	1.3797	2.10199	1.57478	2.78672
6.24811	1.37647	6.63082	1.32754	6.33763	1.86465	7.99243	1.50984	9.40877	1.36125	5.77153	1.46635	8.94596	1.18185	11.7696	1.25252	6.83487	1.44062	10.6352	1.33552		7.86255	7.42491	8.10763	6.24203	17.9583	10.0132	10.3359	7.80503	13.3968	8.74284	21.7246	14.4247	11.6288	9.8557	19.0112	10.6059	14.2346	8.6203	14.8648	10.2733		1.41092	2.93595	1.73768	4.27225	1.37483	2.09077	1.57234	2.7955
6.26261	1.36813	6.58009	1.32501	6.31189	1.87153	8.00802	1.5044	9.44465	1.36415	5.78494	1.49679	8.94052	1.18185	11.767	1.2518	6.82943	1.44388	10.6345	1.3337		7.90256	7.43991	8.06762	6.34956	17.9983	10.0233	10.0158	7.95508	13.3993	8.73534	21.7446	14.4197	11.6063	9.8507	18.7036	10.5209	14.2396	8.69782	14.9373	10.2308		1.4114	2.91596	1.73768	4.25079	1.36995	2.08638	1.56649	2.79501
6.31588	1.37031	6.52463	1.31993	6.27819	1.8911	7.95293	1.49752	9.49466	1.36668	5.79182	1.50368	8.9427	1.17315	11.7583	1.25035	6.81312	1.45149	10.6852	1.34458		7.93508	7.44992	8.0176	6.4671	17.9508	10.0283	9.65313	8.05261	13.4018	8.72533	21.7446	14.4497	11.6463	9.8557	18.391	10.4759	14.3021	8.79035	14.8373	10.1833		1.40116	2.90279	1.7406	4.24153	1.37385	2.09223	1.56552	2.79647
6.34306	1.36813	6.49673	1.30797	6.25173	1.8911	7.90835	1.47867	9.52039	1.37357	5.80668	1.49607	8.95828	1.16554	11.7717	1.25651	6.81095	1.44931	10.7131	1.34711		7.96258	7.46492	7.95008	6.58964	17.7433	10.0233	9.45807	8.13014	13.3818	8.70533	21.7621	14.5122	11.6188	9.8657	18.0233	10.5934	14.5672	8.87038	14.4722	10.1458		1.40019	2.87645	1.73524	4.24543	1.37336	2.09175	1.56259	2.815
6.28218	1.36487	6.49419	1.30725	6.24956	1.91901	7.86849	1.49063	9.52257	1.36632	5.85742	1.49534	9.08948	1.16554	11.7928	1.25433	6.83342	1.4562	10.7312	1.3453		7.97009	7.47493	7.91007	6.67217	17.5557	9.98574	9.40055	8.16765	13.2618	8.65781	21.7596	14.5572	11.6088	9.8682	17.8633	11.0836	14.8373	8.9304	14.2046	10.1208		1.40994	2.82964	1.73572	4.26006	1.37336	2.09175	1.55771	2.82134
6.22238	1.37574	6.4989	1.30725	6.25282	1.96069	7.81883	1.49208	9.51641	1.36813	5.93208	1.49679	9.20146	1.16482	11.7696	1.25506	6.84973	1.45076	10.791	1.34639		7.93007	7.48493	7.92007	6.73969	17.2856	9.92822	9.41055	8.18766	13.1168	8.59029	21.6745	14.5897	11.6063	9.8707	17.8683	11.6263	15.0524	9.00042	14.1996	10.1158		1.41433	2.82525	1.74499	4.27372	1.38361	2.09028	1.57625	2.82037
6.21114	1.37139	6.49745	1.3058	6.2434	1.97301	7.796	1.49208	9.51351	1.36958	6.00094	1.49752	9.20944	1.17388	11.7217	1.25361	6.8722	1.44605	10.8838	1.35074		7.88006	7.49993	7.96258	6.80721	16.9605	9.89821	9.42806	8.20766	13.0317	8.54777	21.577	14.6047	11.6063	9.87821	17.8958	12.1289	15.2374	9.08795	14.1996	10.1308		1.40165	2.8233	1.7567	4.28591	1.3997	2.07077	1.57625	2.82281
6.25282	1.36958	6.49818	1.30652	6.21585	1.97591	7.79528	1.49607	9.52257	1.35799	6.04443	1.50766	9.17754	1.1717	11.6775	1.25288	6.93308	1.44605	10.9625	1.35074		7.87506	7.51494	7.98009	6.85723	16.8305	9.89821	9.45807	8.21267	12.9617	8.51276	21.5145	14.6222	11.4762	9.88571	17.9158	12.6141	15.3075	9.17548	14.1921	10.1408		1.39921	2.82281	1.76108	4.30834	1.40311	2.05078	1.57381	2.8233
6.33074	1.36958	6.49347	1.30652	6.20027	1.97446	7.79673	1.5044	9.52982	1.35001	6.06328	1.51636	9.03874	1.1717	11.6329	1.25288	6.98527	1.44279	11.0194	1.35327		7.89256	7.53745	7.95008	6.93725	16.7354	9.90571	9.45557	8.22267	12.9217	8.49776	21.502	14.6423	11.0686	9.89821	17.9283	12.9517	15.3475	9.2505	14.1921	10.1133		1.4075	2.81842	1.75865	4.34199	1.40311	2.04346	1.5743	2.8233
6.37423	1.35545	6.48803	1.30507	6.19483	1.97627	7.7931	1.50513	9.50481	1.34566	6.07632	1.51781	8.7941	1.17569	11.6025	1.25433	6.98527	1.44134	11.0632	1.35327		7.89506	7.56746	7.94508	7.02978	16.5204	9.94823	9.45807	8.23517	12.9142	8.52277	21.502	14.6523	10.6184	9.91572	17.9258	13.1543	15.4025	9.33803	14.1896	10.0808		1.4075	2.82964	1.75816	4.36979	1.40799	2.04249	1.57478	2.80281
6.38365	1.35327	6.48803	1.29927	6.19193	1.97917	7.79709	1.52724	9.4769	1.34566	6.07705	1.49607	8.62232	1.17315	11.5916	1.26593	7.06645	1.44207	11.0755	1.36415		7.87506	7.59997	7.93508	7.0998	16.4478	9.95823	9.39055	8.24518	12.8992	8.54027	21.4495	14.6548	10.0808	9.93072	17.9283	13.2368	15.4375	9.47057	14.1846	10.0858		1.40165	2.83354	1.75913	4.37711	1.41774	2.04249	1.5743	2.79842
6.3369	1.35545	6.48948	1.30254	6.19483	1.97519	7.81485	1.54753	9.51278	1.35943	6.06726	1.50368	8.58281	1.16445	11.5942	1.27753	7.16865	1.45548	11.0523	1.37031		7.84755	7.62748	7.91257	7.15732	16.4478	9.97324	9.29051	8.24768	12.8017	8.53777	21.3644	14.6823	9.5431	9.94823	17.8883	13.2243	15.4525	9.61562	14.1846	10.1308		1.4075	2.84378	1.7723	4.37857	1.42018	2.04249	1.586	2.79891
6.29087	1.35581	6.49021	1.31739	6.18867	1.97591	7.82572	1.55224	9.56388	1.36088	6.06944	1.52071	8.58245	1.17315	11.5887	1.27862	7.21468	1.48193	11.0404	1.37502		7.83254	7.66499	7.86255	7.20984	16.4003	9.99824	9.2455	8.24768	12.6491	8.54027	21.3619	14.7123	9.32053	9.96824	17.8583	13.3093	15.4375	9.72566	14.1746	10.1508		1.42067	2.84427	1.7723	4.38296	1.42018	2.0459	1.586	2.78379
6.2916	1.35472	6.48876	1.32211	6.16149	1.97047	7.83442	1.5729	9.58744	1.36088	6.07958	1.52724	8.57194	1.18185	11.5673	1.28478	7.27158	1.48121	11.0375	1.38517		7.81504	7.67999	7.83504	7.26486	16.2878	10.0458	9.2505	8.24768	12.429	8.55528	21.4094	14.7273	9.31302	9.97824	17.8583	13.4119	15.4225	9.83819	14.1396	10.1658		1.44749	2.83793	1.7167	4.3893	1.43042	2.04346	1.56357	2.7638
6.26804	1.35182	6.49274	1.3308	6.14446	1.97047	7.82971	1.59428	9.64035	1.36125	6.08103	1.54028	8.56324	1.18185	11.5231	1.28405	7.3727	1.48592	11.0201	1.38843		7.79753	7.67499	7.83754	7.34488	16.2753	10.0758	9.253	8.24768	12.0489	8.55778	21.442	14.7623	9.35804	9.98324	17.7908	13.4519	15.4225	9.98824	14.0871	10.1833		1.48846	2.84671	1.68208	4.35614	1.45481	2.0381	1.55186	2.75697
6.24014	1.3511	6.50615	1.34639	6.15605	1.96975	7.79528	1.58957	9.77372	1.36125	6.08357	1.54028	8.56397	1.18112	11.4818	1.29239	7.49193	1.48592	10.9679	1.38046		7.78253	7.67999	7.86255	7.46992	15.9302	10.0908	9.2555	8.23767	11.9339	8.57028	21.4094	14.8373	9.43056	9.98824	17.7558	13.4569	15.4175	10.1308	14.0045	10.1783		1.50065	2.84817	1.68403	4.28201	1.4748	2.03859	1.54942	2.74283
6.24231	1.34566	6.50072	1.35581	6.17526	1.94945	7.77679	1.58957	9.89477	1.354	6.09046	1.51926	8.57085	1.18185	11.4684	1.2942	7.62711	1.48048	10.9462	1.36197		7.78253	7.67499	7.89256	7.58746	15.6601	10.1133	9.26301	8.23517	12.0964	8.58529	21.3644	14.8973	9.47808	9.98824	17.7057	13.4394	15.4225	10.2233	13.9545	10.1658		1.50114	2.85597	1.70159	4.2664	1.48066	2.0381	1.5582	2.70722
6.24231	1.34313	6.41881	1.35654	6.18106	1.93931	7.73367	1.58776	9.96472	1.34639	6.08285	1.51528	8.56687	1.18402	11.4615	1.30109	7.75469	1.48519	10.9462	1.35654		7.79253	7.67999	7.94008	7.67749	15.5	10.1408	9.26551	8.23267	12.229	8.60029	21.3519	14.9373	9.49058	9.98824	17.6907	13.4219	15.4325	10.3058	13.957	10.1733		1.51333	2.9145	1.70402	4.26689	1.48066	2.02396	1.55771	2.67845
6.23796	1.35074	6.32059	1.354	6.19266	1.93387	7.62856	1.58957	9.99118	1.34313	6.01036	1.53195	8.55781	1.20903	11.4561	1.30435	7.81956	1.48809	10.9331	1.35654		7.78253	7.67999	7.9976	7.77252	15.2299	10.1358	9.21549	8.20766	12.3165	8.6203	21.4019	14.9649	9.49808	9.98324	17.6807	13.4119	15.4325	10.3959	13.937	10.1708		1.53674	2.99204	1.70402	4.25518	1.4987	2.04054	1.55723	2.67113
6.23542	1.34458	6.27203	1.33225	6.21585	1.92155	7.56224	1.58885	9.97414	1.3424	5.92447	1.53013	8.51178	1.22135	11.4648	1.30109	7.84384	1.48664	10.9135	1.34784		7.75752	7.67999	8.0176	7.84505	14.9974	10.1133	9.11546	8.19766	12.334	8.64781	21.5095	14.9749	9.49808	9.98324	17.6807	13.4069	15.3975	10.5059	13.882	10.1633		1.5343	3.0291	1.70354	4.24006	1.50455	2.04395	1.55284	2.68723
6.26261	1.34639	6.22926	1.32428	6.24086	1.90741	7.58	1.58631	9.95312	1.35074	5.87844	1.53158	8.40668	1.21447	11.4804	1.30036	7.85616	1.49281	10.8657	1.34711		7.75002	7.67999	8.0176	7.87005	14.8548	10.0858	9.01543	8.22267	12.239	8.67532	21.6245	14.9824	9.48058	9.99574	17.4507	13.4018	15.3975	10.6234	13.842	10.1433		1.53235	3.05251	1.69281	4.23763	1.50651	2.03907	1.56552	2.67991
6.3485	1.34711	6.18324	1.32428	6.25028	1.89183	7.61697	1.58486	9.94442	1.35545	5.87627	1.54173	8.28962	1.19816	11.4949	1.30398	7.85906	1.48664	10.7436	1.35001		7.74501	7.67999	8.0126	7.93508	14.7798	10.0383	8.89789	8.25518	12.184	8.71283	21.7045	14.9674	9.49058	9.99824	17.2556	13.4394	15.4225	10.731	13.8395	10.1058		1.5304	3.07349	1.67184	4.23763	1.51919	2.03517	1.56162	2.66235
6.42968	1.35001	6.19483	1.31812	6.27058	1.8661	7.6706	1.58413	9.96472	1.35654	5.88098	1.5247	8.15951	1.20432	11.526	1.32754	7.86088	1.48664	10.4543	1.35799		7.7175	7.68749	8.02761	8.02761	14.7598	9.99324	8.78285	8.28519	12.214	8.73283	21.7346	14.9574	9.60312	10.0032	17.2356	13.5844	15.4275	10.8435	13.832	10.0908		1.53479	3.07495	1.66403	4.2425	1.52504	2.02786	1.53869	2.66333
6.49129	1.34929	6.22528	1.32356	6.28834	1.85704	7.76882	1.58232	9.9977	1.35654	5.8817	1.51999	8.03701	1.2286	11.5605	1.33769	7.87863	1.48882	10.0452	1.37647		7.64998	7.69	8.06762	8.11513	14.7398	9.95073	8.71283	8.30519	12.244	8.73784	21.7346	14.9724	9.75066	10.0032	17.1831	13.6919	15.415	10.9536	13.827	10.0858		1.53869	3.09397	1.66745	4.2464	1.52065	2.01908	1.52211	2.68772
6.54203	1.34313	6.21767	1.32609	6.29921	1.84508	7.87646	1.57761	10.0115	1.3656	5.88533	1.52397	7.90835	1.26448	11.5862	1.34313	7.89277	1.48882	9.73168	1.38698		7.54745	7.69	8.08262	8.22267	14.3772	9.90571	8.68782	8.3202	12.264	8.72283	21.687	15.0399	9.8482	10.0082	16.5904	13.6869	15.3875	11.0636	13.8295	10.0808		1.54942	3.1881	1.6694	4.2425	1.51431	2.03664	1.51577	2.7043
6.6127	1.33624	6.19012	1.32827	6.32494	1.83638	7.94641	1.57616	10.0426	1.41633	5.9049	1.52397	7.87501	1.30181	11.6097	1.33841	7.89748	1.49063	9.55881	1.39858		7.47242	7.68749	8.06762	8.34021	13.712	9.8482	8.68782	8.3152	12.254	8.65781	21.5345	15.1424	9.93072	10.0233	15.7201	13.6369	15.315	11.1711	13.837	10.0758		1.55332	3.33197	1.6694	4.22836	1.51285	2.04541	1.50699	2.73795
6.7439	1.35871	6.18469	1.32754	6.3601	1.84435	7.96598	1.57942	10.1191	1.41561	5.91432	1.51455	7.88878	1.32899	11.6119	1.33552	7.89422	1.48266	9.45262	1.40691		7.44992	7.67999	8.03261	8.43274	13.0767	9.80318	8.69282	8.3202	12.2265	8.55027	21.3719	15.2074	10.0433	10.0283	15.34	13.5844	15.1924	11.2462	13.8395	10.0758		1.55235	3.49144	1.67232	4.23519	1.51333	2.03956	1.50114	2.81062
6.89575	1.35726	6.19483	1.32827	6.39054	1.78419	7.95837	1.58015	10.1564	1.40546	5.90164	1.51926	7.92611	1.33696	11.5753	1.33696	7.89277	1.47251	9.39898	1.41017		7.44992	7.67749	7.9976	8.53527	12.5566	9.78818	8.70533	8.3227	12.224	8.41273	21.3244	15.2399	10.1508	10.0258	15.2124	13.5844	15.0299	11.2687	13.8395	10.0758		1.55235	3.63044	1.67379	4.25372	1.5148	2.03761	1.49041	2.8233
6.98527	1.35581	6.22455	1.35255	6.41011	1.75882	7.94713	1.58087	10.1409	1.40619	5.81683	1.52252	8.01128	1.32899	11.5576	1.33914	7.88733	1.47468	9.3979	1.40691		7.46242	7.68499	7.94008	8.64281	12.1965	9.78067	8.71783	8.35021	12.0714	8.27269	21.3144	15.2775	10.2633	10.0183	15.1574	13.6994	14.8498	11.2987	13.842	10.0708		1.55137	3.69238	1.6655	4.26689	1.5187	2.02737	1.47871	2.8072
6.96824	1.35472	6.29921	1.36016	6.42243	1.75882	7.93155	1.58558	10.1068	1.42177	5.68745	1.5247	8.066	1.35182	11.5597	1.34856	7.87718	1.47323	9.38412	1.39242		7.44242	7.68499	7.89256	8.69532	12.0189	9.78818	8.72783	8.38022	11.7563	8.23267	21.2919	15.295	10.3384	9.98824	15.1224	13.812	14.6973	11.3687	13.8395	10.0633		1.55332	3.72213	1.66159	4.25957	1.51821	2.02639	1.47871	2.82622
6.88017	1.35472	6.33509	1.3656	6.42569	1.76027	7.93408	1.5903	10.0731	1.42431	5.61967	1.55043	8.07217	1.37828	11.5286	1.34566	7.87718	1.46635	9.32396	1.39242		7.3824	7.67749	7.90006	8.73283	11.9539	9.79318	8.73283	8.40023	11.3562	8.26268	21.2619	15.315	10.3859	9.95573	15.1124	13.867	14.5647	11.4262	13.8095	10.0633		1.56454	3.75919	1.66452	4.26299	1.52065	2.02639	1.47919	2.8428
6.78666	1.36415	6.33292	1.36016	6.42026	1.77259	7.93553	1.58776	10.0698	1.42431	5.59684	1.55732	8.07217	1.4196	11.4452	1.34566	7.87102	1.46925	9.24677	1.38698		7.30737	7.67499	7.88506	8.77535	11.9514	9.79318	8.72283	8.43024	11.0136	8.29269	21.2644	15.3625	10.4759	9.93822	15.2975	13.8995	14.4947	11.4812	13.7695	10.0633		1.56259	3.79528	1.66306	4.28444	1.52162	2.03517	1.47871	2.84134
6.74933	1.36668	6.33074	1.35654	6.38438	1.75411	7.93408	1.58885	10.0894	1.42431	5.58235	1.55043	8.07434	1.4678	11.2441	1.36487	7.85943	1.47106	9.12209	1.39676		7.22484	7.66499	7.88256	8.79035	11.9489	9.79318	8.69532	8.47025	10.866	8.3102	21.2894	15.4075	10.5409	9.92822	15.465	13.927	14.4922	11.5337	13.7245	10.0633		1.55576	3.79236	1.6455	4.28006	1.50065	2.03859	1.47773	2.84622
6.81095	1.37429	6.33147	1.35472	6.36082	1.73055	7.93952	1.59718	10.1137	1.42431	5.57365	1.55514	8.07035	1.48483	10.9632	1.40872	7.85399	1.46091	8.96553	1.41778		7.16232	7.65498	7.88256	8.79285	11.9414	9.79818	8.6378	8.49276	10.8485	8.3252	21.2944	15.4275	10.5559	9.92572	15.48	13.927	14.4547	11.5688	13.6019	10.0708		1.55771	3.84503	1.65379	4.27615	1.48407	2.03859	1.47822	2.84963
6.87147	1.38046	6.33364	1.35472	6.36336	1.73273	7.8819	1.60044	10.1307	1.42974	5.56676	1.5584	8.05731	1.48121	10.7374	1.41815	7.86631	1.47106	8.90138	1.42648		7.17983	7.67749	7.89006	8.80036	11.9214	9.80068	8.54027	8.52777	10.8435	8.3327	21.2569	15.445	10.5709	9.93072	15.395	13.9795	14.3422	11.5888	13.3993	10.0933		1.56844	3.9333	1.6533	4.27615	1.48212	2.04005	1.48358	2.84817
6.89177	1.38046	6.35865	1.33298	6.36553	1.73309	7.77208	1.59573	10.1423	1.44388	5.56205	1.5584	8.04716	1.48737	10.5859	1.42032	7.8982	1.47251	8.88906	1.4196		7.21484	7.7175	7.90507	8.80286	11.9214	9.79818	8.45024	8.60779	10.7385	8.3227	21.1969	15.435	10.5734	9.93572	15.0899	14.1846	14.2096	11.5838	13.2318	10.1208		1.56454	3.92989	1.63867	4.27274	1.48261	2.04151	1.47188	2.85939
6.93308	1.37647	6.38909	1.33153	6.36336	1.73599	7.73004	1.58341	10.155	1.4475	5.56132	1.55587	8.03302	1.516	10.4986	1.42032	7.95184	1.47034	8.88507	1.42105		7.19984	7.73501	7.94008	8.79285	11.9239	9.79818	8.41273	8.68532	10.6184	8.3152	21.1919	15.3975	10.5559	9.93822	14.7823	14.4197	14.0671	11.5337	13.1343	10.1558		1.55576	3.89721	1.64209	4.26933	1.4831	2.03664	1.4748	2.91352
7.01426	1.38046	6.44345	1.33515	6.34451	1.73816	7.72968	1.58558	10.1637	1.44605	5.57437	1.54572	8.02904	1.52252	10.462	1.4196	8.00802	1.4562	8.91624	1.42105		7.19984	7.74001	7.95258	8.80036	11.9264	9.79318	8.40523	8.71533	10.6435	8.3302	21.0668	15.3725	10.5509	9.94073	14.7223	14.5447	13.9395	11.4912	13.0942	10.1983		1.52309	3.91526	1.65379	4.31273	1.48066	2.03273	1.47237	2.93644
7.09146	1.38662	6.52645	1.35799	6.31588	1.72838	7.72533	1.5903	10.1666	1.44678	5.6175	1.54499	8.05803	1.5218	10.4471	1.45548	7.99098	1.45149	8.90935	1.4225		7.22735	7.74001	7.95508	8.79035	11.9264	9.79818	8.38522	8.74284	10.7585	8.38522	20.3266	15.3275	10.5534	9.93572	14.7298	14.6222	13.8095	11.5037	13.0667	10.2083		1.48407	3.96354	1.63965	4.36345	1.48066	2.04688	1.47383	2.94327
7.15706	1.39133	6.57936	1.35545	6.30175	1.69866	7.74236	1.58848	10.1793	1.44352	5.62765	1.53485	8.05803	1.5218	10.4471	1.50223	7.96199	1.43917	8.8289	1.41706		7.22985	7.73751	7.95508	8.77035	11.9489	9.82319	8.3327	8.78035	10.8435	8.46775	19.3438	15.2449	10.5409	9.91822	14.7223	14.7273	13.6819	11.4912	13.0542	10.1908		1.47188	4.01085	1.62794	4.38833	1.48115	2.04541	1.47773	2.93449
7.21613	1.39133	6.60256	1.3453	6.2916	1.70736	7.76737	1.58703	10.2267	1.44388	5.55335	1.52941	8.05404	1.52397	10.4333	1.50984	7.93807	1.44279	8.79374	1.4225		7.26486	7.74501	7.96008	8.76284	11.9614	9.8707	8.33521	8.80286	10.886	8.52026	19.1037	15.1674	10.5034	9.90071	14.7323	14.7273	13.6044	11.4312	13.0567	10.1833		1.46261	4.04596	1.64843	4.4171	1.48115	2.04639	1.48066	2.9301
7.25129	1.39314	6.63771	1.33552	6.28906	1.71497	7.78767	1.59356	10.2452	1.45149	5.48087	1.52941	8.00802	1.52107	10.388	1.51999	7.94822	1.44279	8.8057	1.41887		7.26986	7.77752	8.0026	8.76284	11.9439	9.91822	8.39522	8.81536	10.8735	8.57028	18.9762	15.1149	10.4459	9.8757	14.7898	15.0624	13.5844	11.3962	13.0467	10.1633		1.45969	3.97866	1.66306	4.42588	1.48115	2.05273	1.48066	2.92718
7.24947	1.39205	6.6609	1.32827	6.28544	1.70627	7.78114	1.6066	10.2398	1.46381	5.46311	1.52796	7.91089	1.52071	10.2967	1.51636	7.97794	1.4446	8.81186	1.4196		7.26736	7.81754	8.07012	8.76284	11.9489	9.95073	8.47775	8.82536	10.8735	8.6153	17.9708	15.0699	10.4084	9.82819	14.8998	16.7854	13.6344	11.3912	13.0292	10.1308		1.45969	3.89624	1.68208	4.42734	1.48066	2.04005	1.48163	2.93791
7.23316	1.39531	6.65402	1.32609	6.29305	1.71098	7.70938	1.60805	10.2499	1.48048	5.4497	1.52542	7.83116	1.51926	10.1579	1.50911	7.99787	1.44352	8.81875	1.42032		7.26486	7.85505	8.08012	8.76284	12.0189	9.98824	8.56528	8.83287	10.8885	8.6178	16.5404	15.0499	10.3609	9.73316	15.1124	19.3263	13.7245	11.3962	12.9917	10.1333		1.4592	3.8816	1.70744	4.43319	1.4831	2.00396	1.48602	3.11006
7.22628	1.39676	6.63916	1.33696	6.30102	1.72258	7.52419	1.61059	10.2612	1.48338	5.40838	1.52252	7.81956	1.51999	9.91797	1.50621	8.00512	1.44895	8.82491	1.42032		7.21984	7.88506	7.99009	8.76534	12.0114	10.0132	8.64531	8.83287	10.876	8.60029	15.2575	15.0524	10.2483	9.57811	15.3975	21.8921	13.7295	11.4062	12.9867	10.1708		1.45969	3.87819	1.72353	4.43124	1.50212	1.99811	1.48992	3.3266
7.22773	1.39314	6.61886	1.33696	6.29921	1.72258	7.34334	1.62001	10.2673	1.47976	5.39026	1.53158	7.80869	1.51636	9.57186	1.5015	8.00512	1.4475	8.82491	1.41778		7.17983	7.90507	7.91007	8.76534	11.9239	10.0233	8.70533	8.83287	10.8685	8.58529	14.3472	15.0549	10.1158	9.37054	15.5525	24.548	13.5844	11.4212	12.8942	10.2108		1.46212	3.8582	1.74402	4.45368	1.5465	2.0103	1.49383	3.38708
7.22918	1.39785	6.59966	1.33624	6.29957	1.72512	7.26904	1.61422	10.2768	1.48266	5.38809	1.53158	7.78295	1.51165	9.33012	1.5015	8.00657	1.46019	8.82056	1.42431		7.18733	7.91007	7.90507	8.77035	11.8538	10.0358	8.73784	8.81286	10.8735	8.56528	13.9295	15.0424	10.0458	9.14797	15.5325	27.1588	13.3968	11.4312	12.6066	10.2533		1.4748	3.82845	1.78791	4.52976	1.58941	2.0698	1.49529	3.39195
7.2241	1.39713	6.58878	1.33298	6.31987	1.72729	7.22954	1.61422	10.2869	1.48266	5.36924	1.5044	7.75106	1.50839	9.27721	1.49969	8.00729	1.46707	8.84774	1.44062		7.18233	7.91007	7.90256	8.76534	11.8088	10.0483	8.76034	8.79285	10.8935	8.51276	13.852	14.9974	10.0433	8.89039	15.51	29.0494	13.2693	11.4312	12.4215	10.2983		1.487	3.80747	1.80205	4.58145	1.59332	2.20684	1.49675	3.39195
7.21686	1.39205	6.5877	1.33225	6.35611	1.73309	7.22157	1.61675	10.2836	1.47034	5.33518	1.50694	7.72352	1.50694	9.29497	1.51781	8.0091	1.47251	8.87565	1.44931		7.15232	7.91007	7.90006	8.76034	11.7788	10.0583	8.78285	8.80036	10.9135	8.47775	13.8495	14.9549	10.0082	8.60529	15.51	29.8872	13.2168	11.4162	12.399	10.3359		1.49383	3.79918	1.80205	4.61364	1.59039	2.3117	1.50212	3.40024
7.18424	1.39205	6.61053	1.34059	6.40612	1.74686	7.27774	1.61748	10.2822	1.46562	5.30546	1.51636	7.71808	1.50694	9.31997	1.53956	8.012	1.47468	8.87746	1.44931		7.05229	7.91007	7.88256	8.75534	11.7863	10.0658	8.79035	8.82286	10.926	8.49276	13.8495	14.9423	9.93072	8.34521	15.51	29.9997	13.2543	11.4012	12.3515	10.3684		1.49334	3.79284	1.80839	4.62974	1.59624	2.39802	1.51382	3.40902
7.15706	1.39713	6.67033	1.34059	6.44671	1.76426	7.35892	1.61458	10.2818	1.47505	5.28226	1.51636	7.78187	1.50839	9.33266	1.54028	8.03012	1.47251	8.85644	1.44279		6.94225	7.90507	7.82254	8.73283	11.7763	10.0733	8.65781	8.83537	10.9285	8.52026	13.822	14.9323	9.88071	8.14014	15.5	29.9972	13.3143	11.4112	12.0114	10.4059		1.49529	3.78992	1.80839	4.60438	1.6099	2.51263	1.5148	3.40024
7.14655	1.39858	6.79681	1.33443	6.4507	1.82659	7.31652	1.61458	10.2768	1.47976	5.2587	1.51528	7.87247	1.50984	9.3294	1.54209	8.03919	1.46454	8.85717	1.43264		6.89474	7.89256	7.695	8.71283	11.7338	10.0808	8.38272	8.85287	10.9185	8.53527	13.742	14.9073	9.91572	7.93007	15.4175	30.5199	13.3593	11.4362	11.5287	10.4334		1.49334	3.7865	1.80498	4.57268	1.63184	2.60383	1.5148	3.40024
7.14039	1.39386	6.91351	1.34168	6.4507	1.85124	7.18098	1.61204	10.2913	1.47867	5.22681	1.51455	7.93191	1.51093	9.32251	1.55659	8.04245	1.4562	8.85862	1.43518		6.87473	7.88256	7.56245	8.70783	11.7263	10.0933	8.20516	8.86788	10.8835	8.52777	13.7044	14.8898	9.94823	7.71	15.315	32.0529	13.3993	11.4637	11.1711	10.4384		1.49139	3.78016	1.80644	4.5322	1.65038	2.65797	1.51431	3.39098
7.13422	1.37683	6.94504	1.35255	6.45288	1.84653	7.10922	1.60914	10.2974	1.45838	5.20325	1.51528	8.01889	1.51093	9.34208	1.56058	8.04861	1.45403	8.86152	1.42974		6.87723	7.89506	7.48493	8.69782	11.7763	10.1008	8.14014	8.86288	10.801	8.48775	13.7044	14.8448	9.95073	7.46992	15.26	34.1336	13.3968	11.4737	11.0211	10.4334		1.4909	3.77577	1.8162	4.46392	1.65184	2.73795	1.51577	3.41244
7.13422	1.3877	6.96135	1.3511	6.44345	1.84761	7.12335	1.61059	10.296	1.44895	5.1855	1.51528	8.13813	1.50513	9.39898	1.56058	8.05115	1.45149	8.85644	1.43808		6.87723	7.90507	7.46992	8.67281	11.8238	10.0958	8.14014	8.86038	10.756	8.43274	13.7044	14.7073	9.8757	7.24735	15.265	35.7516	13.3918	11.4912	11.0211	10.4234		1.49236	3.77382	1.81571	4.40296	1.65038	2.7716	1.51577	3.41439
7.13821	1.37357	6.98636	1.3511	6.41482	1.87407	7.14691	1.60914	10.2952	1.45366	5.17752	1.51781	8.19213	1.50513	9.47219	1.56239	8.04535	1.45403	8.84847	1.45403		6.88724	7.88506	7.46492	8.64281	11.8714	10.0908	8.04761	8.86038	10.786	8.42023	13.732	14.5572	9.75817	7.10731	15.285	36.6369	13.3993	11.5037	10.8985	10.4084		1.5026	3.77382	1.82595	4.38637	1.65916	2.79062	1.50943	3.41585
7.12879	1.37901	6.99252	1.35182	6.39126	1.95416	7.18098	1.59972	10.2974	1.44279	5.18622	1.53267	8.23743	1.50585	9.49466	1.56203	8.03556	1.45548	8.84158	1.4591		6.94225	7.85755	7.46992	8.6153	11.8964	10.0758	7.77252	8.87038	10.846	8.42023	13.782	14.4472	9.70065	7.01978	15.27	36.9945	13.4219	11.5087	10.651	10.3984		1.50797	3.76797	1.82595	4.38101	1.66696	2.90572	1.50943	3.41439
7.10559	1.36197	6.98853	1.34929	6.38039	2.01723	7.23172	1.59573	10.3021	1.42431	5.18405	1.54354	8.31064	1.50042	9.4885	1.56456	8.05731	1.4591	8.78613	1.46925		7.00477	7.84255	7.46992	8.60529	11.8664	10.0633	7.47493	8.91289	10.8835	8.43774	13.7845	14.2971	9.65563	6.95476	15.2224	37.047	13.4769	11.5137	10.4059	10.3884		1.50602	3.76748	1.82302	4.3654	1.6572	2.98716	1.50943	3.41488
7.07261	1.36632	6.98455	1.35001	6.36879	2.07739	7.24802	1.59646	10.2865	1.42431	5.1855	1.54717	8.36428	1.49607	9.48778	1.5613	8.08123	1.4591	8.74808	1.47867		7.04979	7.81254	7.45242	8.6153	11.7963	10.0708	7.18983	8.9229	10.9035	8.50776	13.7245	14.0746	9.58561	6.90724	15.1524	37.027	13.4844	11.5287	10.1733	10.3759		1.50553	3.76846	1.82741	4.36004	1.65574	3.01447	1.50943	3.41975
7.03275	1.36741	6.96969	1.35327	6.35176	2.14588	7.26361	1.57689	10.2565	1.4196	5.23442	1.55768	8.39544	1.49824	9.51568	1.5613	8.08231	1.46925	8.80244	1.47323		7.10981	7.77752	7.3874	8.6353	11.7838	10.0733	6.94225	8.87288	10.9285	8.6253	13.6744	13.847	9.59561	6.85723	15.1474	37.0495	13.4069	11.5412	10.0032	10.3609		1.50797	3.76846	1.82546	4.40052	1.65623	3.01984	1.50504	3.42804
7.00267	1.46309	6.95881	1.35871	6.35647	2.16691	7.32377	1.57326	10.2456	1.41706	5.31017	1.57689	8.41429	1.49534	9.54286	1.55659	8.06673	1.47034	8.86804	1.49752		7.16983	7.75002	7.32238	8.66531	11.7963	10.0733	6.80971	8.84037	10.9385	8.75284	13.6469	13.6319	9.64313	6.7947	15.1049	37.107	13.2918	11.5537	9.93572	10.3459		1.50846	3.76846	1.82156	4.50586	1.65672	3.01789	1.4909	3.42317
6.97585	1.52651	6.95664	1.35074	6.37206	2.16618	7.39154	1.57399	10.2586	1.42358	5.33735	1.59718	8.4277	1.48882	9.56896	1.55659	8.0776	1.47795	8.92965	1.49208		7.21984	7.72501	7.28987	8.68282	11.7338	10.0808	6.75719	8.87038	10.9385	8.86788	13.6444	13.4194	9.65313	6.72718	14.9474	37.1771	13.1968	11.5588	9.90071	10.3083		1.51041	3.76797	1.8001	4.5639	1.6533	3.0174	1.48358	3.44316
6.95048	1.5363	6.95664	1.34566	6.39126	2.16002	7.41872	1.56928	10.2818	1.42358	5.33119	1.59972	8.44147	1.48411	9.60846	1.55587	8.06963	1.47795	8.99887	1.50223		7.21484	7.6975	7.26486	8.70282	11.7063	10.1033	6.69717	8.92039	10.9085	8.9329	13.6444	13.2318	9.64063	6.67967	14.6873	37.2271	13.1393	11.5613	9.83319	10.2633		1.50894	3.77236	1.79035	4.54975	1.65477	3.02276	1.48456	3.49193
6.91895	1.55297	6.9512	1.36813	6.42714	2.15929	7.42017	1.56674	10.2811	1.43119	5.31778	1.60371	8.43857	1.48338	9.64144	1.55659	8.04643	1.48338	9.07824	1.51056		7.12981	7.68749	7.20984	8.72783	11.7163	10.1533	6.65716	9.01543	10.8485	8.95291	13.6769	13.0867	9.59811	6.64966	14.4947	37.2621	13.1068	11.5713	9.79318	10.2333		1.50748	3.77626	1.79279	4.53171	1.64989	3.02813	1.48456	3.50803
6.90373	1.58631	6.94468	1.37502	6.49818	2.15784	7.39553	1.56855	10.2195	1.42902	5.32829	1.62436	8.46648	1.47577	9.65304	1.55732	8.04535	1.48519	9.1018	1.51093		7.06479	7.695	7.23735	8.75034	11.7238	10.2008	6.71968	9.13296	10.836	8.96041	13.7145	12.9892	9.52309	6.62465	14.4747	37.2671	13.1093	11.5713	9.80068	10.2208		1.50065	3.77626	1.7923	4.53171	1.64843	3.05105	1.48651	3.52363
6.89901	1.60588	6.93924	1.37031	6.57755	2.15603	7.37125	1.58848	10.1474	1.42829	5.34895	1.62473	8.60202	1.47396	9.64978	1.55732	8.04643	1.48592	9.09962	1.51999		7.05979	7.7	7.25485	8.77035	11.7263	10.2183	6.79971	9.2305	10.8385	8.96041	13.7295	12.9592	9.42806	6.61465	14.5172	37.2771	13.0993	11.5713	9.81068	10.2233		1.49334	3.77626	1.7884	4.5478	1.65135	3.09933	1.47627	3.54704
6.89322	1.63777	6.93852	1.37284	6.59241	2.13755	7.35566	1.58848	10.0811	1.42902	5.34895	1.62907	8.81875	1.48737	9.68819	1.55224	8.05042	1.48266	9.11992	1.51999		7.0748	7.7075	7.23985	8.80036	11.7263	10.2083	6.84472	9.33303	10.8285	8.9429	13.7495	12.9617	9.31302	6.61215	14.5622	37.3321	13.0267	11.5688	9.76317	10.2333		1.49578	3.78406	1.78449	4.56634	1.65086	3.10811	1.47334	3.55289
6.88887	1.64466	6.93852	1.37284	6.56269	2.13066	7.32667	1.60044	10.0256	1.42902	5.34532	1.62545	9.11956	1.49824	9.77227	1.55043	8.05948	1.48519	9.22828	1.51709		7.0823	7.72751	7.23485	8.80536	11.7263	10.2008	6.88223	9.43056	10.826	8.9304	13.7595	12.9492	9.22299	6.61965	14.5647	37.4046	12.9717	11.5688	9.46807	10.2583		1.49334	3.78699	1.7723	4.59462	1.65135	3.09885	1.47432	3.55338
6.89358	1.64466	6.93562	1.37103	6.55254	2.13284	7.3013	1.61277	9.99842	1.42793	5.3475	1.62436	9.39173	1.49752	9.8868	1.55043	8.04535	1.48193	9.29751	1.516		7.05479	7.79753	7.22985	8.79535	11.7188	10.2008	6.89724	9.48058	10.826	8.92039	13.7195	12.9217	9.19548	6.63465	14.4597	37.4922	12.9567	11.5688	8.99542	10.2908		1.48846	3.78553	1.77474	4.62047	1.65477	3.09885	1.48115	3.55289
6.98128	1.64466	6.93562	1.37103	6.55182	2.13356	7.29623	1.60805	9.98357	1.42902	5.36091	1.62364	9.52982	1.49498	9.99045	1.55043	8.01672	1.48048	9.21777	1.53557		6.97726	7.85755	7.16983	8.80286	11.7063	10.2033	6.83972	9.50558	10.836	8.89789	13.6619	12.9142	9.19298	6.64216	14.2321	37.5322	12.9517	11.5688	8.70282	10.3158		1.50602	3.78845	1.77669	4.63169	1.65477	3.09885	1.49334	3.55241
7.20272	1.65589	6.93489	1.37284	6.54747	2.13972	7.27702	1.59428	9.96544	1.43917	5.40693	1.63379	9.61788	1.50295	10.0629	1.55732	8.00512	1.47505	9.16124	1.54173		6.86473	7.88006	7.04479	8.80286	11.7088	10.2133	6.71968	9.51059	10.831	8.86288	13.6169	12.9292	9.17798	6.63965	14.0271	37.5197	12.9417	11.5688	8.54777	10.3359		1.53723	3.79431	1.77913	4.63705	1.65525	3.09933	1.49187	3.55533
7.41655	1.6501	6.93489	1.37357	6.5471	2.14371	7.15669	1.56746	9.97269	1.45294	5.52689	1.63777	9.70341	1.50513	10.1463	1.5613	7.99896	1.46091	9.18443	1.54499		6.76219	7.88006	6.88724	8.80036	11.7238	10.2333	6.61465	9.51809	10.8385	8.84537	13.5794	12.9492	9.15797	6.64466	14.0045	37.5172	12.8942	11.5688	8.37272	10.3659		1.54796	3.81284	1.78547	4.64534	1.65477	3.0969	1.49139	3.57777
7.57638	1.64103	6.93779	1.36668	6.56196	2.14226	7.00267	1.57073	9.99299	1.46309	5.77406	1.63379	9.77989	1.50223	10.2492	1.5613	7.97141	1.45548	9.19675	1.57797		6.70968	7.88006	6.81471	8.81036	11.7113	10.2633	6.56213	9.53309	10.8485	8.82286	13.5144	12.9567	9.12546	6.64966	13.9795	37.7072	12.8342	11.5688	8.16515	10.3684		1.55771	3.8382	1.78547	4.65997	1.6572	3.09592	1.49578	3.63141
7.71953	1.63705	6.93562	1.35726	6.57537	2.14987	6.94468	1.57689	9.97161	1.46309	6.07487	1.63234	9.82917	1.51854	10.2985	1.5613	7.93191	1.4562	9.17573	1.61277		6.67967	7.88006	6.7897	8.83287	11.6288	10.3284	6.53212	9.53559	10.8685	8.76534	13.3768	13.0567	9.07795	6.64966	13.9695	38.1324	12.8067	11.5613	8.0201	10.3584		1.56942	3.85917	1.79279	4.66583	1.65574	3.09348	1.48797	3.69482
7.84529	1.63451	6.93453	1.34711	6.57682	2.16727	6.92438	1.58558	9.93283	1.46309	6.27819	1.63161	9.84947	1.5218	10.3068	1.5584	7.91777	1.46164	9.16486	1.62219		6.63215	7.86255	6.74719	8.84287	11.5212	10.4234	6.52212	9.52809	10.8735	8.71283	13.2068	13.1943	9.08295	6.67717	14.0045	38.51	12.8042	11.5312	7.97759	10.3659		1.58161	3.87136	1.79766	4.64095	1.63233	3.09348	1.44506	3.72749
7.92865	1.65589	6.93997	1.33624	6.56994	2.18829	6.90046	1.59501	9.91942	1.4562	6.36952	1.63161	9.84403	1.51854	10.3094	1.55768	7.92067	1.45946	9.19856	1.63379		6.57213	7.82754	6.70968	8.84287	11.5037	10.4934	6.53712	9.53309	10.846	8.67782	13.1918	13.3218	9.12296	6.70968	13.997	38.7976	12.8067	11.4512	8.0026	10.3684		1.58307	3.87624	1.80254	4.57024	1.59575	3.09494	1.42408	3.71627
7.95184	1.65589	6.9541	1.32283	6.57211	2.18901	6.86205	1.59646	9.91724	1.47034	6.42243	1.63161	9.84693	1.51383	10.3025	1.55297	7.91633	1.45693	9.23517	1.64321		6.55213	7.80753	6.70718	8.84537	11.5212	10.5609	6.55963	9.52809	10.791	8.65281	13.2168	13.4018	9.13296	6.69967	13.9795	38.9701	12.8217	11.3537	8.07762	10.3208		1.58259	3.88404	1.8079	4.49903	1.58941	3.10421	1.43335	3.68799
7.9272	1.65118	6.96425	1.29927	6.58407	2.18031	6.81566	1.59573	9.91507	1.49607	6.47571	1.6269	9.85563	1.51383	10.2992	1.55514	7.91379	1.46635	9.25003	1.65553		6.55213	7.78503	6.70218	8.84287	11.5512	10.6585	6.55963	9.51559	10.7385	8.72283	13.2143	13.4018	9.11546	6.67217	13.9795	39.0152	12.8392	11.2787	8.18766	10.2808		1.58844	3.90355	1.8079	4.47026	1.59088	3.11738	1.41092	3.73139
7.8819	1.65952	6.96497	1.27535	6.5877	2.17633	6.75296	1.59356	9.92123	1.50694	6.50289	1.62545	9.89079	1.51383	10.3007	1.55043	7.90908	1.47795	9.25619	1.66967		6.55213	7.74001	6.69717	8.84287	11.6063	10.7385	6.58464	9.49558	10.661	8.87288	13.2168	13.3718	9.10295	6.65216	13.997	39.0277	12.8517	11.2386	8.22517	10.2633		1.59137	3.90648	1.80498	4.47221	1.58649	3.13396	1.37824	3.80016
7.84674	1.66206	6.9657	1.27209	6.54638	2.16799	6.65402	1.59718	9.9205	1.51709	6.4989	1.62545	10.0006	1.51528	10.2865	1.54753	7.88806	1.47577	9.25945	1.67836		6.55213	7.67749	6.69967	8.85037	11.6788	10.7885	6.60464	9.45557	10.5609	8.95291	13.1668	13.3593	9.12546	6.67717	14.0471	39.0377	12.8742	11.2311	8.09763	10.1983		1.58503	3.90892	1.80303	4.49855	1.57478	3.14615	1.41287	3.83332
7.82355	1.66024	6.96135	1.26376	6.51231	2.16147	6.53478	1.59501	9.92014	1.52107	6.50072	1.62146	10.1775	1.516	10.2485	1.56058	7.86088	1.47251	9.28736	1.68996		6.55963	7.57746	6.69967	8.85037	11.7788	10.826	6.60964	9.38305	10.4784	8.99042	13.0542	13.4844	9.13296	6.72718	14.0346	39.0427	12.8892	11.2311	7.94508	10.1208		1.57771	3.91087	1.80303	4.52293	1.56113	3.1442	1.44701	3.80845
7.82028	1.66278	6.94867	1.2518	6.5192	2.18974	6.48513	1.59356	9.90383	1.51926	6.50506	1.61675	10.2499	1.50694	10.2112	1.55514	7.83188	1.4765	9.29751	1.72983		6.58214	7.47242	6.66966	8.85787	11.7263	10.8535	6.64216	9.30802	10.4384	9.02543	13.0067	13.7645	9.12796	6.7897	13.887	39.1502	12.8817	11.2361	7.87255	10.0733		1.60697	3.91135	1.81278	4.53171	1.56113	3.14128	1.44506	3.7509
7.95365	1.71895	6.9059	1.25288	6.56269	2.22163	6.48658	1.59646	9.80344	1.52651	6.50688	1.62907	10.2351	1.50513	10.2025	1.54499	7.80325	1.43119	9.28482	1.73816		6.61215	7.48493	6.67717	8.86038	11.3462	10.8735	6.68967	9.22049	10.4384	9.01543	13.0092	13.847	9.13546	6.84472	13.7545	39.4053	12.8742	11.2386	7.88256	9.99824		1.62843	3.92013	1.81376	4.52391	1.53821	3.15981	1.44067	3.7431
8.25229	1.75846	6.81711	1.25433	6.64025	2.22489	6.45433	1.61204	9.64362	1.53158	6.5076	1.64103	10.2362	1.50513	10.2267	1.54354	7.78223	1.40691	9.341	1.73816		6.65216	7.66999	6.73969	8.86288	10.8435	10.8985	6.70968	9.12296	10.4434	8.97541	12.9892	13.832	9.13546	6.82722	13.7295	39.6929	12.8792	11.2361	7.91507	9.90071		1.64209	3.92745	1.81815	4.50684	1.52309	3.16517	1.45578	3.7431
8.44691	1.77042	6.72904	1.25252	6.7468	2.24736	6.40214	1.64792	9.54323	1.53195	6.49745	1.62291	10.2376	1.5044	10.2391	1.5334	7.76121	1.41344	9.4316	1.7494		6.74969	7.89256	6.80471	8.86788	10.4984	10.9436	6.71968	9.04544	10.4434	8.9429	12.8917	13.927	9.12296	6.73218	13.7245	39.918	12.9042	11.2361	7.94008	9.8457		1.64843	3.92403	1.8201	4.48538	1.51919	3.15932	1.48358	3.74212
8.5125	1.80159	6.66815	1.24346	6.83487	2.24954	6.36481	1.6635	9.46748	1.53195	6.47498	1.61132	10.2518	1.5044	10.2641	1.5044	7.74997	1.42358	9.48306	1.79289		6.89724	8.05011	6.84472	8.86788	10.3909	10.9861	6.7772	9.00542	10.4759	8.90289	12.7516	13.9645	9.12296	6.61965	13.6619	40.073	12.9717	11.2361	7.93257	9.76317		1.6494	3.92355	1.8201	4.47172	1.52748	3.1481	1.4987	3.74993
8.53824	1.82732	6.59422	1.2373	6.89974	2.24954	6.35176	1.66423	9.39173	1.53195	6.44382	1.6066	10.2463	1.52107	10.3311	1.49534	7.74164	1.44352	9.48995	1.79543		7.06479	8.11763	6.86723	8.86788	10.3909	11.0236	6.87723	8.97041	10.5034	8.87288	12.6866	13.8895	9.12796	6.59214	13.5094	40.188	13.0742	11.2311	7.89506	9.64063		1.65086	3.9255	1.8201	4.47465	1.5265	3.16078	1.50358	3.767
8.54114	1.82949	6.47027	1.23621	6.97222	2.25425	6.35937	1.69069	9.3747	1.52941	6.40322	1.60516	10.2362	1.53412	10.3746	1.49027	7.71192	1.46091	9.49466	1.79434		7.25736	8.11513	6.87473	8.86288	10.3559	11.0536	6.94725	8.9279	10.5109	8.97791	12.6966	13.782	9.12796	6.60964	13.3868	40.2356	13.1643	11.2311	7.81754	9.52559		1.64843	3.92403	1.82254	4.48538	1.51431	3.22126	1.50651	3.77821
8.54295	1.82406	6.32277	1.25506	7.0197	2.28179	6.34379	1.75955	9.39971	1.5247	6.38438	1.61204	10.2445	1.53485	10.3264	1.48483	7.66299	1.46019	9.49792	1.80521		7.4074	8.08012	6.88724	8.83537	10.1358	11.0611	6.98227	8.89289	10.5109	9.18548	12.7266	13.6719	9.11296	6.58964	13.3593	40.2256	13.2168	11.2361	7.72001	9.41055		1.63136	3.92696	1.83473	4.49172	1.50797	3.24808	1.51041	3.7826
8.55165	1.81536	6.226	1.25651	7.03746	2.30499	6.31661	1.77803	9.45479	1.52107	6.38655	1.61277	10.2452	1.53666	10.2445	1.48664	7.63473	1.46019	9.49466	1.80376		7.48243	8.0201	6.89724	8.80536	9.79318	11.0511	6.99477	8.88038	10.4859	9.39055	12.7641	13.5794	9.04794	6.61465	13.3618	40.2781	13.2018	11.2361	7.61997	9.2555		1.63331	3.94891	1.82644	4.49562	1.50894	3.2276	1.51041	3.7865
8.57557	1.81862	6.1778	1.27753	7.04	2.29665	6.35394	1.76498	9.48306	1.51926	6.37749	1.61603	10.2463	1.53811	10.2315	1.4591	7.61153	1.46562	9.46748	1.80014		7.57246	7.95008	6.89724	8.79535	9.5531	11.0461	7.04479	8.87288	10.4459	9.5556	12.8042	13.7295	8.9479	6.73218	13.3618	40.4731	13.1193	11.2361	7.56996	9.11796		1.63184	3.97817	1.82156	4.49318	1.51577	3.2354	1.50846	3.80065
8.62558	1.82261	6.16367	1.28079	7.02441	2.33615	6.41627	1.74867	9.48306	1.51926	6.37568	1.61929	10.2249	1.54209	10.2452	1.46091	7.59595	1.46164	9.49067	1.82478		7.64748	7.91257	6.89474	8.79035	9.44056	11.0461	7.10731	8.87288	10.4234	9.64063	12.8542	14.4147	8.83037	6.67967	13.3518	40.7457	13.0317	11.2261	7.56746	9.06544		1.62745	3.99524	1.82107	4.4883	1.51919	3.25881	1.51675	3.79626
8.66835	1.82406	6.16294	1.28369	6.97838	2.36732	6.39779	1.74686	9.48995	1.52397	6.3967	1.61929	10.2249	1.54427	10.2518	1.4649	7.65031	1.46091	9.51496	1.84906		7.63248	7.92257	6.90224	8.78285	9.40055	11.0686	7.13982	8.87288	10.4259	9.66314	12.8717	15.395	8.73283	6.60464	13.3143	40.9608	12.9992	11.2111	7.55745	9.18548		1.62892	4.00255	1.82156	4.48782	1.51967	3.26418	1.52553	3.77919
8.70422	1.82406	6.14989	1.26376	6.93236	2.39305	6.34089	1.74686	9.51206	1.52796	6.41337	1.61458	10.2242	1.54354	10.2518	1.46454	7.77752	1.4678	9.53199	1.84653		7.59747	7.87255	6.91474	8.78285	9.38054	11.0911	7.14982	8.87288	10.4334	9.68314	12.8517	16.1677	8.72533	6.55213	13.2518	41.1409	13.0167	11.1986	7.53995	9.52809		1.63623	3.99963	1.82741	4.48391	1.51772	3.25832	1.52796	3.7904
8.73612	1.82732	6.13177	1.2518	6.9262	2.39016	6.34306	1.7494	9.51568	1.5247	6.42098	1.60805	10.2133	1.55224	10.2525	1.4765	7.8819	1.4649	9.5541	1.84435		7.56746	7.78753	6.91724	8.78035	9.37804	11.1186	7.16733	8.87288	10.4334	9.71315	12.8642	16.5329	8.77035	6.84722	13.1643	41.2984	13.0442	11.1686	7.53745	9.8457		1.6377	3.99865	1.82888	4.47562	1.51431	3.25686	1.52699	3.79479
8.74953	1.83493	6.09662	1.24564	6.96026	2.41734	6.34632	1.76317	9.51967	1.5218	6.43983	1.62219	10.2003	1.56456	10.2608	1.47577	7.93662	1.46707	9.5541	1.85196		7.52494	7.7075	6.91724	8.77285	9.37304	11.1386	7.17983	8.87288	10.4359	9.73316	12.8542	16.5554	8.82036	7.50243	13.0292	41.3359	13.0667	11.1386	7.53244	9.91822		1.63965	4.00109	1.82839	4.49318	1.51382	3.26515	1.5426	3.78358
8.74482	1.83565	6.02957	1.25288	7.00557	2.44923	6.34161	1.78528	9.52583	1.52542	6.47643	1.62364	10.2017	1.57399	10.2655	1.49281	7.94278	1.48338	9.48306	1.85522		7.44992	7.64248	6.92225	8.76534	9.37304	11.1511	7.15982	8.87288	10.4359	9.74066	12.8142	16.4778	8.86038	8.38522	12.7416	41.3409	13.0692	11.1036	7.53995	9.88821		1.66988	4.00548	1.82546	4.52098	1.49041	3.26661	1.54747	3.7826
8.73938	1.83638	5.98753	1.25832	7.01209	2.45648	6.33618	1.81391	9.48778	1.52325	6.51702	1.62618	10.2043	1.58232	10.2655	1.49353	7.85363	1.53557	9.41529	1.83493		7.30987	7.61997	6.95476	8.75034	9.37804	11.1661	7.13982	8.87788	10.4434	9.74816	12.8067	16.6304	8.89039	9.69065	12.439	41.3734	13.0442	11.0686	7.54745	9.8457		1.70402	4.00841	1.82546	4.5478	1.48358	3.26808	1.54845	3.78358
8.74554	1.83565	5.95419	1.25723	7.01209	2.4775	6.33147	1.82079	9.4682	1.52252	6.56269	1.65263	10.1949	1.58015	10.2695	1.48809	7.67532	1.56311	9.43377	1.82659		7.22735	7.60247	7.0723	8.73784	9.42056	11.1711	7.1023	8.88038	10.4559	9.74316	12.8042	17.048	8.9479	11.3237	12.409	41.461	13.0317	11.0586	7.54245	9.80068		1.74304	4.00499	1.82497	4.55024	1.48944	3.26515	1.57039	3.78358
8.75351	1.8342	5.89258	1.26448	7.02441	2.50251	6.31588	1.81934	9.51967	1.5218	6.60799	1.6751	10.1713	1.5816	10.2463	1.48483	7.45714	1.56674	9.44247	1.82804		7.22484	7.56996	7.21734	8.73784	9.5581	11.1686	7.06479	8.90039	10.4484	9.74316	12.8217	17.4682	9.00792	13.0592	12.364	41.606	13.0292	11.0586	7.54995	9.77067		1.79083	4.00499	1.81181	4.56048	1.48944	3.2593	1.59673	3.7865
8.77453	1.83638	5.85271	1.27318	7.02514	2.51555	6.31189	1.81101	9.52728	1.52107	6.62611	1.6867	10.1488	1.58341	10.2126	1.49027	7.2955	1.57073	9.43377	1.83022		7.22484	7.53745	7.25986	8.73283	9.71315	11.1886	7.06479	8.9429	10.4234	9.78818	12.8942	17.8108	9.03543	14.6973	12.244	41.8236	13.0267	11.0586	7.56245	10.1733		1.80693	4.01767	1.79864	4.5717	1.4909	3.25589	1.5938	3.80065
8.86079	1.85233	5.90562	1.27209	6.96751	2.52969	6.33364	1.81645	9.52438	1.52252	6.62285	1.7041	10.1061	1.58305	10.197	1.49208	7.22918	1.5903	9.39717	1.83022		7.22735	7.53995	7.26986	8.73283	9.80068	11.2086	7.0973	8.96791	10.3609	9.83069	12.9867	18.0284	9.05044	15.7101	12.1464	42.2562	13.0267	11.0536	7.55995	11.3387		1.81034	4.03425	1.79474	4.56926	1.49236	3.25589	1.59234	3.81772
8.97024	1.86066	6.04153	1.27137	6.88307	2.5286	6.37423	1.82261	9.55482	1.51999	6.62285	1.72512	10.0122	1.58341	10.1992	1.49353	7.16322	1.59718	9.34643	1.83275		7.22735	7.59997	7.28987	8.75034	9.8557	11.2086	7.13982	8.96791	10.2783	9.94073	13.0017	18.0959	9.06044	15.9852	12.1164	42.6313	13.0217	11.0586	7.52994	12.389		1.82546	4.02987	1.79425	4.57316	1.49285	3.26271	1.59332	3.82698
9.03874	1.86863	6.18034	1.2855	6.87944	2.51881	6.39308	1.81862	9.64108	1.52107	6.63916	1.74287	9.93681	1.58631	10.2119	1.49136	7.09363	1.59863	9.34208	1.8342		7.21984	7.50994	7.29487	8.77035	9.92572	11.2086	7.18233	8.98542	10.2708	10.5934	13.0392	18.1059	9.08295	15.9852	12.1164	42.6313	13.0192	11.0686	7.51994	12.8792		1.83424	4.02987	1.79279	4.57414	1.48992	3.26808	1.59722	3.83283
9.13985	1.88096	6.26043	1.30036	6.90807	2.51881	6.39779	1.83203	9.64978	1.53738	6.66598	1.75375	9.93681	1.58413	10.2173	1.48737	7.06247	1.59863	9.34281	1.84145		7.20734	7.46242	7.28736	8.80036	10.0233	11.2161	7.20734	9.03043	10.3959	12.5091	13.2718	18.0959	9.09795	16.3703	12.1214	42.8789	13.0117	11.0786	7.51494	13.1093		1.84399	4.04401	1.82741	4.57365	1.47773	3.291	1.60161	3.82357
9.29533	1.88096	6.27674	1.30254	6.94395	2.55904	6.40757	1.87624	9.6505	1.53738	6.69244	1.75375	9.94515	1.57942	10.2188	1.48737	7.04616	1.58885	9.34426	1.84906		7.19734	7.49243	7.26486	8.81536	10.1108	11.2061	7.20984	9.05544	10.5834	15.345	13.6044	18.2609	9.09295	17.6832	12.1089	43.064	12.9092	11.0836	7.51994	13.3343		1.87131	4.04986	1.86935	4.57609	1.46408	3.3266	1.61234	3.82845
9.41457	1.88422	6.27384	1.29637	6.98636	2.59202	6.41881	1.89582	9.66536	1.53811	6.71019	1.75157	10.0709	1.58232	10.2032	1.48737	7.09291	1.58776	9.32722	1.8545		7.19734	7.63248	7.24735	8.83037	10.1608	11.1961	7.20984	9.01793	10.771	17.8883	13.7895	19.0412	9.07545	19.0137	12.0089	43.074	12.7416	11.0886	7.51244	13.5369		1.87326	4.04986	1.87521	4.59121	1.45676	3.32173	1.62404	3.83479
9.5251	1.88639	6.27457	1.29239	7.03383	2.64204	6.41011	1.923	9.69363	1.54173	6.71817	1.75157	10.3188	1.60987	10.1626	1.48121	7.15669	1.59102	9.25401	1.85667		7.17983	7.79753	7.29487	8.85787	10.2183	11.1861	7.21484	8.97041	10.926	19.5038	13.8495	20.3616	9.02543	19.6464	11.9389	43.074	12.6466	11.0736	7.48493	13.5744		1.85424	4.05084	1.8635	4.59852	1.46944	3.31295	1.6338	3.83722
9.67949	1.89183	6.27674	1.29311	7.0969	2.71198	6.40939	1.96359	9.72371	1.54173	6.72034	1.7523	10.4565	1.5932	10.1198	1.46852	7.17735	1.60878	9.19856	1.85776		7.16733	7.92257	7.37489	8.88288	10.3183	11.1686	7.21734	8.9304	10.9936	20.1765	13.8595	21.7045	9.02543	20.014	11.9739	43.0865	12.5491	11.0011	7.41241	13.5394		1.85326	4.04937	1.88008	4.59804	1.48895	3.30904	1.64014	3.82845
9.83207	1.91466	6.27275	1.30398	7.19294	2.73554	6.44382	1.96902	9.77916	1.54282	6.72107	1.7523	10.6055	1.5932	10.0691	1.45838	7.21686	1.60987	9.12463	1.85233		7.15732	8.0226	7.36239	8.90789	10.4384	11.1336	7.21734	8.89039	11.0011	20.2866	13.8395	22.5523	9.06044	20.2741	12.0689	43.144	12.4015	10.7785	7.30737	13.6069		1.85082	4.0523	1.90544	4.59462	1.48651	3.29344	1.64989	3.80796
9.97161	1.94184	6.2829	1.30725	7.27774	2.73445	6.50035	1.97446	9.85889	1.5334	6.73593	1.75411	10.8784	1.58848	10.0093	1.45765	7.26361	1.60987	8.9398	1.85233		7.10981	8.0176	7.28486	8.96291	10.5209	11.0686	7.22484	8.85287	10.9961	20.2766	13.8495	22.7524	9.09545	20.2666	12.1389	43.269	12.334	10.4559	7.22484	13.917		1.85131	4.05815	1.91032	4.58877	1.48163	3.26857	1.67379	3.79187
10.0981	1.95054	6.30972	1.30435	7.32522	2.73518	6.48404	1.99802	9.91507	1.52724	6.80841	1.7523	11.1745	1.59102	9.98103	1.45765	7.3158	1.61603	8.77997	1.85994		7.04229	8.02761	7.24485	9.04043	10.5434	10.9661	7.23985	8.83537	11.0036	20.3266	13.887	22.7024	9.11546	20.4916	12.1865	43.4266	12.3315	10.2133	7.19984	14.3972		1.8518	4.05962	1.90886	4.5917	1.48066	3.26418	1.69476	3.79089
10.1909	1.95888	6.32494	1.31449	7.33682	2.73699	6.45433	1.99403	9.89151	1.52071	6.98128	1.75157	11.3506	1.58703	9.99118	1.45076	7.43576	1.61349	8.73539	1.85776		6.94225	8.33521	7.23485	9.10295	10.5134	10.886	7.24735	8.83287	10.9961	20.6092	13.897	22.6398	9.11796	21.1394	12.229	43.5616	12.3315	10.0858	7.23485	14.8273		1.85228	4.05962	1.90544	4.64486	1.48505	3.26369	1.69817	3.79577
10.2307	1.98642	6.33147	1.3337	7.32123	2.74859	6.42823	1.98787	9.8665	1.5044	7.21686	1.7494	11.4506	1.60588	9.98357	1.44388	7.61987	1.61349	8.74554	1.85124		6.81721	8.84287	7.25485	9.15797	10.4884	10.826	7.24735	8.85037	10.9861	21.4795	13.902	22.5973	9.10546	21.8021	12.2865	43.6592	12.324	10.0233	7.27986	15.1599		1.85277	4.06108	1.90496	4.69801	1.50699	3.26125	1.6972	3.80455
10.2423	2.00817	6.33763	1.31993	7.32993	2.74714	6.37496	1.98787	9.85563	1.50585	7.44627	1.75773	11.492	1.62074	9.92558	1.44134	7.76955	1.62219	8.74771	1.85233		6.7747	9.31802	7.28987	9.22049	10.4934	10.771	7.24985	8.87288	10.9611	23.055	13.947	22.5648	9.10295	22.1122	12.3365	43.7267	12.3215	9.98324	7.25485	15.3875		1.85277	4.06205	1.90642	4.69753	1.50797	3.2632	1.70646	3.81577
10.2565	2.01288	6.33763	1.2942	7.35965	2.74569	6.32059	2.02049	9.84077	1.50585	7.68365	1.76571	11.5028	1.62436	9.81359	1.42974	7.83659	1.62907	8.6832	1.85377		6.7872	10.3259	7.30737	9.26301	10.4934	10.7285	7.24485	8.90789	10.926	24.668	13.9795	22.5373	9.14297	22.1272	12.3615	43.7367	12.314	9.93822	7.15732	15.48		1.84692	4.06108	1.90447	4.6946	1.50992	3.26857	1.72304	3.82308
10.2822	2.01904	6.33908	1.35327	7.38683	2.75801	6.29957	2.07123	9.81576	1.50585	7.88479	1.77658	11.5083	1.63016	9.67805	1.44062	7.83116	1.62835	8.65457	1.85667		6.80471	12.1364	7.25736	9.28051	10.4984	10.741	7.24485	8.96041	10.9085	25.6333	14.0145	22.5223	9.2305	22.1747	12.3515	43.7392	12.3165	9.90822	7.00977	15.5125		1.86789	4.06254	1.90447	4.68485	1.51041	3.27247	1.72402	3.82893
10.2945	2.02447	6.35104	1.42322	7.39372	2.76345	6.29486	2.09442	9.80018	1.5131	7.96271	1.78963	11.5097	1.63995	9.58889	1.43518	7.84747	1.62907	8.66146	1.85667		6.81471	13.7345	7.17733	9.26051	10.4734	10.771	7.24485	8.99792	10.906	26.0485	14.0846	22.5173	9.31802	22.4098	12.3715	43.8967	12.304	9.89571	6.85472	15.5125		1.88594	4.06303	1.90154	4.68777	1.51333	3.28759	1.72304	3.83722
10.2952	2.02375	6.3822	1.42793	7.39009	2.77142	6.29486	2.09442	9.80417	1.5334	7.97323	1.79071	11.509	1.63995	9.557	1.42503	7.86921	1.62001	8.65675	1.85849		6.81471	14.6623	7.12981	9.22549	10.4134	10.7485	7.23985	9.01793	10.9035	26.241	14.1646	22.5548	9.36804	22.7124	12.4215	44.2969	12.304	9.88821	6.74719	15.5926		1.88789	4.06839	1.89813	4.68777	1.5226	3.30222	1.72353	3.84795
10.2952	2.0136	6.45143	1.42576	7.38538	2.78229	6.29849	2.10928	9.80562	1.5363	8.01273	1.79071	11.5206	1.63995	9.53815	1.42177	7.85689	1.60987	8.64587	1.85124		6.81971	14.9323	7.0848	9.19548	10.3284	10.6885	7.23985	9.03043	10.8785	26.3511	14.2196	22.5823	9.39055	23.13	12.4916	44.7195	12.2565	9.89821	6.75219	15.8852		1.89325	4.07425	1.89764	4.68728	1.52065	3.30758	1.71427	3.86307
10.296	2.04296	6.53152	1.43518	7.38466	2.78447	6.33292	2.10928	9.773	1.53811	8.04933	1.80521	11.5706	1.64103	9.50735	1.42177	7.83913	1.61132	8.6379	1.84979		6.81971	14.9323	7.00477	9.18298	10.2233	10.6059	7.23985	9.04544	10.866	26.4361	14.2121	22.5773	9.38305	23.9628	12.5166	44.9396	12.179	9.90571	6.80471	15.9427		1.89374	4.07766	1.89764	4.68728	1.52065	3.32709	1.70549	3.87624
10.2938	2.06796	6.56994	1.4678	7.37886	2.76671	6.42968	2.10638	9.70921	1.5613	8.05658	1.81572	11.6416	1.64176	9.46965	1.42576	7.83659	1.61893	8.63029	1.85921		6.81971	15.0124	6.91224	9.18298	10.1508	10.5409	7.21734	9.04794	10.8735	26.5036	14.1071	22.5773	9.32303	24.9806	12.5266	45.0671	12.1464	9.90571	6.82972	15.9552		1.90008	4.09766	1.89959	4.7024	1.52162	3.37245	1.70549	3.87624
10.2768	2.07739	6.58081	1.47976	7.3408	2.75729	6.5471	2.10856	9.67877	1.57942	8.066	1.82333	11.725	1.63995	9.43631	1.42829	7.83913	1.59972	8.61471	1.85595		6.82471	15.1124	6.85723	9.14797	10.1458	10.4859	7.18733	9.04794	10.8385	26.5186	13.897	22.5873	9.19548	25.6258	12.5691	45.1647	12.1414	9.88571	6.89724	16.0602		1.89715	4.1713	1.90301	4.70338	1.52162	3.37976	1.69622	3.87283
10.2532	2.11508	6.59313	1.49281	7.27629	2.75656	6.64025	2.11327	9.67623	1.58413	8.0805	1.83094	11.7949	1.65481	9.41819	1.42974	7.84529	1.59718	8.60818	1.84109		6.80971	15.405	6.82471	9.06544	10.1333	10.4159	7.17733	9.04794	10.801	26.5186	13.6444	22.5848	9.09795	25.9309	12.6166	45.1597	12.1414	9.8457	6.97476	16.1202		1.89374	4.29127	1.91227	4.71655	1.53235	3.36757	1.68939	3.86697
10.2369	2.18503	6.58153	1.51238	7.22229	2.75656	6.64786	2.10457	9.67406	1.58413	8.07506	1.82732	11.841	1.66061	9.42435	1.43119	7.85689	1.60914	8.63029	1.84109		6.7897	16.0502	6.82972	8.97791	10.1258	10.3108	7.16983	9.07545	10.786	26.5161	13.5094	22.5773	9.08545	25.9859	12.5216	45.1947	12.1389	9.82069	7.04229	16.0602		1.89423	4.46538	1.92398	4.7185	1.5304	3.35294	1.69086	3.85673
10.2213	2.22091	6.56921	1.51528	7.1817	2.75656	6.66417	2.10239	9.66935	1.58413	8.05332	1.83348	11.8631	1.66206	9.41348	1.43591	7.86631	1.60516	8.6832	1.84508		6.7697	16.6354	6.90724	8.9429	10.1233	10.1458	7.16983	9.06544	10.776	26.5236	13.4594	22.5923	9.10546	26.0059	12.274	45.2922	12.1189	9.81318	7.11231	16.1002		1.89471	4.60925	1.93324	4.7263	1.53479	3.33587	1.69768	3.85966
10.1883	2.22707	6.55762	1.51781	7.16612	2.75584	6.67758	2.11472	9.66464	1.58087	8.06673	1.83638	11.8739	1.66278	9.37941	1.43844	7.87573	1.59247	8.68067	1.84689		6.74969	16.958	7.02478	8.9279	10.0658	9.89821	7.16983	10.0383	10.7785	26.5811	13.3993	22.9074	9.10295	26.1135	12.179	45.4047	12.1264	9.81819	7.16232	16.2478		1.89813	4.67265	1.9391	4.73069	1.53674	3.32855	1.69866	3.85673
10.1434	2.23033	6.5308	1.52796	7.16684	2.75584	6.67033	2.11798	9.62586	1.58848	8.10406	1.83203	11.8754	1.66024	9.29968	1.44352	7.88806	1.59718	8.59043	1.85522		6.73969	17.1056	7.11231	8.90039	9.97824	9.60312	7.16983	12.4966	10.7785	26.7287	13.3293	23.3301	9.10796	26.206	12.219	45.4648	11.9914	9.81318	7.21484	16.2653		1.89862	4.71021	1.94836	4.72971	1.53138	3.32514	1.69622	3.8421
10.1035	2.27454	6.50833	1.53086	7.15996	2.76091	6.66888	2.12015	9.57113	1.59646	8.12363	1.84834	11.841	1.6635	9.07317	1.45294	7.87646	1.59501	8.55998	1.86247		6.73719	17.1531	7.15732	8.87788	9.98324	9.33803	7.16983	14.6998	10.7585	26.9262	13.2818	23.3176	9.11296	26.321	12.2365	45.4598	11.6663	9.81819	7.25736	16.2328		1.89959	4.75946	1.95226	4.73215	1.53382	3.32075	1.69476	3.84015
10.0731	2.32456	6.50289	1.53956	7.15923	2.76127	6.68772	2.12197	9.55555	1.59646	8.15298	1.8545	11.7866	1.66568	8.68465	1.45475	7.79854	1.59863	8.56796	1.86066		6.73218	17.1881	7.18733	8.87788	10.0057	9.16798	7.16983	16.3753	10.701	27.0363	13.2593	23.3676	9.11296	26.4561	12.1865	45.6998	11.3337	9.81819	7.25485	16.2778		1.91422	4.78141	1.9508	4.72142	1.52601	3.31197	1.69525	3.84113
10.0546	2.34413	6.49202	1.57	7.16865	2.75874	6.70005	2.12269	9.557	1.5932	8.18452	1.8458	11.7257	1.69395	8.30339	1.45149	7.7362	1.59175	8.54041	1.84435		6.74969	17.2131	7.19734	8.88288	9.98324	9.03793	7.15982	17.4182	10.6184	27.0438	13.2693	23.8377	9.11296	26.4961	12.0714	46.5476	11.0936	9.81819	7.24735	16.3928		1.90691	4.78092	1.94544	4.70533	1.52309	3.31197	1.69573	3.83479
10.0488	2.34413	6.48658	1.58413	7.18786	2.78374	6.71817	2.12197	9.56896	1.5932	8.1943	1.84145	11.6641	1.71968	8.041	1.46381	7.73222	1.59175	8.45017	1.8342		6.7747	17.2131	7.19734	8.87038	9.8757	8.9304	7.14982	17.7908	10.5209	27.0538	13.2993	24.2304	9.11296	26.4961	11.9914	47.7505	10.9035	9.82069	7.24735	16.5004		1.90983	4.93406	1.9269	4.69314	1.54503	3.31051	1.69671	3.83332
10.0426	2.34558	6.48404	1.58087	7.20526	2.78121	6.76782	2.1274	9.58345	1.59899	8.1943	1.83493	11.63	1.73671	7.85616	1.48048	7.74563	1.58558	8.31281	1.8342		6.75969	17.2556	7.19734	8.85787	9.74316	8.85287	7.14232	17.8858	10.4059	27.0813	13.3118	24.503	9.12296	26.5261	11.9414	48.7183	10.7135	9.81318	7.24485	16.5554		1.93178	5.17889	1.89667	4.68192	1.56796	3.31831	1.69573	3.83332
10.031	2.35101	6.48658	1.57616	7.22084	2.77903	6.83414	2.14588	9.5907	1.6385	8.18995	1.8342	11.6329	1.78129	7.69416	1.48121	7.76628	1.58305	8.11421	1.83348		6.74969	17.2856	7.19984	8.84287	9.66314	8.79035	7.14732	17.8708	10.3158	27.0813	13.3118	24.6905	9.11296	26.5261	11.8964	49.426	10.5834	9.81068	7.23485	16.5429		1.94397	5.27399	1.86984	4.65705	1.58015	3.32563	1.69573	3.8343
10.0242	2.34775	6.48006	1.57326	7.22229	2.77831	6.90046	2.15676	9.59143	1.66749	8.17401	1.84979	11.6398	1.81065	7.54593	1.47867	7.77136	1.5816	7.95982	1.83348		6.74719	17.3031	7.22985	8.83287	9.52559	8.74284	7.14732	18.626	10.2733	27.1313	13.3118	24.748	9.07044	26.5261	11.8939	50.0212	10.5334	9.81068	7.23985	16.5329		1.9508	5.26765	1.85082	4.62925	1.60112	3.3149	1.69573	3.83479
10.0176	2.34884	6.44998	1.57544	7.22555	2.787	6.97512	2.16074	9.58961	1.69395	8.15697	1.84689	11.6402	1.82116	7.44446	1.47505	7.77136	1.58232	7.87863	1.83964		6.74719	17.3406	7.24735	8.84537	9.31302	8.72533	7.14982	20.6192	10.2783	27.1988	13.3093	24.758	9.04043	26.6211	11.8939	50.3713	10.5234	9.80068	7.24985	16.8905		1.96689	5.25497	1.83326	4.60291	1.61185	3.31295	1.69622	3.83722
10.0006	2.34956	6.42642	1.57616	7.22374	2.80802	7.06971	2.16691	9.58345	1.72802	8.15154	1.84109	11.6402	1.83747	7.41039	1.47976	7.77136	1.58486	7.83333	1.84037		6.75219	17.4207	7.24485	8.9229	9.19548	8.71283	7.14982	22.3297	10.2883	27.2188	13.2818	24.7555	9.01793	26.7437	11.8739	50.4314	10.4859	9.79818	7.26486	18.3885		1.97031	5.25838	1.82302	4.58145	1.61185	3.32173	1.7011	3.84064
9.98284	2.35283	6.39743	1.58305	7.19439	2.82433	7.13604	2.17488	9.57113	1.73309	8.15298	1.82804	11.6424	1.85305	7.45605	1.48411	7.77353	1.58015	7.8163	1.83892		6.75719	17.4982	7.25736	9.02793	9.16547	8.69282	7.15232	23.1425	10.3259	27.2588	13.2168	24.8431	9.01793	26.7537	11.8313	50.5164	10.4184	9.80318	7.28987	20.4491		1.9708	5.26911	1.83375	4.56048	1.62209	3.33928	1.71817	3.85332
9.96943	2.35718	6.37351	1.6153	7.10451	2.83339	7.17264	2.18176	9.5657	1.73128	8.14755	1.82406	11.6485	1.85667	7.52854	1.49679	7.76628	1.58087	7.82789	1.82804		6.74219	17.5182	7.28736	9.04043	9.16297	8.66781	7.15982	23.2976	10.4134	27.3014	13.0867	25.5383	9.01543	26.7712	11.8063	51.5542	10.3809	9.80318	7.30737	21.7721		1.97226	5.26814	1.84107	4.54244	1.65233	3.3427	1.71134	3.8777
9.96146	2.35899	6.37278	1.63451	6.87473	2.83666	7.20453	2.18829	9.5657	1.72729	8.14537	1.82007	11.6721	1.87407	7.56079	1.51383	7.7362	1.58558	7.81557	1.82587		6.73969	17.5182	7.29487	9.04043	9.16297	8.6203	7.15732	23.2801	10.5109	27.3064	12.9492	26.8812	9.01793	26.8412	11.8263	53.3773	10.3784	9.80068	7.32488	22.2447		1.9708	5.26131	1.8557	4.53512	1.66208	3.3427	1.70451	3.89867
9.95711	2.35428	6.37496	1.64031	6.58081	2.83376	7.23498	2.20133	9.55772	1.73381	8.14392	1.81645	11.7232	1.91684	7.56152	1.516	7.72823	1.59175	7.80869	1.82804		6.7672	17.5257	7.33238	9.11296	9.16547	8.59529	7.13732	23.2876	10.5659	27.3314	12.8692	28.1891	9.02543	26.8787	11.7938	54.6052	10.3759	9.80818	7.35489	22.2922		1.95616	5.24863	1.86301	4.53464	1.6572	3.34904	1.70159	3.91867
9.9524	2.35428	6.37749	1.65879	6.37967	2.83919	7.25129	2.21837	9.51568	1.73381	8.14284	1.81572	11.7601	1.93242	7.56224	1.516	7.73512	1.57326	7.81231	1.81572		6.7847	17.7433	7.4074	9.16798	9.18298	8.57028	7.0998	23.3451	10.5609	27.4739	12.8017	29.1194	9.02043	26.8887	11.7263	55.2904	10.3784	9.82819	7.37239	22.2797		1.95665	5.2418	1.8635	4.51415	1.66306	3.35635	1.70159	3.96208
9.94986	2.36261	6.36952	1.66495	6.28906	2.84209	7.2589	2.22489	9.40188	1.73671	8.14284	1.8179	11.7601	1.93314	7.54738	1.51383	7.73439	1.56855	7.81883	1.83094		6.7847	18.541	7.45242	9.2505	9.19548	8.55778	7.0723	23.5301	10.4859	27.5239	12.6966	29.6546	9.02543	26.9037	11.6713	55.8281	10.3709	9.8757	7.36239	22.3372		1.94934	5.24229	1.86399	4.44929	1.66745	3.35781	1.70159	3.99524
9.95131	2.35826	6.35792	1.66423	6.2684	2.84137	7.24984	2.22489	9.28047	1.75411	8.14284	1.81934	11.7489	1.93496	7.54521	1.5131	7.73367	1.56674	7.78912	1.88784		6.7772	19.6664	7.48993	9.49808	9.21299	8.54777	7.04979	23.7777	10.4059	27.5264	12.5791	29.8597	8.98792	26.8962	11.6363	56.1432	10.3709	9.92822	7.35489	22.6749		1.94982	5.2418	1.86399	4.43758	1.66793	3.35245	1.70061	3.99085
9.94515	2.35101	6.3572	1.69177	6.27275	2.84137	7.24331	2.22562	9.23444	1.76933	8.14066	1.81862	11.7109	1.9451	7.56623	1.50984	7.72207	1.56311	7.73004	1.92481		6.7672	20.4316	7.55245	9.74816	9.19048	8.66281	7.02978	23.9403	10.3659	27.6015	12.4415	29.9122	8.9329	26.8987	11.5813	56.2483	10.3784	9.97324	7.35489	23.8352		1.94836	5.24326	1.86399	4.45758	1.67135	3.35635	1.69573	3.99573
9.9437	2.35029	6.3572	1.72258	6.27058	2.83919	7.25346	2.2296	9.23662	1.77875	8.1374	1.82079	11.6768	1.95199	7.61987	1.49897	7.71446	1.56311	7.7275	1.92227		6.74969	20.7067	7.61997	9.80068	9.17798	9.90822	7.01478	23.9603	10.3459	27.7415	12.3365	29.9322	8.91289	26.9587	11.5087	56.2758	10.3784	10.0233	7.35739	25.7659		1.95178	5.2418	1.86448	4.45758	1.67574	3.35294	1.69232	3.98939
9.9437	2.34558	6.35539	1.73853	6.2713	2.83992	7.27557	2.2296	9.23372	1.80159	8.1374	1.81572	11.6851	1.95815	7.66734	1.49353	7.72968	1.56783	7.7391	1.93242		6.69217	20.8743	7.68749	9.81318	9.2505	11.5988	7.00477	24.0478	10.3384	27.834	12.324	29.9422	8.89789	26.9888	11.4812	56.2658	10.3809	10.0483	7.35239	27.3364		1.95714	5.23595	1.86496	4.43222	1.67574	3.35489	1.69915	4.00012
9.9437	2.33253	6.3456	1.73816	6.26659	2.84137	7.31362	2.23721	9.22792	1.82007	8.11892	1.81173	11.6829	1.96504	7.67604	1.49281	7.78187	1.57073	7.71881	1.93786		6.63215	21.1369	7.78753	9.80318	9.41055	12.7917	6.98977	24.738	10.3158	27.8765	12.3265	29.9372	8.85287	27.0213	11.4812	56.2508	10.3909	10.0258	7.32238	27.8665		1.96641	5.23595	1.85667	4.40052	1.67427	3.35343	1.7089	4.01085
9.9437	2.33144	6.32748	1.74867	6.26442	2.83666	7.3379	2.24809	9.24604	1.82188	8.10623	1.81173	11.6634	1.96504	7.68546	1.49281	7.88407	1.57	7.70503	1.94945		6.58464	21.2269	7.84505	9.75317	9.52559	13.5694	6.95726	25.6333	10.2858	27.8941	12.354	29.9422	8.81536	27.3014	11.4812	56.2583	10.3959	9.96824	7.24485	27.9066		1.96689	5.22571	1.85472	4.41027	1.67671	3.35343	1.71231	4.01231
9.94297	2.33144	6.30175	1.75882	6.26913	2.83521	7.33935	2.2499	9.29424	1.82551	8.10623	1.80847	11.6608	1.97845	7.6996	1.49425	7.99497	1.57	7.70032	1.97845		6.52712	21.2644	7.88256	9.72065	9.57311	13.9695	6.90474	26.0735	10.2858	27.9366	12.3665	29.9572	8.81286	28.0291	11.4737	56.3283	10.4034	9.90071	7.12981	27.9066		1.96738	5.2218	1.85228	4.43271	1.6772	3.3544	1.72402	4.01962
9.93138	2.33471	6.28399	1.76245	6.2829	2.83376	7.33392	2.25352	9.34172	1.84653	8.10696	1.78963	11.6627	2.01215	7.70105	1.49353	8.05876	1.56601	7.62168	2.002		6.4846	21.5845	7.93508	9.64563	9.5431	14.1446	6.85723	26.2135	10.2783	28.2492	12.3815	29.9747	8.81536	29.0669	11.4512	56.3658	10.4134	9.81068	6.97726	27.9041		1.96738	5.22278	1.8479	4.46099	1.6772	3.35928	1.72256	4.0562
9.90093	2.33253	6.28761	1.77875	6.31117	2.82361	7.37523	2.25823	9.37869	1.85704	8.11747	1.79289	11.6612	2.02774	7.69634	1.50042	8.09464	1.55913	7.52564	2.04477		6.45459	22.0547	7.98759	9.58311	9.46557	14.1796	6.85472	26.3185	10.2858	28.4942	12.3915	29.9572	8.80036	30.0973	11.4337	56.3733	10.3284	9.72065	6.83722	27.9666		1.96982	5.23107	1.84546	4.51269	1.68354	3.35586	1.71865	4.12009
9.87919	2.33253	6.33292	1.78673	6.32675	2.82506	7.41329	2.25896	9.42761	1.85196	8.11421	1.79688	11.63	2.0252	7.6543	1.50766	8.1345	1.56203	7.48976	2.08536		6.40458	22.4873	8.05762	9.52559	9.45057	14.1996	6.85472	26.4361	10.3083	28.6293	12.3615	29.9097	8.79285	31.3577	11.4262	56.3558	9.97824	9.66314	6.72968	28.4692		1.96933	5.22912	1.84546	4.54878	1.71134	3.3583	1.72304	4.15569
9.8868	2.33326	6.39598	1.7976	6.30863	2.79534	7.4267	2.25207	9.47147	1.86211	8.07108	1.7976	11.4956	2.02592	7.58	1.52071	8.1461	1.56203	7.46004	2.09007		6.36957	22.6023	8.24768	9.45807	9.44807	14.7073	6.85472	26.4836	10.3108	28.9319	12.2965	29.9022	8.84037	32.9157	11.4212	56.2658	9.66564	9.64063	6.65216	29.4571		1.9625	5.22961	1.84497	4.55756	1.7167	3.35928	1.72061	4.16984
9.89006	2.33072	6.44345	1.81862	6.28906	2.76345	7.43757	2.25534	9.50336	1.86211	8.01128	1.79688	11.4006	2.02737	7.53252	1.52542	8.1229	1.56058	7.36037	2.08826		6.36707	22.5973	8.52777	9.41806	9.45557	15.5901	6.84472	26.4786	10.2708	29.5221	12.234	29.9022	8.90289	34.3236	11.4037	56.1532	9.47057	9.57561	6.61215	30.6825		1.95909	5.24375	1.83912	4.58584	1.70256	3.36025	1.70354	4.19763
9.88136	2.33724	6.51594	1.82659	6.27674	2.76272	7.45243	2.25679	9.52909	1.86936	7.95764	1.79688	11.393	2.02919	7.50679	1.52542	8.09717	1.56746	7.19982	2.08536		6.36707	22.5973	8.71783	9.49808	9.46557	16.5904	6.80721	26.4786	10.2608	30.1648	12.209	29.8972	8.9404	35.6291	11.3912	56.0507	9.31052	9.53559	6.63965	31.7778		1.96153	5.25594	1.83668	4.65315	1.68695	3.3583	1.70939	4.28493
9.84802	2.34268	6.62068	1.82587	6.26369	2.76272	7.46185	2.24591	9.5367	1.88277	7.9272	1.78999	11.4039	2.03317	7.50208	1.52542	8.05477	1.58631	7.09001	2.09442		6.36457	22.6899	8.91039	9.61312	9.48058	17.4482	6.75219	26.4861	10.2708	30.5674	12.204	29.8897	8.9479	36.3843	11.3737	55.9432	9.253	9.60812	6.68717	32.453		1.95812	5.2735	1.8318	4.70338	1.68305	3.3544	1.70744	4.40881
9.79728	2.34558	6.68917	1.82333	6.24775	2.762	7.45859	2.23939	9.51641	1.88241	7.91379	1.78202	11.3984	2.03462	7.51005	1.52868	8.03375	1.60588	7.0081	2.09551		6.33956	22.8199	9.2355	9.66063	9.53559	17.7007	6.72218	26.4836	10.2708	30.6224	12.1765	29.8872	8.9404	36.3968	11.3637	55.8756	9.2305	9.64563	6.72218	32.7281		1.96055	5.29789	1.83229	4.71947	1.68257	3.35586	1.71475	4.52927
9.76974	2.3463	6.74354	1.83275	6.24883	2.76091	7.46004	2.23721	9.48524	1.88168	7.8982	1.79071	11.3666	2.03317	7.5086	1.52724	8.05586	1.61748	6.95483	2.09768		6.32955	22.9274	9.57561	9.67314	9.59311	17.6732	6.71968	26.4786	10.2708	30.6424	12.1364	29.9522	8.9329	36.5494	11.3837	55.9181	9.17298	9.61312	6.7947	32.7756		1.9625	5.30715	1.83424	4.71021	1.67915	3.35586	1.71865	4.6112
9.76068	2.34413	6.82073	1.85667	6.26442	2.76019	7.45388	2.22018	9.40369	1.88567	7.89132	1.79977	11.3463	2.03317	7.48722	1.51781	7.99859	1.62219	7.00702	2.09007		6.34456	23.0325	9.83069	9.71065	9.60312	17.7032	6.71718	26.4761	10.2733	30.725	12.1164	29.9847	8.9404	36.842	11.4137	55.9957	9.11296	9.58561	6.91474	32.7681		1.95763	5.31447	1.84302	4.70192	1.67476	3.36659	1.72256	4.62193
9.76068	2.3434	6.88959	1.86066	6.27855	2.76127	7.43612	2.20605	9.17501	1.88277	7.89748	1.78347	11.301	2.03317	7.47345	1.51528	7.92466	1.61422	7.11719	2.09442		6.37707	23.1625	10.0383	9.71565	9.60312	17.7608	6.69717	26.4836	10.2783	30.925	12.1214	29.9747	8.96041	37.6197	11.4362	56.0932	9.09545	9.78818	7.00227	32.7731		1.95373	5.32666	1.83375	4.7185	1.68061	3.38415	1.71427	4.639
9.74727	2.34811	6.91931	1.85233	6.27855	2.7649	7.42488	2.20315	8.86876	1.88422	7.89494	1.77114	11.2625	2.02665	7.46548	1.51709	7.90147	1.62291	7.20526	2.09768		6.42458	23.2901	10.1633	9.67564	9.60812	17.8108	6.64216	26.4936	10.2533	31.6703	12.1189	30.0072	9.01042	38.8401	11.4137	56.2107	9.20049	10.2408	7.02478	32.7731		1.94446	5.33154	1.82107	4.72825	1.68061	3.39049	1.70646	4.73654
9.71066	2.35718	6.92547	1.84834	6.2684	2.8102	7.41256	2.18974	8.55998	1.88784	7.88661	1.76643	11.2517	2.02121	7.45533	1.51165	7.85399	1.66967	7.31652	2.10493		6.4671	23.3751	10.1933	9.69065	9.61312	17.8233	6.61465	26.4961	10.1533	33.0082	12.0964	30.0397	9.11796	39.6029	11.3862	56.2858	9.33053	10.4834	7.02478	32.7756		1.92251	5.33641	1.82107	4.72045	1.66988	3.41	1.71036	4.97747
9.67877	2.38291	6.92547	1.84218	6.25644	2.85405	7.3727	2.1843	8.23344	1.88893	7.88262	1.76389	11.268	2.0252	7.43829	1.51781	7.75469	1.68706	7.53868	2.12124		6.48711	23.4551	10.2008	9.87821	9.61812	17.8208	6.62215	26.6537	10.0082	34.1186	12.1089	30.0748	9.18298	40.3456	11.3737	56.3008	9.35804	10.3659	7.00977	32.8357		1.88837	5.34275	1.82205	4.7185	1.65038	3.47779	1.75474	5.35787
9.66609	2.4572	6.98455	1.83094	6.23252	2.86782	7.2955	2.18974	7.90038	1.8882	7.89494	1.75955	11.3165	2.03136	7.44228	1.54427	7.63001	1.70627	7.78694	2.12341		6.49711	23.5802	10.2108	9.83819	9.65563	17.8283	6.61965	26.9287	9.82819	34.7738	12.1389	30.0473	9.14797	41.571	11.3862	56.3083	9.36804	10.2308	6.99477	32.9132		1.87813	5.34275	1.81863	4.7185	1.64257	3.54558	1.76742	5.63732
9.6621	2.50758	7.12661	1.82188	6.19483	2.8671	7.21214	2.19119	7.66372	1.88712	7.9098	1.78274	11.3821	2.03788	7.44917	1.55224	7.49121	1.72294	7.98953	2.1274		6.50211	23.6827	10.2483	10.0183	9.60562	17.8183	6.62215	27.0513	9.64313	35.1264	12.1514	30.1123	9.11546	42.5488	11.3762	56.3083	9.37054	10.1308	7.00977	32.9607		1.89325	5.34519	1.81278	4.71703	1.63282	3.56899	1.76255	5.75486
9.65992	2.50468	7.25962	1.84653	6.1691	2.89283	7.14691	2.18901	7.55354	1.923	7.90437	1.76933	11.4644	2.04332	7.44844	1.54717	7.37668	1.71569	8.18959	2.14444		6.50211	23.7277	10.2608	11.3462	9.50558	17.8783	6.64216	27.0538	9.49558	35.2689	12.1765	30.3824	9.10796	43.104	11.3487	56.3083	9.35053	10.0558	7.02478	32.9582		1.89471	5.31544	1.81278	4.71508	1.62258	3.58508	1.76352	5.77925
9.65594	2.50613	7.32232	1.86682	6.15134	2.95227	7.10378	2.19046	7.51694	1.948	7.90364	1.75411	11.5347	2.02846	7.44844	1.54354	7.32848	1.71279	8.34942	2.15458		6.50461	23.7677	10.2508	12.9617	9.53559	18.0434	6.63215	27.0638	9.38054	35.3415	12.1489	30.5674	9.10295	43.6917	11.4012	56.3208	9.32303	10.0558	7.06229	32.9882		1.87569	5.27155	1.81278	4.71703	1.60502	3.59923	1.76645	5.77729
9.63564	2.50613	7.34479	1.86718	6.13322	3.02221	7.08204	2.20387	7.5115	1.97845	7.90437	1.75411	11.5753	2.02375	7.44446	1.54427	7.31906	1.72185	8.40668	2.16401		6.50211	23.7777	10.2433	14.3196	9.57561	18.1009	6.61965	27.0838	9.27551	35.504	11.9689	30.6424	9.09545	44.4019	11.4737	56.3408	9.30802	10.1508	7.13982	33.0232		1.87521	5.2496	1.81278	4.7185	1.59966	3.63093	1.76499	5.77534
9.57874	2.50396	7.3582	1.87008	6.10205	3.08455	7.06573	2.22779	7.51078	2.02302	7.90292	1.75012	11.5815	2.0223	7.43358	1.55115	7.31761	1.72185	8.4074	2.1843		6.50711	23.8052	10.2408	15.525	9.61812	18.0884	6.61965	27.0938	9.18548	35.9092	11.7688	30.665	9.09295	45.3047	11.5537	56.3658	9.31802	10.4659	7.19233	33.0432		1.87618	5.23644	1.81376	4.71362	1.59527	3.6675	1.75279	5.77534
9.50155	2.53114	7.36798	1.87008	6.07741	3.13674	7.03311	2.27164	7.50788	2.02919	7.90763	1.73526	11.5768	2.02375	7.41256	1.56384	7.31688	1.71569	8.40342	2.19989		6.50461	23.9303	10.2408	16.3803	9.65563	18.0859	6.62215	27.1038	9.11296	36.3568	11.6813	30.665	9.06044	46.4501	11.6188	56.3833	9.35804	11.3062	7.23485	33.0857		1.87569	5.23107	1.81571	4.72045	1.58795	3.6914	1.76011	5.78559
9.45733	2.56448	7.36798	1.87153	6.0524	3.20161	6.97367	2.33072	7.47961	2.02737	7.91379	1.73526	11.572	2.02194	7.37342	1.55369	7.3158	1.71279	8.44799	2.20858		6.51211	24.1803	10.2233	16.6954	9.72566	18.0884	6.62215	27.1238	9.05044	36.5619	11.6763	30.68	8.9404	47.1728	11.6363	56.3883	9.40055	12.394	7.30487	33.1958		1.87277	5.23448	1.82839	4.74825	1.586	3.70116	1.7606	5.79778
9.42761	2.59492	7.37994	1.87262	6.03827	3.26069	6.86132	2.3637	7.45642	2.02737	7.92249	1.73526	11.5394	2.00635	7.34008	1.54427	7.3042	1.70808	8.61	2.22562		6.52212	24.5005	10.1908	16.6754	9.79818	18.0959	6.62215	27.1938	9.01543	36.6069	11.6613	30.7425	8.77535	47.3679	11.6288	56.3933	9.44807	12.9792	7.36489	33.3908		1.87228	5.21985	1.84058	4.76239	1.58649	3.70506	1.75913	5.79388
9.38231	2.64747	7.40858	1.87153	6.03573	3.31867	6.74607	2.37385	7.4546	2.01976	7.94278	1.73273	11.5362	1.98171	7.31652	1.54209	7.29949	1.70808	8.85173	2.24446		6.52712	24.6305	10.1708	16.8605	9.89821	18.1034	6.62215	27.3064	8.99042	36.6069	11.6288	30.8325	8.64781	47.4654	11.5988	56.4058	9.48558	13.0642	7.37739	33.5759		1.86301	5.15938	1.8396	4.76337	1.58649	3.69628	1.76255	5.78705
9.31454	2.69314	7.45605	1.87008	6.0071	3.36289	6.68301	2.38617	7.41003	1.98171	7.95764	1.72983	11.5333	1.95743	7.28463	1.53738	7.30674	1.71279	9.11448	2.26295		6.53212	24.638	10.1658	18.1559	9.90071	18.1059	6.62965	27.3589	8.98041	36.5994	11.5688	30.855	8.51026	47.5829	11.5813	56.4483	9.49058	12.9892	7.3824	33.7134		1.85814	5.06915	1.8396	4.77312	1.58649	3.72798	1.78254	5.77095
9.22285	2.69314	7.49519	1.87008	5.96723	3.37702	6.69171	2.39016	7.3013	1.96685	7.9754	1.7291	11.538	1.94257	7.26542	1.53956	7.30746	1.71968	9.40985	2.28179		6.53212	24.638	10.1608	20.049	9.90822	18.1659	6.62965	27.3664	8.98041	36.6494	11.5237	30.875	8.38272	47.633	11.5913	56.5834	9.49058	12.9117	7.3824	33.816		1.8596	4.96186	1.83619	4.76824	1.586	3.83674	1.78742	5.73535
9.12898	2.69712	7.50208	1.87081	5.93462	3.39949	6.75912	2.38943	7.24331	1.96902	8.00584	1.72512	11.5224	1.92916	7.2589	1.53811	7.30964	1.7204	9.6708	2.29339		6.52712	24.658	10.1633	21.3094	9.92822	18.2409	6.60964	27.3664	8.97791	36.7244	11.5187	30.925	8.25518	47.633	11.5938	56.7459	9.48808	12.8517	7.36489	33.8485		1.8596	4.857	1.83765	4.81067	1.58503	3.91526	1.79181	5.73291
9.06918	2.70655	7.47816	1.85196	5.94766	3.43139	6.80623	2.38907	7.24186	1.96757	8.02288	1.72258	11.4648	1.91901	7.26433	1.53738	7.31507	1.72512	9.81033	2.31042		6.51461	24.733	10.2008	21.8721	9.90071	18.2609	6.57964	27.3589	8.96041	36.8445	11.5212	30.91	8.11513	47.643	11.5938	56.7459	9.49058	12.7666	7.34238	33.8585		1.86009	4.79263	1.84448	4.89163	1.58015	3.95427	1.7923	5.77193
9.04889	2.71525	7.41655	1.84653	6.0274	3.4361	6.81783	2.38544	7.2473	1.94982	8.0236	1.732	11.459	1.9027	7.27557	1.53086	7.31362	1.72983	9.87049	2.33688		6.51712	24.728	10.2383	22.0096	9.87821	18.2584	6.56463	27.3489	8.9379	37.1846	11.5237	30.9976	8.03011	47.6805	11.5738	56.7459	9.50058	12.6841	7.34738	33.8835		1.85619	4.75849	1.84399	4.96284	1.58161	3.97476	1.79425	5.7968
9.05106	2.72612	7.38067	1.84508	6.07197	3.43465	6.80986	2.38146	7.24802	1.94039	8.02143	1.73671	11.5137	1.87806	7.27231	1.53738	7.30891	1.72802	9.91253	2.3434		6.51461	24.8856	10.2433	21.9946	9.87821	18.2784	6.55963	27.3464	8.88788	37.7422	11.5588	31.5402	7.98009	47.713	11.4812	56.8234	9.50558	12.7041	7.36739	33.9285		1.84643	4.72581	1.83814	4.99551	1.58259	3.97866	1.804	5.79095
9.06918	2.72757	7.38067	1.84037	6.11075	3.44008	6.80768	2.38001	7.22555	1.93931	8.01744	1.732	11.5862	1.84689	7.26433	1.54209	7.30891	1.7291	9.9408	2.35174		6.50461	24.9531	10.2283	21.9846	9.89821	18.351	6.55463	27.3364	8.85037	38.2649	11.6213	32.3255	7.94008	47.713	11.2211	56.8284	9.50809	12.8392	7.4024	33.956		1.84351	4.70094	1.82156	4.97893	1.58746	3.97476	1.80351	5.79046
9.05432	2.72467	7.38067	1.84218	6.19556	3.45893	6.8037	2.37928	7.20453	1.93713	8.01672	1.73853	11.6594	1.8092	7.25274	1.52542	7.30819	1.72729	9.94986	2.38399		6.4746	24.9506	10.2208	22.0271	9.90571	18.376	6.55463	27.3464	8.83537	38.6525	11.6488	32.7856	7.95508	47.738	10.9235	56.8259	9.51559	13.1843	7.47242	33.986		1.84351	4.70728	1.82449	4.96966	1.5899	3.97427	1.81229	5.79778
8.96553	2.72068	7.37813	1.8429	6.25282	3.47053	6.80225	2.3753	7.18895	1.94039	8.02831	1.73454	11.6869	1.79216	7.24331	1.48809	7.3042	1.732	9.98429	2.40248		6.43459	24.9506	10.2283	22.1522	9.90571	18.3785	6.56463	27.3489	8.77535	38.8701	11.6613	32.9107	8.0001	47.753	10.751	56.886	9.51559	13.7195	7.55245	33.996		1.84351	4.67363	1.81717	4.97064	1.58941	3.97329	1.81181	5.81387
8.89196	2.71814	7.38067	1.84653	6.26261	3.4814	6.82109	2.37856	7.17264	1.93641	8.07615	1.74287	11.6844	1.79144	7.2444	1.48121	7.29006	1.72512	10.031	2.4032		6.37957	24.9706	10.2333	22.1997	9.90571	18.421	6.61465	27.3389	8.67782	38.9576	11.7063	32.9482	8.05762	47.7505	10.7085	56.941	9.5381	14.0946	7.60747	33.996		1.8318	4.61803	1.81961	4.96966	1.58893	3.97183	1.82058	5.8246
8.86333	2.72141	7.35892	1.84979	6.2713	3.48068	6.83124	2.37928	7.15597	1.92698	8.1345	1.76027	11.6797	1.78673	7.25672	1.48121	7.24585	1.72294	10.0568	2.40936		6.32955	24.9631	10.2233	22.2222	9.90571	18.5285	6.76219	27.3214	8.60529	38.9977	11.7588	32.9532	8.14514	47.7705	10.751	56.8885	9.60562	14.2321	7.66999	34.0185		1.82985	4.60877	1.81961	4.96332	1.59917	3.97037	1.81766	5.8285
8.82745	2.72213	7.33319	1.84979	6.28073	3.47923	6.78413	2.38218	7.12879	1.92481	8.1577	1.76172	11.6775	1.76245	7.26759	1.47976	7.1422	1.72367	10.0818	2.40973		6.29954	24.9781	10.2083	22.4873	9.91822	18.621	6.92725	27.4264	8.54027	39.0427	11.8163	32.9507	8.18766	47.808	10.7585	56.8284	9.63313	14.2471	7.74751	34.026		1.83717	4.60145	1.80449	4.96381	1.60258	3.96842	1.81571	5.8207
8.76257	2.71996	7.28463	1.8458	6.28218	3.49698	6.70693	2.38472	7.10523	1.92553	8.1577	1.76426	11.6666	1.75846	7.2955	1.4765	7.00883	1.72367	10.0756	2.4119		6.25203	25.0406	10.1933	22.8549	9.93572	18.7486	7.02478	27.5689	8.42273	39.0452	11.8639	32.9607	8.18766	47.818	10.736	56.7984	9.61812	14.2721	7.78753	34.016		1.84253	4.55317	1.78986	4.91065	1.60307	3.96695	1.82741	5.83094
8.69734	2.73083	7.19729	1.83094	6.28	3.51873	6.65112	2.38218	7.09907	1.92553	8.12907	1.77187	11.6384	1.75955	7.33247	1.44134	6.9657	1.72802	10.0745	2.4322		6.23702	25.1207	10.3208	23.045	9.92072	18.9186	7.0898	27.579	8.27769	39.0877	11.9139	32.9632	8.17765	47.8205	10.7485	56.7784	9.60562	14.8398	7.79253	34.0085		1.84253	4.47319	1.78986	4.80775	1.60307	3.95915	1.83863	5.84021
8.6495	2.74533	7.11719	1.86791	6.27275	3.51945	6.61343	2.38689	7.08059	1.92553	8.09174	1.77441	11.6362	1.76245	7.35711	1.39314	6.96425	1.73309	10.0858	2.46953		6.23952	25.2132	10.6109	23.09	9.88571	19.0737	7.15232	27.5689	8.14014	39.3578	11.9539	32.9707	8.18766	47.8305	10.811	56.7559	9.60812	16.2053	7.79503	34.0085		1.84302	4.41076	1.79474	4.74093	1.60697	3.95817	1.84156	5.84509
8.61471	2.75801	7.05159	1.91611	6.27203	3.51039	6.57936	2.4119	7.02115	1.92553	8.09464	1.77875	11.6376	1.75955	7.38937	1.38299	6.96026	1.72439	10.1043	2.49127		6.19951	25.2957	10.8635	23.09	9.8582	19.3138	7.16733	27.604	8.0226	39.7404	11.9839	32.9632	8.23267	47.8605	10.836	56.7559	9.61812	17.4757	7.79503	34.0285		1.84253	4.3776	1.77572	4.70387	1.61282	3.96159	1.84838	5.85191
8.58825	2.79317	6.97367	1.91466	6.26913	3.50713	6.54094	2.43292	7.065	1.92408	8.12037	1.78745	11.6369	1.75955	7.43684	1.37429	6.92946	1.72657	10.1075	2.51555		6.18951	25.3707	10.9961	23.0925	9.91072	19.6139	7.12231	27.6715	7.96008	40.163	12.0139	32.9532	8.26768	47.888	10.751	56.7184	9.61562	18.2034	7.79253	34.0561		1.83717	4.3654	1.76889	4.74922	1.6138	3.96208	1.85814	5.86752
8.58281	2.8218	6.92221	1.92227	6.27348	3.50713	6.51159	2.44053	7.14981	1.92227	8.12508	1.78999	11.6416	1.76861	7.46548	1.39531	6.90336	1.72439	10.1021	2.53041		6.18951	25.4983	11.0511	23.0925	10.0358	19.6914	7.06229	27.7065	7.94258	40.5632	12.0214	32.9482	8.3102	47.908	10.5959	56.3983	9.5456	18.7711	7.80253	34.0736		1.85326	4.37321	1.75182	4.84774	1.61819	3.96208	1.87277	5.87435
8.6013	2.83122	6.91279	1.92916	6.26913	3.50568	6.51159	2.45793	7.17626	1.9201	8.11167	1.79071	11.6601	1.7889	7.46946	1.40075	6.88307	1.72439	10.0956	2.53331		6.18451	25.6458	11.0936	23.0925	10.0658	19.6989	6.99977	27.739	7.93007	40.7582	12.0239	32.9482	8.36271	47.9181	10.3208	55.6506	9.42556	19.4838	7.81254	34.0736		1.88447	4.41369	1.72402	4.89358	1.61965	3.96598	1.88203	5.78656
8.63102	2.84535	6.91206	1.99874	6.26297	3.5017	6.51594	2.4775	7.19584	1.91901	8.11167	1.79289	11.6721	1.79905	7.47272	1.40619	6.87401	1.73599	10.0901	2.54056		6.19951	25.6558	11.1311	23.095	10.0833	19.969	6.90724	27.7665	7.92007	40.8082	12.0314	32.9482	8.41023	47.9181	9.89071	54.6727	9.32803	20.1315	7.86255	34.0786		1.90301	4.44246	1.70744	4.91846	1.60209	3.965	1.87618	5.66951
8.63863	2.87254	6.91279	2.02447	6.2684	3.51257	6.51521	2.47424	7.21686	1.91937	8.11276	1.78455	11.6703	1.80775	7.47961	1.40148	6.87328	1.80702	10.0825	2.56013		6.22202	25.6658	11.1436	23.095	10.1233	20.3641	6.83722	27.7665	7.92007	40.8082	12.0389	32.9732	8.45274	47.9231	9.60812	53.5099	9.30302	20.2391	7.90006	34.1736		1.91032	4.4488	1.68257	4.92772	1.57088	3.95964	1.87277	5.63684
8.63645	2.90552	6.91279	2.0252	6.27855	3.52344	6.54638	2.47424	7.20997	1.9201	8.10333	1.77948	11.65	1.81862	7.48722	1.408	6.88234	1.84109	10.0629	2.58043		6.21952	25.7008	11.1436	23.11	10.1633	20.6992	6.83722	27.7665	7.91257	40.8733	12.0614	32.9732	8.48025	47.9231	9.58561	52.2094	9.28301	20.4942	7.90507	34.4837		1.91032	4.44295	1.64111	4.86969	1.56015	3.92891	1.87813	5.63537
8.62558	2.95734	6.91387	2.04078	6.26188	3.52199	6.59494	2.47496	7.19837	1.91285	8.08666	1.77803	11.6518	1.82333	7.49592	1.40872	6.89575	1.83674	10.0405	2.59492		6.20952	25.7709	11.1436	23.115	10.1833	21.0393	6.82471	27.809	7.87506	41.1083	12.0964	32.9832	8.41273	47.9231	9.61312	51.1566	9.22299	21.6745	7.93257	34.9088		1.91032	4.44246	1.64111	4.8175	1.54845	3.85478	1.88057	5.63537
8.59731	3.00337	6.91061	2.06253	6.21295	3.52417	6.6098	2.4775	7.19729	1.91611	8.08666	1.77114	11.6518	1.82333	7.49374	1.39531	6.89793	1.8313	10.0169	2.60145		6.20952	25.8509	11.1661	23.4326	10.1908	21.3994	6.79971	27.9616	7.82504	41.3459	12.1114	33.0857	8.34271	47.9456	9.61562	50.6965	9.11546	22.8249	8.04261	35.2389		1.91227	4.44246	1.66111	4.77458	1.55381	3.79626	1.87326	5.63098
8.59912	3.03381	6.88415	2.09478	6.15207	3.53975	6.59639	2.47641	7.20381	1.93314	8.11747	1.76245	11.6391	1.82333	7.47889	1.36958	6.89503	1.84906	9.99661	2.60362		6.21202	25.8734	11.2161	24.4104	10.1908	21.627	6.7847	28.2242	7.78753	41.6385	12.1114	33.2083	8.3127	47.9981	9.61562	50.774	8.98542	23.5001	8.21517	35.404		1.91569	4.44246	1.69037	4.74093	1.54698	3.74212	1.87082	5.62952
8.62159	3.05737	6.83668	2.16546	6.10387	3.53576	6.54493	2.47641	7.24186	1.93097	8.13994	1.76317	11.5923	1.82188	7.47562	1.38227	6.87328	1.89183	10.0263	2.61304		6.22202	25.8834	11.2386	25.8309	10.1708	21.7321	6.7897	28.5243	7.78503	42.1362	12.1164	33.2158	8.28769	48.0656	9.61812	50.989	8.89289	23.7202	8.43024	35.454		1.91422	4.44197	1.71134	4.74093	1.5343	3.6636	1.90057	5.63294
8.6263	3.07694	6.71164	2.26766	6.1006	3.50858	6.53333	2.48511	7.35095	1.92771	8.1374	1.76389	11.5347	1.82478	7.50136	1.45149	6.85371	1.93169	10.0662	2.63696		6.22702	25.8809	11.2612	27.0613	10.1833	21.7896	6.80971	28.7443	7.80503	42.4563	12.1264	33.2283	8.26768	48.1206	9.61562	50.8115	8.85037	23.7352	8.64531	35.484		1.91422	4.44197	1.71719	4.74483	1.51528	3.60215	1.91032	5.63294
8.64878	3.09651	6.56849	2.34485	6.1093	3.49771	6.56994	2.50251	7.52962	1.92843	8.13595	1.76172	11.492	1.82478	7.51875	1.4765	6.84429	1.95416	10.0785	2.64095		6.22702	26.0935	11.2862	27.8941	10.1708	21.8246	6.83722	28.8519	7.83504	42.4663	12.1214	33.2333	8.26268	48.1206	9.64063	49.8462	8.86038	23.7852	8.79285	35.5665		1.91617	4.43807	1.71719	4.7424	1.50358	3.56655	1.91032	5.62855
8.76801	3.11427	6.50072	2.39958	6.1122	3.50641	6.60799	2.52026	7.65792	1.92771	8.13668	1.761	11.4289	1.82659	7.47019	1.47178	6.83813	1.99947	10.084	2.64711		6.21952	26.4986	11.2962	28.4517	10.1158	21.8821	6.86473	28.8744	7.88506	42.4713	12.1289	33.3433	8.26268	48.1981	9.66063	48.4557	9.01543	24.0603	8.9429	35.6816		1.91666	4.43466	1.71231	4.75751	1.51821	3.50559	1.91325	5.6144
8.95357	3.12188	6.46375	2.45539	6.11148	3.51039	6.61053	2.53331	7.72533	1.93097	8.13523	1.76172	11.347	1.82732	7.35421	1.47505	6.84574	2.0734	10.0865	2.66125		6.21702	26.6161	11.2987	28.7568	10.0383	21.9171	6.89224	28.9044	7.91257	42.4688	12.1564	33.971	8.27269	48.2457	9.65313	47.3329	9.28551	24.1853	9.10295	35.6966		1.91569	4.42832	1.71036	4.78678	1.52455	3.48315	1.92544	5.62269
9.12971	3.13601	6.42968	2.47967	6.11003	3.50641	6.61053	2.53911	7.78912	1.92553	8.13196	1.7523	11.2923	1.82478	7.23027	1.4765	6.86132	2.11399	10.0803	2.65762		6.20952	26.6436	11.2987	28.9544	9.97324	21.9571	6.90724	29.0994	7.87506	42.4688	12.179	34.9563	8.27769	48.2557	9.62312	46.6651	9.51059	24.1753	9.19048	35.7616		1.92495	4.40978	1.69329	4.79946	1.51967	3.51339	1.92349	5.62952
9.24205	3.16972	6.41156	2.47967	6.11003	3.47343	6.58335	2.54382	7.83587	1.91829	8.12798	1.73925	11.2455	1.83275	7.19257	1.5015	6.85299	2.13682	10.0724	2.65508		6.172	26.6537	11.2962	29.1445	9.93072	22.3798	6.91224	29.1595	7.83754	42.4813	12.214	35.8141	8.27769	48.3182	9.62312	46.8527	9.62312	24.1803	9.22299	35.9817		1.94007	4.40198	1.6972	4.80141	1.51967	3.47828	1.92251	5.63245
9.29606	3.19545	6.39235	2.48112	6.11691	3.44625	6.51847	2.5489	7.84203	1.91611	8.12907	1.72512	11.1857	1.92771	7.18967	1.54753	6.82617	2.15531	10.0662	2.65363		6.12949	26.6511	11.2987	29.1495	9.90822	23.045	6.90724	29.4971	7.83754	42.4963	12.2265	36.2743	8.27769	48.3957	9.67064	47.2703	9.60812	24.2154	9.2555	36.1242		1.9391	4.40149	1.69427	4.8097	1.5226	3.47047	1.92446	5.63342
9.32722	3.20161	6.37206	2.49308	6.11945	3.4332	6.48114	2.5489	7.84457	1.93568	8.13196	1.70881	11.152	2.04078	7.18714	1.59646	6.80297	2.16691	10.0426	2.65907		6.08447	26.6511	11.3037	29.4296	9.88821	23.6577	6.91474	30.7875	7.82754	42.5063	12.2365	36.4068	8.27269	48.5332	9.82319	47.4054	9.49808	24.2654	9.29802	36.1767		1.94056	4.40247	1.69134	4.83555	1.5226	3.53095	1.92983	5.63879
9.34027	3.21248	6.36118	2.49308	6.11764	3.44625	6.4536	2.56847	7.85363	1.96286	8.1008	1.69467	11.1332	2.05419	7.16141	1.67148	6.78485	2.16473	9.9977	2.66668		6.02195	26.6537	11.2987	29.9747	9.87821	24.1303	6.93725	31.8753	7.80253	42.7239	12.2715	36.4118	8.22267	48.6858	10.0258	47.4004	9.41055	24.2679	9.36304	36.2118		1.93958	4.40783	1.68695	4.87066	1.52992	3.61435	1.92788	5.64415
9.33955	3.19219	6.3601	2.49526	6.1093	3.47343	6.39453	2.61703	7.85073	1.97047	8.04535	1.6722	11.1183	2.05419	7.13749	1.77513	6.78739	2.16618	9.94624	2.65255		5.95443	26.7037	11.3087	30.1473	9.8757	24.4829	6.95476	32.6306	7.77502	42.9564	12.314	36.4143	8.16765	48.7683	10.2383	47.3429	9.39805	24.2654	9.46807	36.2643		1.93958	4.41173	1.68647	4.84676	1.5304	3.66653	1.92837	5.65147
9.341	3.17516	6.35394	2.50142	6.0977	3.493	6.32603	2.65581	7.82427	2.00563	8.02288	1.65046	11.1074	2.05492	7.11574	1.8179	6.78521	2.16147	9.90093	2.6511		5.90692	26.8212	11.3537	30.1673	9.8457	24.7155	6.95226	33.0982	7.77252	43.009	12.3515	36.5644	8.15014	48.8033	10.4434	47.3004	9.45557	24.3029	9.59811	36.3393		1.93861	4.41954	1.68159	4.83116	1.53479	3.6875	1.92593	5.65683
9.34426	3.18458	6.34306	2.49997	6.07813	3.52888	6.30175	2.67284	7.78585	2.10928	8.02288	1.64792	11.0958	2.06253	7.07116	1.82551	6.83668	2.16183	9.83244	2.64566		5.89441	26.9788	11.3862	30.2123	9.78067	24.728	6.96226	33.2733	7.80503	42.9965	12.3665	37.082	8.14514	48.8058	10.5234	47.3179	9.51809	24.3804	9.73816	36.4793		1.94739	4.42685	1.68647	4.8692	1.54503	3.6992	1.9269	5.66073
9.36383	3.19436	6.35647	2.48511	6.03827	3.5749	6.33219	2.68009	7.71047	2.1187	8.03085	1.64393	11.0951	2.08355	7.02767	1.83022	6.93707	2.15712	9.76031	2.64349		5.91692	27.2313	11.3837	30.3624	9.71065	24.7855	6.96226	33.4033	7.83754	42.989	12.344	37.8623	8.11513	48.8459	10.4959	47.3579	9.65063	24.3929	9.8557	36.6219		1.95031	4.4371	1.70256	4.90139	1.54162	3.70116	1.92837	5.66854
9.4113	3.19001	6.38837	2.48728	5.94766	3.59665	6.43439	2.68299	7.59341	2.12269	8.0207	1.62436	11.0984	2.11653	7.01499	1.83275	6.99723	2.15676	9.73712	2.64349		5.94443	27.4739	11.3537	30.5524	9.68564	25.0356	6.89474	33.6584	7.87005	42.989	12.294	38.38	8.05762	49.0109	10.4334	47.4104	9.84069	24.4029	9.92822	36.6769		1.95324	4.45416	1.71475	4.91407	1.55528	3.68262	1.92544	5.67439
9.44175	3.19291	6.40939	2.49127	5.85126	3.59774	6.55435	2.67755	7.48215	2.12559	8.00403	1.62364	11.0194	2.15168	7.01499	1.83275	7.02586	2.15929	9.73857	2.6395		5.95943	27.6015	11.3387	30.665	9.68314	25.3932	6.81721	33.931	7.87506	42.989	12.244	38.4975	8.0026	49.1785	10.3459	47.4179	10.0658	24.4804	9.98574	36.6844		1.9469	4.47611	1.71573	4.91602	1.5582	3.66312	1.9269	5.6661
9.44247	3.18893	6.42823	2.48765	5.85887	3.59991	6.63626	2.69495	7.42525	2.12813	7.99968	1.64248	10.8479	2.16691	6.9541	1.83348	7.0313	2.15929	9.72371	2.64167		5.95693	27.7415	11.3362	30.7425	9.70065	25.7909	6.80471	34.1061	7.85755	43.094	12.214	38.48	7.98259	49.2285	10.2808	47.3754	10.3584	24.7055	10.0858	36.6794		1.93958	4.49513	1.71183	4.90675	1.5582	3.70457	1.92983	5.66512
9.4432	3.18059	6.43367	2.48765	5.94295	3.60281	6.66888	2.72141	7.47707	2.13284	7.99859	1.67981	10.5979	2.17705	6.83487	1.83275	7.01571	2.15712	9.61317	2.65436		5.95693	27.9366	11.3387	30.9175	9.75817	25.8834	6.80471	34.1561	7.82754	43.5541	12.204	38.475	8.0126	49.2335	10.2608	47.3129	10.5859	24.9131	10.2383	36.6719		1.93958	4.52634	1.70597	4.87164	1.5582	3.79479	1.9308	5.67488
9.43921	3.17987	6.43512	2.4891	6.00021	3.60861	6.67286	2.74388	7.57456	2.14226	7.9957	1.69177	10.3569	2.19372	6.67033	1.83348	7.00955	2.15712	9.4798	2.65436		5.96944	27.9841	11.3487	31.2526	9.80818	25.9359	6.7672	34.1436	7.80753	44.2994	12.1865	38.5	8.03011	49.2435	10.2583	47.2528	10.681	24.9631	10.3709	36.6619		1.94251	4.5439	1.70451	4.84725	1.56162	3.8777	1.92788	5.6739
9.37615	3.18458	6.43439	2.49671	6.03066	3.62347	6.68301	2.76598	7.65031	2.17742	7.98337	1.70083	10.2322	2.20677	6.5192	1.83348	7.01209	2.15712	9.43849	2.64711		6.00445	27.9766	11.3537	31.5502	9.8607	26.116	6.74219	34.1336	7.83254	44.9446	12.1664	38.8176	8.02761	49.2585	10.2483	47.2203	10.756	25.0131	10.4384	36.6594		1.92739	4.54293	1.70354	4.8531	1.55771	3.90745	1.91861	5.67244
9.2069	3.18422	6.43657	2.49924	6.04769	3.63869	6.74064	2.77649	7.69779	2.23794	7.95293	1.69141	10.1496	2.20315	6.41301	1.83638	6.99614	2.16691	9.42073	2.64494		6.03196	28.1166	11.3537	31.7303	9.91072	26.171	6.73969	34.1261	7.88506	45.2722	12.1664	39.2127	8.02761	49.296	10.2208	47.2228	10.8735	25.0556	10.4534	36.6719		1.89667	4.53756	1.70061	4.87212	1.56162	3.91672	1.91861	5.67
9.03729	3.19074	6.43802	2.49852	6.05856	3.65826	6.85371	2.78048	7.67749	2.28397	7.87247	1.68235	10.056	2.20315	6.28471	1.8458	6.97222	2.1843	9.39028	2.64349		6.06197	28.3342	11.3637	31.9704	9.92072	26.1635	6.73218	34.1236	7.95508	45.3797	12.1639	39.2903	8.02761	49.5411	10.2108	47.2703	10.9536	25.0881	10.4384	36.6844		1.86594	4.52049	1.69378	4.89309	1.56649	3.95573	1.91861	5.65586
8.91008	3.23423	6.43512	2.49924	6.04697	3.67167	6.90916	2.78773	7.65575	2.31151	7.69416	1.68453	9.98103	2.19989	6.12235	1.84653	6.96352	2.18503	9.37869	2.62392		6.07197	28.4617	11.3937	32.3755	9.92572	26.161	6.73218	34.1186	8.0226	45.4147	12.1765	39.2928	8.03011	49.7812	10.2008	47.1953	10.9861	25.2957	10.4484	36.6844		1.85033	4.49611	1.69378	4.90431	1.57576	4.01865	1.9152	5.62074
8.797	3.25308	6.43439	2.50468	6.02885	3.67638	6.91134	2.7986	7.67532	2.3213	7.45859	1.69938	9.93899	2.18901	6.03754	1.84653	6.95809	2.18358	9.38775	2.60145		6.07197	28.4892	11.4462	32.7581	9.91822	26.156	6.72218	34.1261	8.10013	45.4447	12.2815	39.2777	8.05762	49.8987	10.1733	46.9252	11.0161	25.5858	10.4759	36.6894		1.84058	4.47709	1.68647	4.90919	1.59575	4.0323	1.91227	5.57295
8.69553	3.24909	6.43331	2.50396	6.02196	3.67856	6.91532	2.79715	7.72134	2.32238	7.28644	1.70011	9.91507	2.1872	6.01652	1.84653	6.96135	2.18104	9.3834	2.59746		6.07697	28.5143	11.5287	32.9982	9.91072	26.1185	6.69967	34.1286	8.25768	45.4973	12.5691	39.2377	8.08262	49.9037	10.1733	46.6927	11.0461	26.1185	10.4759	36.6994		1.82741	4.46684	1.68159	4.91748	1.63477	4.04645	1.90983	5.53832
8.62087	3.23206	6.42968	2.5141	6.02413	3.67638	6.92547	2.81274	7.75722	2.32673	7.1991	1.70881	9.91108	2.1872	6.01399	1.84761	7.05087	2.17886	9.34824	2.59057		6.09448	28.5668	11.5988	33.1358	9.90822	26.0885	6.66716	34.1811	8.53027	45.5498	12.9142	39.2027	8.06012	49.9612	10.2033	46.4626	11.0586	26.4111	10.4259	36.7294		1.82546	4.46246	1.67964	4.92967	1.68744	4.19032	1.89471	5.5193
8.59912	3.22879	6.41953	2.517	6.06146	3.67457	6.91895	2.89827	7.76193	2.32673	7.14111	1.75302	9.92739	2.1872	6.02486	1.85849	7.19729	2.17886	9.31091	2.57861		6.10198	28.5768	11.6213	33.1683	9.89071	26.066	6.65966	34.2061	8.82036	45.5973	13.0968	39.1927	8.04261	50.1188	10.2633	46.32	11.0461	26.4286	10.3509	36.7769		1.82546	4.45563	1.67769	4.94138	1.70841	4.47514	1.87765	5.50126
8.60311	3.22553	6.40866	2.517	6.18541	3.68182	6.90916	2.92944	7.77136	2.31151	7.08276	1.75375	9.93609	2.1872	6.03283	1.88422	7.31688	2.1843	9.29968	2.56919		6.10198	28.5793	11.6263	33.1733	9.8457	26.086	6.65966	34.2036	9.03543	45.6798	13.1518	39.2277	8.09763	50.2088	10.2958	46.295	11.0361	26.5961	10.2808	36.7744		1.82449	4.43856	1.67476	4.95162	1.70841	4.79946	1.87277	5.44029
8.60927	3.22118	6.4054	2.52099	6.35176	3.6858	6.9088	2.92617	7.78658	2.30499	7.04833	1.75483	9.89477	2.18901	6.02885	1.90053	7.38828	2.1727	9.29352	2.55941		6.10198	28.5793	11.6213	33.1933	9.76317	26.106	6.63215	34.2036	9.16297	45.7974	13.1718	39.3303	8.16515	50.2963	10.2683	46.285	11.0211	26.6461	10.2483	36.7594		1.824	4.43758	1.66306	4.9482	1.71524	5.12963	1.87911	5.37836
8.59985	3.22118	6.40866	2.53114	6.50434	3.6858	6.90989	2.92327	7.7931	2.301	7.04144	1.761	9.77699	2.20206	6.02341	1.91466	7.41474	2.17089	9.2725	2.55433		6.09448	28.6743	11.6288	33.2058	9.66314	26.1135	6.60964	34.2036	9.22299	45.9024	13.1843	39.3503	8.21267	50.4114	10.1933	46.28	10.9836	26.7037	10.2008	36.7494		1.82644	4.4371	1.65916	4.92089	1.73963	5.46907	1.84058	5.3647
8.55672	3.22263	6.41337	2.53512	6.61125	3.69124	6.91134	2.92327	7.7931	2.29593	7.04543	1.761	9.59614	2.20387	6.02196	1.92481	7.42488	2.17814	9.23118	2.54817		6.07447	28.8369	11.6363	33.2533	9.57311	26.116	6.61965	34.1961	9.22549	45.9599	13.1868	39.4003	8.23517	50.4814	10.1358	46.34	10.9536	26.8312	10.1458	36.7444		1.82936	4.44051	1.65574	4.89992	1.75182	5.72755	1.80937	5.36909
8.48424	3.22118	6.41337	2.5373	6.65801	3.68327	6.91134	2.92726	7.7931	2.29266	7.09617	1.77187	9.50336	2.2046	6.02413	1.93786	7.43576	2.18249	9.22248	2.52643		6.03696	28.9119	11.6313	33.4008	9.65063	26.126	6.64216	34.1861	9.2355	45.9774	13.1868	39.7304	8.23767	50.4789	10.1308	46.4276	10.9536	26.9262	10.1408	36.7794		1.80303	4.45465	1.64501	4.89651	1.74206	5.86313	1.80693	5.36373
8.31281	3.19001	6.40939	2.55143	6.63916	3.66696	6.96135	2.92799	7.79057	2.2894	7.18279	1.76571	9.49865	2.21329	6.00782	1.95743	7.44156	2.1756	9.19603	2.52643		6.00695	28.9044	11.6088	33.6009	10.0132	26.1085	6.64966	34.1811	9.2355	45.9874	13.1818	40.063	8.24768	50.4989	10.1533	46.4801	10.9511	26.9863	10.1333	36.9245		1.80693	4.45855	1.64355	4.89895	1.75231	5.91775	1.80839	5.35787
8.01744	3.1632	6.40467	2.55687	6.56595	3.67095	7.09073	2.9211	7.7594	2.29484	7.26542	1.77332	9.49684	2.21619	5.94694	1.99802	7.44047	2.17415	9.07462	2.52643		5.96694	28.8444	11.5688	33.851	10.3559	26.1435	6.64966	34.1761	9.2355	46.0224	13.1668	40.2055	8.3302	50.5539	10.2033	46.5501	10.9436	26.9888	10.1058	37.082		1.79327	4.46928	1.63867	4.89895	1.74548	5.94214	1.79522	5.3569
7.83043	3.16573	6.40395	2.55542	6.45469	3.66225	7.15379	2.90298	7.72352	2.301	7.38393	1.77259	9.49321	2.22018	5.89258	2.0223	7.44083	2.18249	8.97169	2.517		5.8519	28.7768	11.5287	34.2211	10.3759	26.5436	6.64966	34.2036	9.243	46.0449	13.1543	40.2181	8.53027	50.5489	10.2208	46.5951	10.9561	27.3164	10.0933	37.1396		1.79474	4.50196	1.64843	4.90236	1.74694	5.94799	1.77181	5.3569
7.78114	3.15414	6.4054	2.55288	6.3601	3.6608	7.16177	2.89211	7.71192	2.30136	7.53434	1.78057	9.50155	2.22707	5.8277	2.02447	7.45931	2.19119	8.91624	2.49127		5.67434	28.7293	11.4912	34.5062	10.3183	27.5614	6.61465	34.2436	9.21299	46.0449	13.2643	40.2155	8.77285	50.5689	10.2133	46.6176	11.0311	28.6643	10.0958	37.1371		1.79571	4.52537	1.66257	4.90139	1.73719	5.95433	1.76206	5.35202
7.76121	3.13819	6.41084	2.55288	6.28942	3.66225	7.16177	2.89428	7.71265	2.30825	7.61914	1.78963	9.55011	2.21547	5.71318	2.02665	7.48903	2.18829	8.88725	2.51954		5.43176	28.7168	11.4762	34.5862	10.3509	29.127	6.50711	34.2686	9.19548	46.0474	13.5469	40.208	8.91789	50.5689	10.2108	46.5876	11.0336	29.9972	10.0958	37.1396		1.79376	4.53122	1.68403	4.89797	1.73768	6.05528	1.76986	5.33983
7.76193	3.13601	6.4141	2.56484	6.2115	3.66986	7.17699	2.88123	7.71446	2.3184	7.67532	1.80847	9.66137	2.2075	5.59612	2.04948	7.50063	2.18648	8.87637	2.5489		5.13167	28.9619	11.4737	34.6337	10.3659	30.5049	6.39958	34.2986	9.21549	46.0374	13.7745	40.2281	8.99042	50.6965	10.2233	46.5476	10.9611	30.4799	10.1633	37.1396		1.79327	4.5361	1.72109	4.88675	1.73768	6.20793	1.76401	5.33056
7.7681	3.14073	6.4141	2.60145	6.15605	3.65282	7.20526	2.84862	7.68401	2.3184	7.75469	1.82261	9.79112	2.21076	5.53704	2.06796	7.49846	2.1959	8.87746	2.53875		4.9191	29.5796	11.4812	34.6738	10.3609	31.2226	6.31205	34.3336	9.27301	46.275	13.9695	40.2706	9.02543	50.794	10.2283	46.8827	10.8985	30.6074	10.3158	37.1596		1.79035	4.54293	1.73182	4.89066	1.73182	6.35473	1.76304	5.333
7.77426	3.13928	6.4141	2.63153	6.13105	3.62854	7.22628	2.83448	7.62711	2.31767	7.81702	1.84109	9.85237	2.21764	5.50914	2.07376	7.49048	2.21221	8.88725	2.53983		4.88158	30.2498	11.4912	34.6938	10.3609	31.6103	6.23202	34.3712	9.33053	46.8602	14.1921	40.3331	9.02793	50.8765	10.2208	47.2628	10.8435	30.7925	10.4859	37.2296		1.7923	4.53025	1.73182	4.89602	1.73134	6.61077	1.76645	5.35934
7.74708	3.13928	6.4141	2.62247	6.09372	3.62854	7.24947	2.83194	7.60283	2.32673	7.87501	1.88639	9.85962	2.23432	5.48775	2.10239	7.48432	2.22417	8.90138	2.53875		4.90159	30.8075	11.4987	34.9638	10.3659	31.8553	6.17951	34.4212	9.38054	47.5329	14.3597	40.4181	9.05044	50.979	10.2033	47.4554	10.8185	31.2026	10.6435	37.3271		1.80888	4.50781	1.73036	4.89651	1.72451	6.8756	1.77718	5.36909
7.68945	3.1487	6.42424	2.62138	6.05603	3.6039	7.33247	2.82796	7.60972	2.33398	7.9754	1.92698	9.8665	2.25823	5.47	2.16401	7.46729	2.2296	8.88725	2.52353		4.90909	31.0326	11.5112	35.1589	10.3659	31.9729	6.12449	34.4712	9.44056	48.3557	14.4472	40.3006	9.11546	51.0791	10.2133	47.6004	10.8085	31.5502	10.751	37.4246		1.81668	4.48977	1.73085	4.89651	1.72158	6.93656	1.77328	5.36763
7.64415	3.15232	6.44744	2.62247	6.05313	3.5836	7.46403	2.82506	7.60827	2.33398	8.03919	1.94329	9.86578	2.26838	5.45985	2.2296	7.41329	2.24664	8.8655	2.50323		4.97661	31.0226	11.5112	35.1639	10.3659	32.0329	6.06697	34.4937	9.49058	49.2085	14.4472	39.9655	9.20299	51.1416	10.2608	47.6355	10.816	31.6878	10.756	37.4397		1.82058	4.4766	1.73377	4.89651	1.72158	6.95607	1.76889	5.36568
7.60682	3.15232	6.46157	2.62392	6.05458	3.57345	7.60501	2.82651	7.59196	2.34413	8.04788	1.95743	9.87194	2.28179	5.4584	2.26512	7.29478	2.26766	8.84774	2.49924		5.10666	31.0051	11.5012	35.1814	10.3684	32.0629	6.03446	34.4937	9.50809	49.7386	14.3747	39.7029	9.32303	51.1441	10.3058	47.5054	10.806	31.7878	10.786	37.3421		1.81327	4.47172	1.72841	4.88627	1.72109	7.02288	1.76791	5.35787
7.57529	3.15341	6.47027	2.62247	6.04842	3.58215	7.73983	2.82977	7.59015	2.36261	8.05586	1.98533	9.87049	2.30281	5.46202	2.26766	7.18641	2.27563	8.81947	2.49671		5.2392	31.1001	11.5012	35.2689	10.4034	32.0554	6.00445	34.5162	9.5381	49.9737	14.2921	39.6704	9.39305	51.2241	10.3158	47.3779	10.7885	31.9279	10.886	37.2296		1.81229	4.47709	1.72646	4.85505	1.72109	7.0936	1.7684	5.35787
7.56152	3.15087	6.47462	2.62464	6.01	3.57019	7.79781	2.81564	7.58544	2.3782	8.05658	1.99947	9.86795	2.31115	5.47	2.27309	7.12408	2.28469	8.79012	2.49127		5.32173	31.7703	11.5012	35.4565	10.4834	32.0504	5.96944	34.5187	9.58811	49.9962	14.2521	39.7479	9.35303	51.6243	10.3083	47.3604	10.7885	32.0229	11.0161	37.1971		1.80644	4.48001	1.72841	4.82287	1.72012	7.12432	1.75474	5.37397
7.5597	3.15015	6.46846	2.62682	5.95709	3.5499	7.80325	2.79135	7.57529	2.39161	8.02469	2.01034	9.86977	2.3213	5.48413	2.2644	7.0563	2.301	8.78541	2.48728		5.37925	32.5931	11.4987	35.7166	10.5809	32.0529	5.95943	34.5637	9.62562	50.1763	14.2596	39.7979	9.33303	52.1094	10.2808	47.3754	10.7885	32.0454	11.1036	37.1996		1.77815	4.47757	1.72792	4.79653	1.72012	7.15797	1.74987	5.39396
7.56623	3.15087	6.42424	2.62682	5.9165	3.54591	7.80398	2.77649	7.57239	2.40465	7.98772	2.01288	9.87121	2.34087	5.48884	2.26548	6.9831	2.2865	8.7836	2.48185		5.42926	32.8832	11.5037	36.0842	10.6985	32.0904	5.93943	34.7388	9.66314	51.1166	14.2596	39.7204	9.33803	52.3195	10.3359	47.4279	10.806	32.0429	11.0986	37.2346		1.76157	4.46928	1.73572	4.77166	1.71914	7.18724	1.76352	5.40518
7.58254	3.15305	6.37024	2.65037	5.87772	3.53613	7.80398	2.78447	7.55463	2.41987	7.9522	1.99874	9.86107	2.35428	5.47144	2.27092	6.9512	2.27563	8.76112	2.47822		5.46677	32.9807	11.4762	36.6119	10.831	32.1329	5.8694	34.9889	9.74816	52.2169	14.2696	39.5228	9.32803	52.1694	10.6735	47.3504	10.8635	32.0529	11.1511	37.2846		1.7367	4.46197	1.74597	4.7741	1.71378	7.20382	1.74499	5.43493
7.59957	3.15414	6.33219	2.70329	5.85525	3.518	7.8047	2.80005	7.49374	2.43365	7.92249	1.98715	9.81903	2.3637	5.46746	2.27092	6.96208	2.28324	8.7372	2.48185		5.48678	33.0107	11.4537	36.8645	10.866	32.1329	5.80188	35.1614	9.8757	52.8872	14.2796	39.3378	9.32803	51.8068	11.3237	47.2528	10.9135	32.0554	11.2211	37.3621		1.68988	4.45855	1.7484	4.77605	1.70939	7.20235	1.72451	5.48955
7.5887	3.15414	6.26985	2.72902	5.85053	3.50931	7.80216	2.80549	7.48903	2.44633	7.94894	1.98533	9.74944	2.38472	5.46528	2.26838	6.95664	2.2865	8.73612	2.48112		5.50429	33.0282	11.4562	36.867	10.806	32.1429	5.76437	35.2114	10.0583	53.2373	14.2246	39.1752	9.36304	51.3967	11.7763	47.0728	10.9461	32.0729	11.2662	37.4146		1.68988	4.48001	1.74353	4.77214	1.7089	7.23796	1.72451	5.51638
7.49447	3.1487	6.12851	2.73518	5.86032	3.51402	7.78767	2.8015	7.49121	2.47025	8.0689	1.97156	9.68421	2.40103	5.45187	2.26838	6.9425	2.27998	8.74155	2.47895		5.52929	33.1583	11.4537	36.9995	10.7585	32.1579	5.74436	35.2489	10.4684	53.3848	14.0671	39.0877	9.53559	51.1041	11.9264	46.7202	10.9636	32.1029	11.2887	37.3171		1.69671	4.52244	1.74548	4.77214	1.70841	7.39353	1.72402	5.52613
7.36581	3.1487	5.95346	2.76417	5.88098	3.52598	7.75541	2.80476	7.4749	2.492	8.26678	1.95344	9.65304	2.40501	5.43085	2.27781	6.9512	2.29194	8.74337	2.4775		5.57181	33.3458	11.5638	37.0595	10.711	32.1629	5.82189	35.3415	11.1111	53.4098	13.8795	39.0577	9.95073	51.0191	11.9689	46.5251	10.9561	32.1179	11.2887	37.107		1.67964	4.54146	1.74548	4.76873	1.71622	7.57935	1.71817	5.5354
7.27521	3.1487	5.80922	2.81237	5.90562	3.5267	7.74055	2.82288	7.37342	2.49055	8.42516	1.93858	9.64978	2.40501	5.40766	2.2865	6.95591	2.31441	8.75025	2.4775		5.58181	33.6159	11.7463	37.072	10.6485	32.1779	6.03196	35.444	11.5788	53.3323	13.7195	39.0577	10.4159	51.0591	11.9689	46.7327	10.9511	32.1604	11.2987	36.9695		1.67281	4.54732	1.74158	4.77166	1.72061	7.7754	1.72207	5.53003
7.14691	3.14616	5.71934	2.83049	5.96325	3.52525	7.74091	2.81817	7.35349	2.49598	8.4991	1.92916	9.64905	2.40864	5.39135	2.30028	6.97222	2.33144	8.76837	2.4717		5.58181	33.756	11.9539	37.092	10.5534	32.2355	6.19451	35.5415	11.6463	53.0797	13.4669	39.1402	10.7185	51.0691	11.9714	46.7627	10.9511	32.2705	11.3087	36.9195		1.67574	4.54927	1.71036	4.77361	1.72012	7.94707	1.74792	5.52418
6.97911	3.14616	5.68273	2.8439	6.05784	3.49843	7.7362	2.78374	7.35421	2.52643	8.53679	1.93387	9.6139	2.42132	5.37395	2.30209	7.00085	2.35428	8.80172	2.46626		5.58431	33.741	12.1664	37.112	10.4634	32.373	6.27954	35.7066	11.4612	52.6296	13.1343	39.2302	10.876	50.7315	11.9889	46.7902	10.9385	32.388	11.3187	36.852		1.6494	4.5478	1.67915	4.76922	1.71963	8.01681	1.74499	5.51784
6.86531	3.14834	5.67947	2.87471	6.16838	3.4727	7.72533	2.78121	7.33392	2.54128	8.55056	1.93496	9.40913	2.43075	5.34895	2.29121	6.95519	2.36986	8.89305	2.46735		5.58431	33.761	12.334	37.1296	10.4134	32.4955	6.30205	36.1292	11.2762	52.0719	12.9392	39.1127	10.896	50.2738	12.0339	46.8302	10.916	32.463	11.3237	36.8069		1.64745	4.55512	1.67915	4.76288	1.73329	8.03047	1.73621	5.51589
6.75695	3.1516	5.68346	2.91059	6.24267	3.43755	7.72279	2.78121	7.27557	2.55216	8.56143	1.93496	9.02243	2.4148	5.36381	2.28723	6.89032	2.37602	8.99017	2.46554		5.57181	33.861	12.384	37.1446	10.3559	32.5131	6.30955	37.2146	11.2286	51.5742	12.8817	38.7651	10.8835	50.0287	12.0789	46.8577	10.876	32.4955	11.3287	36.9595		1.66891	4.57268	1.6811	4.8336	1.7367	8.03096	1.75328	5.52906
6.59241	3.15414	5.68418	2.94103	6.24267	3.3879	7.72497	2.75402	7.20453	2.58043	8.57267	1.93459	8.77526	2.4148	5.41527	2.28795	6.85697	2.37928	9.00068	2.46409		5.5493	33.9485	12.3265	37.1371	10.2508	32.5381	6.4721	38.8001	11.3137	51.3492	12.8692	38.2124	10.8735	49.8887	11.9839	46.8627	10.8535	32.503	11.3587	37.027		1.67915	4.58584	1.66208	4.89651	1.73036	8.03583	1.75328	5.54271
6.41627	3.14616	5.67657	2.96676	6.17454	3.3705	7.69634	2.74388	7.14365	2.5942	8.57267	1.95416	8.64406	2.43618	5.43556	2.28795	6.83668	2.39559	9.00503	2.46336		5.52929	34.0661	12.284	37.2196	10.1308	32.6706	6.74219	39.9455	11.4362	51.3692	12.8717	37.7222	10.8435	49.7762	11.8413	46.8102	10.9085	32.5005	11.4237	37.0295		1.67866	4.60438	1.63575	4.95016	1.72841	8.08948	1.73621	5.54612
6.22854	3.13203	5.64867	2.98887	6.08828	3.37304	7.63726	2.73554	7.03927	2.60688	8.56252	1.95525	8.38602	2.46119	5.44173	2.28795	6.82472	2.43546	9.0449	2.46409		5.52929	34.3436	12.2815	37.3496	10.0808	32.9007	6.95476	40.5031	11.4837	51.4092	12.8592	37.5772	10.816	49.7862	11.7588	46.6927	10.9085	32.5106	11.5237	36.9945		1.67866	4.65315	1.63331	5.01014	1.72841	8.22799	1.71524	5.54222
6.02413	3.12659	5.60735	3.00192	6.02595	3.37159	7.61044	2.7301	6.88814	2.64566	8.50163	1.9567	7.97612	2.47496	5.44354	2.29955	6.80623	2.49743	9.11666	2.46663		5.5493	34.5562	12.284	37.4221	10.1133	33.0782	7.06229	40.6807	11.4862	51.4067	12.8342	37.5697	10.826	49.6886	11.7163	46.5801	10.9636	32.5631	11.5487	36.8245		1.6811	4.70338	1.63233	5.01795	1.72841	8.43477	1.71183	5.53832
5.87047	3.11717	5.58307	3.00917	6.04769	3.36543	7.61443	2.73699	6.77978	2.69712	8.34579	1.95743	7.68619	2.49779	5.40911	2.32383	6.72034	2.52969	9.20219	2.47206		5.56681	34.5062	12.2765	37.5022	10.2183	33.1308	7.0798	40.6782	11.4912	51.4692	12.8617	37.6472	10.831	49.4135	11.6813	46.5051	11.0461	32.6556	11.4662	36.6794		1.68647	4.71606	1.62941	4.96869	1.72012	8.66399	1.70793	5.53442
5.81284	3.0947	5.5722	3.01605	6.22999	3.35274	7.63146	2.73917	6.72795	2.74388	8.12907	1.96286	7.54666	2.50685	5.40512	2.35826	6.57284	2.5373	9.25836	2.46808		5.58181	34.3812	12.259	37.6347	10.3584	33.1508	7.0748	40.9008	11.5012	51.2816	12.8892	38.1724	10.831	49.1184	11.6513	46.4126	11.0436	32.7456	11.3737	36.6069		1.68988	4.71606	1.62941	4.91992	1.70061	8.84005	1.70841	5.52808
5.80197	3.08056	5.56495	3.02077	6.51594	3.34984	7.66843	2.75584	6.71092	2.77504	7.90292	1.9596	7.48432	2.51229	5.46456	2.38001	6.4594	2.53983	9.26561	2.47641		5.59181	34.2836	12.249	37.6947	10.4984	33.1758	7.0823	41.3034	11.5012	50.6839	12.8717	39.3253	10.816	48.9859	11.6188	46.34	11.0836	32.8432	11.3237	36.5769		1.68939	4.72971	1.63721	4.91992	1.69915	8.90199	1.70305	5.52125
5.77805	3.07766	5.56604	3.02149	6.78666	3.34586	7.71663	2.75946	6.70548	2.79135	7.62313	1.95199	7.46874	2.53512	5.5751	2.38291	6.40467	2.53983	9.25293	2.48656		5.57681	34.046	12.304	37.6822	10.5909	33.1733	7.10731	41.8936	11.5087	50.0687	12.8542	40.6782	10.771	49.0509	11.5938	46.315	11.2161	32.9682	11.3262	36.5994		1.68939	4.77702	1.64452	4.91553	1.69622	8.90443	1.68598	5.51589
5.72949	3.07368	5.56205	3.00591	6.98708	3.33571	7.73983	2.75113	6.70331	2.80549	7.34008	1.93641	7.46874	2.55216	5.64323	2.37058	6.40395	2.54201	9.23988	2.48837		5.5543	33.4834	12.3665	37.6747	10.6435	33.1858	7.16983	42.7539	11.5137	49.9137	12.8317	41.561	10.6935	49.1785	11.6188	46.36	11.3937	33.1283	11.3387	36.5819		1.66062	4.8414	1.64452	4.91602	1.69573	8.90394	1.68647	5.51345
5.70376	3.08165	5.54791	2.9809	7.08675	3.33172	7.74236	2.73627	6.71092	2.81709	7.1672	1.92952	7.4662	2.55216	5.66425	2.3782	6.36118	2.54382	9.23988	2.49852		5.5393	32.9057	12.384	37.6822	10.6885	33.1883	7.25485	43.6892	11.5137	50.0562	12.7516	41.9786	10.6309	49.151	11.6513	46.3325	11.4637	33.2658	11.3537	36.6194		1.6377	4.89017	1.6416	4.90968	1.69768	8.90491	1.68793	5.50613
5.70231	3.12985	5.51747	2.97945	7.1132	3.32411	7.74925	2.73627	6.70548	2.82506	7.04471	1.93242	7.4662	2.55687	5.69288	2.39233	6.31334	2.54382	9.27032	2.5286		5.5568	32.5581	12.3915	37.7047	10.681	33.1833	7.29487	44.5345	11.5337	50.2088	12.6591	42.2212	10.6209	49.0334	11.5888	46.215	11.4662	33.3508	11.3562	36.6294		1.63526	4.9248	1.63575	4.9126	1.68939	8.91467	1.68842	5.49687
5.70448	3.16428	5.44173	2.97872	7.11647	3.31686	7.75396	2.73228	6.72252	2.84209	6.9262	1.93387	7.44844	2.5623	5.70774	2.39922	6.31479	2.54128	9.29895	2.55143		5.58431	32.433	12.4916	37.9998	10.701	33.1858	7.29987	45.1697	11.5337	50.2613	12.5991	42.3913	10.6385	48.8459	11.4862	46.34	11.4662	33.3708	11.3462	36.5544		1.62892	4.95601	1.63477	4.91797	1.69183	8.92832	1.68354	5.48614
5.70448	3.14399	5.3475	2.97619	7.11719	3.31686	7.73077	2.74786	6.7381	2.86094	6.86531	1.93786	7.37125	2.56375	5.69361	2.39632	6.31117	2.55469	9.33483	2.55832		5.62433	32.4855	12.7316	38.2399	10.751	33.1858	7.29487	45.5498	11.5312	50.2213	12.5691	42.4363	10.661	48.4432	11.4462	46.6676	11.4812	33.3658	11.3262	36.7269		1.62599	4.97503	1.63428	4.92528	1.68891	8.92491	1.68257	5.47687
5.70013	3.13058	5.30075	2.95843	7.11937	3.31469	7.6572	2.74569	6.73665	2.85695	6.86748	1.93858	7.256	2.56557	5.6889	2.39414	6.29377	2.56702	9.41203	2.56013		5.65434	32.5281	12.8592	38.2424	10.756	33.2283	7.29487	45.8524	11.5237	50.1838	12.5591	42.5838	10.6735	47.9356	11.4312	46.8427	11.5512	33.3658	11.2862	37.032		1.61721	4.96966	1.6338	4.9165	1.68939	8.90882	1.68354	5.47492
5.70303	3.12913	5.29205	2.95227	7.11937	3.3136	7.5597	2.74315	6.77325	2.8468	6.88705	1.92626	7.10559	2.56702	5.69687	2.39704	6.27275	2.56919	9.49865	2.56774		5.65684	32.5206	12.8592	38.2549	10.7885	33.2958	7.29737	46.14	11.5237	50.2088	12.5516	44.2068	10.7035	47.6004	11.3787	46.8502	11.6663	33.4083	11.2411	37.1571		1.61673	4.90821	1.62989	4.92723	1.68939	8.91223	1.68403	5.47443
5.71934	3.10557	5.28697	2.94973	7.12045	3.31396	7.48106	2.7417	6.79899	2.85478	6.89503	1.9201	6.94395	2.56013	5.72405	2.39704	6.24159	2.56847	9.54069	2.56702		5.65434	32.388	12.9392	38.2624	10.9135	33.3408	7.31487	46.2175	11.5237	50.2138	12.5166	46.6852	10.826	47.4754	11.3087	46.8477	11.7838	33.5459	11.2011	37.127		1.61673	4.976	1.61916	4.92821	1.68257	8.91223	1.68403	5.46956
5.73492	3.05737	5.28371	2.94103	7.11647	3.31396	7.47744	2.73772	6.79609	2.88667	6.90735	1.93025	6.85045	2.55687	5.75522	2.39414	6.20824	2.56448	9.54612	2.56484		5.65434	32.0729	13.1243	38.2649	11.0236	33.3808	7.33488	46.2175	11.5287	50.3713	12.469	47.7405	10.9536	47.643	11.2862	46.8127	11.8964	33.761	11.1686	37.1446		1.62063	5.23936	1.60453	4.93699	1.6811	8.93028	1.68257	5.46956
5.7429	3.03635	5.28226	2.94031	7.1132	3.31396	7.46258	2.73518	6.79899	2.91784	6.89974	1.923	6.8124	2.55469	5.81067	2.39161	6.20027	2.56847	9.50191	2.56992		5.65684	31.8728	13.3343	38.3024	11.0611	33.3983	7.33738	46.285	11.5237	50.5939	12.424	47.9956	11.0136	47.8255	11.3262	46.7252	11.9714	34.1861	11.1536	37.127		1.65038	5.35982	1.5938	4.95162	1.67769	8.99758	1.67671	5.47492
5.77153	3.03309	5.28444	2.94176	7.1132	3.31759	7.47019	2.733	6.79899	2.9327	6.85589	1.923	6.79065	2.55542	5.91432	2.39305	6.19338	2.57463	9.42906	2.5739		5.67434	32.0879	13.4494	38.3499	11.0611	33.3983	7.33488	46.2125	11.5237	50.6339	12.409	48.0606	11.0361	47.8955	11.3837	46.6126	12.0214	34.7113	11.1586	37.052		1.68159	5.38128	1.58503	4.99502	1.68257	9.03611	1.67964	5.47736
5.81067	3.03091	5.28154	2.93741	7.1132	3.32483	7.52491	2.73083	6.795	2.93487	6.8403	1.92698	6.76854	2.55542	5.99007	2.38762	6.17925	2.57318	9.40442	2.56774		5.71936	32.1629	13.4844	38.3825	11.1186	33.3983	7.33738	45.7649	11.5437	50.5664	12.404	48.0056	11.0311	48.1431	11.4612	46.6426	12.0789	35.0039	11.1411	37.032		1.69525	5.38567	1.5743	5.04672	1.68403	9.03757	1.68549	5.48614
5.81755	2.99322	5.27284	2.94647	7.11393	3.32483	7.5405	2.72539	6.83015	2.93487	6.82472	1.92155	6.76709	2.56013	6.00927	2.38146	6.1778	2.57318	9.41602	2.56303		5.75937	32.1179	13.5094	38.445	11.2612	33.3983	7.36239	45.1847	11.5738	50.4989	12.454	48.0206	11.0686	48.6608	11.5337	47.1128	12.1314	35.1014	11.1111	37.062		1.70207	5.35836	1.566	5.05745	1.68208	9.16388	1.69183	5.5037
5.81611	2.95589	5.28299	2.94502	7.10849	3.32483	7.52346	2.72467	6.89249	2.93415	6.79609	1.92626	6.75948	2.55904	6.00565	2.38291	6.1662	2.56774	9.43486	2.56013		5.77687	32.0979	13.5494	38.51	11.3262	33.3808	7.37489	44.622	11.6013	50.6965	12.5716	47.9731	11.1111	49.0984	11.5487	47.4104	12.174	35.1139	11.0986	37.2846		1.69573	5.34324	1.566	5.04818	1.6811	9.38871	1.69963	5.50955
5.82408	2.94429	5.32285	2.92726	7.0969	3.32302	7.51476	2.73155	6.92293	2.9356	6.82001	1.93242	6.76166	2.53983	6.00638	2.38291	6.14663	2.56629	9.43305	2.55941		5.74937	32.1329	13.6319	38.535	11.3287	33.4033	7.37489	44.2169	11.6363	51.0666	12.6491	47.743	11.1311	49.451	11.5387	46.8602	12.209	35.1139	11.1036	37.8048		1.69573	5.34763	1.56649	5.0477	1.68598	9.55648	1.69915	5.50662
5.83096	2.94502	5.34387	2.92001	7.07914	3.30381	7.49773	2.73917	6.94178	2.94828	6.94867	1.93641	6.77434	2.52316	6.00638	2.37457	6.12416	2.55904	9.43233	2.55941		5.70935	32.5131	13.7595	38.535	11.3287	33.4909	7.3874	44.1193	11.6863	51.5567	12.7116	47.5479	11.1411	49.7236	11.5212	45.7724	12.259	35.1139	11.1086	38.4475		1.69086	5.20864	1.56796	5.0477	1.67281	9.73157	1.70207	5.51004
5.82951	2.94647	5.34532	2.92255	7.06174	3.29802	7.45533	2.733	7.00085	2.9577	7.10704	1.93641	6.78485	2.51483	6.00782	2.3637	6.09517	2.56448	9.43233	2.55941		5.70185	33.1558	13.887	38.54	11.3462	33.5509	7.3924	44.2219	11.7688	51.9344	12.7466	47.4004	11.1386	49.7862	11.4762	44.8371	12.2965	35.1139	11.1036	38.9551		1.6694	4.96625	1.57381	5.04672	1.65964	9.9286	1.70159	5.51004
5.83314	2.94973	5.34279	2.924	7.04217	3.29729	7.40241	2.71959	7.07443	2.92327	7.19439	1.92916	6.78993	2.48656	6.00782	2.36334	6.0553	2.58188	9.43305	2.55904		5.70185	33.5784	13.997	38.54	11.3537	33.5859	7.3924	44.2994	11.9114	51.9694	12.7466	47.3029	11.1311	49.7937	11.4437	44.0543	12.3015	35.1639	11.1111	39.2052		1.66598	4.86188	1.57771	5.05208	1.65964	10.0574	1.70159	5.54808
5.83386	2.95299	5.34387	2.924	7.03782	3.29729	7.34696	2.7051	7.0969	2.89899	7.21468	1.9201	6.78123	2.46191	6.00384	2.3637	6.04914	2.58804	9.43849	2.55941		5.70185	33.7334	14.0646	38.565	11.3137	33.6084	7.3924	44.0318	12.0414	51.9944	12.7516	47.2778	11.1386	49.8137	11.4612	43.6617	12.2965	35.2865	11.1311	39.2978		1.67232	4.85896	1.58454	5.06086	1.65525	10.1534	1.70159	5.60611
5.83386	2.95227	5.33119	2.92327	7.03601	3.29041	7.28318	2.69966	7.09762	2.88123	7.21468	1.93496	6.7834	2.45467	5.99297	2.3637	6.0524	2.58876	9.44392	2.56303		5.71185	33.7935	14.0871	38.625	11.3062	33.6434	7.3949	43.219	12.0964	52.1894	12.7566	47.2803	11.1486	49.7586	11.4862	44.4169	12.2715	35.394	11.2061	39.1752		1.65477	4.85896	1.59332	5.0672	1.65525	10.2934	1.7011	5.62952
5.84039	2.95191	5.29132	2.924	7.0197	3.27228	7.21142	2.69495	7.10233	2.86094	7.21939	1.93314	6.78268	2.45177	5.95854	2.36841	6.05168	2.59021	9.44465	2.56629		5.71435	33.766	14.0921	38.655	11.2987	33.6584	7.42491	42.4313	12.1189	52.6296	12.7566	47.2828	11.1586	49.9537	11.5137	45.8624	12.2365	35.4765	11.3037	38.49		1.65282	4.83555	1.58454	5.07501	1.65525	10.3841	1.69427	5.62903
5.85271	2.94901	5.25399	2.9327	7.01753	3.25779	7.16141	2.68335	7.12661	2.86565	7.22555	1.92952	6.78739	2.44597	5.86068	2.37457	6.06183	2.59202	9.43921	2.56919		5.70935	33.7309	14.0871	38.6325	11.2887	33.6659	7.46242	42.0186	12.1089	53.1172	12.8192	47.2478	11.1661	50.5214	11.5237	46.6676	12.239	35.5015	11.4112	37.4447		1.66306	4.81165	1.56991	5.08135	1.64452	10.387	1.69427	5.61684
5.87083	2.94502	5.24384	2.93016	7.01571	3.25598	7.13966	2.66741	7.15307	2.87399	7.23172	1.92916	6.77797	2.44234	5.73674	2.36805	6.06617	2.59202	9.41529	2.56847		5.72436	33.7209	14.0721	38.6525	11.2937	33.7309	7.49993	41.9386	12.0389	53.6999	12.9217	46.9377	11.1911	50.824	11.5187	45.6873	12.254	35.5065	11.5713	36.6894		1.66306	4.80921	1.55576	5.08086	1.62014	10.3846	1.71036	5.59928
5.902	2.94284	5.24167	2.93016	7.01028	3.25598	7.11248	2.65255	7.16865	2.87797	7.2444	1.93169	6.73375	2.42748	5.63308	2.35428	6.06799	2.58949	9.41203	2.56557		5.75187	33.7209	14.0521	38.7201	11.2937	33.771	7.53995	41.9436	11.9439	54.3826	12.9792	46.255	11.2186	50.8615	11.4937	43.5366	12.2465	35.554	11.6888	36.4318		1.64891	4.80921	1.54796	5.07598	1.60892	10.3973	1.72402	5.58417
5.93752	2.94429	5.23841	2.93668	7.00738	3.25598	7.07732	2.63733	7.1788	2.88957	7.25527	1.93314	6.64315	2.38544	5.54647	2.35283	6.07705	2.58043	9.44392	2.56375		5.75187	33.7334	14.017	38.7001	11.2887	33.771	7.57746	41.9336	11.8914	54.6452	12.9792	45.5398	11.2411	50.839	11.4512	42.0486	12.249	35.6391	11.7163	36.4343		1.65477	4.80921	1.55089	5.07647	1.60453	10.5021	1.74402	5.571
5.97521	2.94212	5.22681	2.93016	7.00484	3.25163	7.07914	2.62319	7.19439	2.91313	7.25745	1.93314	6.57139	2.37276	5.49174	2.35283	6.09191	2.58043	9.52655	2.56629		5.73436	33.6434	13.9645	38.7026	11.3062	33.7735	7.61747	41.9036	11.8839	54.6002	13.0267	44.9846	11.3337	50.839	11.4212	41.2134	12.244	35.6541	11.7438	36.4793		1.65525	4.8097	1.55381	5.08427	1.59624	10.7036	1.7567	5.5393
6.01399	2.93632	5.21594	2.92001	7.00158	3.25851	7.09001	2.62138	7.20743	2.91856	7.25745	1.93025	6.56921	2.37203	5.48848	2.35283	6.1122	2.58043	9.60302	2.55542		5.73936	33.2183	14.007	38.6926	11.3662	33.786	7.62998	41.7936	11.8839	54.5802	13.1868	44.637	11.5613	50.8615	11.4037	40.5382	12.244	35.6541	11.7588	36.4543		1.65818	4.80921	1.55771	5.08183	1.60697	10.8669	1.76108	5.51052
6.03211	2.93632	5.20869	2.91385	6.99795	3.26794	7.09762	2.63805	7.19801	2.90769	7.2589	1.92952	6.58009	2.36805	5.49718	2.3579	6.11836	2.58188	9.62549	2.517		5.75437	32.6581	14.0846	38.665	11.4462	33.781	7.62998	41.6535	11.8864	54.5777	13.3443	44.552	11.8664	50.864	11.3962	40.1305	12.239	35.6691	11.7638	36.2468		1.65818	4.80823	1.56698	5.0594	1.61039	10.9708	1.76108	5.51004
6.03138	2.93487	5.20724	2.90298	6.99542	3.26938	7.09762	2.65762	7.19112	2.89827	7.26832	1.93496	6.59567	2.35971	5.47072	2.3637	6.11474	2.58731	9.62876	2.51954		5.78938	32.338	14.1046	38.7651	11.6013	33.7735	7.62247	41.5585	11.8764	54.5577	13.4569	44.5995	12.1664	50.8615	11.3837	39.978	12.274	35.6541	11.8063	35.564		1.66159	4.81116	1.57283	5.03989	1.61282	11.0279	1.77084	5.50418
6.03356	2.94031	5.2134	2.89138	6.9965	3.26938	7.08602	2.66451	7.18496	2.89066	7.27557	1.94329	6.64315	2.35355	5.39534	2.3637	6.10858	2.59565	9.61462	2.53983		5.8469	32.2055	14.0571	39.0052	11.8338	33.6009	7.64748	41.551	11.8739	54.5002	13.5369	44.7745	12.3165	50.8415	11.3562	39.908	12.2965	35.6341	11.8664	34.2311		1.65769	4.81409	1.57527	5.05013	1.61087	11.0898	1.78108	5.51491
6.03356	2.94429	5.21413	2.88993	6.9965	3.27011	7.05957	2.66994	7.18424	2.87399	7.26614	1.94945	6.71817	2.34811	5.35475	2.36515	6.09444	2.59601	9.5936	2.53875		5.88691	32.2105	14.0346	39.4178	12.0039	33.3358	7.76752	41.4885	11.8764	54.4902	13.6069	45.1897	12.3265	50.829	11.3462	39.9155	12.2965	35.6416	11.9539	32.9882		1.65135	4.81653	1.5743	5.05208	1.6099	11.2922	1.77133	5.60075
6.0437	2.94429	5.21811	2.91095	6.99868	3.26938	7.01897	2.66813	7.18279	2.86311	7.27919	1.948	6.81711	2.35029	5.37794	2.36732	6.0158	2.59565	9.5907	2.54201		5.89441	32.5181	14.0371	40.133	11.9689	32.9932	7.87506	41.0633	11.8939	54.5352	13.6544	45.5673	12.334	50.814	11.3587	39.963	12.3415	35.6616	12.0139	32.5506		1.6416	4.82677	1.5743	5.04428	1.61965	11.636	1.75816	5.78266
6.07089	2.94502	5.2453	2.93886	7.0081	3.27337	6.99723	2.66596	7.15923	2.86637	7.30275	1.94583	6.90518	2.35101	5.37178	2.36732	5.84981	2.60145	9.59143	2.53512		5.87941	32.7981	14.0546	40.7882	11.8739	32.6881	7.89256	40.4831	11.9614	54.5402	13.6369	45.6348	12.389	50.6664	11.4062	39.953	12.439	35.6541	12.0014	32.5506		1.64306	4.83164	1.57088	5.02672	1.63916	11.8253	1.75133	6.04065
6.07741	2.94901	5.29205	2.96314	7.01173	3.28098	6.99179	2.66741	7.0853	2.87326	7.30275	1.948	6.96208	2.33217	5.35221	2.36805	5.67331	2.61522	9.5907	2.5141		5.88191	32.8157	14.1121	41.2059	11.8438	32.5981	7.89256	40.163	12.0014	54.5277	13.5844	45.6198	12.4866	50.3613	11.4762	39.8704	12.5616	35.7291	12.0664	32.5731		1.64452	4.82921	1.57137	5.00868	1.64306	11.8506	1.73914	6.32108
6.07342	2.95299	5.32032	2.99866	7.00194	3.28243	6.97911	2.66451	6.9744	2.86855	7.29876	1.94257	6.99795	2.30571	5.35148	2.36841	5.57981	2.62682	9.59215	2.49671		5.87191	32.6256	14.1546	41.5585	11.8338	32.7631	7.93508	40.0405	12.0014	54.4277	13.5344	45.5973	12.6291	49.8712	11.6613	40.023	12.6841	35.7866	12.204	32.5806		1.6455	4.82921	1.57137	4.99502	1.65135	11.8643	1.73914	6.47812
6.09191	2.95299	5.31705	3.03925	6.98382	3.28497	6.93381	2.66052	6.8519	2.86855	7.29333	1.93314	7.00194	2.29013	5.35003	2.36841	5.52472	2.63551	9.59433	2.45793		5.8569	32.338	14.1746	41.8161	11.8438	32.7856	8.09763	39.983	11.9939	54.3852	13.5094	45.5823	12.7866	49.2785	11.9589	40.3731	12.8317	35.7866	12.3465	32.5306		1.64306	4.82189	1.57234	4.95406	1.65916	11.974	1.73963	6.48397
6.17635	2.95372	5.26015	3.0715	6.96497	3.29258	6.87944	2.65907	6.75477	2.87254	7.28535	1.9567	6.9994	2.29411	5.34677	2.36261	5.45187	2.64095	9.60701	2.42495		5.8494	32.0329	14.1646	41.9536	11.8639	32.7831	8.21517	39.8929	11.9739	54.3927	13.5144	45.5823	12.9117	48.4932	12.0514	40.6557	12.9967	35.8091	12.5091	32.1804		1.64355	4.82238	1.57234	4.91016	1.63331	12.1262	1.73231	6.46251
6.33147	2.95372	5.17281	3.07766	6.95881	3.29185	6.8519	2.6598	6.68917	2.86492	7.28245	1.98642	6.99723	2.3068	5.34605	2.35283	5.40693	2.64639	9.61571	2.42893		5.8519	32.0029	14.0571	42.0361	11.8914	32.5631	8.22767	39.973	11.9689	54.3226	13.5294	45.5823	12.9767	47.4479	12.0514	40.7782	13.0767	35.8691	12.7116	31.3602		1.65428	4.8214	1.56991	4.88139	1.62307	12.2471	1.73475	6.45422
6.46991	2.95118	5.10214	3.07585	6.97766	3.28424	6.84103	2.66197	6.64713	2.8642	7.2839	2.002	7.00085	2.30644	5.34605	2.35428	5.40983	2.65037	9.61643	2.43038		5.8594	32.1629	13.897	42.0837	11.9014	32.1479	8.22767	40.2581	11.9614	54.04	13.5594	45.6048	12.9892	46.4401	12.0614	40.8132	13.0492	36.1192	12.9092	30.1648		1.67232	4.81067	1.57088	4.83408	1.62307	12.3437	1.73572	6.43813
6.54022	2.94647	5.01335	3.086	6.98708	3.27953	6.82472	2.66052	6.62539	2.85913	7.2955	2.02049	7.06573	2.2981	5.34895	2.37058	5.40295	2.64747	9.61317	2.43038		5.89441	32.388	13.762	42.0837	11.8939	31.6303	8.23767	40.4231	11.9489	53.6849	13.5794	45.6073	12.9717	45.5823	12.0664	40.8057	12.9567	36.5394	13.0192	29.0294		1.6694	4.81116	1.58307	4.75215	1.6216	12.411	1.72938	6.40155
6.5761	2.94212	4.96007	3.10557	6.98636	3.29041	6.80986	2.66849	6.604	2.85079	7.30492	2.02737	7.13567	2.29556	5.33989	2.37675	5.38881	2.64204	9.60447	2.4206		5.94443	32.433	13.6144	42.0561	11.9939	31.2501	8.27769	40.4606	11.9439	53.4599	13.6044	45.6448	12.9667	45.2572	12.1414	40.8333	12.8717	36.7894	13.0667	28.3092		1.66891	4.80433	1.6099	4.68046	1.6255	12.4593	1.73231	6.36692
6.59857	2.94647	5.00139	3.13203	6.98998	3.29512	6.80986	2.72431	6.60328	2.85224	7.30637	2.02919	7.16684	2.29593	5.3272	2.3753	5.35221	2.64421	9.58817	2.43038		5.99445	32.3455	13.4094	42.0311	12.194	31.4352	8.28519	40.4906	11.9589	53.4298	13.6469	45.8124	12.9617	45.2747	12.2915	40.8908	12.8592	36.862	13.1043	28.0341		1.66647	4.78434	1.62111	4.63656	1.62794	12.5066	1.725	6.44739
6.62684	2.94973	4.99196	3.15414	6.99397	3.29512	6.80986	2.8189	6.58407	2.85224	7.31362	2.02049	7.22918	2.29556	5.32575	2.3782	5.31887	2.63805	9.56425	2.42893		6.00695	32.2705	13.1743	42.0111	12.2365	31.6728	8.28519	40.5532	11.9589	53.4548	13.6719	45.9224	12.9592	45.1647	12.419	40.8232	12.8992	36.857	13.1093	28.0141		1.67964	4.78336	1.62453	4.62096	1.62794	12.5271	1.72695	6.73514
6.67685	2.94973	4.91586	3.16899	6.98237	3.29584	6.81095	2.87652	6.48948	2.84862	7.32703	2.02049	7.25274	2.29339	5.31887	2.38689	5.30075	2.64095	9.51278	2.43075		5.99445	32.2505	12.9867	41.9911	12.224	31.7003	8.28519	40.5882	11.9939	53.5099	13.6644	45.9049	12.9392	44.9796	12.4916	40.7357	12.9392	36.8545	13.0567	28.0341		1.69329	4.78239	1.62453	4.62047	1.62355	12.5246	1.73085	6.98582
6.75151	2.95444	4.86802	3.19545	6.9657	3.29439	6.84501	2.88993	6.39308	2.85405	7.33537	2.02919	7.25998	2.29194	5.29205	2.38218	5.28299	2.64276	9.44102	2.42603		5.95693	32.218	12.8192	41.9911	12.274	31.6778	8.27769	40.5882	12.219	53.4323	13.6269	45.9374	12.9392	44.542	12.5016	40.6557	12.9317	36.892	13.0092	28.0291		1.70256	4.77019	1.62697	4.60096	1.62111	12.5256	1.7289	7.0497
6.82726	2.95734	4.87382	3.21937	6.96425	3.30381	6.88633	2.89682	6.3369	2.87036	7.33537	2.02919	7.26687	2.29266	5.29458	2.38001	5.26088	2.62247	9.37543	2.4322		5.91442	32.1179	12.7216	41.9911	12.334	31.6528	8.29269	40.7357	12.5916	53.0022	13.5769	45.9874	12.9117	44.0143	12.4991	40.5332	12.8792	36.982	12.9967	28.0191		1.72695	4.77605	1.63526	4.58828	1.6255	12.5393	1.73182	7.00142
6.89901	2.95191	4.87382	3.23278	6.96208	3.27953	6.90046	2.90443	6.33038	2.88957	7.33537	2.02991	7.25346	2.29411	5.2906	2.38907	5.25182	2.59818	9.28881	2.42531		5.89691	32.0729	12.6966	42.0061	12.374	31.6328	8.30269	40.9783	12.8117	52.3095	13.5194	46.0174	12.8117	44.0018	12.5016	40.5707	12.8542	37.2621	12.9967	28.0216		1.75621	4.78044	1.64599	4.58975	1.64745	12.6461	1.73134	6.83755
6.9657	2.93197	4.86802	3.2451	6.96063	3.24112	6.90119	2.89609	6.38837	2.9008	7.33211	2.02375	7.21069	2.29085	5.27284	2.38907	5.25544	2.59275	9.11122	2.41408		5.92942	32.0554	12.6966	42.0486	12.389	31.6778	8.29519	40.8958	12.8892	51.7893	13.4294	45.9899	12.7266	43.9518	12.5191	40.8182	12.8842	37.5697	12.9967	27.9466		1.77523	4.76922	1.65574	4.59267	1.68061	13.0035	1.68695	6.54884
7.0081	2.87181	4.76763	3.24981	6.96497	3.23097	6.90046	2.89138	6.47317	2.90153	7.31507	2.02194	7.13495	2.28542	5.26124	2.36732	5.25399	2.58586	8.91769	2.41806		5.95943	31.9804	12.6766	42.2062	12.374	31.8728	8.30269	40.7832	12.9042	51.3917	13.3393	45.9924	12.6991	43.3366	12.7116	40.9658	12.8892	37.6347	13.0467	27.9116		1.79181	4.76922	1.6533	4.59901	1.68842	13.3288	1.66988	6.31425
7.03601	2.82796	4.54401	3.25235	6.97077	3.22952	6.90119	2.89356	6.5645	2.90443	7.2926	1.99874	7.01281	2.28324	5.26958	2.35899	5.25472	2.58405	8.75569	2.41661		5.96694	31.9029	12.6291	42.2912	12.3465	32.1079	8.29769	40.7357	12.8817	51.1541	13.2718	45.9324	12.6966	42.7389	12.9767	41.0433	12.8817	37.6347	13.2043	28.0241		1.78401	4.7619	1.64209	4.60486	1.68891	13.3747	1.69183	6.21281
7.0563	2.82832	4.32729	3.24039	6.97621	3.20524	6.9059	2.89827	6.62285	2.89138	7.28717	1.99874	6.87328	2.27708	5.30147	2.35826	5.24095	2.59492	8.56868	2.40719		5.95693	31.8878	12.5891	41.9761	12.324	32.2405	8.27769	40.7407	12.9692	51.1116	13.1918	45.7523	12.6891	42.2137	13.2018	41.2334	12.8992	37.6272	13.3768	28.1391		1.77133	4.76337	1.64452	4.6073	1.68549	13.3713	1.72548	6.20013
7.0679	2.82288	4.21095	3.23206	6.98165	3.1487	6.91279	2.89972	6.63771	2.8787	7.29478	1.99657	6.7555	2.28324	5.32793	2.35826	5.23768	2.60217	8.40885	2.4119		5.95693	31.9279	12.5666	41.4885	12.294	32.1529	8.27519	40.7482	13.0792	51.1816	13.0968	45.6198	12.6991	41.7435	13.4094	41.4485	12.9317	37.6047	13.4869	28.1216		1.77133	4.77117	1.65867	4.60828	1.685	13.3732	1.72402	6.22939
7.07443	2.82796	4.1526	3.23749	6.98636	3.08165	6.89901	2.88884	6.64315	2.86094	7.3129	1.99729	6.69787	2.28107	5.34387	2.36116	5.23986	2.60833	8.34652	2.40646		6.02696	32.0629	12.5566	41.0308	12.2565	32.1879	8.27519	40.7357	13.1293	51.1841	13.0867	45.6048	12.7166	41.3434	13.5544	41.4485	12.9792	37.5997	13.5169	28.0891		1.77279	4.77214	1.65867	4.60974	1.68208	13.3796	1.72548	6.24939
7.07443	2.83049	4.11672	3.2422	7.00955	3.01895	6.88959	2.87109	6.65402	2.83267	7.3129	1.99874	6.70222	2.28179	5.35402	2.36116	5.22826	2.6192	8.3447	2.38834		6.34956	32.1854	12.5716	40.6807	12.209	32.328	8.28519	40.7207	13.1518	50.9515	13.1193	45.6248	12.7416	40.5532	13.5244	41.4284	13.0267	37.5197	13.5194	28.0616		1.77328	4.77166	1.65769	4.61218	1.68208	13.3888	1.74109	6.25231
7.07587	2.80621	4.08084	3.24438	7.0226	2.95372	6.89104	2.83847	6.6609	2.82832	7.29804	1.99621	6.70947	2.28469	5.34206	2.35101	5.22754	2.62174	8.34579	2.37203		6.96476	32.2255	12.6741	40.6907	12.1564	32.4405	8.34021	40.7182	13.1618	50.6714	13.1043	45.6248	12.8192	39.4003	13.4769	41.4034	13.0892	37.2646	13.5169	28.1191		1.77181	4.76922	1.66647	4.60633	1.67866	13.3898	1.73719	6.25183
7.06645	2.77504	4.00763	3.24293	7.0313	2.87652	6.8856	2.79534	6.66489	2.82796	7.28717	1.99621	6.71092	2.30028	5.30256	2.34485	5.22609	2.62464	8.29904	2.36044		7.59997	32.1804	12.8942	41.1934	12.0989	32.7356	8.41773	40.7257	13.1668	50.5439	13.0467	45.6148	12.9317	38.8176	13.5494	41.3659	13.1193	36.887	13.4894	28.3192		1.76791	4.77166	1.65477	4.57268	1.67866	13.3991	1.73816	6.25085
7.04942	2.75185	3.90942	3.24039	7.065	2.81491	6.88705	2.79534	6.63988	2.82977	7.27774	2.00019	6.71092	2.30281	5.25109	2.35283	5.21666	2.64167	8.13052	2.33615		8.02761	32.0154	13.1518	41.8811	12.0289	33.2133	8.47775	40.6957	13.1843	50.5014	13.0367	45.5723	13.0192	38.8476	13.6769	41.3734	13.0867	36.6794	13.4569	28.4267		1.76547	4.77556	1.63672	4.55512	1.68208	13.4132	1.74109	6.24207
7.03601	2.69966	3.86013	3.23967	7.09363	2.76417	6.89177	2.82651	6.60799	2.84064	7.2589	2.00019	6.70874	2.30209	5.21666	2.36189	5.20398	2.65291	7.85616	2.31115		8.18015	31.9329	13.2793	42.1787	11.9689	33.5059	8.53777	40.6282	13.2468	50.5439	13.0392	45.5423	13.0842	38.8601	13.8195	41.4885	13.0842	36.7744	13.4494	28.6193		1.76499	4.78141	1.64696	4.55951	1.68208	13.4147	1.73719	6.23622
7.02731	2.65508	3.81809	3.23967	7.09291	2.71343	6.88705	2.81636	6.60437	2.84209	7.2386	2.00744	6.70802	2.30028	5.20507	2.36189	5.18948	2.65291	7.54666	2.29085		8.19516	31.9254	13.3143	41.7235	11.9739	33.7134	8.60029	40.5907	13.3768	50.6139	13.0467	45.6698	13.1168	38.7601	13.927	41.6335	13.1568	36.8945	13.4844	28.8644		1.76596	4.78921	1.67232	4.55366	1.68452	13.4074	1.7167	6.23525
7.01571	2.64349	3.79924	3.24112	7.10016	2.6848	6.86748	2.8218	6.61343	2.84463	7.21867	2.00672	6.68664	2.29665	5.20398	2.35971	5.19782	2.65182	7.1672	2.27237		8.19516	31.9329	13.3618	40.8358	11.9714	33.941	8.60779	40.5907	13.5069	50.5964	13.1143	46.0374	13.1143	38.7101	13.9795	41.5035	13.3243	36.952	13.5369	28.8244		1.77084	4.79994	1.68354	4.55414	1.69525	13.4308	1.71378	6.23525
6.98998	2.64095	3.84853	3.24981	7.11103	2.65835	6.8403	2.82252	6.60256	2.84535	7.18895	2.0165	6.68519	2.29484	5.21884	2.36587	5.22681	2.65291	6.78485	2.26005		8.19516	31.9479	13.3968	40.2481	11.9414	34.1036	8.64281	40.5882	13.6219	50.5464	13.1193	46.5176	13.1193	38.7101	13.9995	41.2959	13.5694	37.0095	13.5794	28.8169		1.7723	4.81311	1.68061	4.49855	1.69378	13.5395	1.71183	6.22647
6.97766	2.64167	3.89456	3.2654	7.08965	2.61631	6.86458	2.82796	6.58951	2.84825	7.1701	2.0165	6.70005	2.29955	5.23297	2.36587	5.26958	2.64965	6.56849	2.24338		8.19766	31.9179	13.3868	40.2105	11.9389	34.1911	8.75034	40.6082	13.7295	50.5939	13.1468	46.8527	13.1443	38.7301	14.017	41.2859	13.827	37.1546	13.5969	28.9794		1.77181	4.81457	1.67671	4.4093	1.69329	13.562	1.71378	6.1933
6.97766	2.63624	3.91703	3.28497	7.01173	2.61232	6.90916	2.83448	6.5848	2.85152	7.16938	2.00345	6.67504	2.31042	5.22826	2.36442	5.32503	2.64965	6.48803	2.22634		8.24267	31.9354	13.3993	40.2706	11.9339	34.2236	8.83537	40.6507	13.847	50.6639	13.1718	46.9152	13.1368	38.8601	14.0671	41.2459	14.1271	37.4046	13.5919	29.1645		1.77328	4.81555	1.68647	4.33321	1.69134	13.582	1.71183	6.16258
6.97295	2.62537	3.94276	3.31759	6.97512	2.61775	6.93779	2.83811	6.59096	2.85152	7.16865	1.977	6.62611	2.3213	5.22899	2.35826	5.37722	2.65363	6.48114	2.22018		8.29269	31.8078	13.4369	40.2756	11.9414	34.2136	8.88288	40.6657	13.9395	50.5889	13.1518	46.6051	13.1093	39.1202	14.2146	41.1308	14.4547	37.5997	13.5869	29.422		1.77377	4.81409	1.68647	4.2903	1.69037	13.6332	1.71183	6.16111
6.94722	2.61775	3.96559	3.34114	6.96824	2.60688	6.96135	2.83811	6.60328	2.85079	7.16322	1.97374	6.54421	2.32673	5.23841	2.355	5.40041	2.65363	6.49202	2.21474		8.29269	31.7503	13.4419	40.2706	11.9389	34.1761	8.90289	40.6782	13.9495	50.2613	13.0993	46.0975	13.1168	39.3878	14.3847	41.1108	14.6973	37.6347	13.5944	29.9097		1.77377	4.8058	1.68452	4.28006	1.68403	13.6341	1.73231	6.16355
6.91279	2.61848	3.9732	3.34948	6.95048	2.58586	6.97621	2.83738	6.6098	2.85079	7.15597	1.96685	6.442	2.32854	5.28299	2.35428	5.40621	2.66523	6.46701	2.18249		8.28769	31.7603	13.4419	40.2406	11.9589	34.1636	8.90789	40.8257	13.927	49.9837	13.0542	45.7548	13.0993	39.4953	14.4447	41.1409	14.8598	37.5647	13.6219	30.3473		1.77425	4.79946	1.68842	4.27957	1.68403	13.6507	1.73085	6.16063
6.9088	2.61993	3.9732	3.35999	6.94468	2.57318	6.97983	2.83593	6.60437	2.84862	7.14365	1.96359	6.40612	2.33217	5.3359	2.35283	5.41636	2.68843	6.39126	2.15168		8.28769	31.8578	13.4394	40.2181	12.0014	34.1811	8.91289	41.0958	13.9245	50.0212	13.0192	45.7423	13.0642	39.4753	14.4497	41.1058	14.9849	37.4497	13.792	30.5174		1.77035	4.80141	1.69086	4.28152	1.70256	13.6771	1.73182	6.14648
6.91061	2.61993	3.96632	3.37521	6.98056	2.55941	6.9628	2.83194	6.604	2.85079	7.0853	1.95489	6.40612	2.34159	5.33372	2.35355	5.43158	2.71597	6.35466	2.14444		8.28519	32.0779	13.4319	40.3731	12.0614	34.2111	8.99792	41.2859	13.9395	50.5289	13.0317	46.095	13.0217	39.5253	14.4297	41.0733	15.0399	37.3271	14.1146	30.5974		1.77035	4.80628	1.68891	4.29469	1.71817	13.6941	1.70744	6.13917
6.91061	2.61775	3.98589	3.38608	7.02042	2.57716	6.94033	2.83049	6.61198	2.85296	7.0197	1.93931	6.41555	2.34884	5.28661	2.35971	5.441	2.72684	6.35792	2.14444		8.28519	32.5106	13.4294	40.6982	12.1214	34.2011	9.10295	41.3609	14.0646	51.6343	13.1093	46.5776	13.0442	39.5178	14.3972	41.2834	15.0449	37.2746	14.3422	30.5949		1.77377	4.81067	1.68939	4.32492	1.7089	13.7136	1.70354	6.13722
6.91134	2.61703	4.04098	3.39877	7.03057	2.59347	6.93707	2.83049	6.62539	2.85369	6.99723	1.93858	6.46918	2.35101	5.21993	2.36116	5.441	2.72829	6.33908	2.14444		8.28769	33.1358	13.4294	40.9733	12.1965	34.1836	9.17798	41.3209	14.2971	52.8046	13.1868	46.7552	13.2143	39.4828	14.3997	41.4585	15.1049	37.3271	14.3997	30.6224		1.76645	4.81311	1.69183	4.35224	1.70451	13.7507	1.70402	6.12405
6.91134	2.6192	4.08845	3.42776	7.0313	2.56774	6.92547	2.82651	6.65945	2.85478	6.98382	1.93568	6.56849	2.34884	5.14092	2.36116	5.44499	2.72974	6.31117	2.14226		8.28769	33.7259	13.4619	40.9258	12.259	34.1186	9.27051	41.3509	14.4822	53.85	13.2593	46.7452	13.4018	39.5628	14.4297	41.4885	15.2224	37.3546	14.3847	30.92		1.7606	4.8136	1.69037	4.36443	1.70354	13.7785	1.69037	6.10308
6.91134	2.60579	4.10331	3.45965	7.0313	2.5373	6.9088	2.82578	6.73991	2.85478	6.97077	1.92843	6.71817	2.34811	5.08257	2.36587	5.47471	2.74315	6.30501	2.11725		8.27519	34.2636	13.4519	40.8257	12.3165	34.026	9.29302	41.586	14.5322	54.8228	13.3518	46.7327	13.4994	39.7179	14.4297	42.1337	15.31	37.1296	14.3847	31.1876		1.76304	4.81457	1.69037	4.37613	1.70841	13.7839	1.67671	6.08942
6.90046	2.58876	4.1044	3.45893	7.05703	2.53657	6.93997	2.82361	6.81457	2.8555	6.9715	1.92626	6.91206	2.34703	5.05068	2.36732	5.49899	2.76127	6.3032	2.07376		8.27269	34.7888	13.3243	40.9533	12.364	33.9285	9.21299	41.7611	14.5372	55.2129	13.4694	46.7402	13.5269	39.8604	14.3872	43.0565	15.365	36.6519	14.3847	31.4352		1.76352	4.81262	1.67915	4.39759	1.70793	13.7853	1.67379	6.08893
6.88234	2.5739	4.10331	3.45567	7.1103	2.53114	6.9965	2.80331	6.82073	2.8555	6.95809	1.93242	7.04398	2.35029	5.01298	2.36732	5.50189	2.76671	6.28471	2.04622		8.27269	35.1589	13.1668	41.1709	12.3665	33.796	9.21299	41.8136	14.6322	55.1229	13.5644	46.7552	13.5094	39.9555	14.3597	43.7792	15.4175	36.1592	14.4197	31.6678		1.76401	4.81116	1.68208	4.39613	1.70159	13.7848	1.66598	6.0865
6.87618	2.53367	4.0957	3.48756	7.13205	2.52353	7.00702	2.78121	6.72578	2.8555	6.93381	1.93025	7.08457	2.35645	4.9376	2.37856	5.495	2.76743	6.2829	2.02121		8.27269	35.3515	13.0792	41.561	12.3515	33.6134	9.30052	41.8036	14.7498	54.9078	13.6244	47.0328	13.4894	39.9255	14.3497	44.3494	15.46	35.8341	14.4647	31.6528		1.76157	4.81848	1.67866	4.32005	1.7011	13.7839	1.65525	6.07089
6.87401	2.5141	4.0957	3.50496	7.13277	2.52353	7.00738	2.76816	6.6243	2.85296	6.91532	1.92916	7.07805	2.37856	4.92274	2.38544	5.48703	2.78048	6.31733	2.002		8.26768	35.3465	13.0692	42.1687	12.3715	33.741	9.36804	41.7836	14.8298	54.6177	13.6744	47.4554	13.4719	39.923	14.3397	44.797	15.465	35.5665	14.4597	31.7203		1.74109	4.82287	1.67525	4.2069	1.6972	13.7868	1.63721	6.05967
6.85117	2.50323	4.09969	3.51583	7.13277	2.52171	7.01028	2.75185	6.57827	2.84608	6.91677	1.93097	7.04869	2.4003	4.9289	2.41118	5.48558	2.787	6.36336	2.00019		8.27269	35.2489	13.0592	42.5888	12.5091	33.911	9.37304	41.7661	14.8873	54.5677	13.712	47.693	13.4519	39.913	14.3297	45.0296	15.4725	35.2089	14.5372	31.9479		1.70695	4.78873	1.67525	4.1513	1.69378	13.7946	1.62307	6.05626
6.81058	2.48583	4.10186	3.4901	7.1335	2.52026	7.00883	2.733	6.53732	2.85007	6.93163	1.93097	7.04543	2.41045	4.92673	2.42966	5.49247	2.77758	6.39126	1.99004		8.27519	35.5615	13.0467	42.6814	12.7166	33.7735	9.37054	41.7536	14.9373	55.1079	13.7245	47.698	13.4394	39.953	14.3171	45.0296	15.47	34.8713	14.5822	32.3455		1.68598	4.7619	1.6811	4.12155	1.6972	13.8048	1.62697	6.05187
6.79971	2.45394	4.10041	3.49698	7.12951	2.5054	7.011	2.73083	6.5076	2.87725	6.93453	1.93169	7.05848	2.41951	4.9974	2.43546	5.49319	2.73373	6.39779	1.97446		8.27269	35.7891	13.0592	42.6814	12.8592	33.5484	9.36804	41.7736	14.9874	56.0607	13.742	47.7805	13.4519	39.9555	14.2621	45.3122	15.4175	34.8663	14.5622	33.0332		1.67671	4.75508	1.6811	4.084	1.69037	13.8073	1.63087	6.0465
6.8037	2.41408	4.10041	3.52815	7.12045	2.48765	6.97766	2.73083	6.49818	2.89972	6.93489	1.93931	7.05485	2.4235	5.14744	2.43292	5.48087	2.70655	6.39924	1.948		8.29269	35.7716	13.0692	42.7064	12.9142	33.5684	9.35053	41.8511	15.0049	56.8234	13.7795	47.9956	13.5444	39.958	14.1946	45.6298	15.3625	34.7638	14.6798	33.5159		1.66842	4.75508	1.66988	4.06791	1.66403	13.8078	1.62258	6.04455
6.80696	2.35101	4.10041	3.55461	7.11792	2.48765	6.94395	2.7301	6.496	2.90153	6.95012	1.94873	7.05014	2.4206	5.30763	2.43691	5.46673	2.7051	6.39851	1.91756		8.34021	35.7266	13.0692	42.8864	12.9667	34.2111	9.34053	42.5988	15.0049	57.131	13.8295	48.2507	13.6769	39.9855	14.1696	45.8724	15.345	34.046	14.9148	33.5109		1.66062	4.75654	1.65086	4.06644	1.66793	13.8117	1.61819	6.04699
6.80044	2.29121	4.09715	3.56186	7.12045	2.48583	7.0081	2.72902	6.49745	2.89899	6.96063	1.94728	7.06391	2.41987	5.4015	2.43691	5.47761	2.7051	6.40322	1.90343		8.41273	35.9842	13.0567	43.1515	13.0442	35.6616	9.33803	43.6542	15.0024	57.2261	13.8895	48.7083	13.7895	39.9955	14.1721	46.1775	15.355	33.2933	15.1399	33.3808		1.65867	4.75703	1.62892	4.07815	1.67086	13.8278	1.61819	6.04943
6.7805	2.25968	4.10911	3.56548	7.13024	2.45467	7.05703	2.7446	6.49057	2.88957	6.93562	1.94728	7.06863	2.42205	5.41599	2.43981	5.49863	2.69386	6.40214	1.89908		8.50276	36.6119	13.0442	43.084	13.0842	37.3496	9.35053	44.0643	14.9974	57.0485	13.947	49.276	13.887	40.0105	14.1796	46.3125	15.3375	32.8932	15.2775	33.2283		1.68452	4.75654	1.58941	4.1157	1.69232	13.8765	1.60941	6.04748
6.7555	2.22852	4.11455	3.56548	7.13821	2.43908	7.07443	2.75004	6.44816	2.88667	6.91677	1.9596	7.06029	2.4206	5.40983	2.43292	5.50334	2.66451	6.34777	1.88784		8.58779	36.952	13.0767	42.6138	13.0842	38.635	9.43056	44.0718	15.0074	56.7184	13.9845	49.6211	13.977	40.023	14.1796	46.135	15.365	32.7781	15.3275	33.2258		1.69866	4.75654	1.56308	4.13911	1.71963	14.0189	1.57234	6.05577
6.75477	2.20315	4.13992	3.52344	7.13422	2.43292	7.09762	2.74243	6.32132	2.88667	6.91895	1.96612	7.05232	2.4206	5.38881	2.39233	5.4979	2.63479	6.28471	1.85522		8.64781	37.082	13.0792	42.1062	13.0742	39.4928	9.5581	44.1493	15.0549	56.6034	14.0145	49.7636	14.0271	39.978	14.1796	45.9624	15.3725	32.7856	15.3725	33.4434		1.70939	4.75654	1.55625	4.14789	1.7328	14.2043	1.5743	6.08259
6.72904	2.17814	4.14934	3.47379	7.12553	2.42132	7.08457	2.72612	6.08248	2.88812	6.92003	1.9654	7.05159	2.42966	5.3475	2.38218	5.4979	2.61631	6.26369	1.84653		8.71783	37.057	13.0567	41.6385	13.1818	39.978	9.68314	44.3969	15.1699	56.7809	14.0446	49.8312	14.0195	39.9855	14.1646	45.9374	15.335	32.8181	15.355	33.6334		1.7128	4.75703	1.55332	4.15764	1.7328	14.3052	1.59478	6.1021
6.57465	2.14987	4.13086	3.44335	7.12408	2.41118	7.03202	2.71053	5.90164	2.89899	6.92003	1.96612	7.0534	2.42966	5.31705	2.41516	5.49645	2.5826	6.25028	1.84218		8.86288	36.9295	13.0492	41.2584	13.5344	40.1705	9.73816	44.6095	15.2499	57.111	14.0446	49.7662	13.997	39.943	14.1521	45.9199	15.2399	32.7081	15.2675	33.921		1.71231	4.76385	1.55869	4.16788	1.72695	14.3467	1.58893	6.10893
6.32059	2.13284	4.12216	3.44335	7.12553	2.40393	6.99071	2.7051	5.81611	2.90044	6.92148	1.96612	7.07406	2.42893	5.29712	2.4235	5.48232	2.53875	6.23144	1.81463		9.00042	36.9895	13.0667	41.0783	13.867	40.2155	9.72316	44.677	15.305	57.3386	14.0246	49.3435	13.9895	39.8879	14.1496	46.0374	15.0799	32.6481	15.395	34.4837		1.71231	4.7658	1.56942	4.18447	1.73182	14.3608	1.57673	6.11527
6.07487	2.11472	4.11672	3.46908	7.1248	2.38762	6.9715	2.70401	5.75159	2.90153	6.92547	1.977	7.13132	2.43147	5.27429	2.42132	5.46202	2.51338	6.21767	1.8063		9.03793	37.0595	13.0867	41.1509	14.017	40.2155	9.71315	44.5545	15.3675	57.3761	13.9995	48.6883	13.987	39.9855	14.1446	46.4326	14.9373	32.7481	15.6376	34.8513		1.69525	4.76727	1.56796	4.18642	1.73572	14.3506	1.57673	6.12698
5.9136	2.06035	4.11346	3.50025	7.12263	2.3782	6.97295	2.70111	5.70702	2.90986	6.93236	1.97591	7.17337	2.43546	5.26559	2.40574	5.45514	2.49308	6.18469	1.80557		9.02543	37.0695	13.0968	41.2184	14.0546	40.5131	9.72065	44.5395	15.4125	57.3661	13.9695	48.1581	14.0271	40.148	14.1496	46.3125	14.8473	33.0082	15.7601	34.8413		1.66257	4.76971	1.56357	4.17081	1.7289	14.335	1.57332	6.12844
5.83785	2.01759	4.11418	3.51402	7.11538	2.3666	6.98708	2.70329	5.70557	2.92074	6.93924	1.97627	7.18786	2.36841	5.26813	2.37348	5.45115	2.47496	6.13648	1.79977		9.00792	37.0695	13.0942	41.3734	14.0571	41.1759	9.78818	44.4519	15.4225	57.4912	13.9195	47.898	14.0871	40.2456	14.1521	46.0074	14.7898	33.1733	15.7501	34.7588		1.66354	4.76971	1.56698	4.16252	1.7289	14.3223	1.57186	6.126
5.81937	1.99947	4.11056	3.51402	7.10559	2.33217	7.01209	2.70256	5.72804	2.9124	6.94468	1.97519	7.20055	2.27309	5.26269	2.3463	5.45296	2.46735	6.12561	1.77984		9.01543	37.0795	13.0993	41.621	14.0771	41.746	9.89821	43.9468	15.4275	57.6812	13.897	47.838	14.0921	40.3331	14.1221	45.8924	14.7773	33.3208	15.8326	34.7388		1.66452	4.76922	1.57234	4.14594	1.72743	14.3018	1.56113	6.1182
5.84582	1.98062	4.10911	3.52743	7.10306	2.24591	7.06102	2.68154	5.74507	2.89537	6.94577	1.98461	7.21359	2.26222	5.25109	2.31586	5.49718	2.46481	6.1238	1.77114		9.09795	37.1446	13.1193	42.1137	14.0921	42.2037	9.96323	43.8217	15.445	57.5037	13.872	47.8955	14.0971	40.5332	14.1121	45.9024	14.7873	33.8035	16.2328	34.7713		1.66452	4.76385	1.57673	4.07425	1.72109	14.3394	1.56113	6.10893
5.85742	1.94474	4.11346	3.54374	7.10704	2.18358	7.09363	2.63805	5.74652	2.88993	6.94577	1.99476	7.21541	2.27092	5.23442	2.25062	5.53161	2.47279	6.10205	1.77187		9.20049	37.3246	13.1343	42.8039	14.0746	42.4563	9.99324	43.9443	15.505	57.5137	13.842	48.0056	14.0971	40.9558	14.1446	46.1275	14.7698	34.5037	16.803	34.7888		1.66403	4.76044	1.58356	3.9928	1.72597	14.4657	1.56844	6.10162
5.85887	1.92481	4.12614	3.55932	7.13024	2.15132	7.10016	2.60507	5.73963	2.85913	6.94577	2.00164	7.21468	2.27853	5.21268	2.22417	5.51276	2.48438	6.09517	1.76933		9.21049	37.5947	13.1043	43.189	14.1171	42.4588	10.0258	44.1543	15.5901	57.6187	13.812	47.9781	14.1321	41.556	14.1821	46.305	14.6973	35.0814	17.2631	34.7113		1.66403	4.75654	1.5899	3.97134	1.72792	14.5081	1.58503	6.08259
5.85887	1.92916	4.12361	3.56947	7.17155	2.0937	7.10306	2.59021	5.72333	2.78374	6.94395	2.00345	7.21468	2.28542	5.21268	2.23395	5.42542	2.48438	6.09191	1.77259		9.16297	37.7372	13.0317	43.1815	14.2396	42.4813	10.0483	44.3869	15.6401	57.6862	13.7895	47.6155	14.1921	41.7385	14.2496	46.345	14.6222	35.504	17.4882	34.5762		1.65916	4.75654	1.586	4.04596	1.71719	14.5037	1.58356	6.0548
5.83241	1.96214	4.09099	3.57635	7.20526	2.0136	7.06573	2.5826	5.71934	2.77758	6.93707	2.01034	7.21613	2.28542	5.21811	2.23576	5.30256	2.48438	6.09191	1.76969		9.14297	37.6697	12.9817	43.1415	14.3096	42.4463	10.0733	44.3694	15.7076	57.7062	13.7795	46.9877	14.2821	41.8611	14.2771	46.4026	14.5322	35.6841	17.5757	34.4762		1.6694	4.74825	1.57381	4.10741	1.71865	14.5135	1.58161	6.05187
5.75522	2.02665	4.04025	3.57817	7.23099	1.97374	6.95881	2.58043	5.72949	2.78048	6.93381	2.02665	7.17953	2.26548	5.21521	2.23395	5.225	2.48366	6.09118	1.77114		9.16297	37.5422	12.9692	43.2315	14.3071	42.2987	10.1233	44.1668	15.8426	57.7062	13.7745	46.5676	14.4397	42.5638	14.2771	46.5451	14.3972	35.6991	17.5757	34.5287		1.68354	4.73947	1.57234	4.07912	1.70695	14.5169	1.58259	6.04114
5.70992	2.07195	4.01379	3.5836	7.23788	1.96359	6.84175	2.57463	5.73021	2.77758	6.93562	2.0339	7.14147	2.23721	5.23297	2.23432	5.18477	2.48185	6.08828	1.76933		9.15547	37.4497	12.9692	43.4966	14.3297	42.1287	10.2008	43.9368	15.9752	57.7137	13.7795	46.4976	14.5572	43.054	14.2771	46.7427	14.2421	35.6541	17.5357	34.7088		1.68452	4.74435	1.57283	4.0562	1.70402	14.512	1.58259	6.03578
5.71028	2.12015	3.98335	3.59737	7.20453	1.95743	6.77724	2.55361	5.72478	2.77758	6.93997	2.01578	7.13966	2.22489	5.25001	2.23649	5.1768	2.48185	6.07958	1.76317		9.13797	37.3996	12.9692	43.8667	14.3947	41.8986	10.3058	44.0243	16.0527	57.6712	13.7845	46.5076	14.5997	43.3616	14.2921	46.9002	14.0371	35.5015	17.4657	35.2339		1.68403	4.74435	1.57234	4.03572	1.70646	14.5042	1.57771	6.03626
5.7139	2.16546	3.98335	3.61078	7.14655	1.95127	6.79899	2.51809	5.63852	2.77504	6.94722	1.99476	7.13966	2.22236	5.24566	2.24954	5.18296	2.48765	6.08103	1.74142		9.13797	37.2721	12.9692	44.0818	14.5022	41.8436	10.4384	44.707	16.0902	57.4511	13.807	46.5076	14.6322	43.7617	14.3372	46.9277	13.852	35.534	17.3706	36.5694		1.68208	4.71947	1.57673	4.03328	1.70841	14.4808	1.57283	6.0309
5.71934	2.17814	3.99277	3.63325	7.10994	1.93967	6.84429	2.48583	5.5182	2.77903	6.95483	2.00019	7.16068	2.21221	5.23225	2.26222	5.1768	2.49381	6.08502	1.74541		9.13296	37.2271	12.9667	44.1218	14.6247	41.8461	10.5359	45.0871	16.0877	57.001	13.8395	46.4876	14.7398	44.2294	14.3497	46.9402	13.7795	35.9667	17.2856	37.9398		1.68013	4.70387	1.57527	4.02499	1.70159	14.4598	1.56942	6.04553
5.71934	2.17814	3.99676	3.66478	7.08204	1.91394	6.84646	2.46083	5.46238	2.75185	6.96026	1.99621	7.18098	2.20133	5.20978	2.26367	5.16846	2.49453	6.08176	1.7407		9.11796	37.2246	12.9617	44.1893	14.6698	41.7711	10.5409	45.1422	16.0802	56.5534	13.8595	46.245	14.8548	44.552	14.3522	46.9902	13.772	36.2168	17.2406	38.47		1.67623	4.70192	1.57186	4.00499	1.70549	14.4525	1.60405	6.06943
5.71861	2.18285	3.99422	3.68399	7.06971	1.87697	6.78413	2.4485	5.47471	2.69712	6.96135	2.00164	7.18895	2.20061	5.19854	2.25679	5.16121	2.4891	6.0756	1.73853		9.10796	37.2921	12.9592	44.1518	14.6698	41.7661	10.5609	45.1547	16.0527	56.3483	13.862	45.9049	14.9448	44.687	14.3597	47.0153	13.742	36.1917	17.2081	38.625		1.6655	4.70192	1.57186	3.97476	1.70159	14.452	1.62307	6.08064
5.71173	2.16944	3.99205	3.69269	7.06247	1.83094	6.6609	2.44379	5.54248	2.65182	6.96352	2.01976	7.19112	2.19844	5.19419	2.2499	5.16266	2.48366	6.07487	1.73816		9.09295	37.3421	12.9517	43.9768	14.6898	41.8536	10.7035	45.1547	16.0102	56.2758	13.862	45.9999	15.0224	44.5219	14.3672	47.1028	13.6919	36.2868	17.1881	38.7001		1.67623	4.70338	1.58064	3.94159	1.69573	14.4471	1.62648	6.08357
5.7052	2.10457	3.99205	3.69559	7.05485	1.80086	6.60328	2.43147	5.60192	2.62174	6.9628	2.01759	7.18786	2.20315	5.19709	2.25823	5.17607	2.49598	6.07016	1.73744		9.08545	37.3246	12.9267	43.6742	14.7298	41.9686	10.856	45.1547	15.9702	56.2483	13.857	46.28	15.0599	44.2994	14.3747	47.4779	13.6644	36.3768	17.1731	38.7026		1.68695	4.70728	1.58698	3.91038	1.68891	14.432	1.63623	6.08747
5.69433	2.07449	3.99676	3.69342	7.05232	1.77948	6.59857	2.4148	5.63598	2.61232	6.96135	2.00563	7.17735	2.20532	5.21123	2.2644	5.2105	2.51012	6.05711	1.73671		9.08545	37.3071	12.8842	43.4241	14.7573	42.0211	10.9611	45.1672	15.9227	56.2307	13.772	46.3901	15.0549	44.1693	14.3597	47.8205	13.6419	36.4268	17.1656	38.7026		1.68695	4.70777	1.59234	3.89575	1.67135	14.4286	1.63916	6.08747
5.68129	2.07449	4.01234	3.69414	7.05232	1.75628	6.59023	2.41335	5.59177	2.61594	6.96497	2.01215	7.17554	2.20532	5.2453	2.27237	5.2424	2.52316	6.0524	1.73381		9.08545	37.3546	12.8817	43.3066	14.7573	42.0386	11.0636	45.2147	15.8251	56.1932	13.5294	46.5576	15.0399	44.1768	14.3297	47.9356	13.6169	36.2643	17.1581	38.7251		1.68695	4.70923	1.59722	3.88697	1.64209	14.4262	1.64989	6.09137
5.68129	2.07376	4.01234	3.69414	7.05232	1.732	6.57936	2.38834	5.52762	2.61123	6.96606	2.00672	7.18279	2.2075	5.28915	2.27781	5.13947	2.53331	6.05929	1.73381		9.07044	37.5947	12.9467	43.214	14.7698	42.0411	11.1886	45.1997	15.6776	56.1607	13.2518	46.8527	15.0349	44.1093	14.2996	48.0356	13.6044	36.0692	17.1556	38.8701		1.68744	4.71557	1.61136	3.87429	1.61477	14.3867	1.66403	6.09137
5.6889	2.06651	4.00437	3.71117	7.03311	1.71424	6.61415	2.2894	5.53451	2.60072	6.96896	1.96612	7.1672	2.20931	5.29132	2.26911	4.95065	2.54455	6.06545	1.74541		9.08295	37.8598	13.0292	43.1915	14.8198	42.0987	11.3262	45.1797	15.515	56.1207	13.1093	46.8702	15.0299	43.9268	14.3397	48.0956	13.6019	36.2493	17.1656	39.0727		1.69281	4.71508	1.61575	3.86746	1.60112	14.2999	1.66647	6.0865
5.68201	2.07376	4.01379	3.71697	6.92148	1.69177	6.67105	2.25135	5.61714	2.61594	6.97585	1.96975	7.15053	2.21764	5.28226	2.24591	4.80496	2.53512	6.06472	1.75157		9.10546	38.0348	13.0968	43.204	14.8573	42.1237	11.4812	45.2672	15.365	56.1357	13.0492	46.8977	15.0074	43.8492	14.5072	48.1006	13.6144	36.7944	17.1931	39.0652		1.68744	4.71508	1.60795	3.85429	1.60014	14.1945	1.7011	6.08113
5.67404	2.08754	4.01923	3.71444	6.75223	1.69395	6.71817	2.25135	5.65302	2.61993	6.97585	1.99077	7.16141	2.22634	5.28915	2.22888	4.71	2.53367	6.06472	1.7523		9.10796	38.1324	13.1343	43.194	14.8548	42.1912	11.6113	45.4197	15.27	56.2132	13.0492	46.9477	14.9674	43.9168	14.6898	48.1006	13.6244	37.3321	17.2306	39.2502		1.69525	4.71313	1.60648	3.85137	1.58941	14.0784	1.73085	6.07967
5.66788	2.09986	4.01778	3.70755	6.59966	1.71026	6.74354	2.25751	5.6483	2.61631	6.97512	1.98859	7.15923	2.21402	5.30944	2.21474	4.66941	2.54128	6.07415	1.7523		9.11296	38.0999	13.1368	43.1815	14.8648	42.3738	11.6688	45.4748	15.2474	56.2007	13.0692	47.1228	14.9348	43.9293	14.8348	48.0956	13.6319	37.5097	17.3206	39.4453		1.71329	4.71167	1.606	3.85088	1.56698	13.9468	1.73816	6.07138
5.66316	2.12197	4.01307	3.7061	6.49274	1.707	6.7439	2.26548	5.65084	2.61631	6.96352	1.99077	7.15162	2.21293	5.33372	2.19735	4.65528	2.53512	6.13322	1.75085		9.12296	38.0298	13.1293	43.1465	14.8673	42.4813	11.6688	45.5073	15.255	56.1357	13.0867	47.4304	14.9073	43.8792	14.9223	48.0506	13.6219	37.5297	17.4882	39.5928		1.7167	4.70923	1.60502	3.85088	1.55576	13.8434	1.74743	6.0626
5.66643	2.14226	4.01307	3.709	6.42642	1.69467	6.74462	2.25968	5.65157	2.61631	6.9088	1.98316	7.14981	2.22018	5.3475	2.19662	4.67086	2.52969	6.226	1.74287		9.12796	37.9973	13.1268	43.034	14.7798	42.4613	11.6613	45.5873	15.265	56.1107	13.0968	47.2803	14.8948	43.8792	14.9123	47.908	13.6119	37.6922	17.7258	39.8679		1.71963	4.69509	1.60502	3.85088	1.54455	13.7853	1.78108	6.06455
5.65084	2.15132	4.01379	3.70284	6.3967	1.6925	6.69461	2.25968	5.65374	2.61594	6.81638	1.97917	7.15307	2.22489	5.34895	2.193	4.78104	2.52969	6.26442	1.73454		9.12796	38.0599	13.1368	42.9189	14.5247	42.5438	11.7088	45.8549	15.275	56.4158	13.1043	46.9677	14.8873	43.8567	14.9348	47.683	13.6119	37.9423	17.9983	40.1305		1.69476	4.68192	1.62014	3.85917	1.53284	13.7566	1.79279	6.07723
5.59539	2.16074	4.02322	3.69813	6.38655	1.67764	6.55109	2.26222	5.68056	2.61594	6.7265	1.96141	7.15162	2.2238	5.35003	2.15857	4.92673	2.5286	6.27746	1.73381		9.14297	38.5975	13.1393	42.7839	14.2621	42.8464	11.7638	46.4751	15.2775	57.5137	13.1093	46.8602	14.8548	43.7892	15.1199	47.4279	13.6219	38.0799	18.1359	40.2781		1.69573	4.66583	1.63087	3.87429	1.53235	13.7517	1.79376	6.08064
5.5403	2.20822	4.02249	3.69813	6.40069	1.66568	6.47933	2.25679	5.7139	2.61159	6.59422	1.97374	7.1451	2.22018	5.35366	2.13356	5.05684	2.517	6.28471	1.73381		9.19548	39.0652	13.1343	42.5738	14.2021	43.0715	11.7688	46.9978	15.275	58.7441	13.2443	46.8202	14.7398	43.7917	15.4225	47.2403	13.6444	37.8898	18.1309	40.4406		1.68647	4.63413	1.62063	3.8777	1.53284	13.759	1.804	6.08016
5.49718	2.28324	4.02612	3.70139	6.43113	1.66568	6.47571	2.25896	5.74036	2.61159	6.42352	1.97845	7.11574	2.21329	5.35366	2.13066	5.15904	2.50214	6.28471	1.73381		9.26551	39.2127	13.1768	42.4663	14.1996	42.5963	11.7563	47.1828	15.275	59.5743	13.4394	46.8027	14.6122	43.7817	15.7876	47.1053	13.6819	36.9195	18.2309	40.5206		1.685	4.61072	1.60746	3.88648	1.53235	13.7605	1.8279	6.08259
5.47543	2.31695	4.0301	3.70972	6.45614	1.6635	6.46774	2.26621	5.75667	2.60616	6.31987	1.98388	7.03383	2.21402	5.34822	2.1274	5.19383	2.49526	6.28616	1.70192		9.32053	39.2477	13.2443	42.4663	14.1696	41.536	11.7488	47.3079	15.2675	60.0245	13.3393	46.8202	14.6122	43.7817	16.0927	47.0778	13.742	35.8866	18.4435	40.5232		1.69232	4.6034	1.586	3.91623	1.53772	13.7132	1.82497	6.09186
5.46782	2.32854	4.02539	3.70139	6.48187	1.64031	6.42171	2.27926	5.75522	2.59746	6.26043	1.98062	6.8722	2.21547	5.34279	2.10638	5.21594	2.49308	6.28399	1.65662		9.33303	39.1127	13.2618	42.4463	14.1646	40.5332	11.7488	47.3429	15.2575	60.3446	13.1043	46.8127	14.6798	43.6492	16.2178	47.1628	13.7945	35.5115	18.5935	40.5206		1.69427	4.59804	1.54601	3.94549	1.54552	13.6322	1.82741	6.09381
5.45586	2.34232	4.02648	3.66913	6.52536	1.63089	6.37496	2.27926	5.75522	2.59746	6.18034	1.98388	6.6899	2.21221	5.34061	2.08826	5.25544	2.48112	6.27457	1.65481		9.31302	38.8301	13.2593	42.4463	14.1646	39.9905	11.8063	47.3879	15.2575	60.4096	12.8592	46.8427	14.7373	43.5816	16.2628	46.8702	13.842	35.4165	18.6235	40.5031		1.69476	4.58828	1.51919	3.92989	1.5426	13.56	1.82692	6.08893
5.43194	2.3753	4.03554	3.64739	6.58878	1.63161	6.33763	2.28795	5.73891	2.59818	6.1238	1.98787	6.63626	2.20532	5.34279	2.07884	5.279	2.46735	6.25826	1.65118		9.27551	38.5925	13.3043	42.5163	14.1646	39.7654	11.8964	47.9281	15.2474	59.9294	12.5866	46.7752	14.7973	43.4691	16.2878	46.4326	13.937	35.2564	18.551	40.4731		1.68793	4.58194	1.52114	3.92452	1.54357	13.4396	1.82351	6.06504
5.43629	2.41335	4.04098	3.64884	6.65039	1.63234	6.25028	2.29121	5.72876	2.58949	6.0727	1.95199	6.65547	2.18756	5.34677	2.04876	5.28697	2.45177	6.23796	1.65118		9.20299	38.2299	13.3793	42.4313	14.1746	39.7854	11.9514	48.7508	15.2174	60.0145	12.3515	46.6151	14.8698	43.4866	16.2978	46.07	13.9945	34.8913	18.4585	40.4556		1.66793	4.5795	1.5265	3.94354	1.54357	13.3045	1.81376	6.05431
5.44173	2.43038	4.02394	3.65137	6.6899	1.6356	6.07487	2.29085	5.7226	2.58115	5.94476	1.90741	6.65801	2.15929	5.35547	1.9799	5.31271	2.44089	6.226	1.64502		9.13546	38.0674	13.4469	42.4113	14.2021	39.978	12.0089	49.6411	15.1774	60.9773	12.1664	46.7002	14.9448	44.3069	16.2878	45.6998	14.0045	34.5787	18.401	40.5782		1.65818	4.58048	1.52699	3.96061	1.55381	13.2669	1.81034	6.05431
5.43665	2.45648	3.98661	3.64884	6.7352	1.63234	5.86974	2.29085	5.70847	2.58006	5.84256	1.89183	6.64025	2.14697	5.36163	1.9027	5.3243	2.43147	6.22057	1.64502		9.13797	38.2174	13.4794	42.4488	14.2346	40.123	12.1314	50.4614	15.1324	61.9101	12.0664	47.2928	14.9549	45.7223	16.2678	45.4698	14.0095	34.4837	18.4435	41.0883		1.6533	4.57999	1.52309	3.97183	1.57039	13.2596	1.80644	6.05236
5.43267	2.50069	3.95943	3.64884	6.80044	1.61675	5.65229	2.29194	5.69433	2.57318	5.82698	1.87697	6.62901	2.13501	5.36163	1.86537	5.31271	2.42495	6.22238	1.64792		9.09295	38.3249	13.4944	42.4363	14.2871	40.1505	12.2465	51.0741	15.1124	62.6678	12.0564	47.908	14.8673	46.6751	16.2378	45.4798	14.0271	34.4887	18.526	41.511		1.65282	4.58048	1.5226	3.97183	1.57234	13.2284	1.81522	6.04748
5.42542	2.54998	3.94457	3.64884	6.87618	1.59428	5.46057	2.32057	5.6889	2.55614	5.81538	1.84508	6.63698	2.10566	5.35837	1.85233	5.32177	2.41987	6.23144	1.6635		9.00542	38.2699	13.5069	42.4563	14.3322	40.1805	12.2815	51.5442	15.1049	63.0655	12.0489	48.2382	14.8948	46.8177	16.2328	45.4698	14.0246	34.6137	18.5635	41.576		1.65038	4.58048	1.52309	3.97378	1.57478	13.1913	1.81717	6.0426
5.41853	2.58188	3.93189	3.65355	6.93091	1.5816	5.40367	2.37276	5.70086	2.54128	5.7911	1.81717	6.64931	2.0908	5.35148	1.84689	5.3359	2.41408	6.24485	1.66604		8.97541	37.7372	13.5194	42.5763	14.3522	40.2606	12.2815	52.0044	15.1124	63.2955	12.0489	48.2782	15.2474	46.315	16.2378	45.4598	13.9995	34.9538	18.546	41.571		1.66013	4.57755	1.52455	3.9811	1.57625	13.1933	1.81766	6.02846
5.42071	2.60579	3.91884	3.65065	6.94323	1.58015	5.43484	2.38834	5.74978	2.52643	5.78023	1.80376	6.64315	2.07268	5.34279	1.84435	5.33662	2.39088	6.26913	1.66677		9.01042	37.1195	13.5244	42.7589	14.3997	40.3681	12.274	52.377	15.1099	63.4356	12.0689	48.2757	15.55	45.6248	16.2553	45.5073	14.0045	35.1539	18.496	41.571		1.66988	4.57755	1.52796	3.99036	1.57576	13.3679	1.81912	6.00993
5.43158	2.62682	3.90942	3.64884	6.94468	1.58957	5.50442	2.38617	5.79364	2.5141	5.78349	1.7976	6.62285	2.03861	5.34532	1.84109	5.33445	2.37348	6.28834	1.66967		9.08545	37.0295	13.5044	42.7414	14.4172	40.3881	12.2765	52.4945	15.0849	63.058	12.0914	48.3007	15.6501	45.3447	16.1978	45.5198	13.9895	35.1614	18.561	41.546		1.65477	4.58389	1.51919	3.99426	1.5743	13.7702	1.81912	5.9992
5.43339	2.63805	3.89456	3.63253	6.95881	1.58015	5.57365	2.3753	5.80922	2.49852	5.7824	1.78963	6.604	2.01976	5.35765	1.83493	5.32285	2.36914	6.29015	1.68308		9.20299	37.037	13.4844	42.4013	14.3196	40.3756	12.324	52.3945	15.0999	62.4728	12.0814	48.2982	15.6851	45.6773	15.9952	45.5198	13.947	35.1639	18.6936	41.596		1.64891	4.58487	1.50797	3.9967	1.57722	14.1911	1.82644	5.97237
5.43883	2.64421	3.89782	3.59049	6.98599	1.57689	5.59467	2.36515	5.80849	2.48765	5.76138	1.78274	6.60654	2.00744	5.38193	1.83493	5.30944	2.36334	6.3572	1.67836		9.30052	37.037	13.4419	42.1962	14.2096	40.8383	12.3665	52.272	15.1124	62.1877	12.0514	48.3532	15.6726	46.2325	15.6201	45.5773	13.9245	35.2214	18.7586	42.0687		1.64599	4.58438	1.50553	4.00012	1.57771	14.5452	1.82741	5.9197
5.43883	2.66269	3.90797	3.57019	7.05304	1.5729	5.6088	2.3753	5.80523	2.47569	5.69433	1.77585	6.61053	1.98171	5.41853	1.83674	5.28842	2.35971	6.42896	1.67764		9.30052	37.6197	13.4169	42.2037	14.1446	41.8436	12.404	52.2995	15.0649	62.0701	12.0314	48.4132	15.6301	46.7727	15.325	45.8124	13.902	35.5015	18.7711	42.5388		1.62843	4.55268	1.49919	3.99231	1.57478	14.7841	1.82936	5.88459
5.43013	2.68625	3.90072	3.57019	7.15923	1.53883	5.64396	2.39922	5.84184	2.45865	5.53632	1.79506	6.61886	1.96214	5.45912	1.83638	5.24167	2.35355	6.45759	1.67619		9.28301	38.2849	13.4119	42.1762	14.1221	42.8114	12.419	52.4945	14.8448	61.9751	12.0514	48.4257	15.5125	47.2578	15.2174	46.2125	13.892	35.9417	18.7561	42.6163		1.6177	4.49855	1.49675	3.9928	1.57576	14.8275	1.82936	5.86508
5.43085	2.69423	3.89202	3.5499	7.26759	1.5131	5.68962	2.41661	5.88533	2.43836	5.24312	1.81536	6.63372	1.95888	5.49247	1.83022	5.18695	2.3434	6.47788	1.67583		9.26301	38.4325	13.2993	42.2912	14.1246	43.4866	12.3665	52.7071	14.4497	61.9551	12.0864	48.4482	15.2399	47.6555	15.1899	46.1925	13.892	36.1592	18.7986	42.5838		1.61868	4.47416	1.49675	3.99378	1.56698	14.7656	1.82985	5.85094
5.42795	2.69423	3.88695	3.50786	7.36509	1.5131	5.70303	2.40864	5.96868	2.43908	4.96261	1.81536	6.63698	1.9567	5.50515	1.81645	5.14418	2.32528	6.49745	1.67583		9.26301	38.3374	13.1093	42.3612	14.1271	43.8192	12.244	52.8947	14.1246	61.9726	12.0964	48.4557	14.9148	47.8955	15.1924	45.9824	13.8895	36.2668	18.8611	42.5963		1.62892	4.46343	1.5026	3.99329	1.57234	14.6681	1.82302	5.85045
5.42324	2.69857	3.88514	3.49626	7.43141	1.50911	5.69687	2.40465	6.06001	2.43147	4.83612	1.82079	6.63554	1.95344	5.50442	1.79977	5.09743	2.29556	6.49963	1.68054		9.29802	38.2799	12.9192	42.3888	14.1921	43.8792	12.1389	53.0822	13.997	61.8176	12.0989	48.4082	14.6923	47.9281	15.1824	45.7348	13.8895	36.5043	18.8861	42.6188		1.62599	4.44831	1.49334	3.99378	1.57527	14.5764	1.79035	5.85045
5.40222	2.70184	3.89601	3.48611	7.4267	1.50223	5.71173	2.41118	6.09988	2.40465	4.81148	1.82079	6.63517	1.93387	5.51747	1.7889	5.05539	2.25534	6.46484	1.68163		9.35804	38.2849	12.7241	42.4013	14.2896	43.7792	12.0964	53.1272	14.0246	61.695	12.1114	48.3082	14.5997	48.0631	15.1624	45.5598	13.8995	36.7869	18.8786	42.6463		1.6216	4.4449	1.48017	3.99768	1.5743	14.6476	1.79035	5.85045
5.34822	2.708	3.96306	3.46038	7.35639	1.50513	5.78494	2.41879	6.10459	2.39414	4.87055	1.82949	6.62611	1.90596	5.52472	1.786	5.03872	2.2412	6.33835	1.67365		9.44056	38.2349	12.5591	42.3813	14.3847	43.8892	12.1164	52.8572	14.0521	61.9101	12.1389	48.1006	14.6347	48.3982	15.1299	45.5073	13.987	36.7869	18.9261	42.6338		1.61868	4.44344	1.46895	3.98695	1.58649	14.95	1.80303	5.84899
5.28697	2.71887	3.99821	3.43066	7.28644	1.50042	5.88315	2.42277	6.11075	2.37928	4.98363	1.86465	6.57211	1.90379	5.495	1.78528	5.0398	2.23323	6.20897	1.67764		9.5531	38.1149	12.459	42.3738	14.4822	44.7745	12.219	52.0919	13.9595	62.4478	12.1765	47.8405	14.8173	48.6583	15.0749	45.5098	14.1521	36.7694	19.0312	42.5238		1.60161	4.42685	1.467	3.88014	1.5938	15.3055	1.77572	5.83484
5.22536	2.72286	3.9935	3.4042	7.25817	1.48519	5.96035	2.44234	6.12561	2.34558	5.06698	1.88784	6.47571	1.9027	5.45514	1.78455	5.03654	2.22308	6.20897	1.68054		9.63313	38.0248	12.4315	42.4488	14.5347	45.5598	12.3165	50.9165	13.822	62.9504	12.2265	47.698	15.0049	48.8158	15.0624	45.6598	14.2671	36.8069	19.0737	42.4863		1.59332	4.41271	1.48017	3.79626	1.58503	15.6352	1.76157	5.82216
5.16049	2.72068	4.01597	3.37775	7.25056	1.4794	6.0187	2.47895	6.11075	2.33543	5.10359	1.87769	6.35176	1.87407	5.46057	1.78673	5.01008	2.20605	6.20897	1.68126		9.66564	37.9023	12.429	42.8139	14.5447	45.5073	12.3065	50.0212	13.712	63.1755	12.264	47.6805	15.0599	49.0284	15.0799	45.8499	14.2621	36.8169	19.0662	42.5263		1.5938	4.39076	1.48261	3.73383	1.59575	15.899	1.77181	5.81534
5.11917	2.72757	4.12977	3.35673	7.26832	1.48882	6.06472	2.5286	6.09589	2.33217	5.10576	1.89654	6.23687	1.84109	5.495	1.786	4.9608	2.15929	6.16077	1.68126		9.71565	37.6447	12.4315	43.8292	14.5222	45.5773	12.209	49.5811	13.6744	63.3406	12.2715	47.728	15.0649	49.2385	15.1024	45.8499	14.2821	36.8119	19.0137	43.134		1.59868	4.33468	1.47822	3.65921	1.63233	15.9805	1.77181	5.80948
5.12388	2.73155	4.28416	3.34513	7.30565	1.50042	6.09517	2.5286	6.09444	2.28868	5.11917	1.90524	6.1894	1.82007	5.54103	1.7773	4.90788	2.08065	6.05639	1.67365		9.8657	37.5422	12.4615	44.9721	14.4822	46.0474	12.1389	49.436	13.6844	63.4156	12.254	47.8005	15.0524	49.391	15.0999	45.8049	14.2996	36.7694	18.9687	44.2744		1.61673	4.27762	1.47968	3.64312	1.64989	15.9058	1.75572	5.80558
5.13729	2.733	4.36679	3.33643	7.2926	1.50295	6.1093	2.52026	6.09589	2.23033	5.18695	1.90524	6.17454	1.786	5.56676	1.74215	4.84808	2.04404	5.91903	1.67112		10.0633	37.9123	12.5191	45.4247	14.4297	46.6526	12.1865	49.4911	13.6944	63.2755	12.214	47.7705	15.0449	49.4811	15.1024	45.8149	14.3322	36.7769	19.0262	45.1797		1.61819	4.26299	1.48505	3.64702	1.6694	15.7878	1.75718	5.80656
5.12606	2.73699	4.41137	3.32375	7.15307	1.50223	6.12307	2.52498	6.09988	2.1756	5.28444	1.89799	6.16439	1.75701	5.54936	1.69721	4.76074	2.0368	5.81357	1.69793		10.2008	38.465	12.5291	45.3472	14.3522	47.3479	12.2965	49.4611	13.6944	63.2255	12.1765	47.3579	15.0524	49.5211	15.0849	45.8524	14.4347	36.7869	19.2462	46.085		1.62404	4.26347	1.48992	3.64995	1.68939	15.6932	1.7606	5.80656
5.11627	2.74098	4.43239	3.31867	6.89575	1.50078	6.10532	2.50468	6.09915	2.14226	5.37649	1.89509	6.17019	1.73526	5.47942	1.66677	4.67086	2.02737	5.75522	1.6925		10.2633	38.9251	12.5216	45.3047	14.2571	48.1106	12.374	49.1484	13.712	63.2255	12.1464	46.4026	15.0524	49.5086	15.0699	45.8524	14.4672	36.7344	19.6314	47.6255		1.6338	4.24153	1.47919	3.65482	1.69037	15.6586	1.7567	5.80509
5.11519	2.7446	4.43094	3.31686	6.60509	1.50042	6.04588	2.48112	6.10459	2.12269	5.44173	1.89509	6.1865	1.69938	5.36308	1.66278	4.63208	2.0223	5.7429	1.67438		10.3183	39.3703	12.4916	45.3347	14.1821	48.6683	12.3715	48.6408	13.7195	63.2755	12.1164	45.2447	15.0524	49.4736	15.1024	45.8549	14.4347	36.6794	19.964	49.0134		1.6338	4.18056	1.4709	3.66848	1.68988	15.6561	1.75816	5.80656
5.11772	2.75475	4.43094	3.30744	6.35937	1.50078	6.01507	2.44597	6.11836	2.10167	5.48014	1.89509	6.18469	1.66822	5.2906	1.67039	4.63136	2.02194	5.78639	1.67293		10.3859	39.8954	12.4515	45.3372	14.1171	48.7283	12.3365	47.8755	13.722	63.188	12.0964	44.5119	15.0599	49.4886	15.1324	45.9324	14.3772	36.6419	20.0865	49.306		1.62941	4.10643	1.47529	3.67775	1.69086	15.6596	1.78108	5.80363
5.14418	2.75257	4.43456	3.30128	6.23615	1.50368	6.00166	2.46264	6.11401	2.07268	5.52001	1.89328	6.18179	1.65952	5.2703	1.65952	4.63099	2.01976	5.79364	1.66749		10.4184	40.2606	12.439	45.3472	14.0646	48.8133	12.2965	47.0453	13.7495	62.9079	12.0989	44.1218	15.0624	49.6386	15.1399	45.9224	14.3522	36.5769	20.1115	49.316		1.62892	4.04937	1.47822	3.68896	1.68793	15.6683	1.77767	5.80217
5.20434	2.70111	4.43239	3.30128	6.21513	1.50368	5.98463	2.49381	6.11401	2.04694	5.58452	1.89437	6.18179	1.65263	5.24312	1.63922	4.62882	2.01976	5.74145	1.62001		10.4159	40.3456	12.434	45.4523	14.0571	49.206	12.2965	46.3876	13.7945	62.6978	12.1014	44.3144	15.0424	49.9087	15.1924	45.6598	14.3497	36.5719	20.1315	49.8537		1.62892	3.99816	1.48212	3.69969	1.68793	15.6649	1.78645	5.80314
5.2453	2.66125	4.42369	3.30055	6.23144	1.50585	5.97448	2.56303	6.09517	2.02447	5.66171	1.89183	6.18179	1.64393	5.21195	1.63161	4.61722	2.01976	5.69506	1.58305		10.4034	40.3781	12.3265	45.4322	14.0446	49.6661	12.334	46.08	13.867	62.6478	12.1014	45.0321	15.0149	50.4114	15.2399	45.1221	14.3472	36.6869	20.1515	51.0391		1.62892	3.95427	1.49919	3.70603	1.68598	15.6557	1.78742	5.80656
5.26342	2.65762	4.41934	3.29983	6.24267	1.49824	5.97267	2.67538	6.07958	1.99621	5.73094	1.87153	6.18179	1.63922	5.20579	1.6356	4.61324	2.002	5.63852	1.58341		10.4559	40.4031	12.0814	45.5323	14.007	50.2063	12.404	45.8074	13.897	62.6653	12.0989	45.8124	15.0024	51.0191	15.2399	44.572	14.3322	36.7044	20.1615	52.282		1.63184	3.93086	1.50992	3.70993	1.68598	15.6557	1.78645	5.80948
5.27284	2.65508	4.42297	3.30345	6.2463	1.49607	5.95854	2.7649	6.07197	1.98461	5.78276	1.8545	6.18396	1.64647	5.20579	1.63705	4.61396	1.97917	5.5037	1.57		10.651	40.4806	11.9514	46.265	14.0321	50.5889	12.459	45.5398	13.892	62.6753	12.1114	46.1675	15.0049	51.2716	15.2499	44.2744	14.2771	36.7744	20.1941	53.3348		1.63575	3.91867	1.51577	3.71188	1.68452	15.6688	1.8001	5.81143
5.27211	2.65182	4.44036	3.30345	6.25572	1.49679	5.94223	2.81817	6.03283	1.98787	5.80849	1.85667	6.18867	1.65046	5.20325	1.63451	4.6165	1.977	5.34134	1.55732		10.8985	40.6107	12.0014	47.6655	14.0821	50.7465	12.4615	45.4347	13.8995	62.6653	12.214	44.707	15.0049	51.3117	15.28	44.1693	14.1896	36.992	20.2341	54.4877		1.63867	3.91574	1.51772	3.70554	1.68403	15.6991	1.80839	5.81485
5.26088	2.65182	4.45884	3.29983	6.2684	1.49607	5.94078	2.85007	5.99007	1.97084	5.82843	1.85776	6.19085	1.64647	5.17462	1.6356	4.61722	1.98388	5.25472	1.55768		11.1111	40.6982	11.9739	49.186	14.1546	51.0141	12.4615	45.6748	13.8995	62.6628	12.3615	42.1237	14.9774	51.2941	15.31	44.1693	14.0971	37.3046	20.2366	55.4555		1.64062	3.69482	1.51675	3.70311	1.68257	15.7288	1.81132	5.81631
5.24711	2.65182	4.4574	3.30055	6.28616	1.49824	5.93752	2.86094	5.98463	1.92372	5.83241	1.84761	6.19592	1.64321	5.12715	1.64103	4.62882	1.98171	5.22536	1.5584		11.2286	40.6957	11.7763	50.4989	14.2221	51.5042	12.464	46.3776	13.902	62.5953	12.414	41.0683	14.9448	51.1116	15.32	44.1918	14.007	37.6672	20.2291	56.0832		1.63916	3.07202	1.51675	3.71676	1.68403	15.7356	1.84058	5.80851
5.23986	2.64566	4.45522	3.30599	6.29921	1.49824	5.93788	2.8642	5.98282	1.88168	5.82408	1.8429	6.23252	1.64321	5.05285	1.64466	4.63824	1.97446	5.22065	1.54753		11.2487	40.7857	11.4987	51.5267	14.2221	51.8518	12.474	47.2928	13.917	62.5803	12.414	41.3134	14.9123	51.0541	15.2224	44.2869	13.9745	37.6297	20.2141	56.6034		1.61916	2.61846	1.51967	3.70311	1.68208	15.7156	1.86106	5.79973
5.21521	2.64494	4.47044	3.30454	6.30791	1.49281	5.91432	2.86239	5.97883	1.86139	5.80668	1.83964	6.24231	1.64176	4.92745	1.65481	4.65165	1.96431	5.23623	1.53811		11.2411	40.8633	11.2887	52.1219	14.2096	52.0369	12.4866	48.2482	13.9395	62.5503	12.434	42.4588	14.9048	51.1141	15.0799	44.3869	14.0521	37.2346	20.2041	56.8084		1.58307	2.45703	1.52211	3.63678	1.67525	15.7098	1.8557	5.79827
5.17281	2.64566	4.49472	3.30454	6.31806	1.47577	5.84184	2.85369	5.97883	1.85196	5.77153	1.83964	6.24557	1.64248	4.83612	1.65553	4.67412	1.95815	5.22609	1.53811		11.2512	41.1709	11.1961	52.447	14.1821	52.1794	12.4866	49.2485	13.937	62.6078	12.464	43.7092	14.9123	50.8615	14.9824	44.4044	14.1121	36.9995	20.2166	56.8184		1.56796	2.3751	1.53333	3.56509	1.67427	15.7215	1.85326	5.79046
5.1739	2.64566	4.48711	3.29512	6.31661	1.46925	5.80741	2.86239	5.94005	1.84508	5.76247	1.82877	6.26043	1.63089	4.81112	1.65481	4.67883	1.95743	5.18622	1.56203		11.2662	41.8911	11.1386	52.507	14.0971	52.252	12.4715	49.5661	13.912	62.6728	12.4215	44.2369	14.8848	50.3113	14.9173	44.0143	14.0971	36.992	20.2391	56.936		1.55966	2.3356	1.5343	3.53631	1.67427	15.6659	1.85667	5.77437
5.2018	2.64022	4.45268	3.29258	6.31588	1.46961	5.80451	2.88341	5.8962	1.84145	5.75377	1.81862	6.28363	1.63306	4.80496	1.65263	4.69442	1.95743	5.12062	1.59863		11.2587	42.7514	11.0886	52.517	14.0846	52.277	12.469	49.5861	13.9095	62.4803	12.304	44.3369	14.8773	49.8437	14.8848	43.4466	14.0646	36.982	20.2591	56.8359		1.5504	2.31804	1.53187	3.52802	1.67379	15.5523	1.85667	5.77144
5.21956	2.63624	4.39796	3.29294	6.31588	1.46961	5.80342	2.88812	5.93933	1.8429	5.68056	1.81318	6.29559	1.63922	4.80133	1.65191	4.71073	1.9567	5.09489	1.59863		11.2662	43.114	10.9961	52.9722	14.1146	52.267	12.5216	49.9737	13.9645	62.2052	12.2065	44.3369	14.9974	49.4986	14.8848	43.194	14.0271	37.3146	20.2941	56.5233		1.53869	2.30682	1.53138	3.5251	1.67574	15.4586	1.89228	5.76852
5.26668	2.63551	4.37331	3.30526	6.31516	1.4678	5.80342	2.89682	5.93933	1.82478	5.49971	1.8092	6.29704	1.64248	4.80206	1.65263	4.72015	1.95743	5.09562	1.59899		11.3587	42.8714	10.836	53.3473	14.1246	52.237	12.5916	50.1263	14.0846	61.9001	12.1289	44.3194	15.1699	49.2235	14.9173	43.6817	13.9795	38.46	20.3516	56.2433		1.53187	2.29609	1.53869	3.5251	1.68891	15.3508	1.88691	5.76266
5.37794	2.64276	4.37223	3.30925	6.3282	1.46562	5.80125	2.90769	5.84184	1.80521	5.27828	1.80521	6.29377	1.63632	4.79734	1.65263	4.7187	1.96504	5.09489	1.60044		11.5212	42.3637	10.6835	53.5174	14.1046	52.2269	12.6191	50.0888	14.1946	61.6425	12.0864	44.4644	15.255	49.1484	14.9524	44.7745	13.9495	39.6729	20.3966	56.1532		1.52894	2.29853	1.55137	3.52607	1.685	15.2211	1.88837	5.76266
5.44825	2.64167	4.37078	3.30853	6.33364	1.47323	5.79436	2.90769	5.75449	1.80557	5.15505	1.79615	6.27746	1.63089	4.79408	1.65408	4.7187	1.95127	5.088	1.60189		11.6488	42.0687	10.5534	53.6399	14.0746	52.2069	12.6241	50.2338	14.2196	61.6125	12.0989	45.2597	15.2975	49.1409	14.9574	45.6648	13.9495	40.4506	20.4341	56.4033		1.52114	2.27805	1.55332	3.53485	1.67623	15.1358	1.88984	5.72755
5.45441	2.63624	4.3686	3.30853	6.33292	1.48048	5.79291	2.90769	5.75522	1.80992	5.12932	1.786	6.27457	1.63089	4.79879	1.65263	4.71761	1.94402	5.08039	1.60117		11.6988	41.9786	10.4659	53.7149	14.0921	52.1969	12.6241	50.6039	14.1746	61.64	12.174	46.1975	15.32	49.1585	14.9373	45.7949	13.9495	40.8132	20.4716	56.8459		1.50992	2.25951	1.54698	3.54509	1.67281	15.0782	1.88935	5.67098
5.45586	2.63878	4.36788	3.3136	6.32893	1.48048	5.79436	2.92472	5.78494	1.81645	5.1286	1.77259	6.2713	1.63089	4.80206	1.65263	4.7216	1.94583	5.11156	1.58885		11.7063	41.9411	10.4384	53.7825	14.1246	52.1919	12.6441	50.864	14.1321	61.6425	12.354	46.7002	15.33	49.366	14.9223	44.8095	13.9495	41.1183	20.5392	56.996		1.50992	2.24488	1.53528	3.54021	1.66988	14.9924	1.88984	5.64757
5.46202	2.64167	4.3686	3.31541	6.3282	1.48048	5.78276	2.95662	5.81466	1.81934	5.12135	1.76498	6.27058	1.61893	4.79481	1.64103	4.72087	1.94583	5.16266	1.58341		11.7088	41.9436	10.4434	53.9775	14.1546	52.1969	12.6441	50.9215	14.0971	61.4825	12.5316	47.1078	15.345	49.7336	14.8973	43.259	13.9595	41.4234	20.6367	57.0035		1.51772	2.24001	1.52845	3.52949	1.66988	14.9373	1.89618	5.63928
5.4584	2.64204	4.37223	3.30599	6.3282	1.48809	5.75522	2.98017	5.79508	1.80847	5.11301	1.76498	6.25971	1.60987	4.80278	1.62618	4.72559	1.94402	5.2221	1.59501		11.7238	42.0061	10.4534	54.2076	14.1696	52.2094	12.6391	50.9715	14.0846	61.2299	12.5316	47.643	15.3725	49.6061	14.8898	42.5588	13.9545	41.4059	20.6467	56.9935		1.51772	2.24244	1.52796	3.52022	1.6694	14.9324	1.88057	5.63928
5.43738	2.64349	4.37078	3.29258	6.33038	1.4794	5.72876	3.00917	5.75304	1.79543	5.10359	1.76571	6.24956	1.60987	4.81909	1.62473	4.77922	1.94474	5.2587	1.60878		11.7238	42.5938	10.4559	54.3701	14.1646	52.1794	12.6491	51.0541	14.0821	60.8447	12.429	48.1206	15.3975	49.371	14.8898	43.014	13.947	41.8261	20.5492	56.9935		1.51528	2.24635	1.52796	3.52071	1.66501	14.9324	1.86496	5.64513
5.4044	2.64349	4.37223	3.28352	6.33219	1.46925	5.72115	3.02838	5.72731	1.78528	5.08583	1.76317	6.24883	1.61059	4.82126	1.62545	4.84627	1.9451	5.27211	1.60987		11.7013	43.214	10.4559	54.4827	14.1696	52.1619	12.6541	51.0791	14.0921	60.3271	12.374	48.4232	15.4375	49.336	14.8998	43.4166	13.9845	42.3037	20.4741	56.9935		1.51772	2.25122	1.55089	3.52022	1.66501	14.9231	1.84546	5.66269
5.37577	2.64349	4.38636	3.28569	6.32422	1.47034	5.71861	3.02838	5.71463	1.76426	5.06988	1.76317	6.24956	1.61204	4.82126	1.63016	4.86113	1.94655	5.24711	1.61204		11.6913	43.4241	10.4484	54.5702	14.1696	52.2169	12.6341	51.0791	14.1396	60.1645	12.379	48.4157	15.4825	49.356	14.9549	43.4291	14.0471	42.3087	20.4591	57.0685		1.53235	2.25464	1.566	3.52168	1.6811	14.851	1.82985	5.69243
5.35003	2.64421	4.38962	3.32085	6.31878	1.46961	5.69687	3.03852	5.71028	1.72729	5.06771	1.76426	6.24956	1.61277	4.82199	1.63234	4.8325	1.94655	5.14237	1.60733		11.7438	43.5166	10.4434	54.5677	14.1596	52.447	12.6266	51.0891	14.2596	60.2821	12.3265	48.5032	15.465	49.3935	14.9749	43.4066	14.0971	42.2762	20.4491	57.5912		1.56454	2.25805	1.56454	3.51242	1.67623	14.7046	1.824	5.72852
5.32285	2.64421	4.38781	3.38391	6.32132	1.45221	5.70448	3.05193	5.73021	1.71751	5.06771	1.77332	6.24557	1.61204	4.81692	1.63161	4.81112	1.94655	5.01298	1.60914		11.8138	43.6017	10.3359	54.5577	14.1846	52.9147	12.7241	51.1316	14.3697	60.4096	12.1589	48.9059	15.355	49.7762	14.9749	43.8292	14.1521	42.2837	20.4416	58.674		1.56747	2.25805	1.56064	3.5129	1.67184	14.6237	1.8201	5.76169
5.31705	2.64494	4.38636	3.45784	6.32349	1.43663	5.73202	3.04577	5.76138	1.71751	5.05756	1.77187	6.2347	1.60914	4.80423	1.62473	4.82598	1.95743	4.96804	1.61603		11.8463	43.5766	10.2533	54.5477	14.3672	53.2898	12.9042	51.1816	14.4197	60.4346	11.9889	49.1084	15.1674	50.3989	14.9749	44.3594	14.2496	42.3012	20.4391	59.2692		1.56698	2.25756	1.56064	3.51534	1.66745	14.6164	1.81668	5.79241
5.32358	2.64276	4.38636	3.50387	6.32422	1.43337	5.74036	3.03381	5.76138	1.72512	5.03328	1.76571	6.20571	1.60588	4.80133	1.62001	4.84881	1.96902	4.96007	1.59102		11.8513	43.4991	10.3083	54.4977	14.5822	53.3923	13.0067	51.2516	14.4472	60.4671	11.8639	49.1585	14.9448	50.7815	14.9724	44.612	14.3071	42.3112	20.4141	59.2892		1.56259	2.25561	1.56064	3.51193	1.66988	14.631	1.80644	5.81143
5.32177	2.63733	4.38962	3.52743	6.32422	1.43264	5.73565	3.04324	5.75776	1.72512	5.02241	1.75483	6.13648	1.60878	4.79807	1.62291	4.85424	1.96033	4.9829	1.57399		11.8613	43.4941	10.4734	54.4527	14.5997	53.3473	13.0317	51.3967	14.4597	60.7847	11.7863	49.0834	14.8273	50.8965	14.9749	44.697	14.3121	42.3087	20.3866	59.2717		1.56259	2.26	1.5621	3.49144	1.66745	14.6373	1.7962	5.80997
5.32829	2.63334	4.3889	3.55932	6.32748	1.42974	5.74978	3.07911	5.76319	1.72512	5.0177	1.75483	6.03428	1.60805	4.75675	1.62291	4.8441	1.95489	5.1112	1.60987		11.9714	43.4166	10.6985	54.3126	14.4847	53.3848	12.9892	51.5067	14.4597	61.2474	11.8513	48.7783	14.8348	51.0341	15.0499	44.6795	14.3121	42.2912	20.3541	59.4393		1.56698	2.26488	1.566	3.48803	1.67184	14.5159	1.80595	5.73145
5.31778	2.63334	4.39361	3.58107	6.3253	1.43264	5.77878	3.12732	5.76718	1.72512	4.99305	1.76027	5.92121	1.59573	4.67557	1.62219	4.84156	1.95344	5.28045	1.67909		12.2565	43.054	10.8935	53.8225	14.4347	53.6074	12.9292	51.5192	14.4472	61.57	12.0464	48.5883	14.8273	51.2841	15.3	44.9071	14.2671	42.3412	20.3216	59.9695		1.56698	2.24537	1.57039	3.48754	1.67476	14.2482	1.82595	5.54661
5.29132	2.63261	4.36063	3.572	6.31588	1.44895	5.79291	3.20306	5.77261	1.70953	4.95101	1.77948	5.80596	1.58413	4.63824	1.62219	4.84156	1.94655	5.41309	1.79071		12.5691	42.7989	10.9235	53.3373	14.4472	53.6899	12.9192	51.5192	14.4047	61.9876	12.219	48.7833	14.7723	51.3817	15.5901	45.1296	14.1796	42.4613	20.3241	60.5947		1.56503	2.23513	1.57137	3.49047	1.6533	14.0926	1.8357	5.2696
5.35765	2.62682	4.30228	3.56403	6.31733	1.44931	5.80849	3.2567	5.77261	1.68453	4.92963	1.78347	5.70376	1.58631	4.6444	1.62618	4.84265	1.92952	5.49971	2.03607		12.7766	42.8414	10.8385	53.1172	14.4347	53.6499	12.9192	51.5167	14.3947	62.9479	12.3265	49.0534	14.6873	51.2941	15.7051	45.2447	14.1396	42.4513	20.2841	61.0323		1.56308	2.23415	1.57088	3.49047	1.65428	14.0721	1.84302	4.98332
5.53088	2.6192	4.27329	3.547	6.3282	1.44134	5.82227	3.27482	5.78421	1.66677	4.91586	1.78347	5.66643	1.58413	4.64585	1.62763	4.84265	1.91466	5.53849	2.34884		12.9017	43.019	10.741	53.0297	14.4147	53.6899	12.8917	51.5167	14.4247	64.2283	12.399	49.3635	14.5572	51.2041	15.6176	45.2272	14.1146	42.4313	20.1966	61.4324		1.57039	2.23757	1.57088	3.47096	1.64648	14.0594	1.8479	4.77897
5.63816	2.61993	4.2867	3.50713	6.32675	1.43337	5.82625	3.31215	5.80668	1.65191	4.89773	1.77948	5.686	1.58413	4.64622	1.6269	4.85243	1.90379	5.54465	2.56158		12.9517	43.1565	10.6635	53.1798	14.4197	53.92	12.7942	51.4942	14.4447	64.5459	12.454	49.6836	14.3947	51.2441	15.415	44.9071	13.997	42.4513	20.109	61.7575		1.56991	2.23562	1.57137	3.46072	1.62941	13.9668	1.8479	4.71411
5.60155	2.62065	4.30772	3.47451	6.32422	1.41162	5.82553	3.35274	5.82227	1.6472	4.89629	1.74867	5.70992	1.57471	4.64585	1.63306	4.88541	1.89654	5.52689	2.81709		12.9617	43.274	10.6284	53.4849	14.4247	53.96	12.7241	51.5167	14.4572	64.586	12.5266	49.8512	14.2471	51.3117	15.355	44.9496	13.827	42.4288	20.009	61.7175		1.57137	2.23513	1.58015	3.46072	1.62794	13.8517	1.84838	4.70094
5.47398	2.62247	4.3117	3.46364	6.3282	1.41887	5.82408	3.35528	5.83024	1.64792	4.89375	1.71352	5.72333	1.55587	4.64694	1.63379	4.91876	1.88567	5.52472	3.18458		12.9667	43.4266	10.6385	53.6749	14.4047	53.9525	12.7416	51.7118	14.4547	65.0136	12.5916	49.9187	14.1596	51.3317	15.3525	45.2397	13.6869	42.3738	19.8965	62.1877		1.55966	2.2361	1.58064	3.45535	1.63136	13.8517	1.8518	4.69704
5.35547	2.62392	4.31243	3.45494	6.31117	1.41815	5.82698	3.35274	5.82299	1.66024	4.93035	1.69793	5.70992	1.56601	4.64622	1.6269	4.9405	1.88567	5.53233	3.44878		12.9792	43.5966	10.6385	53.7775	14.3972	53.9625	12.7816	51.5517	14.4497	65.0986	12.6641	49.9312	14.1221	51.3492	15.34	45.3547	13.6219	42.2262	19.7939	63.3706		1.54064	2.22489	1.57722	3.45292	1.63672	13.9848	1.85277	4.69363
5.28516	2.6308	4.30083	3.4448	6.3032	1.41344	5.85198	3.35673	5.80596	1.66061	4.96877	1.6751	5.62511	1.56855	4.64622	1.60334	4.95862	1.89364	5.53451	3.56403		13.0017	43.7092	10.6435	53.7649	14.4147	54.1176	12.8217	51.6218	14.4972	65.1136	12.8117	49.9287	14.1321	51.3292	15.3275	45.3547	13.6069	41.9236	19.7264	64.1408		1.54016	2.19416	1.56503	3.45097	1.63721	14.0887	1.84985	4.66485
5.24457	2.63551	4.20261	3.4274	6.31189	1.3993	5.89946	3.35057	5.80197	1.66024	4.97565	1.6751	5.50189	1.56855	4.65709	1.59356	4.97094	1.90198	5.53849	3.61332		13.0392	43.7817	10.6685	54.04	14.3422	54.3927	12.8492	51.8968	14.5797	65.3287	12.9267	50.0262	14.1421	51.1141	15.26	45.6548	13.6119	41.6835	19.6864	64.4084		1.54211	2.16831	1.55137	3.44609	1.63428	14.1126	1.84741	4.59609
5.21594	2.64494	4.05221	3.40892	6.31661	1.40256	5.93752	3.30599	5.7998	1.65662	5.00791	1.6954	5.42071	1.56855	4.68282	1.59646	4.97203	1.89038	5.54393	3.6155		13.0667	43.8292	10.6985	54.8228	14.1896	54.5077	12.8792	52.0119	14.7023	65.7839	12.8992	50.1288	14.1421	51.0866	15.1399	46.27	13.5769	41.5985	19.6514	64.4359		1.53723	2.141	1.53967	3.44219	1.63477	14.1087	1.8479	4.35955
5.18006	2.65508	3.97646	3.38645	6.32132	1.40329	5.94875	3.22662	5.79798	1.65662	5.08003	1.70881	5.36018	1.56928	4.7129	1.60371	4.97276	1.89183	5.54719	3.6155		13.0742	43.8742	10.7685	55.2204	14.2121	54.5377	12.8942	52.2495	14.8498	66.0239	12.8742	50.1988	14.1421	51.0691	15.0249	46.5876	13.5169	41.591	19.6239	64.4284		1.52065	2.10735	1.55625	3.44121	1.63477	14.1389	1.84253	3.8026
5.11772	2.65762	3.94276	3.35963	6.34053	1.42105	5.94766	3.17588	5.7998	1.65408	5.10613	1.70156	5.30763	1.57689	4.72414	1.60987	4.97022	1.88349	5.5403	3.61405		13.0767	43.9268	10.8385	55.3505	14.3121	54.5752	12.9042	52.492	14.8748	66.0789	12.8992	50.2738	14.1421	51.0241	14.9373	46.7052	13.4719	41.5985	19.6214	64.4634		1.50894	2.08345	1.54894	3.4417	1.63916	14.1872	1.83619	3.30466
5.02422	2.65653	3.90688	3.3339	6.35321	1.46309	5.90743	3.16863	5.83713	1.63632	5.09344	1.69141	5.28661	1.57942	4.72305	1.61204	4.95935	1.88349	5.53016	3.61405		13.0792	43.9092	10.876	55.523	14.3522	54.5802	12.9192	52.507	14.6873	66.089	12.9717	50.2563	14.1271	50.8415	14.9073	46.7227	13.4719	41.531	19.6239	64.4934		1.49724	2.07126	1.5426	3.44121	1.63282	14.2101	1.8396	3.14469
4.93216	2.66378	3.91232	3.33317	6.35249	1.44279	5.85815	3.16863	5.97992	1.61132	5.10105	1.69069	5.26559	1.57942	4.7129	1.61458	4.94594	1.88494	5.57437	3.60607		13.0792	43.9143	10.8885	55.7481	14.3747	54.5777	12.9267	52.3895	14.3472	66.0864	13.0567	50.2038	14.1146	50.5164	14.9123	46.6776	13.4569	41.4034	19.6239	64.5209		1.46846	2.04151	1.53382	3.43975	1.62648	14.2072	1.84009	3.11201
4.83395	2.66994	3.98263	3.34586	6.35249	1.42902	5.85126	3.1603	6.10749	1.5787	5.12316	1.70083	5.24928	1.58087	4.71	1.60262	4.96949	1.88277	5.74688	3.60317		13.0692	43.9718	10.8935	55.8656	14.3897	54.6277	12.9467	52.2495	14.1221	65.9839	13.0968	50.2038	14.1146	50.6564	14.9123	46.6051	13.4319	41.1183	19.6239	64.5359		1.43384	2.00835	1.52211	3.44072	1.61282	14.1082	1.8396	3.09982
4.73573	2.67212	4.04822	3.35274	6.33835	1.43119	5.88605	3.1603	6.15279	1.55514	5.13729	1.74867	5.27574	1.58087	4.71145	1.59863	4.9858	1.92553	6.00927	3.60752		13.0742	44.1118	10.8885	55.8106	14.4097	54.6427	12.9617	52.5621	14.0271	65.8289	13.0892	50.1988	14.1221	50.6814	14.8998	46.5751	13.4494	40.8283	19.6239	64.5635		1.40897	1.99616	1.51431	3.43877	1.59429	13.7683	1.84107	3.09446
4.67412	2.68335	4.12361	3.35419	6.32494	1.49027	5.91432	3.15957	6.23941	1.55369	5.14164	1.79905	5.33844	1.5816	4.71145	1.59863	4.99776	1.95598	6.18541	3.62492		13.0942	44.4219	10.8935	55.6906	14.4372	54.5977	12.9717	52.8296	13.997	65.8164	13.0742	50.2263	14.1346	50.6814	14.7473	46.5151	13.4719	40.8833	19.5889	64.5535		1.40506	1.99811	1.51577	3.42853	1.5782	13.4732	1.84448	3.08568
4.6444	2.69712	4.19537	3.356	6.33038	1.57218	5.92229	3.15848	6.37278	1.54753	5.14708	1.80521	5.4265	1.57471	4.69297	1.60262	5.01878	1.95054	6.30102	3.67638		13.1143	44.7495	10.906	55.6105	14.4572	54.6127	12.9967	52.8346	13.997	65.8764	13.0592	50.2663	14.1521	50.9865	14.5147	46.4476	13.4844	41.0433	19.4738	64.4884		1.41287	1.99811	1.51577	3.41878	1.57625	13.4781	1.84058	3.07544
4.62012	2.69966	4.22436	3.36905	6.34632	1.59646	5.92229	3.16573	6.44527	1.52724	5.15578	1.80521	5.53487	1.57616	4.65383	1.60878	5.02857	1.9451	6.39598	3.78692		13.1268	44.9446	10.916	55.5855	14.4722	54.6452	13.0292	52.8246	13.902	65.8664	13.0192	50.2538	14.1546	50.984	14.3171	46.3876	13.4669	41.0433	19.3488	64.566		1.41677	1.99372	1.51821	3.41731	1.57625	13.52	1.82839	3.05495
4.60236	2.70184	4.22653	3.38101	6.36408	1.60914	5.92229	3.16899	6.45541	1.51781	5.1449	1.80521	5.61025	1.56746	4.62809	1.60914	5.00465	1.93496	6.40069	3.96958		13.1293	44.9821	10.9135	55.5855	14.4822	54.8028	13.0592	52.8171	13.7995	65.7964	12.9417	50.2713	14.1446	51.7093	14.0871	46.7227	13.4369	41.3334	19.2588	64.6785		1.43286	1.97616	1.53577	3.41341	1.57771	13.539	1.82839	2.9974
4.59294	2.70184	4.22653	3.38065	6.37206	1.61204	5.92302	3.16972	6.45288	1.51093	5.11591	1.80557	5.62112	1.56746	4.61577	1.60805	4.98109	1.95127	6.42497	4.15188		13.0968	44.8921	10.9135	55.5855	14.4847	55.0079	13.0942	52.8171	13.7745	65.9014	12.8742	50.3338	14.1396	53.2898	13.8995	47.9681	13.3893	42.2987	19.2112	64.7185		1.45627	1.97665	1.53967	3.40902	1.58112	13.5351	1.82692	2.96863
4.59838	2.70437	4.22907	3.37702	6.3572	1.62074	5.92193	3.16972	6.50072	1.50295	5.10431	1.80521	5.60482	1.56746	4.62556	1.60117	4.97892	1.96069	6.471	4.34976		12.9467	44.7945	10.8935	55.553	14.4847	54.9903	13.1243	52.8246	13.802	66.129	12.8067	50.4914	14.1321	54.6177	13.8695	49.4811	13.3118	43.8942	19.1912	64.756		1.45383	1.97616	1.53918	3.4061	1.58795	13.5166	1.83034	2.9618
4.60164	2.708	4.22798	3.37449	6.34451	1.63234	5.9415	3.16863	6.5877	1.50368	5.10613	1.8092	5.61025	1.56783	4.65383	1.6066	4.97819	1.97627	6.52065	4.60852		12.6291	44.6995	10.781	55.408	14.4922	54.9278	13.1143	52.8371	13.8395	66.0965	12.7466	50.6539	14.0946	55.418	13.8795	50.5864	13.2018	45.6348	19.1812	64.7235		1.45627	1.96446	1.52845	3.40463	1.59137	13.5098	1.85862	2.94522
4.59294	2.71271	4.2327	3.37376	6.33545	1.64103	5.97122	3.16428	6.64786	1.50585	5.10576	1.8092	5.61569	1.55732	4.66869	1.61059	4.97493	1.99186	6.62466	4.81365		12.254	44.607	10.5309	55.0754	14.5022	54.7503	13.0692	52.8772	13.8595	66.2465	12.7266	50.774	14.0321	55.5655	13.857	51.0641	13.1443	46.4426	19.1787	64.581		1.45578	1.94885	1.52992	3.41	1.58795	13.5015	1.8674	2.92571
4.60454	2.71271	4.22255	3.37376	6.29377	1.63777	5.98282	3.14073	6.67758	1.50295	5.10576	1.80702	5.61098	1.55297	4.68282	1.59863	4.97674	1.97374	6.74861	4.95935		11.9789	44.5895	10.2233	54.5577	14.5022	54.4777	13.0317	52.9897	13.852	66.4691	12.7216	50.8515	13.957	55.4355	13.822	51.1541	13.1668	46.5001	19.1787	64.4359		1.4592	1.9391	1.54552	3.41488	1.58356	13.4942	1.86935	2.93888
4.63679	2.71053	4.18304	3.37376	6.25173	1.60878	5.9734	3.10738	6.70874	1.48266	5.10214	1.81645	5.61279	1.55369	4.70203	1.58341	4.97819	1.95815	6.81385	5.12606		11.8664	44.6495	10.0583	54.2751	14.4822	54.2951	12.9917	53.2273	13.7945	66.6066	12.7141	50.7915	13.892	55.353	13.7995	51.0641	13.1568	46.4126	19.1712	64.2834		1.46261	1.93373	1.57137	3.41341	1.58503	13.5069	1.87277	2.95107
4.64767	2.70872	4.13629	3.37521	6.25101	1.60262	5.96035	3.11101	6.75767	1.47867	5.08873	1.8092	5.62656	1.55913	4.70746	1.58848	4.97167	1.95598	6.82399	5.29712		11.8714	44.667	10.0082	54.1926	14.4597	54.2026	12.9617	53.4523	13.6769	66.6641	12.7066	50.6464	13.8495	55.328	13.7545	51.0141	13.0867	46.8677	19.1437	64.2033		1.46066	1.93032	1.56747	3.41341	1.58649	13.5195	1.87277	2.95302
4.64694	2.70872	4.08881	3.38101	6.24267	1.60117	5.94549	3.10738	6.84211	1.47323	5.07931	1.81463	5.64939	1.55985	4.70928	1.58848	4.95717	1.95598	6.82073	5.41781		11.8914	44.7495	9.94823	54.1926	14.4572	54.1401	12.9667	53.4498	13.5469	66.7567	12.6491	50.3989	13.842	55.318	13.7295	52.3745	13.0067	48.2382	19.1187	64.3059		1.45237	1.91178	1.55966	3.41097	1.57625	13.4873	1.86545	2.95546
4.64585	2.70655	4.05511	3.37775	6.23071	1.59718	5.90562	3.11028	6.96896	1.4678	5.08656	1.80449	5.65084	1.5613	4.69297	1.58087	4.92492	1.95525	6.81783	5.51747		11.9339	45.1572	9.90571	54.2426	14.4647	54.1351	12.9417	53.7925	13.4319	67.0192	12.6541	50.3939	13.8495	55.318	13.7345	54.3426	12.8217	49.0984	19.1212	64.616		1.44993	1.88155	1.5743	3.40073	1.57332	13.3688	1.86545	2.96668
4.64622	2.69712	4.04351	3.36361	6.22781	1.59646	5.82009	3.10557	7.06645	1.46562	5.08547	1.80847	5.6291	1.55442	4.6618	1.58341	4.87128	1.98098	6.82544	5.61351		12.0314	45.6573	9.93572	54.3051	14.4847	54.0851	12.8717	54.3902	13.3118	67.0593	12.6266	50.9065	13.842	55.2929	13.752	55.0054	12.5666	49.256	19.1412	65.4312		1.46993	1.88594	1.61331	3.38318	1.57332	13.3371	1.86496	2.96863
4.64984	2.69314	4.0783	3.34404	6.24412	1.59863	5.75993	3.10086	7.10632	1.4591	5.08547	1.8063	5.59394	1.54173	4.67557	1.58558	4.80894	1.99186	6.8124	5.67259		12.194	46.1875	10.0258	54.4027	14.5922	54.0751	12.8067	54.8878	13.1668	66.8492	12.5916	50.899	13.832	55.1704	13.7295	55.1854	12.234	49.246	19.1537	66.6266		1.48066	1.90349	1.63965	3.37245	1.57966	13.3118	1.86448	2.96034
4.65129	2.69024	4.20551	3.31288	6.24412	1.59573	5.72478	3.10158	7.12118	1.4591	5.09888	1.8092	5.58235	1.52651	4.70384	1.58558	4.75132	1.99077	6.7584	5.72079		12.409	46.7127	10.1733	54.5077	14.7673	54.0801	12.7741	55.323	13.0442	66.8417	12.5816	51.0766	13.8295	54.9578	13.6169	55.498	11.8513	49.1685	19.1587	67.5644		1.48017	1.92203	1.66111	3.36367	1.58941	13.2586	1.8557	2.96473
4.66325	2.68843	4.35845	3.28896	6.21585	1.58631	5.69542	3.12116	7.12118	1.45838	5.11591	1.81101	5.60482	1.51709	4.70058	1.58631	4.72704	1.99077	6.70621	5.78892		12.6391	46.8802	10.3609	54.5502	14.8998	54.1001	12.7616	55.528	13.0067	66.8067	12.5666	51.3517	13.782	54.8378	13.4719	55.9432	11.5437	49.0909	19.1787	67.9946		1.47919	1.93958	1.68305	3.35781	1.59088	13.2591	1.84009	2.96327
4.68354	2.69712	4.51973	3.28026	6.15678	1.58015	5.68455	3.13312	7.10161	1.46019	5.11519	1.81065	5.59612	1.51999	4.65709	1.58486	4.71942	1.97519	6.687	5.85126		12.7942	46.8827	10.5509	54.5502	15.0199	54.1301	12.7566	55.4505	13.0092	66.8892	12.5491	51.3567	13.742	54.9803	13.4018	56.1307	11.3262	49.1084	19.1987	68.0271		1.47968	1.9547	1.70549	3.35928	1.58746	13.2415	1.83278	2.954
4.69188	2.69966	4.74588	3.27011	6.09915	1.5787	5.68998	3.15559	7.08349	1.46236	5.1112	1.80992	5.58452	1.51528	4.6049	1.58486	4.70928	1.9451	6.687	5.89004		12.8542	47.0728	10.721	54.5477	15.0999	54.1401	12.7516	55.2529	13.0092	66.8242	12.5216	51.2991	13.7395	55.0879	13.4069	56.1457	11.1686	49.2335	19.0987	67.9471		1.48407	1.93519	1.71036	3.35538	1.56747	13.2181	1.8318	2.95839
4.69985	2.69966	4.88759	3.25308	6.04697	1.5729	5.68817	3.21248	7.07986	1.45946	5.11374	1.80847	5.58923	1.5015	4.58533	1.58087	4.69043	1.91466	6.65112	5.93244		12.8642	47.4104	10.8185	54.4277	15.0824	54.2176	12.6641	55.1354	12.9917	66.4716	12.4215	50.939	13.732	55.0529	13.4294	56.1207	11.1136	49.3135	18.8611	68.0421		1.487	1.87423	1.71036	3.33782	1.55089	13.2011	1.8318	2.96814
4.70529	2.69894	4.89411	3.23967	6.01254	1.54644	5.68672	3.26866	7.07877	1.45946	5.11229	1.8092	5.57292	1.48954	4.59222	1.58087	4.68427	1.9114	6.61053	5.9868		12.8617	47.6605	10.8885	54.1851	15.0224	54.4177	12.5191	55.2979	12.8642	66.5091	12.239	50.4889	13.6569	55.0379	13.4494	55.9832	11.1911	49.3235	18.6611	68.1421		1.487	1.86643	1.71085	3.29832	1.55089	13.182	1.83619	2.96668
4.70457	2.69894	4.85823	3.22807	6.01725	1.51781	5.67512	3.36977	7.0679	1.4591	5.10576	1.81318	5.51131	1.48737	4.60164	1.59863	4.69188	1.90922	6.60256	6.0187		12.8592	48.0331	10.9561	53.925	14.9524	54.4577	12.3665	55.508	12.6241	66.7767	12.0914	50.4039	13.4769	55.2229	13.4469	55.8656	11.2837	49.416	18.591	68.1221		1.48749	1.89228	1.70793	3.2632	1.55137	13.1435	1.84204	2.95644
4.71	2.6964	4.84953	3.20524	6.04153	1.51636	5.67802	3.64956	7.03601	1.45475	5.10975	1.8342	5.39969	1.49027	4.60635	1.62545	4.69188	1.92698	6.61524	6.02957		12.8542	49.146	10.936	53.815	14.8848	54.4602	12.219	55.503	12.4115	66.4791	11.9689	50.6464	13.2843	55.6931	13.4369	55.8556	11.3037	49.5011	18.586	67.9871		1.487	1.91178	1.7089	3.24516	1.55089	13.1143	1.84497	2.95693
4.71	2.6964	4.86802	3.18132	6.05929	1.51636	5.6889	4.0591	6.95736	1.45475	5.11917	1.86718	5.20942	1.49027	4.62121	1.65553	4.67267	1.93169	6.62829	6.03972		12.8542	49.7536	10.8285	53.875	14.8198	54.4602	12.1314	55.313	12.374	65.7388	11.8188	50.7165	13.1943	55.9657	13.4219	55.4055	11.2762	49.6936	18.5835	67.912		1.48553	1.91617	1.70841	3.22809	1.54552	13.1079	1.84448	2.95644
4.71689	2.69567	4.88686	3.17588	6.03501	1.53666	5.65628	4.49255	6.88633	1.45403	5.1199	1.88712	4.95101	1.49208	4.63897	1.66133	4.65056	1.94184	6.63554	6.05458		12.8542	49.3435	10.7135	53.88	14.7773	54.5752	12.1389	55.2504	12.464	65.2462	11.6413	50.7065	13.1768	55.9181	13.4169	54.7178	11.2161	49.8737	18.586	67.7995		1.487	1.923	1.7089	3.19834	1.54211	13.1069	1.84204	2.94473
4.73102	2.69567	4.89773	3.16102	5.97593	1.54354	5.58851	4.91731	6.86458	1.46381	5.1199	1.88277	4.76147	1.48737	4.63897	1.66061	4.64622	2.04151	6.63554	6.06074		12.8617	49.4535	10.6535	53.7674	14.7723	54.7228	12.1189	55.3079	12.5166	65.0886	11.5037	50.6965	13.1843	55.8756	13.4419	54.1651	11.1336	49.8612	18.566	67.9971		1.49139	1.92983	1.71573	3.17493	1.54357	13.1065	1.83912	2.93693
4.74044	2.69894	4.89918	3.12514	5.95564	1.54644	5.57437	5.38809	6.85697	1.47251	5.1112	1.88349	4.7013	1.48048	4.6444	1.64502	4.65673	2.13972	6.62539	6.06183		12.9042	49.431	10.5859	53.5774	14.7698	54.7178	12.0489	55.2904	12.5216	65.0411	11.4262	50.4614	13.1968	56.1357	13.5469	53.9975	11.0686	49.8337	18.5635	68.1321		1.51528	1.91471	1.71427	3.16469	1.55186	13.106	1.84058	2.93693
4.75893	2.69712	4.89484	3.10013	5.95636	1.55913	5.57908	5.95093	6.85987	1.46961	5.11229	1.90343	4.6984	1.43844	4.61396	1.60878	4.65455	2.15531	6.60183	6.08103		13.0117	49.371	10.5109	53.4198	14.6923	54.6152	11.9739	55.2929	12.4816	65.0536	11.3962	50.2863	13.2143	56.2683	13.6444	54.07	11.0436	49.8112	18.601	68.1321		1.53821	1.87423	1.71622	3.15786	1.55235	13.1025	1.84107	2.93595
4.77161	2.69712	4.89302	3.08056	5.96433	1.55985	5.58307	6.43657	6.86241	1.46925	5.10359	1.94655	4.69442	1.37901	4.6049	1.57471	4.64767	2.15603	6.55906	6.10205		13.1143	49.381	10.5409	53.7299	14.5622	54.9328	11.9589	55.2904	12.419	64.9711	11.3962	50.3013	13.2218	56.3483	13.7044	54.4502	11.0261	49.8012	18.546	68.2246		1.53918	1.86399	1.71865	3.15201	1.55528	13.0933	1.84107	2.93644
4.77089	2.69712	4.89484	3.06063	5.97811	1.56456	5.60192	6.67033	6.86531	1.45946	5.08112	1.96757	4.66796	1.35001	4.6049	1.55043	4.64223	2.15313	6.53188	6.10205		13.1368	49.2185	10.6134	54.7803	14.4247	55.2304	12.0339	55.3205	12.354	64.4959	11.4137	50.3388	13.2218	56.6409	13.7545	55.0079	11.0511	49.8237	18.496	68.2997		1.53821	1.86399	1.73377	3.15054	1.5543	13.0821	1.83765	2.94181
4.7669	2.6964	4.901	3.03635	5.98934	1.56746	5.61967	6.75695	6.86313	1.40546	5.07242	1.96975	4.63897	1.32283	4.51828	1.54173	4.6734	2.15313	6.52536	6.09915		13.1268	49.3135	10.6335	55.6931	14.3221	55.2154	12.1189	55.3305	12.3165	63.6732	11.4037	50.2363	13.1768	56.6934	13.822	55.1254	11.1911	49.9912	18.4985	68.4147		1.56942	1.87374	1.73572	3.15054	1.55137	13.0796	1.85716	2.94181
4.76291	2.70872	4.91114	3.00808	5.9955	1.57544	5.62511	6.7834	6.86313	1.35726	5.12533	1.97591	4.63353	1.3058	4.33671	1.53883	4.73573	2.15241	6.52391	6.09734		13.1243	49.7687	10.651	55.8706	14.2696	55.1229	12.1464	55.3004	12.334	62.9904	11.3362	50.0362	13.0367	56.7259	13.872	55.0529	11.3462	50.4914	18.411	68.4747		1.63477	1.8835	1.73816	3.14908	1.5743	13.0791	1.87618	2.94132
4.76074	2.73627	4.92347	2.97691	5.99913	1.57761	5.60336	6.78594	6.86313	1.35182	5.21666	1.96612	4.62592	1.30507	4.10657	1.53195	4.7756	2.1506	6.52246	6.0977		13.1093	50.0312	10.671	55.7781	14.2471	54.6877	12.1564	54.7528	12.3615	62.6053	11.2386	49.8037	12.8717	57.0785	13.8795	54.8503	11.3937	50.7715	18.2109	68.4447		1.66696	1.88155	1.73963	3.14859	1.61868	13.0748	1.87765	2.93888
4.7582	2.74714	4.93978	2.95843	5.9955	1.57689	5.49247	6.78594	6.86313	1.3627	5.2674	1.96612	4.60562	1.3058	3.92971	1.53195	4.77995	2.1727	6.52536	6.09988		13.0867	49.9237	10.6685	55.563	14.2121	53.9625	12.1664	53.87	12.364	62.3852	11.1436	49.3835	12.7541	57.7587	13.872	54.7403	11.3562	50.7815	17.9808	68.4047		1.67866	1.88691	1.73572	3.13591	1.61624	13.0572	1.88301	2.93303
4.7582	2.7446	4.9376	2.9327	5.98427	1.57544	5.4015	6.80152	6.86241	1.3627	5.29676	1.96902	4.5962	1.30326	3.89528	1.52941	4.76545	2.20677	6.5192	6.10822		13.0392	49.6011	10.6335	55.2904	14.1796	53.1848	12.1865	53.3923	12.364	62.3502	11.0736	48.7308	12.6441	58.399	13.8695	54.9303	11.3587	51.1366	17.7883	68.3947		1.65916	1.89423	1.73377	3.09104	1.59722	13.0045	1.90203	2.92669
4.75494	2.75113	4.91114	2.88123	5.97376	1.57616	5.47217	6.8722	6.86205	1.36487	5.31017	1.95888	4.5962	1.31268	3.92029	1.5363	4.76002	2.20677	6.5279	6.11293		12.9792	49.4886	10.5859	55.0079	14.1796	52.477	12.1589	53.2248	12.3515	62.3327	11.0136	48.8083	12.5366	59.1267	13.882	54.9853	11.3362	51.4592	17.6457	68.3697		1.6533	1.89423	1.73572	3.05398	1.56503	12.8514	1.90398	2.90377
4.74878	2.76888	4.87816	2.85695	5.97992	1.58558	5.66244	6.95954	6.86205	1.36668	5.30872	1.95127	4.5962	1.31051	3.95001	1.54572	4.78067	2.2075	6.54167	6.11329		12.9392	49.4636	10.6209	55.0654	14.1796	51.9369	12.0764	53.0522	12.2765	62.3352	10.9636	49.4811	12.4615	59.4293	13.9595	54.9878	11.3762	51.7018	17.5157	68.2571		1.66013	1.89423	1.73914	3.03008	1.5582	12.6451	1.89276	2.84768
4.74516	2.77686	4.85787	2.85695	5.98535	1.6066	5.78349	7.04144	6.86531	1.35871	5.30691	1.95199	4.59983	1.29782	3.96233	1.5247	4.81909	2.21148	6.53804	6.11619		12.8917	49.421	10.726	55.9982	14.0671	51.5517	11.9814	52.7896	12.1189	62.3827	10.926	49.5886	12.439	59.6118	14.0371	54.9953	11.4512	52.247	17.4607	68.1646		1.67964	1.89862	1.74255	3.00326	1.5582	12.5276	1.88545	2.81159
4.74334	2.78048	4.86584	2.84862	5.98282	1.67909	5.81611	7.14111	6.89104	1.33696	5.30691	1.96685	4.63607	1.2942	3.94203	1.47505	4.84156	2.22308	6.53478	6.11474		12.7942	49.2935	10.8385	57.0335	13.7245	51.4792	11.9414	52.5996	11.9839	62.1877	10.9185	49.5786	12.459	60.6247	14.0571	54.9878	11.4812	53.0822	17.4557	68.0646		1.68744	1.88203	1.73231	2.95595	1.56454	12.4817	1.89764	2.79062
4.73646	2.78157	4.87889	2.80476	5.98137	2.00744	5.82843	7.27303	6.93163	1.32899	5.30763	1.98533	4.69188	1.31739	3.95399	1.45838	4.86983	2.20605	6.53007	6.11401		12.7141	49.2285	10.8985	57.4912	13.3918	51.8068	11.9389	52.5546	11.8764	61.9826	10.916	49.6186	12.4991	61.5925	14.0721	54.8228	11.4737	53.2473	17.2631	67.7945		1.68744	1.87326	1.72158	2.88182	1.56162	12.4656	1.89276	2.75551
4.71218	2.78048	4.88143	2.75113	5.98137	2.49236	5.83314	7.44518	6.94867	1.32609	5.30147	1.98787	4.71363	1.31739	3.99531	1.45946	4.89484	2.19264	6.52065	6.11329		12.7141	49.2385	10.9185	57.5887	13.2318	52.6821	11.9389	52.6796	11.7638	61.9526	10.8835	49.7662	12.5491	62.8929	14.0921	54.4702	11.4912	53.4098	17.0055	67.5844		1.68354	1.87082	1.72061	2.82817	1.55284	12.4642	1.89276	2.716
4.69587	2.78048	4.89012	2.71053	5.98282	2.93125	5.82951	7.59812	6.94577	1.33153	5.29205	2.01179	4.79626	1.2942	4.0504	1.45946	4.89556	2.1959	6.51992	6.11329		12.7266	49.2735	10.916	57.6012	13.2043	53.86	11.9339	52.7796	11.6763	61.9526	10.8285	49.7336	12.5316	64.4584	14.1171	54.1551	11.4837	53.9575	16.8655	67.5069		1.68257	1.86399	1.72109	2.81647	1.54894	12.4646	1.90496	2.7121
4.68427	2.78302	4.90933	2.69169	5.98282	3.53431	5.819	7.73222	6.93779	1.34313	5.29386	2.02049	4.93216	1.28079	4.08338	1.4591	4.89773	2.19662	6.52174	6.11401		12.7266	49.3635	10.9235	57.5437	13.2168	54.0125	11.9014	52.6871	11.6263	61.8251	10.826	49.6886	12.464	65.3437	14.1046	54	11.5337	54.0775	16.863	67.4869		1.68988	1.86399	1.72938	2.80574	1.54894	12.4612	1.9308	2.71308
4.64585	2.78302	4.91803	2.68154	5.98282	4.25951	5.79581	7.89059	6.91605	1.37756	5.31343	2.02194	5.03255	1.28369	4.08628	1.46309	4.90969	2.19445	6.52174	6.11329		12.7166	49.5211	10.9461	57.2461	13.1868	53.3648	11.8163	52.517	11.6088	61.63	10.826	49.8612	12.4615	65.7163	14.0145	53.98	11.6313	53.97	16.7679	67.4894		1.69086	1.8674	1.73085	2.77501	1.54894	12.4612	1.95178	2.71649
4.59004	2.787	4.91876	2.66269	5.98209	4.80677	5.73891	8.04933	6.89503	1.46309	5.33518	2.01433	5.09199	1.27282	4.08157	1.45366	4.88831	2.19264	6.52246	6.11293		12.6666	49.7486	10.9711	56.6209	13.1543	52.7996	11.7538	52.7746	11.5888	61.6475	10.811	50.0512	12.479	65.7839	13.9445	54.0075	11.7013	53.6674	16.3453	67.5394		1.69037	1.86984	1.73085	2.74721	1.54845	12.3929	1.97226	2.71844
4.57119	2.79208	4.91477	2.63261	5.97448	5.22681	5.68745	8.15951	6.89104	1.57218	5.34351	2.00635	5.117	1.25832	4.06743	1.44062	4.86113	2.18176	6.52174	6.11401		12.6091	50.0087	10.9661	56.0082	13.1568	52.462	11.7238	53.3048	11.5112	61.5325	10.806	50.2563	12.5466	65.5413	13.9495	54.2726	11.7938	53.2873	15.7051	67.7595		1.68988	1.86984	1.73329	2.73112	1.5426	12.2296	1.97567	2.72332
4.56648	2.79063	4.90172	2.60688	5.94694	5.56132	5.66788	8.2686	6.89322	1.76426	5.35475	1.99947	5.117	1.24419	4.05583	1.42721	4.85896	2.17488	6.51702	6.11836		12.6091	49.9737	10.9561	55.7306	13.1068	52.452	11.6913	53.5624	11.3937	61.5625	10.811	50.5464	12.5791	65.1762	13.9395	55.0579	11.9239	53.0122	15.1299	67.902		1.68988	1.8635	1.72256	2.67894	1.54796	12.1725	1.96202	2.73502
4.55706	2.77504	4.90027	2.5942	5.91033	5.68418	5.657	8.39726	6.89249	2.12052	5.37722	1.99729	5.12606	1.22606	4.0388	1.40148	4.8691	2.21003	6.5163	6.12307		12.6291	49.8112	10.9711	55.9782	12.9692	52.517	11.6663	53.4824	11.2987	61.6875	10.836	50.859	12.5491	65.0836	13.912	55.8031	12.0114	52.7546	14.8173	67.897		1.68695	1.8557	1.72597	2.49264	1.56698	12.173	1.96202	2.73405
4.56358	2.73627	4.90027	2.59021	5.87518	5.70557	5.64867	8.51323	6.89575	2.55071	5.38048	1.99113	5.1768	1.23331	4.02865	1.39242	4.91513	2.24664	6.52319	6.12887		12.6266	49.8662	10.9836	56.3558	12.8942	52.512	11.6413	53.3948	11.1861	61.9101	10.8535	51.1441	12.464	64.9736	13.917	56.0232	12.0339	52.6671	14.6898	67.892		1.68013	1.8557	1.74109	2.32633	1.57137	12.1608	1.9625	2.69991
4.58533	2.68082	4.89918	2.59202	5.84184	5.7139	5.6483	8.61072	6.89104	3.03454	5.38048	1.98062	5.28371	1.24419	4.0272	1.40872	4.95862	2.26367	6.53188	6.13431		12.5966	50.5014	10.9811	56.4533	12.9092	52.5946	11.5988	53.3848	10.9661	62.6103	10.8735	51.1941	12.3015	64.4084	13.9195	55.9982	12.0414	52.7971	14.6548	67.842		1.66257	1.83717	1.76889	2.32682	1.57234	12.1569	1.96543	2.69601
4.58678	2.63406	4.89375	2.59021	5.82299	5.7139	5.64142	8.68393	6.89032	3.51655	5.39497	1.97301	5.41092	1.23476	3.99966	1.408	5.00682	2.27636	6.53696	6.13721		12.5891	50.849	10.9836	56.3283	12.8942	52.8396	11.5287	53.3848	10.7585	63.6732	10.916	51.1941	12.1689	63.9833	13.9195	55.9357	12.0339	53.0247	14.6748	67.7495		1.66988	1.77084	1.78596	2.31853	1.58698	12.1554	1.96738	2.70137
4.59077	2.58477	4.89484	2.57571	5.81466	5.72405	5.61714	8.73793	6.88959	3.81193	5.41998	1.97229	5.55661	1.21447	3.98118	1.41017	5.05539	2.27998	6.53877	6.13648		12.5916	50.829	10.9861	56.0082	12.8517	53.1022	11.4237	53.5024	10.6435	64.1733	10.9836	51.3392	12.1264	63.7432	13.897	55.8031	12.0139	53.2098	14.7023	67.4719		1.68061	1.70451	1.78596	2.32145	1.58893	12.1501	1.96885	2.69454
4.59548	2.54455	4.90172	2.57245	5.79907	5.76065	5.56024	8.80643	6.88488	3.98879	5.41708	1.99403	5.72079	1.19019	3.9848	1.3877	5.0746	2.27309	6.53623	6.13793		12.5991	51.2191	10.9936	55.7731	12.7216	53.1698	11.2887	54.1376	10.5909	64.3159	11.0436	51.4192	12.0664	63.4681	13.8495	56.1007	12.0114	53.2873	14.7023	66.8017		1.68159	1.67086	1.78206	2.31804	1.58698	12.1496	1.96885	2.69796
4.59077	2.5344	4.91114	2.56847	5.78566	5.85053	5.50914	8.88109	6.87002	4.15876	5.41708	2.05419	5.79907	1.1949	3.9848	1.37139	5.08547	2.26766	6.53152	6.14518		12.6041	51.7668	10.9836	55.6356	12.5491	53.1698	11.2011	54.5902	10.5909	64.606	11.0811	51.4567	11.9164	63.128	13.837	56.4433	12.0114	53.1673	14.7173	66.0689		1.68744	1.6572	1.78937	2.32682	1.58698	12.1481	1.96787	2.67308
4.59077	2.54382	4.92129	2.546	5.79798	5.97593	5.495	8.9311	6.82617	4.28271	5.52001	2.06905	5.80451	1.19816	3.98661	1.36958	5.09344	2.26911	6.53261	6.1546		12.5966	52.0944	10.9761	55.503	12.449	53.2673	11.2261	54.8228	10.5759	64.7785	11.1036	51.4567	11.7788	62.9029	13.832	56.4783	11.9614	53.0597	14.7598	65.7663		1.68744	1.67086	1.7923	2.32633	1.58259	12.1476	1.94007	2.61992
4.59077	2.55433	4.93289	2.52715	5.82009	6.08502	5.495	8.98655	6.76564	4.30373	5.71463	2.06362	5.81466	1.19562	3.98661	1.37139	5.0967	2.26766	6.55109	6.15823		12.6091	52.0369	10.9836	55.7031	12.404	53.4949	11.2286	55.0854	10.5659	64.736	11.1286	51.4592	11.6663	62.8004	13.8295	56.4633	11.8939	53.0597	14.7998	65.6763		1.68695	1.685	1.79327	2.32633	1.58893	12.1467	1.92349	2.597
4.60562	2.56013	4.9405	2.52244	5.83386	6.19592	5.5066	9.0565	6.70874	4.30373	5.80849	2.04622	5.85416	1.19598	3.98951	1.37574	5.09344	2.25896	6.5558	6.15968		12.6291	51.8868	11.0161	56.2508	12.3615	53.5474	11.1286	55.2254	10.5709	64.816	11.1336	51.3817	11.5713	62.7954	13.837	56.3458	11.8914	53.0822	14.8073	65.6288		1.67623	1.68208	1.78547	2.32048	1.59771	12.1398	1.923	2.60042
4.62121	2.56158	4.94594	2.5373	5.83966	6.33509	5.52218	9.10579	6.6446	4.30445	5.82625	2.05166	5.89547	1.18656	3.97646	1.36125	5.08329	2.24881	6.55653	6.16149		12.6466	51.8293	11.0436	56.5434	12.3015	53.4799	11.0361	55.2329	10.5734	64.8761	11.1311	51.2016	11.5287	63.4656	13.8795	56.0082	11.9064	53.7049	14.8073	65.7688		1.6694	1.67525	1.78303	2.3273	1.59478	12.1384	1.9152	2.60139
4.61577	2.56484	4.94702	2.55143	5.85343	6.49274	5.52834	9.13623	6.58697	4.3117	5.8393	2.06579	5.90743	1.19888	3.95907	1.35074	5.0514	2.23178	6.56196	6.16222		12.6841	51.8318	11.0536	56.5208	12.2715	53.9875	11.0011	55.2204	10.5609	64.9911	11.1611	51.0841	11.5112	64.781	13.9395	55.8281	11.9064	55.318	14.7873	65.8564		1.67281	1.68354	1.77718	2.33218	1.59917	12.1384	1.91276	2.60383
4.61541	2.56774	4.93978	2.55288	5.88062	6.67359	5.53306	9.15797	6.56994	4.35302	5.84727	2.0734	5.90091	1.20214	3.91413	1.33696	4.99523	2.2296	6.55653	6.16439		12.7066	51.8118	10.9761	56.5158	12.294	54.9978	10.9611	55.2429	10.5609	65.3487	11.1661	51.0066	11.5087	66.5491	13.9795	55.7731	11.9114	57.3336	14.7723	65.8539		1.67281	1.67818	1.76694	2.32828	1.59917	12.1369	1.90496	2.5931
4.61469	2.571	4.94086	2.54346	5.91686	6.87944	5.53088	9.18117	6.57139	4.4168	5.84945	2.10457	5.89185	1.21519	3.85397	1.33153	4.95645	2.22779	6.54276	6.1662		12.7116	51.6418	10.826	56.5659	12.304	55.9932	10.886	55.5155	10.5609	65.7763	11.0911	51.0391	11.5012	68.3997	13.9845	55.7006	11.9264	59.0092	14.7873	65.8914		1.67574	1.66062	1.75036	2.32487	1.57283	12.1345	1.90252	2.59554
4.60309	2.57499	4.94521	2.51773	5.93135	7.07914	5.48703	9.20328	6.55037	4.47842	5.8451	2.14625	5.87627	1.22461	3.83983	1.33515	4.93216	2.22091	6.53804	6.16367		12.6991	51.4392	10.701	56.6434	12.249	56.5809	10.7585	56.1232	10.5609	65.9989	11.0211	51.6543	11.4712	69.7701	13.902	55.6631	11.9439	59.5918	14.8198	66.1365		1.685	1.65867	1.74255	2.31072	1.56405	12.133	1.89862	2.58627
4.59983	2.56992	4.94521	2.51338	5.9386	7.26288	5.41708	9.2243	6.46629	4.56322	5.83966	2.16328	5.86068	1.21229	3.84092	1.33552	4.90571	2.24519	6.53877	6.16222		12.6866	51.3117	10.6234	56.6909	12.2065	56.6434	10.5959	56.6209	10.5609	66.0614	11.0236	51.9844	11.4237	70.5379	13.712	55.6606	11.9239	59.2167	14.8348	66.4691		1.69915	1.65867	1.74353	2.31121	1.56503	12.1281	1.87082	2.5853
4.59983	2.56013	4.94521	2.51954	5.9589	7.418	5.35475	9.24858	6.41084	4.67267	5.84184	2.16328	5.85053	1.19816	3.82497	1.33552	4.90571	2.27708	6.53804	6.16149		12.6841	51.2491	10.5909	56.6884	12.2065	56.5709	10.4559	56.5634	10.5334	66.169	10.9961	51.8593	11.4062	70.5104	13.5169	55.6606	11.9814	58.9516	14.8098	66.5991		1.70256	1.65818	1.75279	2.30877	1.566	12.1237	1.84887	2.59017
4.60309	2.57571	4.95246	2.51954	5.97738	7.54919	5.32285	9.28518	6.41301	4.76291	5.84474	2.17415	5.89475	1.1949	3.79163	1.33552	4.91658	2.36044	6.53188	6.16149		12.6866	51.2191	10.5934	56.8434	12.184	56.4583	10.4534	56.6234	10.4984	66.364	10.9911	51.8768	11.4112	70.753	13.3593	55.6656	12.0039	59.0767	14.7323	66.5391		1.68695	1.65818	1.75523	2.30877	1.56503	12.1247	1.85131	2.59749
4.60925	2.57245	5.00682	2.51881	5.97883	7.68003	5.32177	9.32179	6.41011	4.83757	5.85198	2.17198	5.97883	1.19743	3.76046	1.34711	4.91586	2.708	6.48477	6.16149		12.6966	51.1816	10.6009	57.121	12.1564	56.5434	10.5859	56.6809	10.4859	66.409	11.0436	51.6368	11.4212	71.7708	13.2918	55.7906	12.0014	59.2167	14.5422	66.5766		1.67623	1.65086	1.75523	2.3078	1.56503	12.1218	1.84156	2.60188
4.6078	2.55542	5.03582	2.51338	5.98898	7.80941	5.32177	9.34426	6.40794	4.91513	5.86032	2.17017	6.00927	1.18112	3.74415	1.33515	4.88614	3.15885	6.40866	6.16222		12.6991	51.2541	10.6009	57.3486	12.1264	56.926	10.731	56.6209	10.4684	66.4041	11.1211	51.6418	11.4512	72.6786	13.4094	55.8556	12.0239	59.1467	14.2221	66.9567		1.6733	1.65135	1.75621	2.28926	1.57137	12.1203	1.81229	2.59505
4.6078	2.54926	5.03908	2.50758	6.02413	7.91596	5.31814	9.35114	6.40757	4.97565	5.86612	2.17017	6.00565	1.16445	3.73618	1.32066	4.7669	3.49771	6.37641	6.16222		12.6991	51.3867	10.5909	57.4236	12.0914	57.0135	10.756	56.4233	10.4559	66.1215	11.1686	52.1019	11.4612	73.2313	13.4394	55.8256	12.0714	58.9566	13.8595	67.1443		1.6733	1.6572	1.75328	2.26049	1.57137	12.1208	1.79913	2.5653
4.6049	2.53259	5.03328	2.50758	6.05313	7.99859	5.31415	9.35042	6.38438	5.03111	5.87083	2.17415	6.00565	1.18584	3.73002	1.38444	4.61396	3.94457	6.37169	6.16511		12.6891	51.1141	10.5834	57.3936	12.0964	56.7709	10.691	56.2983	10.4484	65.1411	11.1811	52.377	11.4312	73.5039	13.1968	55.7906	12.1364	58.8691	13.6819	67.1843		1.67818	1.66647	1.74255	2.23854	1.57186	12.1125	1.79913	2.5614
4.60635	2.46808	5.03364	2.50794	6.04153	8.06021	5.30944	9.35042	6.35394	5.12787	5.87156	2.2046	6.00094	1.22933	3.72603	1.46454	4.46899	4.49327	6.36481	6.16548		12.6541	50.869	10.5834	57.3286	12.1214	56.7809	10.721	56.0732	10.4384	64.1033	11.0311	52.3895	11.4512	73.6789	12.8317	55.7581	12.1264	58.8416	13.6869	67.1818		1.68939	1.66891	1.75084	2.23367	1.57527	12.1018	1.78986	2.5614
4.61795	2.39414	5.03038	2.50396	6.01181	8.11276	5.30075	9.34969	6.33509	5.24384	5.87554	2.26838	5.99224	1.24817	3.72712	1.54753	4.31931	4.75349	6.36734	6.16294		12.6041	50.814	10.5509	57.2461	12.1289	57.4461	10.8085	55.8956	10.4334	63.4456	10.6535	52.452	11.4437	73.8815	12.4015	55.7706	11.9714	58.8191	13.5594	67.1818		1.69963	1.66891	1.75426	2.21806	1.57478	12.0969	1.78206	2.56823
4.6444	2.36986	5.01842	2.49308	6.04117	8.15697	5.30401	9.34752	6.33147	5.35221	5.91178	2.39559	5.98898	1.25107	3.72785	1.72113	4.21965	4.78647	6.36626	6.15968		12.5766	50.784	10.4884	57.2011	12.1214	58.0663	10.886	55.8031	10.4334	63.088	10.4334	52.6621	11.3387	74.0015	12.0414	55.8706	11.7888	58.8341	13.2843	67.1943		1.69963	1.6694	1.75328	2.16441	1.57283	12.0959	1.80449	2.54921
4.67412	2.36334	5.00392	2.49453	6.14953	8.18669	5.31271	9.34426	6.33292	5.47326	5.93679	2.59492	5.9868	1.25035	3.72712	1.93097	4.1613	4.78249	6.36734	6.15968		12.5691	50.744	10.4884	57.1961	12.1189	58.449	10.9436	55.7631	10.4234	62.8054	10.4234	52.7096	11.2061	74.024	11.8939	56.0532	11.6963	58.9316	13.0217	67.2043		1.70159	1.66647	1.75182	2.11125	1.56503	12.0945	1.80205	2.54433
4.7187	2.34413	4.99523	2.492	6.22455	8.20626	5.3156	9.34208	6.33292	5.60264	5.9415	2.77504	5.96796	1.26194	3.72676	2.13066	4.10331	4.82598	6.36662	6.16367		12.5691	50.6039	10.4959	57.2686	12.1189	58.7216	10.876	55.7881	10.3884	62.5578	10.4659	52.6671	11.1086	74.024	11.8463	56.2132	11.6388	59.0192	12.8592	67.2043		1.70159	1.66354	1.75036	2.09418	1.56942	12.0925	1.80644	2.54384
4.78249	2.31042	4.98761	2.492	6.20969	8.21858	5.32177	9.34571	6.33364	5.71934	5.94875	2.91059	5.92664	1.28224	3.72929	2.37675	4.06598	4.97167	6.37206	6.18541		12.5716	50.4714	10.4259	57.4536	12.1189	58.669	10.786	55.4005	10.3709	62.5753	10.5159	52.6796	11.0236	74.0315	11.8088	56.2533	11.5713	59.1067	12.8317	67.2418		1.70159	1.66354	1.75084	2.08492	1.57722	12.0881	1.80985	2.52726
4.82453	2.27309	4.98218	2.48656	6.16367	8.22583	5.32648	9.35767	6.32965	5.83241	5.96723	3.01932	5.88859	1.32211	3.73872	2.60906	4.04569	5.10214	6.36879	6.22781		12.5766	50.714	10.3208	57.4436	12.1064	58.9216	10.781	54.7328	10.3784	61.9551	10.5359	52.6871	10.9085	73.9315	11.7938	56.2808	11.5613	59.2217	12.8317	67.3594		1.70159	1.65964	1.74645	2.05078	1.58356	12.0876	1.81912	2.50629
4.83612	2.2412	4.98363	2.48293	6.1209	8.23815	5.3272	9.36854	6.32965	5.92592	5.96796	3.07295	5.87445	1.36088	3.73074	2.72974	4.01307	5.22427	6.36118	6.25898		12.5666	50.9165	10.2208	57.3461	12.0789	59.5368	10.791	54.0025	10.3984	60.4671	10.5459	52.6796	10.7585	73.3738	11.7938	56.4333	11.5588	59.2917	12.8242	67.5544		1.70256	1.65379	1.74548	2.01859	1.57332	12.0876	1.8201	2.50629
4.8354	2.20931	4.98435	2.48438	6.06871	8.25591	5.33119	9.37615	6.3369	5.99623	5.9589	3.10195	5.87518	1.39785	3.72857	2.77976	3.98879	5.38954	6.36082	6.27348		12.5166	50.8515	10.1708	57.3161	12.0564	59.9645	10.741	53.5474	10.3984	58.9866	10.5659	52.4545	10.6635	72.4635	11.7838	56.7509	11.5437	59.2817	12.7616	67.5869		1.70256	1.65428	1.74889	1.99128	1.55625	12.0828	1.82302	2.50629
4.83214	2.16944	4.98363	2.48366	5.99913	8.26932	5.32793	9.37796	6.33763	6.08502	5.94766	3.14218	5.87554	1.42105	3.73256	2.79715	3.97646	5.50261	6.35792	6.28218		12.4916	50.794	10.1533	57.3286	11.9989	60.2496	10.6835	53.5424	10.4184	57.7587	10.6209	51.9569	10.6685	71.8508	11.7738	56.9435	11.5312	59.2242	12.6091	67.4844		1.70597	1.65574	1.74938	1.9825	1.566	12.0769	1.81668	2.50532
4.83395	2.12015	4.98653	2.48293	5.91758	8.28418	5.31234	9.37144	6.3369	6.17454	5.93752	3.15341	5.86757	1.42829	3.73074	2.79679	3.95907	5.56821	6.34632	6.28471		12.4991	50.804	10.1408	57.4111	11.9114	60.3496	10.681	53.4323	10.4659	57.1185	10.6885	51.5542	10.5309	71.8183	11.7963	57.091	11.5237	59.0842	12.459	67.4694		1.70744	1.63965	1.74743	1.97275	1.56991	12.0764	1.82839	2.51019
4.90317	2.08681	4.98761	2.47641	5.85488	8.3052	5.28154	9.35912	6.33074	6.226	5.94404	3.15703	5.85488	1.43337	3.70827	2.80259	3.93986	5.72115	6.33618	6.28544		12.4866	50.7815	10.1258	57.3961	11.8238	60.3021	10.6985	53.0772	10.4684	56.8384	10.7585	51.4192	10.0057	72.2309	11.8538	57.4136	11.5237	58.8341	12.3665	67.4694		1.69768	1.63575	1.74499	1.9547	1.57186	12.0535	1.84009	2.51556
5.08547	2.07268	4.98761	2.47822	5.84256	8.31825	5.24095	9.35513	6.28616	6.27058	5.96325	3.17044	5.84981	1.46925	3.69414	2.83122	3.93986	5.98137	6.31407	6.28544		12.439	50.7915	10.1258	57.2286	11.6913	60.227	10.7035	52.7071	10.4659	56.5434	10.811	51.4017	9.50058	72.6161	11.9114	57.9988	11.5212	58.7266	12.379	67.4944		1.69232	1.6494	1.74158	1.94202	1.57722	11.8384	1.84692	2.51653
5.17064	2.06869	4.98834	2.4775	5.85343	8.32151	5.1681	9.36057	6.26732	6.31733	5.98463	3.18965	5.85343	1.49353	3.6858	2.86964	3.94059	6.15352	6.29559	6.28544		12.364	50.829	10.1308	57.0385	11.5638	60.192	10.7035	52.477	10.5134	56.1882	10.876	51.4667	9.28051	72.7586	12.0014	58.0488	11.5212	58.8441	12.2815	67.5594		1.71475	1.64599	1.74645	1.9547	1.57722	11.3493	1.85033	2.51556
5.15505	2.06507	4.98906	2.47677	5.8451	8.32296	5.09562	9.36455	6.31951	6.35067	6.03283	3.24981	5.86068	1.50984	3.66442	2.9211	3.94059	6.28689	6.3003	6.2829		12.264	50.7815	10.1308	56.976	11.5237	60.1845	10.6885	52.4145	10.5509	56.0232	10.9335	51.5542	9.17798	72.7486	12.0314	58.4665	11.5112	58.8916	12.0239	67.6169		1.73134	1.6416	1.7484	1.94836	1.57722	10.8079	1.85033	2.51604
5.12135	2.05564	4.97094	2.48221	5.81212	8.3255	5.07786	9.36238	6.39598	6.37749	6.07886	3.35129	5.86757	1.53811	3.62637	2.96314	3.94385	6.4507	6.23941	6.2829		12.1765	50.829	10.1508	57.0385	11.5212	59.9244	10.6785	52.442	10.5509	55.9657	10.9561	51.5342	9.14297	72.5335	11.9789	59.6569	11.4937	58.8591	11.8639	67.4869		1.74402	1.64257	1.7484	1.91569	1.58064	10.3261	1.84741	2.51604
5.10903	2.03462	4.95065	2.492	5.73674	8.33166	5.06372	9.35912	6.48803	6.39525	6.08285	3.42776	5.88786	1.55732	3.57164	2.97872	3.94203	6.6098	6.16294	6.2829		12.1689	50.5289	10.1783	57.0485	11.5287	59.3318	10.6735	52.522	10.5509	55.7781	10.9511	51.5342	9.14297	72.1659	11.9714	60.1845	11.4937	58.7341	11.8313	67.1743		1.74402	1.65916	1.7484	1.90301	1.58015	9.95591	1.84741	2.51653
5.11446	1.99548	4.95065	2.49308	5.59394	8.34108	5.01842	9.35296	6.56378	6.3967	6.06799	3.45965	5.9049	1.56928	3.50713	2.98489	3.94131	6.81783	6.12851	6.28471		12.1664	49.9412	10.1933	57.031	11.5487	58.7816	10.6785	52.422	10.5809	55.8756	10.9185	51.6543	9.14297	71.9859	11.9914	60.1495	11.4937	58.5565	11.8914	66.9867		1.75036	1.65086	1.74499	1.90252	1.57917	9.77448	1.84838	2.51409
5.12316	1.97627	4.94992	2.50214	5.40621	8.34579	4.96551	9.34679	6.56849	6.40141	6.0553	3.48829	5.90091	1.59899	3.4611	2.99032	3.94276	7.14655	6.09734	6.28761		12.1639	49.7662	10.2333	57.3861	11.5387	58.3264	10.6985	52.1344	10.5459	56.2908	10.896	51.7668	9.14297	72.0784	11.9889	60.152	11.4937	58.4765	11.8764	66.9517		1.75231	1.65135	1.74499	1.8991	1.57917	9.72181	1.8674	2.51409
5.13802	1.97301	4.95101	2.51302	5.1739	8.34507	4.94702	9.34498	6.50361	6.40866	6.03356	3.53069	5.89946	1.62146	3.45567	3.00989	3.94059	7.41184	6.05784	6.28942		12.1639	49.9137	10.3108	58.589	11.5512	58.1364	10.756	51.8893	10.4234	56.7909	10.8935	51.7618	9.14797	72.1834	11.9839	60.152	11.4937	58.389	11.8138	67.0843		1.74255	1.66159	1.74011	1.88984	1.56796	9.71303	1.87423	2.51312
5.13403	1.96033	4.95391	2.51302	4.94521	8.34507	4.94992	9.34281	6.42823	6.4141	5.98463	3.57345	5.90164	1.62146	3.47343	3.0465	3.9453	7.5202	6.02812	6.28906		12.1514	50.1563	10.3759	59.8569	11.4737	58.3714	10.8385	51.6168	10.3309	57.6787	10.886	51.7493	9.15297	72.1159	11.9839	60.2145	11.5037	58.404	11.8188	67.0793		1.73768	1.66354	1.75084	1.88447	1.56503	9.70377	1.87765	2.5219
5.10431	1.95743	4.95101	2.51628	4.78792	8.34579	4.94159	9.34571	6.39308	6.42098	5.92519	3.62419	5.91178	1.62436	3.53141	3.10883	3.9453	7.55282	6.0158	6.2916		12.1264	50.4089	10.4184	60.4396	11.3737	58.549	10.8935	51.4567	10.2633	58.574	10.8785	51.7393	9.12296	71.9584	11.9839	60.3371	11.4987	58.6915	11.8563	67.0543		1.73816	1.66208	1.77669	1.87179	1.56503	9.52429	1.88691	2.52238
5.09199	1.95489	4.9039	2.52171	4.68354	8.34579	4.86838	9.34897	6.38909	6.42714	5.83568	3.68109	5.91758	1.63234	3.72857	3.20379	3.94385	7.55898	6.01	6.30791		12.0714	50.6264	10.4559	60.7122	11.2612	58.4715	10.8735	51.5967	10.2083	58.8291	10.8785	51.9394	9.01543	71.7133	11.9889	60.5421	11.3937	59.1717	11.7888	67.0593		1.74206	1.64599	1.78596	1.85619	1.54211	9.02928	1.88008	2.5336
5.09562	1.93459	4.86983	2.53657	4.61106	8.35195	4.76002	9.3631	6.39126	6.42823	5.73492	3.72313	5.91903	1.63234	3.97574	3.3339	3.95001	7.55898	5.99913	6.33219		11.9889	50.7265	10.4684	60.9673	11.1411	57.9513	10.7685	51.9294	10.2183	58.4665	10.856	52.0769	8.71533	71.5407	12.0039	60.6822	11.2161	59.4843	11.6163	67.0568		1.74011	1.64062	1.78791	1.84887	1.52309	8.41234	1.88008	2.53702
5.09888	1.91937	4.86983	2.56702	4.55887	8.36355	4.67159	9.39862	6.44454	6.42896	5.66425	3.79091	5.91903	1.63306	4.14173	3.51003	3.94928	7.55681	5.98064	6.37278		11.9389	50.7315	10.4684	60.9373	11.0686	57.6087	10.5609	52.1969	10.2333	57.9488	10.7785	52.1969	8.38272	71.4857	12.0664	60.5922	11.1011	59.6344	11.5237	67.0443		1.73768	1.64062	1.78011	1.84253	1.52504	7.77687	1.89715	2.5375
5.09054	1.91357	4.85171	2.59673	4.52662	8.3708	4.60925	9.45951	6.66199	6.42896	5.63055	3.90253	5.9165	1.66423	4.22508	3.69197	3.93805	7.55608	5.96796	6.40866		11.9589	51.0291	10.4659	61.1473	11.0736	57.7462	10.3959	52.3195	10.2333	57.6412	10.7485	52.5921	8.28519	71.3932	12.184	60.4521	11.0636	59.6994	11.4712	66.9992		1.73963	1.63526	1.77425	1.81571	1.51577	7.16188	1.92788	2.53116
5.09054	1.90198	4.75494	2.61993	4.48059	8.3737	4.55307	9.52837	6.99324	6.42714	5.62765	4.0051	5.9136	1.6954	4.23052	3.88115	3.93587	7.55681	5.96361	6.4141		11.9839	51.3667	10.4684	61.9901	11.1286	57.5637	10.3684	52.3495	10.2308	57.4236	10.756	52.9347	8.27519	71.2406	12.264	60.4571	11.0511	59.6994	11.4362	66.5766		1.73816	1.6338	1.77425	1.80059	1.47919	6.81366	1.96885	2.52677
5.08257	1.89364	4.62048	2.64639	4.41898	8.37442	4.51103	9.60629	7.27049	6.42896	5.61714	4.09969	5.9136	1.70156	4.18304	4.05185	3.93587	7.57166	5.9618	6.41627		11.8914	51.4692	10.4384	62.1952	11.1436	57.1811	10.3609	52.3845	10.2108	57.3286	10.756	52.9172	8.3102	71.1581	12.3315	60.4621	11.0111	59.7444	11.4437	65.8164		1.73816	1.63477	1.77425	1.79327	1.45969	6.73514	2.01762	2.53116
5.063	1.89183	4.54293	2.65436	4.41898	8.37442	4.47842	9.67225	7.38357	6.42968	5.56132	4.19682	5.91215	1.70337	4.14861	4.19138	3.93877	7.59486	5.95854	6.42424		11.7263	51.3167	10.3784	62.0726	11.1286	56.8985	10.3008	52.347	10.1908	57.3836	10.7585	52.8947	8.35021	71.0981	12.3665	60.4146	10.9135	59.7994	11.3462	65.2062		1.73572	1.6377	1.7762	1.78449	1.43774	6.72148	2.03956	2.53897
5.05684	1.89364	4.50016	2.65508	4.39723	8.37841	4.43565	9.69907	7.40314	6.42896	5.49428	4.26713	5.91033	1.71171	4.14861	4.31388	3.93805	7.59595	5.96325	6.41953		11.6013	50.919	10.3659	62.1777	11.0986	56.5609	10.1883	52.2119	10.1783	57.4561	10.761	52.8947	8.35021	71.1131	12.409	60.3871	10.7785	59.9194	10.9736	64.571		1.72646	1.63916	1.77815	1.77474	1.44262	6.71465	2.03956	2.54579
5.06481	1.89582	4.49799	2.65726	4.38237	8.38711	4.42079	9.69907	7.41329	6.42642	5.41309	4.30772	5.91432	1.71968	4.16565	4.43311	3.93914	7.59595	5.97122	6.42026		11.5337	50.6264	10.3559	62.4803	11.0886	56.0632	10.1058	52.2295	10.1508	57.5287	10.766	52.9372	8.35021	71.2331	12.4315	60.4046	10.746	60.2145	10.2683	63.4706		1.71719	1.64599	1.78157	1.7645	1.48163	6.71514	2.04151	2.56872
5.08583	1.89038	4.53677	2.66269	4.3889	8.38856	4.50741	9.72226	7.42126	6.42569	5.34895	4.35664	5.90417	1.72584	4.19138	4.53785	3.94276	7.59667	5.95636	6.43729		11.4912	50.4814	10.2983	62.8929	11.0911	55.6631	10.1033	52.2295	10.1358	57.5087	10.751	53.0097	8.35021	71.4232	12.414	60.4096	10.8285	60.5647	9.59561	62.5028		1.71914	1.65818	1.78303	1.7406	1.48602	6.71563	2.04688	2.58286
5.09888	1.87552	4.55017	2.66596	4.41064	8.39001	4.61396	9.74872	7.41582	6.42787	5.30691	4.42913	5.91033	1.73309	4.22726	4.62266	3.94276	7.59667	5.90888	6.4739		11.4637	50.1538	10.2483	63.133	11.0911	55.6531	10.1133	52.2595	10.1258	57.8463	10.721	53.2148	8.33521	71.9509	12.3715	60.3846	10.811	60.8097	9.33053	62.5278		1.72061	1.65916	1.77962	1.71134	1.48846	6.70636	2.03273	2.58627
5.07641	1.85994	4.55706	2.66596	4.43166	8.38928	4.6734	9.75887	7.41184	6.42787	5.26124	4.49001	5.92048	1.73599	4.2896	4.70312	3.94385	7.5974	5.89185	6.52645		11.4562	49.8412	10.2583	63.2055	11.0911	55.583	10.1208	52.242	10.0908	58.8441	10.6935	53.8225	8.33521	73.1888	12.3165	60.5622	10.771	60.8497	9.26051	62.8254		1.72158	1.65525	1.78596	1.68744	1.49041	6.67661	2.03273	2.59017
5.0148	1.85377	4.56793	2.66451	4.41753	8.39001	4.71544	9.76068	7.4151	6.42787	5.19311	4.53749	5.92229	1.73744	4.39506	4.76545	3.94203	7.62132	5.89185	6.59494		11.4537	49.7386	10.2583	63.153	11.0936	55.2804	10.1133	52.232	9.99824	59.4468	10.6935	53.8725	8.37022	74.6492	12.234	60.6247	10.816	60.8097	9.21049	62.5503		1.72256	1.65477	1.81571	1.65379	1.4909	6.66296	2.02591	2.59798
4.96949	1.85196	4.57047	2.66922	4.42007	8.39001	4.75748	9.74582	7.42054	6.42642	5.10903	4.60236	5.92302	1.74142	4.54148	4.79336	3.94385	7.68293	5.89076	6.68156		11.4762	49.7186	10.2533	63.0004	11.1111	55.0204	10.0933	52.0644	9.90571	59.4868	10.711	53.1773	8.42774	75.1444	12.1639	60.6247	10.8535	60.7372	9.16798	61.6275		1.72646	1.65672	1.80693	1.6216	1.49139	6.66296	2.02639	2.59798
4.94992	1.85124	4.59475	2.6761	4.4708	8.39254	4.79879	9.71537	7.42199	6.42569	5.02313	4.65854	5.92447	1.74541	4.70312	4.80822	3.95943	7.73765	5.88062	6.75296		11.4812	49.6661	10.2508	62.7804	11.1286	54.5402	10.0483	52.0344	9.8757	59.4693	10.711	52.467	8.49276	74.7768	12.1264	60.7497	10.8535	61.1123	9.14297	60.5146		1.72743	1.64599	1.79815	1.60161	1.49529	6.65808	2.02688	2.59164
4.93978	1.84979	4.59475	2.67284	4.53314	8.39544	4.85243	9.69725	7.42054	6.42569	4.93833	4.68499	5.92193	1.75157	4.85279	4.83069	3.95762	7.78368	5.87699	6.79355		11.3737	49.6761	10.2783	62.2427	11.1086	54.1926	9.98824	52.1194	9.89071	59.4593	10.721	52.0344	8.57528	74.7618	12.0889	61.1123	10.8485	61.525	9.08545	59.3918		1.72207	1.64209	1.79132	1.58649	1.49821	6.62492	2.01518	2.58432
4.93688	1.84689	4.56975	2.67212	4.55887	8.40016	4.92528	9.69254	7.42054	6.42316	4.86512	4.69659	5.91686	1.74324	4.93289	4.84772	3.95762	7.81485	5.87699	6.80986		11.2011	49.8312	10.2633	61.2024	11.0161	54.0525	9.98574	52.1519	9.91572	59.4418	10.6184	51.9669	8.68532	75.447	12.0564	61.2374	10.846	61.3749	9.01543	58.3039		1.71914	1.6416	1.78986	1.57917	1.49821	6.53811	2.00932	2.57798
4.93071	1.84508	4.54836	2.67284	4.54872	8.40269	4.96877	9.69834	7.41872	6.42243	4.81148	4.71073	5.91215	1.75157	4.96623	4.86258	3.95617	7.82427	5.87699	6.81711		11.0436	49.9587	10.1933	60.0545	10.811	53.835	9.97824	51.9594	9.92822	59.4543	10.4634	51.9869	8.78285	76.8299	12.0239	61.2599	10.8435	61.2849	9.00042	57.5862		1.72304	1.63428	1.79425	1.54552	1.49919	6.46349	2.00981	2.57798
4.92963	1.84363	4.54691	2.67284	4.52734	8.40342	4.97167	9.71537	7.41872	6.42243	4.81148	4.72631	5.88931	1.75157	4.97493	4.89701	3.9337	7.82971	5.86829	6.82472		10.9536	50.0112	10.1608	58.9566	10.6284	53.4198	9.98324	51.3367	9.91572	59.3893	10.3984	51.9294	8.77285	78.1704	11.9839	61.3874	10.8435	61.0523	9.01793	57.2686		1.72646	1.62941	1.79181	1.47334	1.50797	6.42447	1.98299	2.57506
4.92963	1.84363	4.54619	2.66668	4.51176	8.40632	4.99196	9.71864	7.43286	6.42098	4.82706	4.74516	5.84474	1.75157	4.97493	4.93216	3.90869	7.83043	5.86358	6.83088		10.9461	49.8712	10.1408	58.0388	10.6034	53.1623	10.0533	50.4289	9.89571	59.2242	10.4134	51.5342	8.73283	78.8306	11.9639	61.525	10.816	60.9448	9.05044	56.9085		1.71573	1.62941	1.79132	1.43725	1.51528	6.37863	1.96397	2.57652
4.92202	1.8429	4.52915	2.66523	4.49871	8.42589	5.06626	9.71682	7.46801	6.42243	4.85279	4.76364	5.84039	1.76317	4.97421	4.94304	3.88514	7.83116	5.85271	6.83269		10.9561	49.5511	10.1408	57.4711	10.6109	53.0697	10.2033	49.401	9.8657	59.1942	10.3884	50.3939	8.72533	79.1757	11.9689	61.525	10.671	61.2949	9.04544	56.7009		1.7167	1.62989	1.78937	1.45237	1.51723	6.33522	1.96348	2.57945
4.92057	1.84145	4.50958	2.66451	4.4853	8.46104	5.16303	9.71936	7.50317	6.42243	4.926	4.76545	5.848	1.76245	4.97565	4.95645	3.86085	7.83261	5.84945	6.83269		10.9436	49.186	10.1458	57.1586	10.5634	52.9322	10.3709	48.2482	9.8682	59.1342	10.3459	49.1685	8.78535	79.4808	11.9614	61.4499	10.5334	61.9026	8.99042	56.6934		1.72207	1.62989	1.78059	1.46212	1.51919	6.30255	1.9625	2.57701
4.91187	1.8429	4.50741	2.66668	4.49146	8.49366	5.21521	9.72625	7.51476	6.42171	4.9608	4.76618	5.83241	1.76788	4.97348	4.97022	3.84853	7.84674	5.84981	6.82798		10.926	48.5783	10.1808	57.071	10.4784	52.9822	10.5034	47.9055	9.89571	59.0392	10.3484	48.6633	8.96791	79.6483	11.9614	61.3674	10.4984	62.3452	8.96791	56.7609		1.72207	1.62941	1.80742	1.45676	1.52992	6.25865	1.9547	2.57603
4.8807	1.84761	4.50741	2.66741	4.52227	8.52881	5.21884	9.72407	7.49302	6.42171	4.96261	4.76908	5.80813	1.76498	4.97819	4.97674	3.8315	7.85363	5.84981	6.81856		10.926	48.0131	10.3058	57.0485	10.4134	53.3048	10.6284	48.0131	9.91572	59.1442	10.3684	48.5733	9.05544	79.7434	11.9914	61.3574	10.4959	62.6578	8.9404	56.941		1.72353	1.62453	1.82692	1.45774	1.53577	6.20891	1.94739	2.5692
4.85171	1.84761	4.51176	2.66596	4.54945	8.56687	5.21811	9.7248	7.42742	6.42026	4.97892	4.77161	5.79436	1.75701	4.99051	4.98725	3.81193	7.85544	5.84872	6.81856		10.916	48.0331	10.4959	56.7159	10.3884	53.4448	10.6985	47.698	9.90822	59.7594	10.3884	48.9309	8.84537	79.8109	12.0114	61.3149	10.5034	62.5853	8.85287	56.936		1.75767	1.60697	1.83717	1.45774	1.52992	6.1855	1.91325	2.57067
4.78792	1.85196	4.51103	2.65037	4.56358	8.58898	5.2221	9.72154	7.39553	6.41953	4.98363	4.77161	5.7998	1.761	4.99051	5.00284	3.80794	7.85761	5.848	6.82073		10.8185	48.1581	10.6635	56.4233	10.3984	53.4223	10.7085	47.5479	9.8507	60.1345	10.4059	49.7862	8.54527	79.8509	11.9714	60.9223	10.5034	61.9001	8.71533	56.8359		1.77815	1.6177	1.84253	1.45774	1.50748	6.18209	1.91422	2.56823
4.65781	1.85124	4.51103	2.65037	4.57119	8.59912	5.22137	9.7248	7.39553	6.41881	4.98653	4.77306	5.79798	1.76969	4.99776	5.01842	3.82135	7.85471	5.85271	6.82653		10.6485	48.1706	10.8435	56.2533	10.4359	53.3948	10.746	47.8405	9.74816	60.3396	10.4259	50.3513	8.41273	79.8609	11.9314	60.227	10.5034	61.1298	8.60029	56.6884		1.77718	1.61331	1.84594	1.44944	1.50358	6.18209	1.9113	2.57506
4.57808	1.84653	4.51103	2.65255	4.60309	8.60311	5.21739	9.73639	7.38357	6.42026	4.98979	4.77451	5.7998	1.77259	5.00465	5.03582	3.82968	7.86377	5.8567	6.82943		10.5934	48.1231	11.1486	56.2232	10.4559	53.4348	10.7885	48.4557	9.64563	60.7622	10.4459	49.8162	8.34271	79.8634	11.9214	59.6143	10.4984	60.5922	8.50276	56.3108		1.77328	1.6138	1.87228	1.40994	1.50504	6.17379	1.91032	2.57701
4.61577	1.84979	4.51103	2.65291	4.64114	8.60311	5.20978	9.73639	7.38357	6.42026	4.98906	4.7756	5.80523	1.77187	5.0061	5.04596	3.83005	7.86486	5.84111	6.8287		10.726	48.0906	11.3162	56.2758	10.4434	53.4649	10.8285	48.3682	9.58561	60.7847	10.3984	48.9659	8.28769	79.9459	11.9514	59.3318	10.4984	60.2771	8.37522	55.8206		1.76986	1.61136	1.91812	1.35044	1.49187	6.1577	1.92593	2.57749
4.77995	1.8661	4.51285	2.64892	4.68971	8.60311	5.19637	9.73168	7.37813	6.41881	4.98906	4.77524	5.80668	1.77187	5.02241	5.04669	3.82207	7.86631	5.80197	6.82943		10.8535	48.0656	11.2987	56.1982	10.4259	53.4523	10.8435	48.0256	9.5531	60.9423	10.2083	48.5032	8.25768	80.176	11.9639	59.3343	10.4984	60.0045	8.10763	55.6556		1.7684	1.61185	1.94007	1.33825	1.48407	6.1377	1.94348	2.57457
4.93978	1.8661	4.51357	2.64421	4.76618	8.60384	5.19311	9.72371	7.35639	6.41808	4.98906	4.77524	5.80596	1.76933	5.06771	5.04669	3.82207	7.86559	5.75703	6.83015		10.9285	48.0531	11.3362	55.9782	10.4159	53.4749	10.8285	47.9381	9.5531	61.8226	9.99574	48.1131	8.22267	80.7537	11.9739	59.4568	10.4859	59.7419	7.7	55.6556		1.76596	1.60892	1.9586	1.33776	1.49041	6.11576	1.93519	2.57603
4.98218	1.86537	4.51031	2.64711	4.82924	8.60202	5.23551	9.71827	7.34805	6.417	4.98725	4.7756	5.80668	1.77114	5.09489	5.04669	3.79779	7.88661	5.70158	6.82798		10.9461	47.9981	11.3362	55.7506	10.4259	53.4799	10.8085	48.1581	9.5556	62.2352	9.91822	47.5829	8.17515	81.3389	11.9739	59.2792	10.4959	59.7644	7.53745	55.6631		1.76108	1.60892	1.97714	1.33727	1.49724	6.10942	1.93519	2.57359
4.99305	1.87407	4.51031	2.66378	4.84083	8.6013	5.30473	9.70921	7.3524	6.417	4.98725	4.77705	5.80668	1.78455	5.09344	5.04741	3.72676	7.90763	5.66715	6.83088		10.9461	47.4779	11.3337	55.583	10.4384	53.4699	10.766	48.6408	9.5481	62.2227	9.93822	47.0678	8.21267	81.4264	11.9739	58.8391	10.5259	59.5943	7.59997	55.6706		1.76108	1.60405	1.98543	1.33337	1.50748	6.10991	1.95031	2.55994
4.99233	1.88712	4.50958	2.66813	4.83685	8.60311	5.36308	9.70341	7.36726	6.417	4.98906	4.78647	5.80668	1.7889	5.09199	5.04923	3.64521	7.90835	5.68273	6.83668		10.9536	46.9177	11.3437	55.4205	10.4359	53.4724	10.731	49.0034	9.5381	62.1352	9.94823	46.7152	8.17015	81.4239	11.9589	58.7141	10.5459	59.2842	7.63748	55.6556		1.75913	1.60063	1.97714	1.33337	1.54016	6.10796	1.95519	2.52141
4.98037	1.88893	4.49545	2.65363	4.86657	8.60311	5.4294	9.70341	7.38212	6.41627	4.98906	4.7872	5.80668	1.7889	5.09018	5.04995	3.61767	7.9098	5.70013	6.83668		10.9661	46.7127	11.3437	55.4755	10.4384	53.4223	10.7385	49.161	9.47558	62.0526	9.94573	46.7027	8.04761	81.4339	11.8964	58.7816	10.5034	59.2267	7.64248	55.593		1.74109	1.60161	1.98153	1.32606	1.54016	6.0982	1.95519	2.46532
4.97094	1.88784	4.49001	2.60616	4.93978	8.60528	5.50805	9.70124	7.38357	6.41808	4.98834	4.7901	5.80523	1.7889	5.08945	5.05068	3.61767	7.91161	5.67331	6.83559		10.9185	46.6076	11.3687	56.0832	10.4484	53.1973	10.766	49.2085	9.29802	62.0001	9.94573	46.7827	7.97009	81.5315	11.8739	58.7541	10.4334	59.3193	7.61247	55.0679		1.71231	1.59673	1.97957	1.32313	1.54016	6.09723	1.95275	2.40436
4.97493	1.88784	4.48929	2.52425	4.99668	8.60528	5.55408	9.69653	7.36182	6.41953	4.98979	4.79191	5.80197	1.79688	5.09018	5.05068	3.61223	7.91379	5.65628	6.83559		10.8535	46.5401	11.3962	57.021	10.3784	52.8497	10.711	49.176	9.12796	61.9726	9.95573	46.8202	7.93007	81.9441	11.8739	58.394	10.3659	59.5143	7.6975	54.0901		1.71134	1.59234	1.97909	1.31777	1.54503	6.00066	1.94934	2.32828
4.99523	1.88965	4.49001	2.42821	5.01842	8.60528	5.57038	9.69363	7.34334	6.41953	4.99051	4.79263	5.79835	1.79977	5.09018	5.05213	3.58179	7.91234	5.65882	6.83124		10.821	46.5501	11.4337	58.2614	10.0233	52.7871	10.5759	49.1409	9.04544	61.9926	9.96323	46.6877	7.91257	81.794	11.9114	57.9613	10.2383	59.7044	7.87255	54.3226		1.73036	1.5938	1.98153	1.31777	1.60063	5.82753	1.94934	2.25122
5.02639	1.90922	4.49183	2.36587	5.02096	8.61942	5.58633	9.69254	7.33935	6.41772	5.00066	4.79263	5.79907	1.80014	5.09199	5.05213	3.55062	7.93191	5.66171	6.82617		10.7985	46.5651	11.5187	60.072	9.51059	52.8722	10.5759	49.256	9.00542	61.9701	9.96573	46.6276	7.89006	81.5565	11.9739	57.7738	10.1108	59.7894	7.99259	56.3258		1.73914	1.59137	1.98835	1.33288	1.60648	5.67975	1.94934	2.20392
5.06445	1.91394	4.48313	2.32238	5.01842	8.65276	5.60699	9.68638	7.34008	6.41555	5.01298	4.79336	5.79364	1.7976	5.09743	5.05068	3.5296	7.95293	5.63453	6.82254		10.776	46.5376	11.5512	61.2449	9.19048	52.8296	10.6385	49.396	8.98542	61.65	9.94073	46.6076	7.87255	81.5065	12.0089	57.7662	10.0733	59.8194	8.04011	58.3589		1.75182	1.57625	1.9864	1.34654	1.606	5.54125	1.95178	2.18929
5.11519	1.91394	4.4853	2.26222	5.01407	8.6832	5.59684	9.67732	7.35168	6.41482	5.02313	4.79408	5.78276	1.7976	5.09815	5.05684	3.518	7.95982	5.52001	6.81167		10.6485	46.5351	11.4237	61.2349	9.10295	52.7021	10.6335	49.436	8.98041	61.1799	9.77317	46.5676	7.86255	81.4189	11.9414	57.8738	10.0708	59.8469	8.0001	58.9191		1.77425	1.55869	1.98348	1.3641	1.61039	5.44907	1.9508	2.17173
5.19238	1.91611	4.47914	2.20315	5.01407	8.72126	5.56277	9.66391	7.36182	6.41555	5.03872	4.79734	5.77479	1.79832	5.0967	5.05684	3.52743	7.96996	5.34677	6.7921		10.3108	46.5351	11.2487	61.2374	9.09545	53.2698	10.6435	49.5386	8.97791	60.8447	9.48558	46.4851	7.92257	81.2764	11.6188	57.7087	10.0808	59.7969	7.99009	58.6865		1.78206	1.59185	1.98299	1.38458	1.61819	5.43542	1.93519	2.16002
5.2453	1.92408	4.4824	2.17488	5.01335	8.76837	5.5403	9.64108	7.36255	6.4141	5.05829	4.80641	5.77261	1.80086	5.09417	5.05901	3.53141	7.98084	5.20869	6.76311		9.92822	46.5376	11.2662	61.59	9.10546	55.1804	10.6485	49.6961	8.95791	60.4621	9.253	46.2175	8.0101	81.2114	11.1961	57.5287	10.0658	59.8019	7.99009	58.7041		1.78401	1.61429	1.98153	1.38165	1.62209	5.43249	1.9269	2.13515
5.18078	1.92227	4.48784	2.14625	5.00284	8.79954	5.52617	9.63963	7.36436	6.4141	5.05974	4.81148	5.77008	1.79977	5.088	5.063	3.53214	7.98337	5.12715	6.69388		9.66564	46.5451	11.3962	63.158	9.10546	57.0835	10.6635	49.8062	8.91289	59.6419	9.10796	46.155	8.0126	81.2214	10.9661	57.4436	9.95573	60.3021	7.98009	58.479		1.80108	1.6138	1.98689	1.38409	1.61965	5.42956	1.92056	1.99518
4.99523	1.923	4.49146	2.12197	4.98508	8.80715	5.51204	9.6476	7.35566	6.4141	5.063	4.81293	5.75776	1.80376	5.08474	5.06227	3.53902	7.99896	5.11229	6.59023		9.51059	46.4576	11.5888	65.3637	9.10546	57.3336	10.7685	49.8512	8.87288	58.5515	9.01042	46.6151	7.98009	81.2139	10.906	57.3361	9.82819	60.8047	7.99259	58.3164		1.82351	1.60551	1.98738	1.39092	1.62307	5.43152	1.9191	1.92593
4.84772	1.923	4.47697	2.11798	4.97638	8.80715	5.51747	9.63564	7.34334	6.4141	5.06227	4.81293	5.73202	1.83203	5.08474	5.06481	3.52743	8.05187	5.13476	6.50978		9.45807	46.3225	11.8463	66.149	9.07545	57.0985	10.8635	49.8512	8.85037	58.2564	8.91039	46.8077	7.97759	81.1914	10.876	57.4336	9.78067	60.8948	8.0001	58.3239		1.83522	1.60258	1.98787	1.3958	1.62209	5.43152	1.92398	1.92446
4.76545	1.92408	4.45667	2.11798	4.97421	8.81513	5.53994	9.62187	7.33138	6.4141	5.05358	4.8151	5.70992	1.87081	5.08474	5.06227	3.47995	8.08231	5.13331	6.4025		9.45557	46.2125	12.204	66.2815	9.05044	57.0585	10.9035	49.8362	8.83287	58.1739	8.78285	46.8177	7.98009	81.1513	10.8585	57.3961	9.76317	60.8948	7.99259	58.3264		1.85521	1.60356	1.9825	1.3958	1.62111	5.38713	1.92446	1.92105
4.70058	1.92082	4.46066	2.12015	4.96804	8.8202	5.54647	9.6226	7.32703	6.41881	5.05358	4.8151	5.69977	1.87407	5.08402	5.07568	3.43211	8.08231	5.11845	6.22383		9.44557	46.0399	12.6341	66.5566	9.07044	57.061	10.886	49.5386	8.82536	57.9113	8.66531	46.8677	7.97009	81.1438	10.8635	57.0885	9.76317	60.8948	7.94508	57.7762		1.87618	1.60063	1.98201	1.39677	1.61916	5.10573	1.9191	1.92739
4.67811	1.91937	4.494	2.12341	4.97203	8.82274	5.54502	9.62187	7.33247	6.42026	5.01153	4.81583	5.69832	1.86718	5.09018	5.10033	3.39551	8.0805	5.10903	6.08031		9.42556	45.9199	13.0017	66.8067	9.08295	57.5412	10.8385	49.4711	8.87788	58.0013	8.54527	46.8302	7.95008	81.1338	10.8535	57.081	9.77317	60.8573	7.87005	56.8259		1.87618	1.59819	1.98543	1.39629	1.61429	4.47123	1.91764	1.92983
4.68753	1.91212	4.52118	2.11798	4.99051	8.826	5.52363	9.62477	7.33319	6.42171	4.95862	4.81655	5.69542	1.86465	5.10105	5.11772	3.37086	8.0805	5.10613	6.01507		9.37304	46.4276	13.2468	67.0668	9.05544	58.409	10.781	49.3185	8.86288	58.0989	8.3102	46.9102	7.91257	81.0713	10.8385	57.156	9.77817	60.8197	7.86505	56.5984		1.87716	1.60453	1.97762	1.39629	1.61526	3.92599	1.91959	1.92983
4.69442	1.90125	4.52227	2.11798	5.04343	8.83216	5.48087	9.62477	7.33319	6.42497	4.92818	4.81365	5.69542	1.86247	5.10105	5.13331	3.35057	8.08775	5.10141	5.98535		9.31802	47.2803	13.3893	67.1293	9.01793	58.3264	10.736	49.0209	8.72783	57.9338	8.11513	46.9202	7.90006	81.0563	10.8285	56.8935	9.77067	60.8172	7.93007	57.2786		1.87618	1.6255	1.96885	1.3958	1.61429	3.68018	1.92008	1.93324
4.71145	1.88096	4.51502	2.10856	5.10214	8.84231	5.45187	9.62405	7.33464	6.43113	4.87454	4.80641	5.68201	1.85994	5.07931	5.1449	3.34875	8.10007	5.09417	5.97992		9.30802	48.0606	13.4869	66.6741	8.9329	58.0463	10.711	48.9934	8.50026	57.4261	8.10763	47.0153	7.89506	81.0738	10.821	56.3983	9.78067	60.8598	8.0201	58.439		1.87472	1.63623	1.96836	1.39482	1.61087	3.52949	1.923	1.93617
4.72486	1.86139	4.51285	2.10312	5.11374	8.84702	5.44281	9.62586	7.33247	6.43258	4.78538	4.80641	5.66389	1.85849	5.05068	5.1652	3.34875	8.10007	5.10141	5.98064		9.35053	49.266	13.5944	66.4141	8.77285	57.9613	10.701	49.166	8.23767	57.4361	8.11013	47.868	7.89506	81.1313	10.821	56.3308	9.80318	60.9673	8.08012	58.8916		1.87277	1.64452	1.95031	1.4075	1.61185	3.33587	1.92593	1.943
4.7216	1.85849	4.51031	2.10493	5.09743	8.84448	5.44354	9.62948	7.34878	6.43258	4.73428	4.83069	5.66316	1.85305	5.04198	5.20036	3.35202	8.11348	5.11519	5.98934		9.39055	50.9415	13.7245	66.3565	8.6178	58.0038	10.6935	49.3235	8.15515	57.4937	8.08012	48.7958	7.90256	81.2789	10.8185	56.6834	9.81318	61.0748	8.10763	58.8991		1.86935	1.65867	1.95226	1.40945	1.61916	3.15201	1.92837	1.94641
4.72414	1.85377	4.48784	2.10022	5.08945	8.83759	5.44209	9.62948	7.33682	6.43258	4.7303	4.86113	5.66316	1.85051	5.04198	5.21195	3.37086	8.13813	5.11229	5.99297		9.40055	52.1019	13.832	66.249	8.53527	58.0588	10.6835	49.4736	8.16515	57.4561	7.98759	49.0734	7.91257	81.5115	10.8185	56.926	9.81318	61.1774	8.11763	58.8616		1.86935	1.65477	1.96397	1.41287	1.62355	3.04227	1.93471	1.93812
4.75204	1.83348	4.44036	2.08427	5.09199	8.83615	5.441	9.62731	7.22012	6.43041	4.72559	4.87055	5.66316	1.84906	5.04343	5.21123	3.4129	8.1461	5.06445	5.99913		9.39805	52.417	13.917	66.0589	8.53777	58.0513	10.6685	49.4811	8.17515	57.4636	7.85755	49.0709	7.92007	81.5365	10.816	56.9735	9.80818	61.2474	8.13514	58.8591		1.86935	1.65135	1.97323	1.42165	1.62209	2.99692	1.93129	1.93178
4.86258	1.83094	4.39578	2.04477	5.09815	8.83506	5.43339	9.62948	7.10378	6.42896	4.70312	4.87273	5.66389	1.84761	5.04415	5.21521	3.41363	8.14827	4.86838	6.01181		9.39805	52.357	14.0145	65.9839	8.68532	58.0688	10.6535	49.7762	8.18516	57.4661	7.80253	49.0634	7.92257	81.1063	10.816	56.916	9.74066	61.2549	8.15765	58.8816		1.86984	1.65525	1.98494	1.41482	1.6177	2.99838	1.92934	1.93032
5.02567	1.82659	4.34215	2.0165	5.10504	8.84086	5.40077	9.63202	7.01209	6.42968	4.69369	4.8633	5.65084	1.85522	5.0427	5.22137	3.41109	8.14827	4.5393	6.01942		9.36304	52.3695	14.1221	66.119	8.80536	58.1289	10.6485	49.9987	8.18766	57.4812	7.80253	49.2085	7.92257	80.8112	10.8185	56.7809	9.64313	61.2574	8.17765	58.9516		1.8796	1.65623	1.99616	1.41043	1.61087	2.97058	1.9269	1.92203
5.14744	1.80521	4.26713	2.00418	5.10685	8.83615	5.38338	9.63202	6.85444	6.43113	4.69587	4.84881	5.61025	1.85522	5.03908	5.22355	3.40203	8.15697	4.26096	6.02957		9.31302	52.3545	14.2121	66.3665	8.79035	58.0964	10.641	50.0487	8.18766	57.4611	7.80753	49.181	7.89006	80.6712	10.8085	57.1861	9.59311	61.2024	8.18766	59.1717		1.89374	1.65672	2.00445	1.41092	1.61282	2.81452	1.92495	1.92885
5.20325	1.79543	4.18667	1.99657	5.09272	8.82346	5.39679	9.63274	6.65329	6.43113	4.69043	4.84808	5.54248	1.85595	5.03727	5.22826	3.37847	8.15697	4.0417	6.05059		9.28301	52.6921	14.2721	66.6266	8.76534	57.9788	10.6385	50.2738	8.18766	57.4511	7.80753	49.2535	7.85755	80.3136	10.801	57.9238	9.57811	61.1974	8.22767	59.1817		1.88155	1.65672	2.01371	1.40945	1.61624	2.57164	1.90935	1.94105
5.21956	1.7976	4.15405	1.97446	5.06626	8.81947	5.41309	9.62876	6.57755	6.43113	4.68173	4.84953	5.46456	1.85667	5.03872	5.23841	3.38246	8.15878	3.92029	6.03356		9.27301	54.06	14.3322	66.8692	8.76034	57.8863	10.6385	50.5364	8.20266	57.6062	7.80753	49.3835	7.85255	80.3386	10.7885	58.1689	9.58311	61.2499	8.37272	59.1192		1.88886	1.65379	2.02444	1.40506	1.62745	2.38193	1.89618	1.94105
5.22355	1.79905	4.1526	1.94945	5.03654	8.81947	5.42179	9.62658	6.57755	6.43113	4.68282	4.84953	5.40548	1.86392	5.03328	5.24167	3.40022	8.16784	3.92246	5.94948		9.26551	55.2304	14.3997	67.0318	8.73784	57.7362	10.6234	50.754	8.20266	57.7762	7.83504	49.3935	7.85255	79.8184	10.806	57.7938	9.61812	61.0598	8.54027	58.9916		1.8952	1.65379	2.02883	1.40604	1.64794	2.25903	1.8991	1.9469
5.22283	1.80449	4.15333	1.93967	5.01226	8.81947	5.4381	9.62731	6.57392	6.43367	4.68717	4.85026	5.38881	1.86465	5.01081	5.24457	3.39623	8.16241	3.88042	5.84655		9.27551	55.4305	14.4672	67.1393	8.74284	57.5112	10.5959	50.829	8.15515	57.8613	7.91507	49.296	7.84255	78.6055	10.8185	56.7459	9.69315	60.3746	8.58028	59.0542		1.87667	1.66159	2.0342	1.4075	1.6694	2.21855	1.90935	1.92008
5.21739	1.80231	4.15949	1.93858	4.99921	8.81802	5.4381	9.62948	6.52246	6.43802	4.69514	4.85642	5.3841	1.86537	4.96877	5.26197	3.39261	8.15552	3.79924	5.70231		9.30802	55.448	14.5322	67.1818	8.74284	57.5337	10.5809	50.829	8.07762	58.2239	7.96509	49.1209	7.81254	77.5827	10.8285	55.428	9.77817	59.3092	8.57778	59.0142		1.87667	1.66159	2.03468	1.41238	1.69866	2.23367	1.91276	1.90154
5.20978	1.79977	4.16565	1.94184	4.99776	8.81513	5.40222	9.63021	6.42714	6.43729	4.69985	4.86512	5.36779	1.86139	4.93071	5.28444	3.40276	8.15154	3.70284	5.49971		9.33053	55.4955	14.5622	67.1168	8.74284	57.5637	10.6109	50.814	8.0176	59.4093	7.98759	48.9709	7.75002	77.0375	10.8285	54.4077	9.90071	58.604	8.65281	59.0592		1.8835	1.66354	2.03371	1.41092	1.73377	2.22781	1.89423	1.89764
5.21195	1.79506	4.16202	1.94728	4.9974	8.81404	5.37939	9.63673	6.36191	6.43729	4.70058	4.86657	5.36779	1.85051	4.91332	5.29785	3.4042	8.14827	3.49916	5.32503		9.36304	55.5455	14.5747	67.0017	8.78035	57.5637	10.6585	50.799	8.02761	60.4171	7.99009	48.8459	7.67999	76.8174	10.7785	53.935	10.0233	58.444	8.75284	59.1542		1.88252	1.66452	2.04444	1.40019	1.74402	2.20538	1.89423	1.87911
5.20325	1.78745	4.16021	1.95272	4.9974	8.81259	5.40077	9.65775	6.3253	6.43874	4.7013	4.86584	5.39207	1.85233	4.901	5.31017	3.45784	8.15552	3.25598	5.19419		9.37304	55.538	14.6047	66.9967	8.82036	57.6362	10.7135	50.7415	8.11013	60.7472	7.97259	48.7458	7.67749	76.8024	10.6635	53.805	10.0733	58.414	8.81286	59.3893		1.88252	1.66696	2.05078	1.38702	1.74402	2.15515	1.89862	1.84741
5.17462	1.78818	4.16021	1.95272	4.9974	8.81331	5.42397	9.67623	6.29015	6.43874	4.6984	4.86258	5.41636	1.8545	4.88396	5.31343	3.55461	8.16712	3.13456	5.03727		9.38305	55.5155	14.6423	67.0318	8.84037	57.9588	10.766	50.5964	8.16765	60.7872	7.96509	48.7708	7.67999	76.8074	10.5159	53.8075	10.1008	58.4015	8.86788	59.5468		1.88008	1.65623	2.02249	1.37629	1.74353	2.0737	1.89862	1.82839
5.16737	1.79216	4.1613	1.95525	4.99994	8.81331	5.43629	9.67805	6.23724	6.4391	4.69587	4.86367	5.40766	1.85051	4.87671	5.31271	3.67095	8.17183	3.11971	4.86113		9.39305	55.6431	14.6873	67.1618	8.89289	58.2539	10.7885	50.5589	8.16765	60.9173	7.96509	48.9034	7.67999	76.8074	10.4134	53.7424	10.1008	57.9538	8.91039	59.4693		1.88008	1.63428	2.00493	1.3641	1.74011	1.97275	1.89862	1.83229
5.18223	1.79289	4.15043	1.9451	5.00682	8.81331	5.44354	9.67732	6.13395	6.44382	4.69587	4.86584	5.38338	1.85196	4.87454	5.31814	3.74633	8.17111	3.1969	4.73428		9.37804	55.8656	14.7798	67.2718	8.97041	58.3914	10.8085	51.1041	8.16765	60.8497	7.94258	48.8884	7.66749	76.8224	10.3584	52.3995	9.98574	56.8134	8.88788	59.3318		1.88008	1.62063	2.00152	1.36312	1.73865	1.83668	1.89862	1.83229
5.20652	1.80014	4.11817	1.93786	5.00936	8.81331	5.44354	9.68022	5.98354	6.44744	4.68572	4.86802	5.36852	1.85305	4.87382	5.31887	3.75901	8.17111	3.30599	4.62809		9.32053	55.7731	14.8998	67.2043	9.00792	58.479	10.8185	52.282	8.16515	60.8648	7.93007	48.3882	7.62998	76.8875	10.3183	50.3738	9.90071	56.0282	8.81286	58.9966		1.88008	1.61429	1.99079	1.36312	1.74255	1.78206	1.8952	1.8162
5.22137	1.80847	4.08157	1.93713	4.99849	8.81404	5.43883	9.68421	5.86974	6.44889	4.68753	4.86729	5.36779	1.85377	4.86983	5.31814	3.75793	8.16639	3.29367	4.51502		9.19298	55.4455	14.9323	67.0067	9.00542	58.7466	10.821	53.7299	8.16515	61.8226	7.93257	47.6755	7.59997	76.9625	10.2708	49.7186	9.88071	55.8806	8.74534	58.0088		1.86448	1.62111	1.95714	1.37092	1.74304	1.81668	1.89618	1.81034
5.21993	1.82478	4.02177	1.93713	4.97203	8.81658	5.43194	9.68711	5.81683	6.44925	4.69116	4.87382	5.36489	1.85921	4.83612	5.31778	3.76191	8.17328	3.32846	4.44036		8.9429	55.0054	14.8748	67.0092	8.84537	59.0192	10.826	53.945	8.16765	62.5403	7.94258	47.773	7.59747	77.0175	10.2283	49.5986	9.8682	55.7531	8.74534	56.6109		1.85619	1.62111	1.92739	1.37239	1.74402	1.84351	1.89764	1.804
5.22065	1.83493	3.86484	1.93568	4.97203	8.81513	5.43085	9.69182	5.7911	6.4507	4.69369	4.89157	5.30872	1.8748	4.80677	5.31778	3.78692	8.18053	3.37086	4.38709		8.60029	54.5677	14.7773	67.1468	8.54027	59.0667	10.8285	53.5049	8.18015	62.8629	7.95258	47.6355	7.59747	77.075	10.1733	49.2385	9.8607	55.6731	8.86038	55.598		1.8557	1.61039	1.90837	1.37336	1.73426	1.88155	1.90008	1.78401
5.21195	1.83638	3.67167	1.94039	4.9829	8.81658	5.43085	9.68783	5.78965	6.45143	4.70384	4.90498	5.22899	1.88494	4.80024	5.31778	3.8025	8.1798	3.41906	4.30627		8.24768	54.4377	14.6898	67.3544	8.28519	59.0542	10.836	53.2798	8.16765	63.7207	7.96509	47.3379	7.58996	77.025	10.1258	48.7483	9.8607	55.7906	9.00042	54.8928		1.8557	1.61039	1.89959	1.36702	1.73426	1.943	1.91569	1.78401
5.19238	1.82877	3.46908	1.948	4.9829	8.81585	5.42469	9.68348	5.82009	6.45143	4.69804	4.91259	5.2018	1.88096	4.79408	5.31814	3.80794	8.18053	3.46328	4.23306		8.0076	54.4302	14.5897	67.6219	8.04261	59.0792	10.836	53.2398	8.15515	64.1833	8.0001	47.3579	7.58746	77.2201	10.1158	48.5683	9.8657	56.0532	9.04544	54.5977		1.8557	1.59917	1.88252	1.35386	1.73524	2.00445	1.92056	1.83326
5.18368	1.82333	3.17806	1.948	4.98363	8.81585	5.41599	9.67732	5.84256	6.4507	4.68173	4.91876	5.19166	1.89183	4.78647	5.31887	3.82968	8.18415	3.46183	4.19174		7.91007	54.2151	14.4947	67.782	7.83254	59.2217	10.836	53.6174	8.16765	64.1733	8.09763	47.3504	7.61997	77.9153	10.1158	49.0934	9.89571	55.9957	9.02043	54.6877		1.85277	1.58503	1.87813	1.35824	1.74158	1.99664	1.92203	1.8318
5.17462	1.82261	2.98344	1.94945	4.97638	8.81585	5.42179	9.66137	5.84111	6.45143	4.67557	4.9376	5.18622	1.88893	4.7872	5.32285	3.87354	8.19213	3.46908	4.13158		7.91007	53.7775	14.4497	67.877	7.78503	59.2742	10.836	54.7628	8.20766	64.0958	8.19766	47.3504	7.65498	78.4755	10.0908	49.9437	9.89571	55.9081	8.97541	54.7228		1.84887	1.60502	1.89179	1.36117	1.74109	1.99323	1.92203	1.80644
5.17861	1.82261	2.95227	1.9567	4.9463	8.81513	5.41998	9.64978	5.83966	6.45469	4.69913	4.98037	5.1884	1.91212	4.77524	5.31887	3.88224	8.203	3.46727	4.04967		7.92007	53.2948	14.4297	67.937	7.78503	59.1192	10.831	55.408	8.24768	63.153	8.22767	47.3579	7.67749	78.723	10.0583	50.5064	9.74816	55.9006	8.98542	54.9578		1.84546	1.63087	1.89423	1.35971	1.74158	2.00152	1.92008	1.7762
5.18368	1.82188	2.93632	1.95272	4.91114	8.81513	5.41853	9.61933	5.8451	6.45614	4.78865	5.01226	5.2018	1.92698	4.76545	5.31343	3.8768	8.20626	3.43139	4.00147		7.91507	52.5696	14.3897	67.927	7.78753	59.1642	10.896	55.533	8.27269	61.8751	8.22767	47.2703	7.7	78.618	10.0383	50.7215	9.50558	55.8306	8.98542	55.338		1.84887	1.60892	1.89667	1.36312	1.74402	2.01762	1.91374	1.78352
5.17861	1.82333	2.89356	1.94184	4.88215	8.81585	5.41636	9.51894	5.8451	6.45541	4.84555	5.01081	5.19238	1.92481	4.76074	5.30546	3.87136	8.21061	3.36977	3.98661		7.92507	51.2841	14.3747	67.9445	7.79503	59.3993	11.0986	55.6756	8.28769	61.2999	8.22267	47.1753	7.74001	78.2679	10.0132	50.7265	9.29051	56.0507	8.98041	55.578		1.84887	1.58893	1.89813	1.37629	1.74402	2.01957	1.9113	1.78352
5.17825	1.82877	2.85949	1.92227	4.87526	8.81513	5.40621	9.35839	5.8451	6.45614	4.85098	4.99849	5.1855	1.92553	4.74262	5.29458	3.86013	8.22474	3.31215	3.97248		7.94258	50.6614	14.3747	67.9095	7.80503	59.6444	11.3387	55.8356	8.25268	61.2074	8.21517	47.4004	7.74001	78.2179	10.0158	50.7815	9.17798	56.1332	8.99042	55.563		1.84838	1.60014	1.90203	1.38361	1.75474	2.022	1.9113	1.78401
5.17462	1.83275	2.84282	1.89509	4.90462	8.81186	5.41056	9.17138	5.86829	6.45686	4.8633	4.99196	5.18405	1.923	4.7216	5.29603	3.85397	8.21713	3.2654	3.95073		7.96509	50.879	14.3697	67.817	7.82754	59.8294	11.5437	55.8281	8.10513	61.2074	8.20766	47.5679	7.7175	78.4655	10.0383	51.3292	9.15547	55.9357	9.01543	55.6531		1.86545	1.6138	1.90886	1.39141	1.76499	2.02786	1.91812	1.78449
5.16194	1.83348	2.83738	1.88096	4.92057	8.81114	5.42397	8.95357	5.9502	6.45469	4.87055	4.98979	5.18151	1.93242	4.71218	5.30256	3.84781	8.19285	3.24293	3.93986		8.0026	50.6089	14.3697	67.832	7.87506	59.9194	11.7163	55.7056	7.87005	61.1974	8.19766	48.0731	7.705	78.578	10.0082	52.3695	9.15797	55.8856	9.05794	55.7281		1.90788	1.62745	1.90203	1.3958	1.76401	2.03371	1.92349	1.78401
5.15288	1.82804	2.85296	1.88096	4.91658	8.81404	5.42542	8.67849	6.02196	6.45288	4.87273	4.98906	5.17861	1.94583	4.7187	5.30473	3.83548	8.17654	3.22807	3.93515		7.97759	50.9715	14.3697	68.0046	7.92007	59.9294	11.8413	55.7831	7.64248	61.1523	8.16015	48.8584	7.67749	78.3904	9.8682	52.7946	9.16297	55.8856	9.11296	55.9357		1.9113	1.6377	1.90837	1.39482	1.75621	2.03225	1.92203	1.78742
5.13548	1.82116	2.87036	1.88096	4.91114	8.8289	5.41998	8.30266	6.02885	6.45215	4.8691	4.9829	5.17933	1.94945	4.73791	5.30546	3.83548	8.17111	3.21865	3.90761		7.82504	51.9043	14.3697	68.3322	7.92007	59.947	11.9139	56.0182	7.53995	61.1699	8.09513	48.6233	7.65498	78.423	9.74316	52.447	9.15547	55.8856	9.19548	55.9832		1.89276	1.65916	1.90886	1.39433	1.75621	2.04736	1.93861	1.78937
5.12461	1.82261	2.88522	1.90053	4.90643	8.84448	5.40838	7.9388	6.02486	6.45215	4.8691	4.96551	5.18368	1.95054	4.73501	5.30256	3.83838	8.17111	3.23894	3.87209		7.66999	51.9544	14.3121	68.5773	7.90006	59.5543	11.9514	56.2583	7.52494	61.3424	8.0201	49.361	7.64248	78.5805	9.66564	51.8793	9.16297	55.9006	9.28551	55.7306		1.89276	1.69427	1.91764	1.39433	1.75377	2.07614	1.95909	1.79035
5.14817	1.82261	2.90225	1.91756	4.89085	8.85064	5.38519	7.75324	6.11619	6.4536	4.86729	4.96007	5.18368	1.95199	4.73102	5.30219	3.83838	8.1914	3.25706	3.87136		7.63998	52.6421	14.2421	68.1721	7.85755	59.4168	11.9164	56.4458	7.52994	61.7	7.95508	49.6886	7.65498	78.3629	9.59311	51.3267	9.12546	55.9982	9.32053	55.4855		1.91178	1.71524	1.9113	1.39385	1.75279	2.08297	1.9586	1.78157
5.16194	1.82333	2.89827	1.91539	4.87599	8.85318	5.36308	7.6793	6.27928	6.45904	4.86512	4.96478	5.18477	1.95416	4.72957	5.30219	3.7996	8.21713	3.26467	3.8681		7.64998	53.7149	14.1996	67.6745	7.83504	59.6319	11.8563	56.5008	7.52994	62.3627	7.93007	49.6861	7.71	78.493	9.5431	50.9515	8.9479	55.9382	9.33803	54.9553		1.9308	1.70841	1.91861	1.39433	1.7723	2.08931	1.94007	1.78693
5.16194	1.80304	2.88051	1.90669	4.86512	8.851	5.35547	7.65647	6.35792	6.46012	4.80423	4.97094	5.18223	1.94982	4.72305	5.30328	3.72168	8.23344	3.26467	3.8681		7.63748	53.6849	14.1746	67.6144	7.82254	59.7819	11.8338	56.4958	7.48243	63.2605	7.95008	49.6786	7.80753	78.9331	9.53559	50.829	8.75034	55.4855	9.35053	54.4102		1.89228	1.70012	1.92008	1.40653	1.75182	2.11711	1.92203	1.78791
5.15759	1.75955	2.8671	1.91901	4.85896	8.85173	5.35547	7.6543	6.37169	6.4623	4.68354	4.99124	5.18296	1.95416	4.71689	5.30473	3.66913	8.24685	3.27228	3.86665		7.62748	53.5049	14.1621	67.5794	7.75752	59.8494	11.8438	56.5709	7.44242	64.2283	7.96008	49.6761	7.86255	79.1432	9.59811	50.989	8.6378	55.2229	9.35804	54.1776		1.87374	1.70012	1.92203	1.4075	1.70695	2.14442	1.92398	1.79181
5.15759	1.74614	2.85478	1.91394	4.87345	8.84992	5.35366	7.66191	6.38112	6.46302	4.60236	4.99994	5.18368	1.96069	4.70928	5.30256	3.65065	8.24105	3.26069	3.86556		7.61247	53.4423	14.1596	67.732	7.67999	59.6319	11.8639	56.5459	7.50243	64.8661	7.96008	49.5861	7.85255	78.9881	9.67064	51.1916	8.60529	55.2104	9.34053	54.0876		1.87374	1.69817	1.94056	1.40263	1.70695	2.14052	1.9191	1.79766
5.15723	1.74142	2.83811	1.90669	4.88215	8.84992	5.32285	7.65357	6.39779	6.4623	4.55887	5.00066	5.18767	1.96033	4.69116	5.30546	3.64413	8.23127	3.26794	3.85397		7.59246	53.3273	14.1596	68.0471	7.66749	59.2392	11.8463	56.6509	7.64248	65.0786	7.96258	49.5886	7.84255	78.668	9.69565	51.1266	8.60029	54.8478	9.34053	54.0775		1.87374	1.70402	1.97031	1.39433	1.71475	2.141	1.90252	1.79913
5.15433	1.72439	2.83811	1.90922	4.8836	8.85064	5.16846	7.59196	6.40612	6.46157	4.52843	5.00139	5.21521	1.95888	4.65709	5.30799	3.63869	8.26135	3.30055	3.84998		7.59997	53.1973	14.1521	68.3197	7.66749	58.9991	11.8088	56.9135	7.80753	65.0686	7.96258	49.341	7.84255	78.1204	9.67314	51.0891	8.58529	54.5302	9.33053	54.0775		1.87618	1.70451	1.99372	1.3958	1.71719	2.13954	1.91032	1.80547
5.1536	1.69612	2.82977	1.90741	4.87454	8.84847	4.89955	7.51331	6.40685	6.46157	4.52046	5.00211	5.22754	1.96431	4.6194	5.31089	3.60861	8.32477	3.34114	3.85868		7.62247	53.1272	14.1346	68.3022	7.66749	58.8941	11.7838	57.001	7.88256	65.1111	7.96258	48.8133	7.84255	77.8878	9.5656	51.1016	8.51026	54.3326	9.30802	54.065		1.86594	1.71329	2.00884	1.39629	1.70695	2.13954	1.9113	1.80839
5.15288	1.67836	2.85369	1.89727	4.86729	8.84448	4.72559	7.43684	6.4025	6.46157	4.52118	5.00284	5.22355	2.00092	4.60164	5.31814	3.55533	8.33637	3.39877	3.871		7.64748	53.0897	14.0821	67.7245	7.66999	58.8941	11.7638	57.0035	7.88256	65.7388	7.96008	48.7108	7.84255	77.7502	9.44557	51.1516	8.41273	53.805	9.27301	54.0025		1.84302	1.71231	2.01371	1.40506	1.70402	2.1449	1.90447	1.79913
5.15107	1.67691	2.84608	1.88639	4.86802	8.83035	4.67412	7.3408	6.37496	6.46157	4.52191	4.99668	5.18368	2.06905	4.61179	5.32901	3.54084	8.33456	3.45494	3.88658		7.66749	53.1172	14.0045	67.2268	7.66999	58.8191	11.7463	57.081	7.88006	66.7967	7.95508	48.7408	7.80753	76.9425	9.40805	51.1641	8.37022	52.9347	9.26551	53.88		1.83619	1.71524	2.0142	1.41482	1.71134	2.13369	1.89813	1.79913
5.14744	1.67836	2.82433	1.88023	4.86983	8.76185	4.65238	7.20816	6.33038	6.46157	4.51828	4.98906	5.10286	2.06434	4.58605	5.34061	3.51583	8.33456	3.47451	3.91014		7.65498	53.1172	13.9395	67.2468	7.67499	58.489	11.7438	57.081	7.88256	67.5844	7.95258	48.9434	7.73751	76.1647	9.39305	51.1541	8.38022	52.8972	9.26051	53.8525		1.8396	1.71865	2.0142	1.41482	1.71719	2.13125	1.90252	1.79913
5.15578	1.67619	2.81781	1.87951	4.87273	8.63718	4.63353	7.02912	6.29776	6.46157	4.52191	4.98363	5.00465	2.06108	4.55561	5.3475	3.47814	8.33383	3.47451	3.92573		7.61247	53.0722	13.907	67.2318	7.715	57.7187	11.7438	56.971	7.88256	67.9646	7.95008	49.256	7.65498	75.0368	9.36054	51.1716	8.37272	52.6896	9.253	53.87		1.84692	1.71817	2.01371	1.41433	1.72061	2.13125	1.90642	1.80156
5.1652	1.67981	2.80259	1.88168	4.87526	8.49692	4.6194	6.86313	6.2829	6.45686	4.5277	4.97421	4.86657	2.0792	4.54872	5.34931	3.47596	8.33238	3.46654	3.93189		7.59747	53.0297	13.8995	67.0968	7.78753	56.2808	11.7438	56.8585	7.89006	68.0971	7.94258	49.9912	7.61747	73.5739	9.31052	51.3492	8.42023	52.0519	9.253	53.9125		1.85862	1.71914	2.01323	1.41384	1.72109	2.13125	1.90252	1.80449
5.16665	1.67583	2.76743	1.88096	4.87454	8.27258	4.62121	6.72107	6.27602	6.4507	4.51647	4.97493	4.70275	2.08427	4.54148	5.35003	3.4727	8.33238	3.46255	3.96306		7.59747	52.9472	13.897	67.1193	7.88006	56.3458	11.7288	56.856	7.88256	68.1646	7.94008	50.3488	7.61247	72.7686	9.26551	51.7093	8.41273	52.242	9.2455	53.9525		1.86399	1.73768	2.00689	1.41287	1.71865	2.13418	1.89325	1.80449
5.16593	1.67583	2.75656	1.89255	4.88541	7.93553	4.62665	6.54203	6.27457	6.442	4.49545	4.98182	4.56177	2.08065	4.53858	5.34677	3.4448	8.34181	3.4611	4.04279		7.59246	52.7896	13.867	67.2418	8.06012	57.4937	11.7338	56.7284	7.86255	68.2046	7.96509	50.1463	7.60997	72.406	9.26551	51.8843	8.3252	53.2673	9.2405	53.9775		1.86155	1.7367	2.01518	1.40945	1.71817	2.15076	1.88789	1.81522
5.16375	1.67836	2.75946	1.90198	4.91803	7.61914	4.63679	6.35249	6.27203	6.42243	4.48458	4.98363	4.48929	2.08065	4.56866	5.34351	3.41363	8.37297	3.45893	4.06526		7.57996	52.5446	13.832	67.4169	8.21767	57.6887	11.7538	55.9932	7.84755	68.1921	8.0201	50.2363	7.57246	72.2309	9.16798	51.8668	8.22517	54.7803	9.2355	53.9425		1.86155	1.74011	2.02005	1.40799	1.71914	2.16149	1.86838	1.83131
5.16375	1.70627	2.75801	1.90995	4.96551	7.33754	4.64912	6.22781	6.27058	6.39924	4.48313	4.98761	4.45884	2.08065	4.64585	5.34822	3.39188	8.37515	3.46038	4.06381		7.54745	52.1519	13.822	67.5269	8.24768	57.6612	11.7788	54.9453	7.84755	68.1596	8.07012	50.2613	7.46242	72.2384	8.86788	51.4242	8.09013	56.2107	9.2305	53.7524		1.86155	1.74548	2.01323	1.4114	1.72938	2.16295	1.85814	1.82497
5.1652	1.71497	2.77686	1.91212	5.00465	7.09436	4.64912	6.10532	6.2684	6.35176	4.47987	4.99124	4.48385	2.0821	4.73972	5.35692	3.38935	8.40487	3.45821	4.05982		7.51244	51.9294	13.8395	67.5069	8.23267	57.5737	11.8313	54.5202	7.88006	68.0246	8.10013	50.0312	7.35739	72.2234	8.56778	50.4464	7.91507	57.0885	9.20299	53.6774		1.8635	1.74158	2.01518	1.40604	1.72012	2.16149	1.86058	1.80888
5.16448	1.71352	2.79135	1.9114	5.00864	7.00339	4.64984	5.93534	6.26913	6.24231	4.46138	4.99124	4.47044	2.0821	4.7901	5.36236	3.37775	8.43785	3.46727	4.05185		7.48243	51.9694	13.887	67.3394	8.23267	57.5387	11.8864	55.1029	7.93007	67.8895	8.09513	49.6861	7.31737	72.2034	8.40273	49.6061	7.78753	57.2111	9.12796	53.6799		1.86594	1.72207	2.03615	1.39385	1.70305	2.16197	1.86984	1.81815
5.1536	1.70881	2.79788	1.90343	5.01008	6.98599	4.6444	5.77805	6.26297	6.07813	4.45341	4.99776	4.41137	2.06035	4.80641	5.36417	3.29258	8.42915	3.45567	4.04279		7.46992	52.0994	13.9595	67.0543	8.22767	57.5437	11.9314	56.1107	7.95258	67.687	8.08012	49.386	7.28736	72.2434	8.34521	49.346	7.75002	57.1761	9.05044	53.6799		1.86496	1.72207	2.0498	1.39385	1.7011	2.15466	1.88203	1.83424
5.13548	1.70192	2.80476	1.89509	5.01407	6.97983	4.6444	5.64287	6.25789	5.85126	4.45196	5.02241	4.28126	2.04296	4.81655	5.36091	3.22589	8.42734	3.43755	4.04895		7.46492	51.5967	14.0571	66.9492	8.22267	57.4737	11.9539	57.001	7.96509	67.0543	8.06262	49.3185	7.24985	72.311	8.34271	49.246	7.74001	57.0585	9.01042	53.6799		1.86594	1.73816	2.01908	1.39238	1.70305	2.15466	1.89374	1.83863
5.12678	1.69322	2.80404	1.88422	5.01407	6.98056	4.64513	5.53559	6.25789	5.57763	4.4371	5.04669	4.12216	2.04151	4.82308	5.36091	3.14942	8.42589	3.42849	4.08229		7.45992	51.2791	14.1746	66.8992	8.20266	57.3036	11.9689	57.6687	7.98259	66.0514	8.0101	49.2885	7.22735	72.346	8.35021	49.151	7.72751	56.886	8.98041	53.7274		1.86253	1.75816	2.02396	1.38507	1.68744	2.15466	1.92885	1.83229
5.11917	1.68779	2.80802	1.87697	5.01842	6.97585	4.64513	5.45441	6.25355	5.39026	4.40666	5.06227	3.93442	2.04151	4.82308	5.35946	3.05882	8.42734	3.42523	4.09498		7.45242	51.2591	14.2971	66.9567	8.15014	57.2786	11.9714	57.6112	8.0001	65.5338	7.91007	49.156	7.19984	72.341	8.34521	49.2085	7.72001	56.7909	8.95041	53.795		1.86692	1.78254	2.10199	1.37824	1.68257	2.15027	1.97714	1.83424
5.11156	1.69069	2.78773	1.85377	5.0177	6.95012	4.63571	5.34387	6.2434	5.2674	4.40339	5.07931	3.69414	2.04151	4.82308	5.35946	3.02004	8.43277	3.42595	4.09715		7.45992	50.859	14.4247	67.3519	8.10763	57.3486	11.9689	56.5909	8.0001	65.2887	7.78753	49.1109	7.17233	72.3485	8.33521	48.9359	7.72001	57.006	8.9429	53.97		1.86643	1.79474	2.12832	1.37483	1.68305	2.15027	2.03176	1.82205
5.1112	1.69395	2.75656	1.81101	5.01878	6.87799	4.62483	5.22355	6.24267	5.12787	4.40195	5.07641	3.5296	2.03136	4.81981	5.35909	2.99974	8.44075	3.42667	4.08483		7.48243	50.3213	14.5722	67.5694	8.10513	57.3286	11.9539	57.9788	8.0026	64.9136	7.67499	49.1359	7.17233	72.376	8.33521	48.6208	7.715	57.3486	8.96791	55.1329		1.86496	1.8001	2.12491	1.35824	1.68305	2.14734	2.08979	1.81571
5.11374	1.66822	2.73083	1.76716	5.00864	6.77036	4.64912	5.14708	6.2434	5.02422	4.27437	5.0717	3.4698	2.02592	4.81981	5.35909	2.99648	8.44147	3.43465	4.06997		7.51244	49.9737	14.7123	67.6144	8.10763	57.2411	11.9264	60.3346	8.0101	65.1637	7.59997	49.181	7.15982	72.3785	8.34271	48.5608	7.72001	58.3264	8.92039	56.2483		1.86496	1.80693	2.14978	1.35483	1.68257	2.14637	2.13076	1.81424
5.11374	1.63705	2.70872	1.75012	4.97638	6.67214	4.68354	5.04995	6.24086	5.00755	4.01307	5.07025	3.42667	2.02774	4.82054	5.35909	3.00192	8.44075	3.40674	4.06526		7.53745	49.9187	14.8348	67.4269	8.11013	57.2211	11.9064	61.0123	8.0226	65.6263	7.56746	49.2235	7.15982	72.361	8.36271	48.5633	7.7175	59.4768	8.85037	56.2583		1.86496	1.81717	2.1888	1.35581	1.67915	2.13905	2.14734	1.81327
5.10214	1.62618	2.69712	1.74831	4.95608	6.57936	4.67883	4.92419	6.25355	5.01008	3.87825	5.07097	3.35492	2.02919	4.8325	5.35619	2.99648	8.44473	3.39333	4.06526		7.56746	49.9412	14.8998	66.9717	8.11513	57.2211	11.8839	61.1498	8.02761	65.5988	7.55245	49.226	7.14982	72.2985	8.38022	48.6533	7.695	59.7969	8.86788	57.6787		1.86545	1.81815	2.24342	1.35629	1.67135	2.141	2.1727	1.79717
5.09598	1.63379	2.68951	1.72983	4.94992	6.47788	4.65926	4.83794	6.28761	5.01842	3.85324	5.06916	3.28171	2.03317	4.847	5.35837	2.98489	8.45887	3.39877	4.062		7.57246	50.0788	14.9123	66.7367	8.11513	57.1961	11.8413	61.2449	8.03761	65.5413	7.54995	49.316	7.15732	71.6858	8.33521	48.7958	7.705	59.2492	8.88788	58.669		1.86204	1.81522	2.29463	1.34605	1.67037	2.13661	2.20245	1.78254
5.0967	1.6356	2.67937	1.7041	4.93506	6.34161	4.65165	4.79082	6.31806	5.01226	3.83367	5.063	3.25779	2.02592	4.85714	5.35837	2.98887	8.46322	3.3879	4.06453		7.56996	50.4089	14.9148	66.7567	8.11013	56.6634	11.7963	61.3049	8.06012	65.4462	7.49243	49.416	7.19233	70.5004	8.26268	49.1284	7.74001	57.6812	8.90039	58.7216		1.86399	1.81034	2.31999	1.3441	1.66257	2.16344	2.22196	1.78157
5.0967	1.63995	2.67139	1.70192	4.90245	6.15968	4.64767	4.7582	6.32277	4.97348	3.81338	5.05756	3.25779	2.02375	4.88469	5.35837	2.98561	8.45959	3.38935	4.09171		7.62748	50.6364	14.9273	66.8717	8.08012	55.6731	11.7688	61.9651	8.08262	65.1712	7.43991	49.341	7.24485	68.8248	8.22267	49.7737	7.74501	55.538	8.95291	58.7241		1.8952	1.81034	2.34535	1.35142	1.65525	2.17953	2.23318	1.78011
5.09417	1.64248	2.66378	1.71352	4.85642	5.94948	4.64694	4.7303	6.32277	4.91731	3.80794	5.04451	3.24112	2.0136	4.92274	5.35765	2.96858	8.45706	3.39949	4.19065		7.71	50.7415	14.9448	66.8492	8.04011	54.6877	11.7538	62.2327	8.11013	64.7485	7.42491	49.0284	7.28486	66.9817	8.22267	50.3588	7.72001	53.8175	9.01042	58.8541		1.92251	1.81083	2.36339	1.36458	1.66306	2.17953	2.22781	1.78011
5.09489	1.64502	2.65363	1.71171	4.81655	5.74362	4.64912	4.69732	6.33219	4.87454	3.8112	5.03364	3.23822	2.00962	4.94775	5.35765	2.95299	8.46032	3.40022	4.34505		7.77502	50.8615	14.9474	66.8917	8.03261	54.0775	11.7638	61.705	8.17515	64.5434	7.4074	48.3932	7.33488	65.5588	8.22767	51.0666	7.68499	53.1272	8.97541	58.9591		1.93276	1.81132	2.36535	1.37775	1.67135	2.19904	2.22781	1.78108
5.09489	1.65191	2.6395	1.70337	4.80568	5.53487	4.65056	4.65854	6.34306	4.8151	3.81193	5.04596	3.23822	2.02665	4.96406	5.35837	2.94357	8.47119	3.3908	4.48784		7.84505	50.9215	14.9474	67.5094	8.04261	53.9875	11.7938	61.2599	8.22267	64.4584	7.4024	48.0356	7.37739	64.711	8.24518	52.507	7.68499	53.1272	8.89039	59.1817		1.93861	1.81668	2.40826	1.37775	1.66842	2.20879	2.24098	1.78108
5.10141	1.65662	2.63261	1.707	4.80024	5.34279	4.65781	4.60997	6.34524	4.71761	3.80794	5.04343	3.22879	2.03788	4.96732	5.35946	2.92182	8.48822	3.38645	4.58678		7.91507	50.9115	14.9524	68.9249	8.05762	54	11.8263	61.3924	8.25268	64.2433	7.4049	48.2106	7.3974	64.6385	8.25768	53.88	7.57746	53.0222	8.80536	59.6519		1.93617	1.81961	2.4307	1.38117	1.66842	2.2044	2.24098	1.77377
5.11229	1.62618	2.61304	1.71098	4.79481	5.1652	4.6734	4.53205	6.34379	4.63969	3.81591	5.03727	3.14544	2.04549	4.96804	5.35946	2.9037	8.51323	3.3792	4.64694		7.95508	50.9165	14.9524	70.6154	8.07262	53.96	11.8063	61.4925	8.28519	63.9858	7.35489	48.7158	7.3924	64.2784	8.25768	54.07	7.52994	52.7596	8.76534	60.6347		1.94056	1.82497	2.46191	1.38068	1.6655	2.2044	2.23123	1.75865
5.11446	1.59863	2.50396	1.71026	4.80024	4.96659	4.68826	4.4574	6.34379	4.59149	3.8884	5.03727	3.00047	2.05311	4.96406	5.35765	2.90044	8.45959	3.36361	4.66144		7.96008	51.0291	14.9649	71.7508	8.07262	53.7775	11.6863	61.5675	8.30269	63.9633	7.24485	49.0634	7.35489	63.163	8.17515	54.0775	7.52494	52.6621	8.77535	61.3774		1.97957	1.83278	2.50824	1.37775	1.6655	2.20587	2.23854	1.75377
5.117	1.60371	2.44524	1.71424	4.79336	4.75893	4.69369	4.41753	6.38184	4.53278	4.02177	5.03872	2.96604	2.05492	4.96261	5.35619	2.89899	8.32477	3.33716	4.66071		7.97759	51.1716	14.9974	71.9934	8.07762	53.3748	11.5212	61.715	8.3127	64.3259	7.1023	48.8934	7.30487	62.5778	7.95508	54.4827	7.48493	52.8246	8.78035	60.9923		2.01762	1.84253	2.52921	1.37726	1.66013	2.20928	2.26829	1.75328
5.11845	1.60117	2.45865	1.72657	4.74951	4.57881	4.69442	4.40992	6.44744	4.47769	4.09715	5.05068	2.99866	2.05093	4.96152	5.35402	2.90298	8.22257	3.33172	4.66071		8.02761	50.9966	15.0149	71.9108	8.07262	53.2148	11.4162	61.8551	8.35021	65.0011	7.02978	48.6233	7.27486	62.7229	7.81504	54.6677	7.4074	53.0022	8.78035	60.5171		2.02396	1.84399	2.52482	1.37678	1.66111	2.27512	2.31853	1.76108
5.11519	1.60044	2.46336	1.74469	4.71073	4.43384	4.69587	4.4371	6.47716	4.41463	4.10259	5.06227	3.02294	2.03861	4.97747	5.33807	2.90515	8.08521	3.31614	4.66252		8.05762	50.9365	15.0199	72.1559	8.06012	53.2473	11.4162	61.5875	8.42023	65.4863	7.01478	48.3307	7.27486	62.9754	7.80753	54.6752	7.27486	53.0147	8.78535	60.3196		2.03078	1.84253	2.5258	1.37336	1.66891	2.32535	2.35315	1.76011
5.12135	1.59972	2.46083	1.75773	4.70746	4.332	4.69514	4.45884	6.48876	4.30155	4.10512	5.05684	3.03852	2.0136	4.98725	5.32032	2.90515	7.8703	3.3136	4.6647		8.06012	51.0641	15.0224	72.6311	8.05011	53.0597	11.3687	61.4024	8.47775	65.6263	7.04979	48.4157	7.23735	63.0205	7.80253	54.9853	7.16733	53.1172	8.77535	60.3021		2.06151	1.84351	2.51946	1.36068	1.6772	2.33413	2.36583	1.76011
5.14744	1.59102	2.46119	1.75955	4.70312	4.25082	4.69587	4.45957	6.49202	4.15949	4.11056	5.04596	3.04179	2.00164	4.98653	5.29785	2.90697	7.78658	3.32375	4.66542		8.06762	51.3317	15.0124	73.2488	8.05011	52.437	11.2887	61.4124	8.50276	65.5488	7.0998	48.6283	7.20984	62.8354	7.76252	55.5455	7.13732	53.5124	8.75034	60.6447		2.0815	1.84399	2.51702	1.36507	1.69866	2.33316	2.35218	1.74743
5.16448	1.58015	2.46554	1.76426	4.64114	4.20479	4.68572	4.50342	6.48259	4.01923	4.06997	5.01842	3.04106	2.02121	4.99994	5.2453	2.90914	7.79854	3.36833	4.67159		8.09513	51.4592	14.9974	73.999	8.05762	51.9544	11.2161	61.3874	8.50776	65.4863	7.0998	48.3832	7.19984	62.6828	7.68499	56.2808	7.13732	53.855	8.73283	61.4499		2.07663	1.8635	2.52092	1.36702	1.72012	2.33267	2.32682	1.75231
5.16919	1.57073	2.4717	1.77332	4.45957	4.21747	4.67159	4.58605	6.48259	3.85324	4.01307	4.94594	3.03562	2.04006	5.04198	5.17752	2.92001	7.79926	3.3792	4.68427		8.18516	51.4642	14.9949	74.4942	8.05762	51.8218	11.1586	61.3824	8.51026	65.4737	7.0723	48.4557	7.18983	62.6278	7.62748	56.2332	7.13982	53.905	8.73283	62.5378		2.07273	1.86253	2.54043	1.36263	1.74109	2.32926	2.33072	1.75133
5.14817	1.56746	2.47641	1.77404	4.29068	4.22907	4.67086	4.68173	6.48404	3.66225	3.99604	4.86367	3.03562	2.03788	5.05829	5.0996	2.93487	7.77353	3.37992	4.68282		8.3252	51.4642	14.9924	74.6017	8.05261	51.6918	11.1586	61.3174	8.51026	65.4863	7.01978	48.4482	7.20234	62.5953	7.61997	56.6509	7.12731	53.9425	8.72783	63.273		2.0776	1.88886	2.58774	1.35824	1.74499	2.32243	2.33462	1.7484
5.09344	1.56058	2.47895	1.77441	4.21167	4.24067	4.66941	4.73646	6.48332	3.48212	4.05294	4.80967	3.04106	2.03535	5.05466	4.98979	2.93886	7.68365	3.37992	4.65383		8.50776	51.3867	14.9924	74.4892	8.05762	51.6993	11.1336	61.2399	8.53027	65.7488	6.93475	48.5132	7.24985	62.6078	7.63748	58.454	7.0748	54.02	8.72533	63.4256		2.08102	1.90788	2.63748	1.34556	1.73719	2.32243	2.33169	1.75865
5.04125	1.55115	2.50323	1.7889	4.18667	4.24067	4.66724	4.75494	6.48332	3.28896	4.1613	4.76436	3.04179	2.03535	5.05285	4.87273	2.94176	7.60899	3.38318	4.59693		8.70783	51.1666	15.0049	74.4492	8.09513	51.4642	11.0711	61.1774	8.56028	66.4016	6.87723	48.5107	7.32238	62.6628	7.67999	58.9516	7.03228	53.915	8.72283	63.3606		2.08736	1.90788	2.66967	1.35434	1.73865	2.31853	2.33169	1.76547
5.02966	1.55115	2.51302	1.79832	4.18232	4.21639	4.66542	4.81365	6.47788	3.11753	4.21494	4.73936	3.04179	2.02194	5.05358	4.80641	2.94502	7.53434	3.38608	4.55416		8.87788	51.0591	15.0224	74.4692	8.14514	50.6639	11.0036	61.1098	8.56528	66.7717	6.85723	48.3207	7.3874	62.7154	7.73751	58.8516	7.0798	53.9325	8.72283	63.1855		2.09321	1.90886	2.6921	1.36702	1.74158	2.31804	2.33413	1.75962
5.02893	1.56601	2.51809	1.79615	4.18703	4.19319	4.66071	4.89773	6.471	2.978	4.22037	4.73718	3.03925	2.02194	5.04669	4.7785	2.94357	7.41401	3.39116	4.54075		8.96291	51.0641	15.0399	74.5367	8.15515	50.0462	10.9385	60.9273	8.59529	66.9092	6.82722	47.9331	7.43491	62.7154	7.77502	58.7141	7.0998	54.2276	8.72283	62.8354		2.0937	1.90886	2.71454	1.37385	1.74158	2.31804	2.33169	1.76011
5.03255	1.58848	2.52099	1.79832	4.18051	4.16601	4.66144	4.91187	6.46846	2.78845	4.21566	4.74516	3.04179	2.05311	5.04886	4.76618	2.94357	7.3379	3.40638	4.54474		8.97791	51.1816	15.0599	74.5617	8.15765	49.6636	10.906	60.6897	8.57778	67.2318	6.74719	47.8255	7.46492	62.7129	7.81504	58.679	7.06979	54.5302	8.73283	62.6553		2.09028	1.90593	2.7438	1.38653	1.73134	2.33267	2.33218	1.75816
5.03437	1.63922	2.52099	1.79832	4.16963	4.13919	4.65999	4.90933	6.46846	2.58586	4.21566	4.74407	3.04795	2.07268	5.04886	4.76618	2.94103	7.32232	3.41834	4.54945		8.96791	51.4767	15.0924	74.5142	8.15765	49.5286	10.916	60.7197	8.49776	67.5694	6.63465	47.818	7.49243	62.6103	7.83504	58.599	7.06479	54.7128	8.73784	62.6278		2.08931	1.90496	2.75941	1.41677	1.72597	2.36681	2.33608	1.74792
4.96659	1.68126	2.5489	1.79506	4.16746	4.09643	4.66615	4.90933	6.46447	2.4601	4.20406	4.74951	3.0494	2.08065	5.04814	4.76219	2.93958	7.20816	3.41182	4.55706		8.96791	51.5767	15.1124	74.8143	8.16765	49.5336	10.9436	60.8973	8.42023	67.6069	6.52462	47.8255	7.49493	62.3602	7.77752	58.3214	7.06479	54.7253	8.72533	62.6378		2.09077	1.90837	2.75941	1.42165	1.72451	2.37656	2.33121	1.74011
4.77705	1.69866	2.57934	1.79289	4.16347	4.07069	4.72631	4.91332	6.46629	2.35029	4.18377	4.75675	3.04867	2.05564	5.04125	4.74733	2.94429	6.99868	3.40892	4.5596		8.96041	51.5342	15.1299	75.2119	8.17515	49.5786	10.9536	61.0598	8.38522	67.7445	6.38957	47.808	7.49493	62.0951	7.64748	57.7137	7.0823	54.7453	8.70783	62.6178		2.08736	1.89325	2.75941	1.40945	1.72158	2.37705	2.32389	1.7445
4.7129	1.69866	2.62609	1.83638	4.15043	4.06852	4.85823	4.90245	6.44382	2.21946	4.15115	4.75494	3.04179	2.09841	5.03727	4.72377	2.94429	6.89358	3.42305	4.56032		8.95791	51.4392	15.1624	75.7321	8.16765	49.7812	10.936	61.0848	8.3202	68.0471	6.25703	47.7955	7.49243	61.765	7.49993	57.5887	7.0848	54.7803	8.71533	62.5653		2.07565	1.88057	2.75794	1.38165	1.72158	2.38485	2.31658	1.75767
4.86512	1.6954	2.66052	1.86066	4.14245	4.06381	5.03328	4.901	6.37206	2.12486	4.08084	4.72486	3.02149	2.17162	5.04596	4.69659	2.95227	6.82399	3.41363	4.55706		8.95791	51.4267	15.2024	76.5623	8.16765	50.0262	10.896	61.1373	8.13014	68.0721	6.162	47.828	7.47493	61.6025	7.4024	57.161	7.0998	54.9328	8.72533	62.4478		2.06005	1.88399	2.75697	1.36946	1.71865	2.38534	2.32974	1.75767
5.01226	1.6954	2.66125	1.85377	4.14245	4.06127	5.2674	4.9405	6.29015	2.03933	4.02648	4.67014	2.99177	2.17198	5.06553	4.67811	2.95662	6.68772	3.41182	4.55706		8.95791	51.4017	15.2274	77.115	8.17015	50.1588	10.8585	61.2199	7.92507	68.0246	6.12199	47.848	7.47242	62.1977	7.33238	55.8481	7.11981	55.1454	8.71283	62.2527		2.05175	1.88057	2.77111	1.37141	1.71963	2.38241	2.36778	1.7567
5.06916	1.69322	2.68408	1.83964	4.13375	4.04967	5.49718	5.02893	6.19556	1.98388	4.03336	4.63571	2.94176	2.18648	5.07713	4.66724	2.95734	6.53152	3.42233	4.55706		8.95791	51.2891	15.2675	77.125	8.17765	50.4764	10.8285	61.1023	7.78253	68.2522	6.12199	47.838	7.47242	63.7332	7.24485	55.0829	7.14732	55.4155	8.67281	62.4428		2.06882	1.87131	2.78282	1.37629	1.71963	2.37949	2.38875	1.7567
5.08583	1.69685	2.68843	1.82587	4.13557	4.03264	5.6117	5.117	6.08647	1.96902	4.04641	4.62012	2.87942	2.23504	5.08112	4.66941	2.9693	6.31516	3.44008	4.55851		8.95291	51.2791	15.325	77.2776	8.15515	50.8615	10.7985	61.0048	7.61747	68.3597	6.11198	47.698	7.47493	66.4791	7.17733	54.7653	7.17233	55.8806	8.61029	63.138		2.07175	1.87131	2.78282	1.3758	1.71914	2.38632	2.39461	1.7567
5.08257	1.69685	2.68879	1.81391	4.13375	4.0591	5.67585	5.18151	6.00166	1.97627	4.04714	4.59294	2.84137	2.22888	5.08003	4.66724	2.97546	5.94078	3.47524	4.55634		8.96291	51.3016	15.365	77.145	8.15765	50.9865	10.766	61.0098	7.47993	68.2321	6.08698	47.5479	7.47242	69.4175	7.16983	54.6677	7.16983	56.4083	8.54777	64.2834		2.07809	1.87423	2.78282	1.37531	1.71865	2.39412	2.38827	1.75328
5.07315	1.69177	2.68154	1.80521	4.14028	4.06852	5.7255	5.21956	5.95854	1.98715	4.05221	4.56032	2.83738	2.22091	5.07242	4.65455	2.99105	5.60409	3.48212	4.55344		8.97541	51.2641	15.3475	76.1947	8.13764	50.9315	10.7085	61.0023	7.42491	67.9496	6.07197	47.5429	7.45992	70.8655	7.17983	54.6777	7.17233	56.8284	8.48775	65.3737		2.1215	1.86448	2.81598	1.37531	1.71817	2.41314	2.38632	1.75474
5.06481	1.71098	2.67755	1.81645	4.14028	4.06852	5.73347	5.23152	5.93933	1.9799	4.062	4.52444	2.84137	2.23794	5.0601	4.63208	3.00917	5.45767	3.48212	4.55851		8.97041	51.0266	15.325	75.1769	8.15765	50.5889	10.6209	61.0048	7.41491	67.2243	6.07197	47.5754	7.45242	71.7058	7.18983	54.6077	7.17733	57.111	8.46775	66.0039		2.17368	1.86204	2.88523	1.38019	1.71865	2.42728	2.38339	1.74109
5.05213	1.73526	2.69241	1.81463	4.14173	4.07396	5.7226	5.22427	5.93607	1.95743	4.06598	4.48639	2.82361	2.23649	5.00465	4.59475	3.02366	5.41853	3.48068	4.56032		8.98542	50.784	15.305	75.0694	8.13514	50.3839	10.5559	61.2599	7.44492	66.354	6.05697	47.643	7.45242	72.381	7.19734	54.4777	7.19984	56.9935	8.44274	66.1165		2.18977	1.86935	2.91693	1.38165	1.7289	2.42777	2.36827	1.74694
5.04451	1.72185	2.7649	1.83094	4.17108	4.08012	5.72804	5.20724	5.93607	1.93496	4.07541	4.44797	2.81092	2.23033	4.84627	4.52988	3.02439	5.41092	3.48466	4.54474		9.05794	50.5964	15.285	75.9371	8.10513	50.3313	10.5359	61.3924	7.54995	65.9889	5.99695	47.4154	7.46492	72.396	7.18733	54.2901	7.19984	56.4533	8.43274	66.1165		2.1927	1.87472	2.954	1.38165	1.73914	2.42972	2.36437	1.73036
5.03799	1.72185	2.87942	1.88422	4.20733	4.06779	5.78095	5.18876	5.93317	1.92952	4.04206	4.40811	2.80694	2.23033	4.64223	4.43855	3.04106	5.41165	3.5017	4.51973		9.13797	50.5089	15.285	76.2447	8.10763	50.4189	10.5259	61.2774	7.57996	66.179	5.95693	47.3279	7.48993	73.1137	7.14982	54.1376	7.18983	56.6334	8.43274	66.4891		2.19319	1.87521	3.03398	1.38165	1.73914	2.43021	2.36973	1.74255
5.02857	1.72113	3.00881	1.87407	4.25625	4.04822	5.8962	5.1286	5.86431	1.92952	4.03336	4.34831	2.80694	2.23033	4.47769	4.30011	3.16573	5.41237	3.50459	4.46066		9.16547	50.5264	15.3075	76.2723	8.10763	50.6915	10.5259	61.3749	7.54745	66.6366	5.95943	47.2153	7.51244	74.2591	7.03478	54.1101	7.15982	57.4737	8.42023	67.4669		2.19319	1.87618	3.11201	1.38312	1.73914	2.4307	2.3551	1.73719
5.03038	1.72258	3.10738	1.85196	4.30373	4.03155	6.04769	4.9974	5.59793	1.923	4.03663	4.25299	2.80802	2.20858	4.36317	4.14463	3.30599	5.42397	3.51003	4.4139		9.11296	50.2938	15.34	75.8621	8.09013	51.0141	10.5309	61.4049	7.56245	67.3519	5.93443	46.8177	7.51994	74.8843	6.80471	54.1201	7.11231	58.599	8.42273	68.2897		2.19124	1.87911	3.18078	1.38361	1.73719	2.43118	2.32389	1.73914
5.03255	1.72729	3.13384	1.84689	4.3436	4.02467	6.18106	4.85424	5.17825	1.91539	4.03554	4.16275	2.8073	2.18901	4.29829	3.97103	3.37304	5.46782	3.5499	4.40521		9.02043	49.9637	15.3675	74.5367	8.03011	51.3867	10.5234	61.4825	7.58746	67.9896	5.91942	46.7202	7.51244	75.4295	6.59464	54.1151	7.06979	59.6669	8.41023	68.5422		2.1888	1.87716	3.22077	1.38604	1.73572	2.43704	2.30194	1.74011
5.03183	1.72983	3.13674	1.8092	4.41137	4.02177	6.27819	4.81764	4.77705	1.90814	4.03481	4.08628	2.80947	2.193	4.27945	3.79417	3.42595	5.4863	3.59774	4.40122		8.97791	49.7762	15.4075	73.6389	7.97009	51.6618	10.5259	62.2052	7.59747	68.0446	5.93693	46.9027	7.47242	76.1422	6.4671	54.1151	7.01978	60.132	8.40523	68.6123		2.17417	1.87423	3.22418	1.38604	1.73572	2.43655	2.26147	1.73524
5.03183	1.73816	3.15559	1.79361	4.43311	4.0214	6.38112	4.86838	4.59838	1.9027	4.02177	3.99277	2.81636	2.19517	4.27981	3.65355	3.46872	5.47869	3.61948	4.39723		8.96791	49.6386	15.4725	73.4088	7.95258	51.6618	10.5159	63.028	7.60997	67.9971	5.94443	46.9027	7.42241	77.09	6.35456	54.1826	6.96226	60.2045	8.40523	68.6723		2.1688	1.87569	3.2237	1.38653	1.73329	2.43655	2.23903	1.72158
5.03255	1.73816	3.16392	1.79361	4.45522	4.01379	6.52391	4.99668	4.55887	1.90524	3.98661	3.92174	2.80802	2.19046	4.27655	3.53286	3.49445	5.49718	3.62854	4.39578		8.96041	49.6211	15.53	73.2913	7.97759	51.5642	10.4984	63.7732	7.63748	67.8795	5.93443	46.8977	7.4049	78.0928	6.27704	54.3026	6.95726	60.1445	8.48025	68.7323		2.17368	1.87228	3.23784	1.38604	1.71231	2.44435	2.2444	1.71475
5.02241	1.73599	3.13746	1.79289	4.44797	3.99495	6.60509	5.15107	4.5422	1.90741	3.96958	3.91159	2.75656	2.18358	4.26096	3.39949	3.51873	5.52689	3.62419	4.39977		8.95791	49.5436	15.5776	73.0237	7.98759	51.5542	10.4834	65.1236	7.705	67.762	5.91942	46.8727	7.4049	78.7481	6.22952	54.3526	6.86973	59.8944	8.58028	68.7273		2.17368	1.87326	3.2393	1.38653	1.68891	2.44094	2.25561	1.68159
5.0061	1.74396	3.09397	1.78455	4.41282	3.99604	6.58552	5.15831	4.52299	1.90741	3.96016	3.91232	2.71126	2.18575	4.23596	3.28171	3.53214	5.57365	3.62419	4.37621		8.9479	49.316	15.6276	72.6511	7.98009	51.5717	10.4759	66.9192	7.75002	67.822	5.91442	46.7652	7.4049	78.9306	6.18201	54.3826	6.58464	59.5143	8.60029	68.6048		2.17417	1.86545	3.24077	1.39336	1.685	2.43996	2.25025	1.65818
4.99776	1.74686	3.08636	1.77948	4.37621	4.00437	6.53877	5.13258	4.53278	1.90198	3.95544	3.86267	2.68299	2.18575	4.20733	3.18132	3.53576	5.59068	3.62419	4.32185		8.90789	49.206	15.6701	72.4385	7.98009	51.5517	10.4659	67.1543	7.75502	67.7745	5.91692	46.5501	7.4049	78.553	6.1595	54.3902	6.42709	59.2242	8.59529	68.7423		2.18051	1.86155	3.24125	1.39385	1.68354	2.46045	2.25708	1.66988
4.99595	1.74759	3.06752	1.77948	4.36462	4.02068	6.50361	5.13874	4.55235	1.90198	3.95472	3.79779	2.66378	2.18575	4.15043	3.0715	3.60209	5.58923	3.63869	4.23813		8.87788	49.196	15.6876	72.366	8.0026	51.5567	10.4534	67.5144	7.75502	67.2243	5.92442	45.9974	7.37739	77.3776	6.1595	54.2351	6.42959	59.2067	8.59779	69.6676		2.2005	1.86204	3.23589	1.39238	1.68452	2.46825	2.29999	1.68159
4.99595	1.7523	3.07042	1.78202	4.36679	4.03953	6.4739	5.13149	4.58895	1.90198	3.95399	3.73799	2.66596	2.18648	4.03663	2.97872	3.66841	5.55806	3.63869	4.141		8.87788	49.191	15.7051	72.3385	8.0201	51.5092	10.4559	67.7345	7.76502	67.0768	5.90942	45.6273	7.32738	75.7996	6.1595	54.2776	6.37957	59.2067	8.59029	70.6054		2.21465	1.86448	3.21784	1.40409	1.68452	2.46776	2.33657	1.67135
4.99668	1.75411	3.11826	1.77658	4.34033	4.05656	6.44055	5.12715	4.66724	1.90741	3.95291	3.65899	2.66378	2.18358	3.871	2.94284	3.68943	5.47289	3.64195	4.02467		8.84037	49.236	15.7276	72.391	8.04261	51.4092	10.4484	67.677	7.78253	67.2718	5.88191	45.5873	7.26736	74.9818	6.1645	54.3651	6.40458	59.2492	8.57528	71.3231		2.21318	1.86155	3.21443	1.41579	1.70256	2.47508	2.36096	1.66159
5.00284	1.75375	3.2172	1.76969	4.2896	4.07069	6.40612	5.17752	4.74951	1.9114	3.95073	3.60861	2.66052	2.18031	3.67239	2.92001	3.68472	5.39534	3.64268	3.925		8.74534	49.4611	15.7501	72.506	8.10513	51.5167	10.4234	67.6745	7.82254	67.3619	5.87941	45.5898	7.18233	74.9718	6.18951	54.4227	6.4746	58.9466	8.56528	72.1309		2.21074	1.86155	3.21589	1.40311	1.71378	2.50434	2.39266	1.66257
5.00936	1.75375	3.35963	1.78057	4.23523	4.08338	6.39851	5.31271	4.80894	1.91357	3.95073	3.65681	2.65835	2.17162	3.47379	2.88123	3.69015	5.33119	3.63978	3.86411		8.6353	49.4535	15.7551	72.5861	8.15515	51.5967	10.4234	67.687	7.87255	67.4294	5.81689	45.6073	7.06229	74.8118	6.20201	54.4377	6.50711	58.559	8.54777	72.3185		2.21465	1.86692	3.22467	1.38995	1.71865	2.51166	2.42728	1.67379
5.01008	1.75773	3.42776	1.78129	4.2095	4.08338	6.38837	5.50877	4.84156	1.91756	3.9645	3.7746	2.66306	2.21221	3.35347	2.85007	3.6858	5.28589	3.64123	3.84708		8.54027	49.1685	15.7401	72.6936	8.17015	51.6918	10.4384	67.9946	7.89256	67.4794	5.77187	45.6748	6.87723	74.089	6.18951	54.5352	6.52212	58.664	8.53527	72.5911		2.21611	1.86984	3.23053	1.37336	1.72792	2.51702	2.44972	1.67769
5.00936	1.77187	3.44335	1.79071	4.20479	4.08954	6.36263	5.70013	4.84772	1.91829	3.96378	3.85071	2.67067	2.25461	3.29185	2.82252	3.6858	5.279	3.64811	3.85397		8.48025	48.9634	15.7451	73.0537	8.17515	51.8018	10.4534	68.4872	7.89256	67.4869	5.75437	45.9399	6.62215	72.6436	6.1595	54.5277	6.53462	58.5415	8.53027	73.4813		2.21123	1.86984	3.23101	1.36897	1.72646	2.52824	2.46191	1.66647
5.00864	1.83493	3.47343	1.80376	4.20406	4.12433	6.36336	5.88714	4.8441	1.9201	3.9337	3.85868	2.66994	2.27781	3.28787	2.75946	3.69088	5.37395	3.63978	3.84853		8.45774	48.9134	15.7401	73.5239	8.16515	51.7568	10.4359	68.7923	7.89256	67.4844	5.72436	46.195	6.4846	71.2231	6.12199	54.4877	6.53462	58.429	8.52777	73.924		2.20684	1.86984	3.23101	1.36849	1.72061	2.52629	2.49264	1.66354
5.0061	1.86791	3.50496	1.80159	4.20406	4.14245	6.3485	5.99007	4.82453	1.93314	3.9134	3.84382	2.67067	2.28252	3.29657	2.69423	3.69486	5.5519	3.62347	3.83693		8.44024	48.9134	15.7451	73.8365	8.14514	51.7193	10.3759	68.8548	7.90006	67.4794	5.69435	46.215	6.4746	70.6104	6.11448	54.4827	6.51461	58.3364	8.50026	74.049		2.20684	1.87033	3.25491	1.3641	1.71134	2.52824	2.55018	1.65964
5.00465	1.88422	3.50713	1.81572	4.20479	4.10911	6.29015	5.9955	4.76908	1.94873	3.88115	3.83005	2.65653	2.27382	3.30381	2.66451	3.69342	5.6686	3.61948	3.83693		8.43024	49.0009	15.7551	74.1766	8.13014	51.8793	10.2408	68.9349	7.90256	67.4844	5.69435	46.2225	6.4646	70.2353	6.12449	54.4377	6.51712	57.9488	8.49776	74.054		2.20587	1.86838	3.28661	1.33776	1.70988	2.5297	2.56969	1.65964
5.00791	1.90451	3.5017	1.81536	4.20696	4.04424	6.2115	5.99079	4.71399	1.96431	3.78764	3.82679	2.63261	2.27382	3.32302	2.64022	3.68943	5.73202	3.61948	3.83766		8.42774	49.5236	15.7676	74.5267	8.12014	51.9168	10.1108	69.305	7.87005	67.4769	5.69935	46.3826	6.36707	69.8977	6.11949	55.338	6.52712	57.6287	8.52277	74.3841		2.20197	1.86838	3.29393	1.33776	1.70695	2.5297	2.56872	1.66598
5.00791	1.90343	3.49952	1.81246	4.19392	3.98009	6.17236	6.00855	4.69297	1.96902	3.74089	3.82751	2.63189	2.27092	3.32085	2.61775	3.67856	5.79508	3.62347	3.85179		8.41273	50.4189	15.7676	74.7618	8.11763	51.7868	10.0433	69.6801	7.82754	67.4719	5.67934	46.5601	6.10448	69.8127	6.08197	56.2182	6.52212	57.5187	8.52026	74.3966		2.20245	1.86838	3.2832	1.34508	1.70695	2.53409	2.56872	1.66501
5.00936	1.90922	3.49771	1.83638	4.15949	3.90616	6.22455	6.064	4.69261	1.96685	3.73799	3.8315	2.62863	2.27454	3.3136	2.60579	3.67638	5.8596	3.63325	3.90253		8.40273	50.829	15.7001	74.8818	8.11513	51.4342	9.98824	69.7501	7.77252	67.3644	5.66434	46.5851	5.91692	70.0227	6.00195	56.6084	6.53462	57.3136	8.52026	74.2491		2.2127	1.86545	3.27881	1.34313	1.71134	2.5336	2.56872	1.66793
5.00791	1.91937	3.493	1.88494	4.12977	3.83621	6.31516	6.09662	4.69116	1.96975	3.71661	3.84382	2.59021	2.31368	3.2991	2.58586	3.68109	5.87554	3.63035	3.92645		8.41023	50.774	15.5926	74.8018	8.08762	51.2791	9.89071	69.7501	7.62748	66.7942	5.63433	46.165	5.88941	70.1603	5.95693	56.8735	6.54212	57.1786	8.54527	74.2266		2.19075	1.86448	3.27832	1.35044	1.70841	2.5297	2.5692	1.66403
5.00682	1.91756	3.49155	1.90343	4.10984	3.79707	6.38293	6.13395	4.69043	1.9799	3.7177	3.90761	2.53041	2.33072	3.29802	2.55542	3.67312	5.88605	3.64521	3.92355		8.44024	50.7465	15.53	75.3294	8.05261	51.3117	9.80068	69.7401	7.3874	66.3665	5.58181	45.2447	5.87691	70.1453	5.95693	56.981	6.53712	57.2861	8.56778	74.3341		2.17417	1.85472	3.27588	1.35776	1.71085	2.52482	2.57896	1.65818
5.0032	1.90922	3.49626	1.89582	4.08229	3.77532	6.42823	6.17236	4.69297	1.98533	3.7177	3.96378	2.50251	2.32238	3.28823	2.52425	3.65899	5.95636	3.64666	3.91558		8.49776	50.7315	15.4625	76.4498	8.02761	51.3117	9.74816	69.4901	7.17983	66.169	5.51429	44.4919	5.8494	70.1378	5.95693	56.856	6.55963	57.4361	8.57028	75.2544		2.17417	1.84887	3.26515	1.35483	1.71524	2.53506	2.59213	1.65038
4.99668	1.91937	3.51583	1.89364	4.03735	3.78221	6.45215	6.19085	4.71689	1.98388	3.70972	3.96233	2.48656	2.32202	3.27627	2.48837	3.65609	6.05132	3.6405	3.91087		8.44274	50.8115	15.2875	76.9575	7.9976	51.2941	9.70315	68.9174	7.03478	65.8139	5.43176	44.2944	5.8419	70.1503	5.94693	56.8059	6.56213	57.5337	8.57528	75.6545		2.17758	1.84887	3.25003	1.35239	1.72207	2.5336	2.59164	1.65916
4.95391	1.93858	3.54156	1.89582	3.9935	3.79634	6.46556	6.20353	4.71363	1.97845	3.70682	3.9645	2.47097	2.32383	3.26721	2.46735	3.65427	6.07342	3.65137	3.91087		8.28769	50.989	15.1974	77.06	7.97009	51.3192	9.65563	68.6798	6.95726	65.7363	5.35174	44.2694	5.8494	70.0602	5.89691	56.7759	6.56213	57.6512	8.58529	75.647		2.17758	1.84887	3.23735	1.35386	1.76401	2.53506	2.58042	1.66745
4.79553	1.97047	3.57164	1.89727	3.9366	3.81664	6.47172	6.21513	4.70058	1.99186	3.70682	3.96306	2.47097	2.32383	3.23423	2.47025	3.6521	6.07197	3.65681	3.91232		8.22517	51.2441	15.2474	77.1675	7.94258	51.4392	9.62312	68.6748	6.95476	65.4337	5.31172	44.2569	5.8619	69.6526	5.8569	56.6634	6.55963	57.6937	8.59529	75.6421		2.17563	1.84887	3.31197	1.35629	1.78059	2.52775	2.56725	1.66696
4.61577	2.04078	3.61694	1.8998	3.84382	3.82968	6.46375	6.26261	4.71544	2.0223	3.71516	3.96849	2.47677	2.32456	3.16428	2.47641	3.6521	6.07161	3.66152	3.91884		8.24267	51.4267	15.2499	77.3051	7.90507	51.4842	9.61312	68.6448	6.94725	64.4784	5.33673	44.2519	5.87941	68.5222	5.8669	56.5408	6.55463	57.7387	8.58779	75.6621		2.16978	1.84838	3.34757	1.36068	1.77815	2.52531	2.57067	1.66403
4.55851	2.13356	3.63869	1.89364	3.76445	3.83512	6.42352	6.35937	4.74878	2.0252	3.72531	3.99531	2.48112	2.32854	3.11499	2.47569	3.65065	6.07161	3.66551	3.9163		8.3227	51.4967	15.27	77.4526	7.86505	51.4667	9.61312	68.5122	6.94475	63.9933	5.36674	44.2594	5.8694	67.5244	5.87191	56.5258	6.55463	57.7637	8.54527	75.6721		2.16539	1.84838	3.34465	1.37288	1.78303	2.53068	2.57945	1.66403
4.54691	2.22779	3.63905	1.87081	3.74742	3.84527	6.36408	6.47027	4.78321	2.02737	3.72386	3.99531	2.48221	2.33144	3.09542	2.47496	3.6521	6.12235	3.6608	3.90616		8.41023	51.5642	15.285	77.5302	7.85505	51.4742	9.61562	68.4497	6.94725	63.9007	5.33673	44.2694	5.69935	67.4519	5.87691	56.5108	6.54963	57.6787	8.49026	75.7021		2.16539	1.85131	3.34562	1.37288	1.78303	2.53702	2.58188	1.66354
4.54619	2.30209	3.6434	1.87769	3.76046	3.85868	6.31407	6.58407	4.81836	2.02665	3.72386	3.99966	2.48765	2.32854	3.08709	2.47279	3.64195	6.15823	3.61151	3.89673		8.45774	51.6943	15.29	77.5327	7.86255	51.5642	9.62562	68.7298	6.94225	63.8957	5.30422	44.2394	5.59181	67.5244	5.89941	56.3258	6.45459	57.6512	8.45274	75.7621		2.17075	1.85521	3.3427	1.38946	1.76499	2.54189	2.58725	1.66598
4.54836	2.34775	3.64594	1.91901	3.77206	3.86267	6.25826	6.6417	4.84881	2.02375	3.72857	4.06308	2.49526	2.3434	3.086	2.4688	3.62782	6.17635	3.54446	3.89601		8.44024	51.8318	15.295	77.4751	7.86255	51.9444	9.63063	69.1824	6.94225	63.9182	5.29922	44.1918	5.59181	67.5694	5.92442	56.1982	6.38957	57.6687	8.42273	75.7596		2.18099	1.86253	3.33099	1.40263	1.75865	2.54531	2.59554	1.65525
4.53858	2.38073	3.64594	1.99476	3.71589	3.85795	6.18034	6.64025	4.85896	2.02919	3.73401	4.18703	2.50323	2.34703	3.086	2.46554	3.6318	6.23216	3.51402	3.89601		8.42273	51.9544	15.2775	77.1675	7.82754	52.497	9.57811	69.4475	6.94475	64.0033	5.29422	44.0368	5.56681	67.4869	5.90942	56.2007	6.38957	57.5887	8.42774	75.7221		2.18197	1.86253	3.33245	1.40019	1.76157	2.54579	2.59944	1.61965
4.51756	2.42748	3.64739	2.03245	3.64884	3.85723	6.10749	6.67431	4.85243	2.02302	3.73727	4.27256	2.50939	2.34884	3.086	2.46663	3.63978	6.3398	3.50931	3.89601		8.45024	52.1819	15.2675	76.5373	7.76752	53.1973	9.49808	69.5101	6.94725	64.0258	5.28922	43.8467	5.46677	66.7217	5.90942	56.2182	6.37457	57.6187	8.35271	75.5845		2.17856	1.86253	3.33343	1.40116	1.75036	2.54628	2.60334	1.61673
4.48168	2.48656	3.64413	2.03245	3.6318	3.87354	6.05784	6.70331	4.847	2.03317	3.73799	4.31714	2.51338	2.38001	3.09071	2.46663	3.6434	6.43331	3.50931	3.89854		8.46775	52.6671	15.2099	75.6045	7.75502	53.8725	9.40055	69.4951	6.97476	63.9883	5.27421	44.1443	5.35674	66.4541	5.8419	56.2232	6.36457	57.4411	8.19016	74.9493		2.16344	1.86155	3.35733	1.39482	1.70402	2.55262	2.60481	1.61721
4.43927	2.5373	3.66152	2.09768	3.64956	3.86484	6.02595	6.7352	4.86186	2.04006	3.72458	4.38564	2.51302	2.42132	3.08636	2.46336	3.64268	6.42642	3.50315	3.90072		8.48775	52.8772	15.0624	74.2766	7.75752	54.3501	9.26051	69.4075	7.01978	63.9658	5.26421	44.5795	5.34173	66.5066	5.73186	56.2207	6.36457	57.4061	8.07762	73.4063		2.15612	1.85619	3.41146	1.37824	1.69378	2.55409	2.60529	1.61868
4.39506	2.57463	3.7746	2.11508	3.66225	3.79308	6.00782	6.7921	4.86657	2.04477	3.71661	4.44797	2.51302	2.46264	3.07984	2.46264	3.64123	6.39996	3.49445	3.90761		8.49776	52.9747	14.9273	73.5039	7.75502	54.9603	9.12796	69.4025	7.04229	63.9733	5.26171	44.5895	5.37925	66.5566	5.69935	56.1807	6.36457	57.5487	8.03261	71.8108		2.14686	1.85716	3.47096	1.36458	1.69525	2.54921	2.60334	1.6177
4.32801	2.60507	3.92899	2.11508	3.67529	3.72241	6.00166	6.82544	4.847	2.04404	3.71661	4.46066	2.51157	2.49055	3.08926	2.45068	3.63579	6.39525	3.49155	3.92246		8.49776	53.5399	14.8348	73.5314	7.73501	55.373	9.08295	69.455	7.04229	63.9733	5.2442	44.7845	5.37174	66.6391	5.70185	56.0807	6.37457	57.7287	8.08262	71.2081		2.12735	1.85619	3.52997	1.34361	1.69086	2.56286	2.597	1.61575
4.23741	2.63008	4.02539	2.11327	3.68399	3.6318	6.00021	6.84211	4.84482	2.04404	3.69595	4.46283	2.51157	2.51012	3.09144	2.44778	3.62347	6.41301	3.49155	3.93442		8.50026	53.6899	14.7273	73.7064	7.6975	54.5502	9.05794	69.4901	7.04479	63.9307	5.20419	45.5973	5.26421	66.6991	5.71185	56.0507	6.36457	57.9988	8.14014	70.9705		2.12393	1.82546	3.56948	1.32118	1.67818	2.58335	2.59505	1.6138
4.16673	2.63624	4.07613	2.11037	3.68472	3.51402	6.00021	6.86748	4.85787	2.04549	3.67095	4.46537	2.50939	2.52787	3.08926	2.44633	3.61948	6.43186	3.48611	3.93732		8.51276	53.6799	14.6047	73.894	7.65999	52.8146	9.05044	69.5651	7.04479	63.8782	5.18168	46.3625	5.14167	66.7417	5.70435	56.0632	6.35456	58.0088	8.20266	70.4028		2.12979	1.80595	3.60362	1.31094	1.685	2.58383	2.59456	1.61868
4.15115	2.63696	4.08773	2.11037	3.68254	3.43247	5.99695	6.88959	4.88143	2.04549	3.66841	4.47588	2.50794	2.53911	3.08854	2.43981	3.61876	6.44744	3.48611	3.93805		8.50776	53.6124	14.4772	72.7811	7.65498	50.7415	9.03043	69.6426	7.04479	63.7132	5.19168	46.5401	5.11666	66.7267	5.68184	56.0532	6.35456	57.4561	8.26518	70.2053		2.12686	1.80644	3.66214	1.30411	1.68647	2.58383	2.59456	1.59771
4.15731	2.63624	4.0783	2.11399	3.68399	3.41182	5.9955	6.96969	4.94594	2.04803	3.66478	4.49726	2.50794	2.54056	3.08854	2.45177	3.62311	6.44382	3.44878	3.93732		8.49276	53.5424	14.3196	70.6979	7.64998	50.2613	8.90289	69.6676	7.03978	63.3906	5.19669	45.8199	5.12166	66.7442	5.66184	56.0732	6.35706	57.0885	8.34021	70.0027		2.11125	1.8079	3.75188	1.29582	1.68305	2.58969	2.59261	1.59478
4.15586	2.63878	4.07468	2.11653	3.69414	3.41109	5.99007	7.15669	5.0032	2.04767	3.6637	4.53387	2.50794	2.52353	3.09144	2.44778	3.62492	6.3851	3.39188	3.94203		8.47775	53.5299	14.1121	69.7076	7.64998	50.6564	8.78535	69.7051	7.03228	63.283	5.21169	45.2722	5.10916	66.7417	5.65183	56.0732	6.37457	57.3861	8.46025	69.7076		2.10881	1.80693	3.83332	1.29728	1.68354	2.59261	2.59066	1.62014
4.15333	2.65037	4.08773	2.1158	3.69124	3.39116	5.97521	7.29731	5.03654	2.05021	3.6637	4.59366	2.50396	2.49997	3.09144	2.45177	3.62419	6.34632	3.38246	3.94203		8.46775	53.5324	13.8095	69.6001	7.64748	51.5067	8.72783	69.7201	7.03228	63.3631	5.27171	45.0871	5.10666	66.7417	5.65684	55.9557	6.37457	57.8438	8.55027	69.7101		2.09565	1.80644	3.88599	1.29192	1.68598	2.5931	2.59066	1.62404
4.14571	2.68009	4.08954	2.11508	3.69269	3.37775	5.9734	7.3408	5.05539	2.04223	3.66768	4.68101	2.49743	2.49671	3.09144	2.42893	3.62419	6.36952	3.38608	3.94348		8.47025	53.5274	13.4269	69.9052	7.62998	52.1719	8.70783	69.7276	7.03978	63.3406	5.35174	44.9846	5.10666	66.8942	5.67184	55.9682	6.36457	57.8938	8.55778	69.7151		2.07663	1.80693	3.91672	1.3046	1.68842	2.60676	2.59603	1.61721
4.10331	2.72612	4.05511	2.14444	3.67928	3.42849	5.97448	7.34878	5.05466	2.04151	3.66913	4.72486	2.51157	2.50396	3.0831	2.3782	3.62419	6.45904	3.38463	3.9453		8.47275	53.3923	13.0867	70.0802	7.61997	52.2194	8.71283	69.7351	6.98227	63.3781	5.36924	44.9846	5.12666	67.0843	5.68935	55.8581	6.35456	57.9813	8.58028	69.4275		2.07663	1.81034	3.93671	1.31191	1.68842	2.61554	2.59554	1.61575
4.062	2.8015	4.02793	2.16256	3.6521	3.4901	5.96977	7.34479	5.05358	2.03933	3.65899	4.72559	2.5373	2.517	3.06136	2.34268	3.62311	6.54493	3.38717	3.96559		8.46775	52.7296	12.8317	70.0202	7.61247	51.2541	8.72283	69.6976	6.91224	63.4356	5.35174	44.9446	5.17168	67.0943	5.70435	55.8356	6.36707	58.0964	8.60779	68.8999		2.0815	1.82107	3.97085	1.3124	1.69037	2.61505	2.60432	1.61282
4.04822	2.86021	4.02938	2.16256	3.56621	3.50315	5.96361	7.35639	5.05358	2.0589	3.65065	4.72631	2.57463	2.52244	3.04577	2.31658	3.62238	6.57066	3.39478	4.00618		8.43774	51.8518	12.6366	69.8152	7.62247	50.9991	8.73283	69.7977	6.90224	63.4406	5.33673	44.8145	5.19419	67.1168	5.72436	55.9557	6.39458	58.1464	8.56528	68.0621		2.08394	1.81132	4.00646	1.31289	1.69183	2.617	2.61407	1.60941
4.02865	2.89682	4.03191	2.16256	3.46364	3.518	5.9531	7.36255	5.05213	2.1303	3.65282	4.72848	2.62174	2.52715	3.04251	2.31296	3.62347	6.55762	3.39406	4.03663		8.37272	51.1141	12.479	69.6876	7.63248	51.0141	8.74534	69.8677	6.90224	63.4506	5.31923	44.4219	5.19419	67.1343	5.74436	55.9732	6.41708	58.2389	8.47775	67.0218		2.08199	1.81132	4.03084	1.31874	1.69329	2.61895	2.61115	1.60697
4.01379	2.92799	4.0388	2.16183	3.42124	3.56005	5.94803	7.36037	5.05213	2.1727	3.65609	4.72957	2.66125	2.5344	3.04106	2.29738	3.62238	6.55762	3.39478	4.0417		8.30519	50.0362	12.2915	69.6601	7.62998	50.9265	8.73784	69.6301	6.89724	63.158	5.32173	43.274	5.19419	67.1168	5.74436	55.7381	6.41958	58.1864	8.41273	66.6166		2.08053	1.81132	4.05815	1.31094	1.69232	2.61212	2.61115	1.59868
4.01706	2.93415	4.05366	2.18358	3.40203	3.5836	5.94948	7.35566	5.03255	2.17488	3.65609	4.70928	2.69857	2.53875	3.03852	2.22091	3.61948	6.56196	3.38717	4.03083		8.25518	48.3057	12.0864	69.6201	7.61997	50.879	8.73283	69.445	6.89724	63.1255	5.32423	42.2612	5.19168	66.9967	5.74937	55.2604	6.40958	58.0663	8.42023	66.5666		2.08102	1.80205	4.08546	1.30606	1.68159	2.58286	2.62968	1.59722
4.01162	2.93342	4.062	2.20133	3.38935	3.59266	5.94948	7.35421	5.01226	2.17488	3.65609	4.67702	2.74859	2.53911	3.03852	2.19517	3.59774	6.60183	3.38173	4.02612		8.25268	47.0328	11.9314	69.5801	7.55995	50.809	8.73784	69.6201	6.89724	63.5231	5.29922	41.9886	5.18418	66.7217	5.75937	54.9653	6.40958	57.9238	8.52777	66.5766		2.08102	1.80351	4.09814	1.30167	1.67866	2.56043	2.64041	1.59771
3.97574	2.93487	4.05294	2.1843	3.38935	3.59266	5.94948	7.35711	5.01226	2.17742	3.65464	4.66941	2.78773	2.53911	3.04505	2.19916	3.55715	6.67359	3.37847	4.01706		8.26768	46.6751	11.8163	69.5801	7.4049	50.849	8.76284	70.2528	6.89474	63.8107	5.28922	42.0211	5.17668	66.5816	5.75937	54.9003	6.42458	57.8138	8.6378	66.5666		2.08102	1.81327	4.10839	1.29289	1.67915	2.55067	2.6448	1.59771
3.84926	2.92944	4.02322	2.21619	3.38536	3.59049	5.94621	7.35421	5.00864	2.17959	3.66152	4.66252	2.79208	2.53875	3.04505	2.20822	3.53902	6.77253	3.37775	3.99676		8.27769	46.6776	11.6963	69.5501	7.11731	50.824	8.75034	70.8855	6.88473	63.9082	5.29922	42.0737	5.16668	66.5716	5.74937	54.9003	6.44209	57.8063	8.68782	66.5266		2.0815	1.81522	4.11131	1.29923	1.685	2.54823	2.64772	1.59819
3.63652	2.94683	4.01706	2.301	3.37992	3.57635	5.94005	7.35168	5.0061	2.17814	3.65971	4.67956	2.77504	2.53259	3.04468	2.21837	3.51583	6.87002	3.36833	3.99966		8.28769	46.5101	11.5613	69.435	6.88223	50.744	8.72283	70.873	6.88473	63.9307	5.28922	41.9286	5.14667	66.5516	5.74436	54.8603	6.45459	57.8238	8.71283	66.6791		2.0815	1.81181	4.10546	1.3402	1.67379	2.54872	2.65797	1.60209
3.45965	2.98489	4.01923	2.33072	3.3908	3.572	5.9299	7.35494	5.0061	2.17343	3.6521	4.73863	2.75584	2.53331	3.04505	2.22779	3.50496	6.89793	3.356	3.97574		8.30269	46.225	11.4512	69.2775	6.83972	50.704	8.69532	70.6304	6.88223	63.9282	5.28171	41.9236	5.14667	66.4216	5.74937	54.3902	6.4721	57.8038	8.72283	67.4869		2.07468	1.80937	4.10156	1.36897	1.67379	2.53116	2.66918	1.59429
3.36688	3.01895	4.01923	2.35283	3.39333	3.59121	5.90961	7.38538	4.98834	2.1727	3.6521	4.8122	2.70111	2.55361	3.04505	2.21402	3.49626	6.90518	3.35818	3.89673		8.3102	45.5973	11.3587	69.0899	6.84472	50.6965	8.66531	70.5104	6.91474	63.8707	5.29422	41.7936	5.14417	66.4191	5.74436	53.6199	6.4721	57.8138	8.68782	68.7773		2.08882	1.80937	4.09814	1.37239	1.67379	2.49117	2.6765	1.58112
3.33027	3.06498	4.01851	2.39704	3.40674	3.63108	5.89113	7.42343	4.92057	2.1727	3.65464	4.93978	2.67284	2.59492	3.04251	2.20605	3.46364	6.90989	3.32085	3.81954		8.30519	43.9768	11.2762	68.9324	6.83472	50.6539	8.6203	70.4028	6.96726	63.6957	5.30922	41.6485	5.14417	66.374	5.76187	53.2698	6.4721	57.8213	8.54777	69.5651		2.08589	1.80937	4.08937	1.37336	1.66257	2.44484	2.68284	1.58503
3.32302	3.08781	4.01851	2.40646	3.40674	3.70682	5.88714	7.47744	4.89773	2.17198	3.65137	5.18405	2.66922	2.60906	3.04179	2.20605	3.43755	6.90336	3.31686	3.763		8.3127	42.6088	11.1961	68.8548	6.83722	50.6489	8.6178	70.4304	7.00227	63.5256	5.28421	41.7661	5.14167	66.3565	5.73436	53.2098	6.40708	57.8513	8.38022	70.0202		2.0737	1.80985	4.07522	1.37288	1.64209	2.41119	2.68479	1.5743
3.32157	3.08926	4.01923	2.40791	3.40747	3.83077	5.8817	7.58	4.90317	2.16401	3.64992	5.51059	2.64747	2.61377	3.04179	2.20532	3.4361	6.90046	3.33172	3.73002		8.3102	42.4988	11.1311	68.7673	6.82972	50.6364	8.67532	71.5157	7.04229	63.3906	5.18168	41.9661	5.14417	66.3365	5.70935	53.2148	6.28954	58.0138	8.37022	69.9602		2.08004	1.8001	4.07083	1.368	1.61624	2.38485	2.6765	1.56454
3.32302	3.12514	4.01307	2.43038	3.41979	4.0214	5.88062	7.64632	4.89411	2.1506	3.63978	5.81538	2.64276	2.61304	3.04251	2.19989	3.43465	6.90046	3.33643	3.73799		8.28769	42.6313	11.1036	68.6973	6.82972	50.5489	8.73534	72.2184	7.0898	63.2255	5.12666	41.9886	5.18418	66.384	5.69185	53.2598	6.162	57.9788	8.41773	70.3803		2.08443	1.80059	4.07034	1.37824	1.58551	2.36827	2.6604	1.56698
3.32302	3.17661	4.00691	2.4485	3.41834	4.21023	5.88243	7.6543	4.89375	2.14842	3.63108	6.05639	2.66523	2.61522	3.04468	2.16256	3.42776	6.91532	3.33498	3.75104		8.26768	42.6363	11.1336	68.6648	6.82471	50.5214	8.76034	72.3785	7.0823	62.8604	5.11666	41.9711	5.21169	66.2765	5.65684	53.3023	5.93943	57.3961	8.36021	71.5257		2.07565	1.80351	4.07083	1.40165	1.5543	2.36632	2.65163	1.56308
3.32411	3.19001	4.00981	2.44597	3.46183	4.28053	5.87083	7.64741	4.89302	2.14987	3.63108	6.21984	2.66741	2.61703	3.04867	2.1303	3.42921	6.9425	3.3339	3.74959		8.24267	42.5888	11.1536	68.6598	6.75219	50.5264	8.82036	72.4535	7.02978	62.4578	5.13667	42.0061	5.21169	66.249	5.62182	53.3123	5.68935	57.2836	8.25518	72.1359		2.07565	1.8001	4.06352	1.3997	1.56552	2.36632	2.64577	1.56259
3.35745	3.21176	4.00981	2.44162	3.55243	4.28126	5.83858	7.62059	4.89302	2.1477	3.63797	6.30247	2.6192	2.62682	3.04722	2.12269	3.37304	6.96026	3.32918	3.74162		8.22517	42.9589	11.1311	68.6598	6.70218	50.5164	8.91789	72.4935	6.98227	62.2352	5.22169	42.0386	5.20169	66.2465	5.60432	53.3123	5.5343	57.8813	8.19016	72.1359		2.07614	1.79815	4.05474	1.40116	1.59283	2.36681	2.64236	1.566
3.39804	3.27555	4.00981	2.44162	3.69668	4.27945	5.81357	7.62711	4.89918	2.14987	3.65355	6.31987	2.54926	2.6761	3.0494	2.11472	3.2654	6.95483	3.31215	3.73147		8.21517	43.1915	11.1086	68.6123	6.69217	50.2138	8.98041	72.4585	6.97476	62.0326	5.29422	41.9986	5.19669	66.284	5.59432	53.2848	5.46677	58.0213	8.13514	72.0434		2.08492	1.80498	4.0562	1.40067	1.59234	2.36193	2.64529	1.56747
3.4129	3.3107	4.01162	2.44053	3.83838	4.28126	5.7998	7.6706	4.89302	2.15458	3.65826	6.31878	2.54128	2.71742	3.0494	2.11182	3.13203	6.94794	3.29729	3.72241		8.19516	43.009	11.0886	68.4947	6.62215	49.8562	9.01042	72.336	7.03228	61.8426	5.31923	41.8311	5.19669	66.2965	5.58681	53.2548	5.46427	58.0263	8.11013	72.0334		2.10199	1.81668	4.05815	1.40165	1.59527	2.35462	2.65845	1.56064
3.38717	3.3194	4.01706	2.44162	3.88042	4.28126	5.79653	7.68003	4.88396	2.14226	3.65464	6.31733	2.5739	2.73772	3.0494	2.10312	3.04106	6.94649	3.22263	3.72241		8.17765	42.7239	10.9761	68.4822	6.52462	49.6786	9.00542	71.9609	7.0898	62.2327	5.32423	41.7035	5.20419	66.2765	5.58681	53.5699	5.47428	57.9988	8.10513	72.0384		2.11564	1.82449	4.05815	1.40506	1.59673	2.35754	2.6804	1.55625
3.3473	3.32846	4.01089	2.4688	3.87897	4.28525	5.79726	7.67858	4.88469	2.13139	3.64956	6.31951	2.62065	2.74315	3.05411	2.1158	3.02439	6.94722	3.10883	3.74887		8.18015	42.6063	10.806	68.4822	6.4671	49.5911	8.99542	70.8605	7.12981	62.6678	5.34173	41.7561	5.22169	66.2065	5.58681	54.6352	5.45677	58.1014	8.12514	72.0584		2.11808	1.82497	4.05864	1.40458	1.60405	2.33998	2.68723	1.56405
3.32411	3.32955	4.01162	2.52353	3.87499	4.2896	5.80342	7.69018	4.88541	2.12668	3.64739	6.32204	2.6511	2.7446	3.06353	2.11943	3.0291	6.94504	3.10702	3.79236		8.17515	42.7989	10.711	68.5222	6.42709	49.2935	9.01793	69.2975	7.13982	61.8626	5.37174	41.5685	5.2392	66.119	5.58681	56.4658	5.43927	58.5365	8.27519	72.0759		2.12101	1.80985	4.05962	1.41433	1.61477	2.29853	2.69406	1.56113
3.3223	3.32085	4.01234	2.546	3.86955	4.29213	5.81357	7.69779	4.88541	2.12668	3.6434	6.31987	2.65508	2.75076	3.06969	2.1187	3.03454	6.93779	3.06824	3.82896		8.16765	42.9289	10.6585	68.4347	6.40458	48.9559	9.07545	68.7123	7.13732	61.1098	5.41176	41.3934	5.2492	66.0564	5.58681	58.7316	5.43676	58.9591	8.37022	72.0034		2.12832	1.79279	4.05962	1.45383	1.62209	2.26927	2.71454	1.55723
3.3223	3.31831	4.01162	2.56484	3.86085	4.31569	5.82009	7.69779	4.88288	2.13211	3.62637	6.31806	2.65653	2.77287	3.07984	2.1187	3.00192	6.94939	3.0146	3.86013		8.16015	42.9214	10.6109	68.2121	6.40708	48.8934	9.10295	68.7123	7.11981	60.5021	5.41926	41.3034	5.2492	66.0139	5.59432	59.4993	5.43176	59.0767	8.25518	71.7933		2.13174	1.78254	4.0601	1.46554	1.6255	2.24537	2.72771	1.55966
3.3194	3.33317	4.00836	2.58514	3.84708	4.34142	5.82227	7.76556	4.86258	2.13066	3.58976	6.32132	2.65653	2.81962	3.086	2.12015	2.97945	6.99143	2.94973	3.87571		8.16015	42.9189	10.5559	67.9746	6.39958	48.8884	9.10546	68.7898	7.14982	59.5818	5.39925	41.3159	5.2517	66.0114	5.62182	59.6619	5.44677	58.9716	8.04011	71.7158		2.13222	1.77864	4.05962	1.46505	1.62502	2.20782	2.72137	1.56259
3.32157	3.3339	4.0022	2.58514	3.84092	4.36244	5.82299	7.86088	4.81148	2.12958	3.58215	6.34161	2.64965	2.85913	3.08238	2.12124	2.97075	7.0766	2.89428	3.871		8.17015	43.1065	10.5109	67.712	6.39708	48.8183	9.10295	68.8699	7.21484	58.9666	5.35674	41.4585	5.2492	65.5913	5.65434	60.9023	5.46427	58.669	7.89256	71.7108		2.13222	1.7723	4.0562	1.46456	1.62404	2.18343	2.72868	1.52211
3.32157	3.33498	3.98263	2.5913	3.84237	4.39651	5.82082	7.92611	4.76835	2.12958	3.58215	6.36734	2.64639	2.8584	3.08709	2.11943	2.94103	7.11393	2.89356	3.87644		8.17765	43.8117	10.4734	67.5244	6.38707	48.6333	9.10546	68.5948	7.23485	58.8816	5.22169	41.4635	5.19669	64.6735	5.65684	61.485	5.42676	58.5865	7.81504	71.6483		2.14052	1.76986	4.0562	1.46164	1.61916	2.19075	2.72966	1.53626
3.32012	3.33933	3.96016	2.60616	3.84056	4.45196	5.81755	7.96525	4.74951	2.12813	3.58288	6.36118	2.65037	2.85949	3.10883	2.11327	2.87507	7.10161	2.88268	3.92319		8.17515	44.1793	10.4634	67.4219	6.37457	48.5157	9.12296	67.6745	7.18983	58.8816	5.06915	41.571	5.15417	64.0058	5.65434	61.5125	5.34674	58.614	7.80753	71.4982		2.14149	1.74109	4.05181	1.46554	1.61916	2.19709	2.73014	1.53967
3.331	3.34259	3.95544	2.60072	3.84092	4.51502	5.81393	8.00186	4.73791	2.11399	3.55171	6.32965	2.65255	2.84535	3.11753	2.1274	2.84825	7.09146	2.88268	3.97175		8.18015	44.4044	10.4559	67.3694	6.38707	48.5408	9.12296	66.9867	7.13982	58.9516	5.03413	41.8136	5.11666	63.7032	5.65183	61.515	5.31172	58.6165	7.82254	71.2081		2.14247	1.70256	4.05084	1.46944	1.62209	2.18831	2.72868	1.53918
3.38463	3.34259	3.95399	2.6029	3.84164	4.63571	5.81212	8.04571	4.73102	2.12414	3.43392	6.30573	2.62247	2.83666	3.11499	2.14444	2.8439	7.0882	2.89537	4.00908		8.20266	44.9821	10.4559	67.4494	6.40958	48.4932	9.03543	66.6941	7.0823	59.0092	5.05414	41.9611	5.06414	63.6732	5.64683	61.4749	5.31923	58.569	7.85255	70.9205		2.15271	1.69671	4.04986	1.46408	1.62209	2.18977	2.72917	1.53918
3.41363	3.34259	3.9482	2.60145	3.84056	4.82126	5.81466	8.06202	4.73102	2.15676	3.35347	6.30392	2.62065	2.84209	3.11101	2.15531	2.83992	7.08059	2.90443	4.03735		8.20516	45.0021	10.4684	67.6645	6.42458	48.3007	8.78535	66.8642	7.06479	58.9991	5.07415	41.8211	5.02413	63.6282	5.65183	61.52	5.34173	58.2614	7.86255	70.743		2.161	1.69963	4.0484	1.46115	1.6255	2.18929	2.73502	1.56162
3.41906	3.33933	3.93515	2.62174	3.82425	4.94594	5.81284	8.05332	4.73175	2.17959	3.33933	6.3032	2.64276	2.84209	3.11101	2.15531	2.83811	7.05703	2.9124	4.05583		8.20266	44.8746	10.4759	68.1696	6.44459	48.1331	8.47275	67.2468	7.06979	58.9916	5.08415	41.4735	5.02663	63.4081	5.64183	61.505	5.34924	58.1264	7.86505	70.7755		2.16929	1.69232	4.04694	1.46408	1.61916	2.18685	2.73892	1.566
3.42233	3.33716	3.92428	2.71271	3.77532	4.99523	5.79508	8.03846	4.70928	2.20061	3.32628	6.31189	2.64349	2.84608	3.11499	2.14625	2.84282	7.05884	2.94284	4.06308		8.18766	45.8399	10.4784	69.0899	6.45459	47.8805	8.18015	67.4319	7.06979	58.9891	5.09915	41.2984	5.03413	63.2005	5.59432	61.0298	5.36674	58.3914	7.89506	70.758		2.20831	1.68842	4.04352	1.45627	1.6177	2.18148	2.73697	1.56503
3.42921	3.33716	3.91485	2.81274	3.76662	5.02857	5.78095	8.07217	4.60562	2.20315	3.32085	6.38655	2.64965	2.85007	3.12043	2.13139	2.84209	7.06899	2.97619	4.06997		8.14514	46.5926	10.5034	69.6526	6.41458	47.6755	7.90256	67.5444	7.03478	59.0016	5.10666	40.8358	5.03663	63.173	5.58431	60.1195	5.43927	58.7066	7.84255	70.4329		2.22391	1.68452	4.04401	1.44506	1.62502	2.17563	2.74136	1.56454
3.43139	3.33643	3.90144	2.89211	3.77206	5.03799	5.78095	8.16386	4.51176	2.20387	3.331	6.54203	2.65726	2.84825	3.10086	2.12813	2.84753	7.06645	2.97764	4.08012		8.10013	46.7452	10.5709	69.4575	6.32205	47.7005	7.6975	67.5269	7.03228	59.1567	5.09915	39.983	5.05414	63.283	5.58181	59.4318	5.50929	59.4193	7.7	70.1978		2.21513	1.68159	4.04011	1.45042	1.62599	2.17612	2.74331	1.5621
3.4611	3.34477	3.89202	2.98706	3.77279	5.00936	5.7824	8.20517	4.49001	2.20315	3.34513	6.69316	2.66125	2.92255	3.07295	2.13211	2.85913	7.06971	2.96676	4.08773		8.09013	46.7552	10.6309	68.9574	6.22202	47.6705	7.59246	67.3318	7.03478	59.2792	5.09915	40.013	5.03663	63.153	5.5568	59.1867	5.52929	60.6972	7.52494	70.1303		2.21855	1.66842	4.04011	1.45676	1.62843	2.15954	2.73112	1.56308
3.53141	3.35129	3.88369	3.07295	3.76517	5.00392	5.78421	8.203	4.48313	2.23395	3.35419	6.8374	2.66849	2.93342	3.06824	2.13284	2.86166	7.07334	2.94284	4.09244		8.08012	47.8955	10.6585	68.4597	6.10448	47.6705	7.51244	67.3869	7.03228	59.1142	5.10916	38.7901	4.99662	62.8829	5.52679	59.0892	5.51679	61.5975	7.3874	70.1753		2.22586	1.64404	4.03572	1.46408	1.63867	2.13466	2.71649	1.56454
3.53576	3.35528	3.86629	3.13601	3.75974	4.99668	5.78639	8.19358	4.35302	2.27998	3.35528	6.98128	2.68879	2.95734	3.0715	2.14154	2.86855	7.05957	2.92327	4.09969		8.06012	47.768	10.6585	68.2522	6.00445	47.4854	7.42991	67.7495	7.02978	58.7316	5.13417	38.3124	4.9416	62.9229	5.48928	59.0842	5.50929	61.7826	7.33738	70.1953		2.21806	1.62794	4.03718	1.46505	1.64014	2.1293	2.71649	1.56991
3.53033	3.36833	3.86085	3.18277	3.75901	4.99196	5.7882	8.1943	4.116	2.3068	3.35745	7.06319	2.6964	2.98561	3.08854	2.1477	2.8787	7.05957	2.92327	4.11201		8.05762	46.4851	10.6635	68.1221	5.98444	47.2303	7.3949	67.9345	6.99477	58.3689	5.14417	38.3149	4.86908	62.7129	5.42176	59.0767	5.51679	61.725	7.31737	70.1453		2.1849	1.62648	4.03864	1.46846	1.61868	2.12345	2.71405	1.57381
3.53685	3.38101	3.86267	3.21865	3.76264	4.99378	5.79508	8.19503	3.99604	2.34485	3.37449	7.08421	2.70727	2.99358	3.12587	2.15132	2.88123	7.06971	2.95444	4.11962		8.06762	46.1	10.661	68.0271	6.07447	47.0103	7.4024	67.9496	6.97226	58.1439	5.12166	38.3124	4.73404	62.1402	5.33173	59.0292	5.51679	61.7	7.27736	70.1353		2.17173	1.62404	4.03669	1.45578	1.62599	2.09809	2.71356	1.58015
[truncated: 1,191 more rows]
[truncated: 272 more columns]

## Sheet: M.vastus medialis
Subject 1																					Subject 2																					Subject 3
[truncated: 2,231 more rows]
[truncated: 272 more columns]

[truncated: 3 more sheets: M.biceps femoris, M.tibialis anterior, M.gastrocnemius]
