# Supplementary material for: Can Lokomat therapy with children and adolescents be improved? An adaptive clinical pilot trial comparing Guidance force, Path control, and FreeD
Source: J Neuroeng Rehabil. 2017 Jul 14;14:76. doi: 10.1186/s12984-017-0287-1 (PMC5513325; doi:10.1186/s12984-017-0287-1)
Supplement: Supplementary file 3 — Source data sEMG Path Control. (XLSX 27288 kb) [file 12984_2017_287_MOESM3_ESM.xlsx]

## Sheet: M.rectus femoris
Subject 1																					Subject 2																					Subject 3
Stance1	Swing1	Stance2	Swing2	Stance3	Swing3	Stance4	Swing4	Stance5	Swing5	Stance6	Swing6	Stance7	Swing7	Stance8	Swing8	Stance9	Swing9	Stance10	Swing10		Stance1	Swing1	Stance2	Swing2	Stance3	Swing3	Stance4	Swing4	Stance5	Swing5	Stance6	Swing6	Stance7	Swing7	Stance8	Swing8	Stance9	Swing9	Stance10	Swing10		Stance1	Swing1	Stance2	Swing2	Stance3	Swing3	Stance4	Swing4
6.41281	2.59421	5.80656	2.43303	5.26149	1.82189	4.90383	1.69952	6.3226	1.91804	6.51769	1.70547	4.26716	1.51842	4.63707	2.61903	7.15995	3.08369	5.36219	4.49477		33.4554	5.23347	28.8325	6.54765	45.1959	5.12686	33.7249	5.3866	29.5943	4.49303	32.1006	4.80122	39.1638	5.51453	43.1102	5.06096	40.8405	4.14607	35.9598	3.96193		5.58634	4.22228	6.69394	3.53653	6.14572	2.11114	7.27376	10.5483
6.42504	2.59421	5.79782	2.43618	5.26744	1.83063	4.91327	1.70407	6.34568	1.91559	6.4677	1.70407	4.25213	1.51842	4.63951	2.63617	7.15925	3.07704	5.36568	4.47904		33.3547	5.27805	28.8442	6.5399	44.909	5.15012	33.6822	5.37109	29.4276	4.51823	32.1936	4.8807	39.032	5.5281	43.3099	5.06096	41.451	4.14413	36.0741	3.95999		5.59563	4.2167	6.6735	3.55325	6.10669	2.10556	7.26819	10.5501
6.42225	2.59421	5.8569	2.43828	5.2559	1.83413	4.91746	1.70337	6.39847	1.91664	6.4663	1.69673	4.27381	1.50513	4.67133	2.64631	7.15576	3.07984	5.36428	4.47379		33.2325	5.28968	29.1873	6.53602	44.5213	5.12492	33.7888	5.34783	29.2435	4.56669	32.2692	4.92915	38.6482	5.54748	43.4145	5.06096	41.9007	4.13638	36.1439	3.94836		5.60121	4.21113	6.67722	3.56255	6.05837	2.1037	7.29792	10.5501
6.417	2.59561	5.86215	2.43898	5.24192	1.82679	4.91746	1.68099	6.46245	1.91629	6.3289	1.70057	4.23255	1.50094	4.70664	2.6477	7.13478	3.07984	5.36044	4.47029		33.1647	5.28774	29.7881	6.53215	44.3934	5.09973	33.6648	5.32845	29.2105	4.59964	32.3971	4.93497	38.4776	5.57268	43.4727	5.06484	42.0345	4.1325	36.2117	3.9251		5.60307	4.21113	6.66235	3.57555	6.01191	2.09255	7.3258	10.578
6.4156	2.60295	5.84187	2.43898	5.2552	1.80861	4.91991	1.67575	6.49427	1.91629	6.21492	1.70057	4.15144	1.50583	4.72377	2.6505	7.06171	3.07774	5.36079	4.46225		33.2752	5.30907	30.3115	6.52246	44.3624	5.07259	33.3198	5.32069	29.1698	4.62871	32.3894	4.92722	38.5687	5.59206	43.4126	5.07453	41.9434	4.12863	36.2757	3.90766		5.61607	4.21113	6.58616	3.596	5.97846	2.06282	7.34624	10.6133
6.4156	2.59491	5.8576	2.43898	5.2594	1.79812	4.88949	1.68449	6.46175	1.91559	6.188	1.70337	4.14794	1.50024	4.73566	2.66134	6.95123	3.07564	5.37792	4.44442		33.3721	5.36721	30.7495	6.51276	44.4632	5.05127	33.0523	5.35559	28.9915	4.65585	32.3971	4.92722	38.4447	5.60563	43.3583	5.08422	42.0383	4.12475	36.3125	3.89603		5.61607	4.19812	6.52111	3.6183	5.98775	2.04238	7.35367	10.6598
6.40826	2.58058	5.84397	2.44108	5.24996	1.79952	4.86782	1.68449	6.39777	1.91349	6.1824	1.70197	4.14165	1.49814	4.75664	2.66379	6.91592	3.09208	5.38002	4.42414		33.3469	5.43893	31.302	6.50695	44.7287	5.04352	32.9592	5.43893	29.0283	4.68686	32.3836	4.92528	37.9291	5.61726	43.4746	5.09391	42.364	4.13057	36.3164	3.86695		5.61607	4.16095	6.50439	3.64989	6.08067	2.03494	7.34996	10.7006
6.37085	2.56624	5.83313	2.44178	5.24296	1.80161	4.86852	1.68239	6.34358	1.91419	6.1873	1.70127	4.14305	1.49499	4.77307	2.66518	6.91592	3.11235	5.35764	4.41261		33.2926	5.49902	31.6974	6.50113	44.9361	5.03382	32.9825	5.47576	29.0787	4.71982	32.3758	4.91946	37.0433	5.63083	43.5754	5.12492	42.49	4.13832	36.3222	3.83788		5.61607	4.18139	6.49881	3.67405	6.16244	2.03494	7.34252	10.6282
6.31002	2.53512	5.85061	2.44317	5.24786	1.79882	4.86712	1.67645	6.33239	1.91419	6.19079	1.70267	4.12836	1.49429	4.77517	2.66938	6.92885	3.12459	5.35624	4.41261		33.1938	5.55136	31.7129	6.48369	44.9342	5.01056	33.1085	5.46413	29.0826	4.75083	32.6472	4.90202	36.8029	5.65021	43.6413	5.16757	42.4919	4.1422	36.3242	3.8185		5.6105	4.32635	6.49138	3.67033	6.19218	2.01078	7.35367	10.4516
6.22051	2.52778	5.8576	2.44457	5.26289	1.79952	4.88355	1.68868	6.33554	1.91279	6.1817	1.70267	4.11123	1.49884	4.77097	2.67253	6.95682	3.10466	5.34121	4.40946		33.188	5.59594	31.8079	6.46624	44.7772	4.96986	33.3876	5.44087	29.0729	4.80122	33.0465	4.8962	37.2468	5.66378	43.8487	5.1947	42.5016	4.1577	36.33	3.77973		5.63466	4.43971	6.49138	3.6629	6.19589	2.00521	7.40757	10.3234
6.10654	2.53128	5.86075	2.44842	5.2587	1.80021	4.90907	1.68938	6.33344	1.91489	6.18136	1.70547	4.10249	1.52786	4.75069	2.67323	6.96906	3.02775	5.33596	4.41086		33.4128	5.63664	31.9959	6.48369	44.5233	4.91946	33.5465	5.42924	28.9779	4.8555	33.1221	4.93497	37.5472	5.66959	44.2286	5.2199	42.6974	4.19453	36.3571	3.71189		5.64395	4.48431	6.51554	3.66662	6.17173	2.01822	7.4819	10.2825
6.05304	2.52848	5.87369	2.45471	5.23492	1.82749	4.95802	1.68973	6.33344	1.92153	6.1824	1.70826	4.06788	1.54079	4.74545	2.67532	7.00542	2.98754	5.37722	4.41086		33.7055	5.67347	32.0734	6.51664	44.217	4.89814	33.5233	5.44475	28.9023	4.90977	33.0232	4.97374	37.681	5.66765	44.405	5.25673	43.3215	4.22554	36.3164	3.68087		5.61607	4.50661	6.52483	3.66662	6.14943	2.02379	7.52836	10.342
6.05864	2.52848	5.9055	2.45331	5.24226	1.87399	4.95522	1.70756	6.33099	1.92713	6.188	1.70407	3.95949	1.54779	4.7486	2.67672	7.07604	2.98684	5.38526	4.41086		33.909	5.70836	32.0657	6.54571	43.7499	4.8962	33.5717	5.45832	28.9469	4.95629	32.9437	4.98149	37.7042	5.66765	44.4729	5.29744	44.0057	4.26237	36.2389	3.67118		5.64581	4.4936	6.51554	3.66662	6.12527	2.0145	7.52093	10.5241
6.03626	2.52918	5.94466	2.45331	5.24786	1.87748	4.90103	1.7191	6.31316	1.92573	6.20093	1.70407	3.87768	1.55723	4.75349	2.67742	7.12254	2.98544	5.38526	4.41261		33.9594	5.74519	32.1122	6.56122	43.149	4.91559	33.5911	5.44669	28.9198	5.02026	32.8313	4.98149	37.7042	5.66378	44.6163	5.33232	44.2538	4.30501	36.173	3.64986		5.59749	4.47688	6.51182	3.66847	6.09554	2.01264	7.4819	10.7006
5.99221	2.53233	5.96529	2.45331	5.24576	1.87608	4.88285	1.7191	6.27925	1.92643	6.20408	1.70407	3.86614	1.54149	4.75734	2.67323	7.18023	2.98544	5.42477	4.41121		33.9168	5.78977	32.1296	6.56316	42.6916	4.97567	33.6183	5.43699	28.3964	5.14043	32.7576	5.00669	37.6829	5.61532	44.7714	5.36915	44.1182	4.31664	36.1575	3.62079		5.53245	4.46573	6.50996	3.67591	6.06023	2.01636	7.4596	10.7768
5.95899	2.53862	5.96634	2.45331	5.24576	1.88098	4.88425	1.7184	6.2359	1.92713	6.20093	1.70407	3.86894	1.53835	4.74335	2.66658	7.22009	2.9795	5.48141	4.40946		33.8702	5.80915	32.1296	6.56316	42.395	5.00281	33.7539	5.43118	27.6967	5.32457	32.7751	5.09197	37.4872	5.54554	44.7772	5.41955	43.9689	4.32246	36.1032	3.60528		5.52501	4.46387	6.4951	3.67777	6.04536	2.01822	7.4596	10.7843
5.92124	2.52918	5.99431	2.45786	5.23282	1.88238	4.86432	1.72365	6.25583	1.92084	6.20898	1.70407	3.86195	1.54499	4.71888	2.65505	7.20191	2.96516	5.49504	4.40596		33.847	5.81109	32.0405	6.56316	42.3582	5.00863	34.0001	5.43506	27.247	5.55329	32.936	5.20246	37.2352	5.49902	44.8625	5.47382	44.0251	4.34766	35.888	3.59753		5.52315	4.49546	6.47094	3.67777	6.03979	2.02194	7.4596	10.7768
5.909	2.53198	5.94466	2.45611	5.21045	1.88098	4.82726	1.72295	6.26247	1.91804	6.23135	1.70127	3.8602	1.54079	4.71818	2.63756	7.31624	2.95328	5.49854	4.40526		33.8547	5.81109	31.8486	6.56316	42.3814	5.01638	34.1862	5.43506	26.9524	5.76263	33.0426	5.27805	37.0084	5.46995	45.1358	5.5029	44.0678	4.3651	35.5353	3.59171		5.51944	4.54935	6.46164	3.68148	6.03421	2.02379	7.44659	10.7768
5.91774	2.53792	5.80796	2.46205	5.21185	1.87748	4.78041	1.7177	6.1859	1.92713	6.25023	1.68973	3.82804	1.54149	4.68077	2.59946	7.397	2.91517	5.50378	4.40387		33.8683	5.81109	31.9416	6.56316	42.4493	5.02219	34.1959	5.41955	26.7992	5.91188	33.0116	5.30713	36.6149	5.45056	45.7056	5.50871	44.0755	4.36898	35.4674	3.59365		5.51386	4.57166	6.46164	3.68148	6.00634	2.01264	7.43359	10.7936
5.92438	2.52918	5.77195	2.47219	5.20975	1.87748	4.73636	1.71561	6.14045	1.92958	6.26596	1.67225	3.83153	1.54219	4.65105	2.57568	7.36099	2.85433	5.50518	4.40736		33.7656	5.81691	32.2537	6.56704	42.6528	5.02607	34.2017	5.3866	26.8109	5.99911	32.9612	5.33426	36.2776	5.43506	46.4325	5.51259	44.0523	4.37867	35.4694	3.59946		5.51386	4.56794	6.45979	3.68334	5.9766	2.00521	7.45217	10.8159
5.93872	2.52359	5.77264	2.47639	5.2059	1.88308	4.70874	1.7177	6.1359	1.92958	6.28065	1.67575	3.79237	1.54849	4.63741	2.56379	7.3928	2.82322	5.51602	4.40736		33.6338	5.86149	32.3196	6.57285	42.9222	5.04739	34.2385	5.33426	27.0008	6.05726	33.0174	5.3614	36.173	5.42536	46.8318	5.51259	44.0174	4.38836	35.4655	3.6266		5.51572	4.58281	6.47094	3.68334	5.98218	2.00893	7.51164	10.8345
5.9569	2.52289	5.76041	2.47149	5.2066	1.89846	4.6972	1.7177	6.14115	1.92958	6.29778	1.68309	3.74343	1.54639	4.69161	2.561	7.40049	2.79944	5.5363	4.39932		33.6396	5.9429	32.2692	6.57091	43.2304	5.0784	34.2269	5.29937	27.2935	6.09021	33.0969	5.37884	36.1768	5.43506	46.952	5.50484	44.0077	4.39224	35.4713	3.64792		5.52315	4.68688	6.47837	3.67963	6.01377	2.00707	7.53766	10.8029
5.9548	2.51904	5.75936	2.47219	5.2052	1.92573	4.6986	1.71106	6.14325	1.93447	6.31316	1.6789	3.72035	1.54709	4.72307	2.55156	7.3998	2.76762	5.5377	4.38848		33.6861	6.02043	32.1587	6.57091	43.4572	5.09391	34.4013	5.29937	27.3381	6.09602	33.2849	5.38466	36.1439	5.45638	46.9791	5.5029	44.0019	4.40581	35.5624	3.65568		5.52315	4.97307	6.4728	3.67777	6.0212	2.01264	7.5358	10.6598
5.92998	2.51555	5.73838	2.47149	5.20975	1.94041	4.6979	1.7198	6.15199	1.94741	6.32155	1.64778	3.71441	1.55653	4.70804	2.55086	7.41238	2.76203	5.54434	4.39093		33.7326	6.07276	32.0211	6.5806	43.4649	5.09973	34.6591	5.30325	27.3226	6.10959	33.9846	5.38854	36.1342	5.47576	46.9578	5.5029	43.7809	4.42713	35.669	3.677		5.52501	5.33917	6.4728	3.68706	5.97846	2.01264	7.53951	10.4052
5.96704	2.51415	5.69678	2.47149	5.20101	1.93971	4.6937	1.7219	6.16143	1.93237	6.3233	1.63764	3.6777	1.57611	4.71608	2.54946	7.42462	2.75469	5.55658	4.38918		33.8237	6.07083	31.9649	6.59417	43.4378	5.10748	34.7018	5.30713	27.3943	6.14254	34.7192	5.39435	36.1846	5.49514	46.9578	5.49708	42.9939	4.44264	35.5314	3.71383		5.5213	5.62351	6.48766	3.69821	5.96917	2.01264	7.56739	10.0985
5.99501	2.51625	5.69013	2.47429	5.16045	1.93902	4.69301	1.72225	6.22646	1.92643	6.32155	1.63624	3.67665	1.57331	4.71328	2.53792	7.40504	2.6977	5.54644	4.38569		33.8877	6.04369	31.9125	6.58642	43.4572	5.10942	34.694	5.30325	27.4622	6.16193	34.882	5.39435	36.2156	5.51453	46.9733	5.49321	42.5132	4.46008	34.6572	3.75647		5.51572	5.81121	6.49881	3.69821	5.93758	2.02379	7.60642	9.72313
5.99291	2.51625	5.69153	2.47814	5.14892	1.94041	4.67343	1.72225	6.3233	1.92643	6.31946	1.63589	3.67385	1.5782	4.69231	2.47219	7.3998	2.53932	5.51952	4.38778		33.9672	6.02818	32.1316	6.58254	43.4766	5.10942	34.665	5.30325	27.5319	6.1658	34.9266	5.39435	36.2292	5.53003	46.9171	5.49514	42.6567	4.51435	33.4884	3.82625		5.53616	5.93758	6.50253	3.68334	5.88926	2.04795	7.61943	9.33101
6.00095	2.51764	5.69503	2.47884	5.13458	1.94251	4.62937	1.72225	6.34323	1.92223	6.31107	1.63589	3.66896	1.5768	4.66748	2.39283	7.3991	2.2799	5.51322	4.38708		34.0602	6.01461	32.3874	6.58642	43.4998	5.10554	34.7386	5.30325	27.6482	6.16387	34.9925	5.39241	36.204	5.53779	46.8182	5.50096	42.7148	4.57832	32.8526	3.91347		5.5882	5.9989	6.48766	3.69635	5.86882	2.06468	7.62686	9.09871
5.94746	2.51764	5.70167	2.47884	5.03109	1.94181	4.63357	1.7191	6.29918	1.92153	6.28414	1.63519	3.67315	1.57541	4.64651	2.368	7.40993	2.10439	5.50518	4.37834		34.0408	5.99911	32.5658	6.58642	43.4359	5.09391	34.7735	5.29744	27.6618	6.15805	34.9945	5.39241	36.1361	5.55911	46.7174	5.5029	42.7284	4.61708	32.5599	3.97744		5.6328	5.9859	6.43749	3.7075	5.87253	2.0684	7.66031	8.9965
5.75586	2.51625	5.69608	2.49946	4.93844	1.94811	4.59826	1.71036	6.20758	1.92014	6.25303	1.61666	3.67245	1.57541	4.64231	2.35647	7.41308	2.08481	5.52686	4.34898		34.3354	5.98748	32.6879	6.58448	43.1626	5.0784	34.5118	5.29744	27.6851	6.15999	35.6923	5.39241	36.1109	5.58431	46.5953	5.51065	42.8389	4.65197	32.4029	3.99682		5.65882	6.02306	6.43377	3.70193	5.87439	2.08512	7.70863	8.92588
5.58979	2.53233	5.69503	2.52114	4.9283	1.95894	4.56574	1.70547	6.15269	1.9086	6.24813	1.58764	3.66826	1.57191	4.64441	2.31172	7.41133	2.09145	5.58595	4.34583		34.5583	5.96616	32.6879	6.59223	42.7846	5.06871	34.1571	5.28581	27.8905	6.16774	36.9018	5.39629	36.109	5.594	46.5488	5.5184	43.1354	4.69268	32.4339	3.98907		5.66068	6.12527	6.43191	3.71308	5.86324	2.09441	7.72164	8.88128
5.55867	2.57638	5.70517	2.52359	4.93704	1.96838	4.56994	1.70477	6.09395	1.9086	6.1873	1.56457	3.66686	1.57261	4.64825	2.26487	7.40993	2.09285	5.61217	4.34513		34.506	5.95065	32.7363	6.67558	42.488	5.07065	34.1222	5.28968	27.9797	6.19488	37.9543	5.40404	36.1226	5.58237	46.8279	5.52034	43.2517	4.73338	32.4475	3.98325		5.6551	6.24607	6.45979	3.73909	5.84094	2.09441	7.73465	8.86083
5.5384	2.61834	5.70167	2.48862	4.95382	2.0002	4.59476	1.70687	6.01948	1.91629	5.89606	1.56037	3.66896	1.57611	4.65035	2.24389	7.40924	2.09215	5.60203	4.33884		34.4169	5.94677	32.7673	6.79382	42.3679	5.05708	34.8394	5.3614	27.9836	6.24528	38.8537	5.40792	36.1148	5.57268	47.359	5.52034	43.1548	4.76246	32.2925	3.98325		5.67183	6.32041	6.47094	3.73909	5.77775	2.09627	7.78482	8.8534
5.43631	2.67393	5.69503	2.47884	4.96187	2.01978	4.58462	1.71106	5.98557	1.91489	5.64538	1.55513	3.66756	1.58974	4.65245	2.24039	7.40714	2.09844	5.60343	4.34583		34.4033	5.94096	32.8197	6.91787	42.364	5.00863	35.5488	5.45056	27.9991	6.2666	39.4565	5.40986	36.1303	5.56299	47.6537	5.53003	43.5173	4.78959	32.1316	3.98131		5.70156	6.28696	6.44492	3.7298	5.67368	2.09627	7.85173	8.87756
5.35065	2.71134	5.68943	2.47884	4.9727	2.01384	4.56434	1.71351	5.98347	1.9079	5.57021	1.55163	3.65357	1.59499	4.65245	2.24039	7.41203	2.11173	5.62301	4.35317		34.413	5.93902	33.0562	7.09038	42.3601	4.96017	35.8648	5.53585	28.0533	6.25109	39.7492	5.4118	36.1226	5.53973	47.7254	5.53197	43.9127	4.80704	31.9513	3.97162		5.72572	6.22749	6.45235	3.7298	5.59749	2.11486	7.89075	8.88128
5.31429	2.71134	5.67335	2.4687	4.98634	1.97433	4.55106	1.71211	5.98871	1.9079	5.54854	1.55723	3.6291	1.59289	4.64371	2.22781	7.41203	2.11173	5.66636	4.35911		34.4401	5.93902	33.3954	7.22994	42.3562	4.97374	36.0877	5.65796	28.0514	6.23171	39.8752	5.41373	35.9946	5.52616	48.0278	5.5281	44.0678	4.82255	31.6683	3.97744		5.73315	6.22749	6.47651	3.78184	5.55103	2.13716	7.92606	8.87756
5.29541	2.71553	5.67335	2.47499	4.98424	1.92958	4.53323	1.71561	6.01668	1.9079	5.54574	1.55862	3.61686	1.581	4.63811	2.20263	7.40504	2.12082	5.70377	4.37205		34.4401	5.91964	33.5679	7.26677	42.3679	5.02413	36.2466	5.79752	28.1444	6.2414	39.9004	5.41955	35.7446	5.52616	48.4736	5.52034	44.1375	4.83224	32.1316	3.97744		5.73315	6.2851	6.47465	3.88405	5.53616	2.12972	7.93535	8.87942
5.27688	2.71203	5.67405	2.47569	4.98704	1.9065	4.51959	1.7184	6.02402	1.9072	5.54574	1.55862	3.61406	1.5796	4.63811	2.20333	7.40434	2.11732	5.70692	4.39023		34.4343	5.86536	33.5989	7.2784	42.3659	5.04545	36.2272	5.96034	28.1522	6.2821	39.817	5.4273	35.9946	5.52228	48.3553	5.51453	44.2829	4.83418	33.0639	3.9503		5.73315	6.35572	6.48766	3.93051	5.54174	2.12415	7.93721	8.88871
5.2608	2.7012	5.70761	2.47639	4.9727	1.89916	4.51295	1.7184	5.97787	1.9058	5.54854	1.56037	3.61966	1.58415	4.63217	2.20997	7.37532	2.10369	5.70587	4.39303		34.4324	5.81884	33.6028	7.29197	42.3582	5.04739	36.5257	6.13867	28.0281	6.3073	39.7317	5.43699	36.6595	5.51065	47.9522	5.5029	44.2945	4.83805	33.8509	3.9251		5.73687	6.37802	6.51368	3.93608	5.60492	2.12601	7.9465	8.91659
5.27233	2.6998	5.74153	2.47639	4.93774	1.89776	4.52379	1.7184	5.93277	1.9058	5.54854	1.55653	3.62036	1.58415	4.61539	2.21277	7.26484	2.11103	5.71321	4.38149		34.4382	5.79558	33.6473	7.31523	42.4493	5.04739	36.8727	6.28986	27.9215	6.33056	39.6852	5.45056	37.1344	5.50484	47.3707	5.48351	44.1472	4.84968	34.4265	3.91153		5.74059	6.36872	6.58616	3.95095	5.71643	2.14459	7.9465	8.94446
5.25136	2.70854	5.74363	2.47639	4.95522	1.89252	4.52868	1.7184	5.9562	1.9079	5.54784	1.55443	3.61476	1.58485	4.60175	2.20997	7.18757	2.13481	5.70657	4.38079		34.4304	5.78202	33.6706	7.32686	42.676	5.04933	36.9444	6.39646	27.6812	6.34994	39.6271	5.48933	37.4038	5.49127	46.5062	5.43312	44.1182	4.86325	34.727	3.89603		5.72944	6.38731	6.67536	3.98998	5.73873	2.15946	7.92792	8.94446
5.24646	2.71868	5.7702	2.47814	4.96082	1.89321	4.52589	1.7191	6.01738	1.94111	5.54399	1.54429	3.60008	1.59429	4.60245	2.20193	7.1659	2.13271	5.68524	4.37939		34.4207	5.77426	33.7733	7.32104	42.616	5.03576	36.9192	6.50889	27.2199	6.33831	39.6174	5.58431	37.6364	5.46995	45.6436	5.35946	44.1143	4.86713	34.6882	3.88827		5.71085	6.43005	6.66793	4.01971	5.73687	2.16875	7.93164	8.9519
5.29261	2.72287	5.80446	2.49317	4.95802	1.89636	4.52728	1.70826	6.07087	1.95964	5.54189	1.51702	3.57491	1.59429	4.61609	2.19529	7.15646	2.12606	5.66916	4.37275		34.4072	5.76651	34.3781	7.31523	42.3446	5.02026	36.9192	6.60774	26.9369	6.29955	39.5825	5.68898	37.8865	5.46801	45.2695	5.28387	44.091	4.87294	34.3917	3.89797		5.69413	6.48395	6.66235	4.06989	5.73687	2.18733	7.92049	8.97977
5.29646	2.72952	5.83767	2.5096	4.95872	1.89112	4.52658	1.66771	6.11633	1.95615	5.54259	1.47052	3.56687	1.59918	4.61539	2.18096	7.16135	2.13271	5.68419	4.37135		34.4188	5.7258	35.0701	7.31135	42.0655	5.00863	36.958	6.6562	26.8089	6.29373	39.3576	5.75682	37.9834	5.4777	45.4575	5.20246	44.0833	4.88263	34.0932	3.9096		5.72014	6.49138	6.68279	4.16095	5.72572	2.18919	7.8796	9.06897
5.29611	2.75329	5.84257	2.5103	4.91746	1.87329	4.51295	1.63624	6.1852	1.94881	5.537	1.37577	3.56687	1.58834	4.63637	2.18096	7.15121	2.1397	5.68419	4.37625		34.4711	5.65021	35.4248	7.3036	41.6526	5.00475	36.8572	6.68915	26.7353	6.31893	39.0998	5.79752	37.995	5.48158	45.727	5.10942	44.0949	4.88651	33.9109	3.91541		5.79448	6.4858	6.69023	4.21484	5.71829	2.18919	7.86659	9.1842
5.28981	2.75329	5.83837	2.5089	4.8353	1.84427	4.50351	1.6289	6.25023	1.94671	5.50798	1.31878	3.52596	1.58415	4.63951	2.1904	7.14177	2.15718	5.65692	4.39233		34.4711	5.62695	35.5236	7.29778	41.451	5.00475	36.6595	6.73567	26.7954	6.33056	38.9196	5.8014	38.3361	5.48158	45.5409	5.00281	44.0503	4.8807	33.816	3.92704		5.86696	6.48952	6.69394	4.25387	5.74059	2.19105	7.92049	9.21207
5.20381	2.76063	5.83837	2.50611	4.81153	1.81665	4.50281	1.62296	6.28205	1.94811	5.49504	1.31878	3.49904	1.58415	4.61609	2.18515	7.12674	2.20858	5.64258	4.39722		34.9111	5.65215	35.576	7.30166	41.4471	5.00281	36.644	6.8132	26.8148	6.34025	38.8808	5.81884	38.6288	5.48158	45.4827	4.87294	44.0426	4.87488	33.7617	3.9251		5.90598	6.52111	6.67536	4.29661	5.77032	2.19105	8.03013	9.20278
5.08458	2.75923	5.8576	2.49876	4.80838	1.80161	4.50351	1.61666	6.29289	1.94741	5.49434	1.31389	3.49904	1.58275	4.59546	2.17571	7.07989	2.22011	5.64958	4.39652		35.795	5.69091	35.5818	7.31717	41.4239	5.0125	37.0065	6.91012	26.743	6.35382	38.8595	5.89444	38.6812	5.48158	45.4226	4.7392	44.0581	4.871	33.7287	3.90184		5.90227	6.51554	6.64563	4.30219	5.77218	2.20406	8.18252	9.19163
5.05207	2.76623	5.87578	2.49667	4.80069	1.78798	4.49722	1.61666	6.28939	1.95265	5.49784	1.31319	3.4924	1.58275	4.59546	2.17082	7.05751	2.16487	5.64154	4.40107		36.3668	5.7258	35.6787	7.32492	41.453	5.0377	37.3864	7.02254	26.7992	6.3577	38.7684	5.97391	38.685	5.47964	45.1532	4.60933	44.0445	4.86713	33.7268	3.88634		5.89483	6.51368	6.62704	4.28175	5.79076	2.2022	8.39066	9.16747
5.05696	2.78021	5.86425	2.49806	4.70944	1.78064	4.48708	1.61736	6.28135	1.95265	5.49714	1.31459	3.47142	1.58764	4.59966	2.17221	7.05751	2.1383	5.64014	4.41261		36.613	5.74713	35.9888	7.32492	41.6235	5.04545	37.3709	7.10783	26.9776	6.36157	38.6831	6.04369	38.7044	5.48933	44.5407	4.48528	44.0852	4.8555	33.7326	3.90572		5.89298	6.51368	6.62518	4.27617	5.84466	2.20777	8.6211	9.16561
5.04857	2.77706	5.85061	2.50331	4.56784	1.78693	4.48778	1.61142	6.2775	1.95265	5.50239	1.31004	3.45289	1.58694	4.60035	2.17431	7.03933	2.10299	5.63314	4.4168		36.642	5.75682	36.2699	7.3288	41.7243	5.04545	37.0123	7.11364	27.0144	6.36739	38.6637	6.0999	38.7025	5.49902	43.5464	4.40387	44.6861	4.85162	33.7384	3.94642		5.8874	6.47837	6.63262	4.27431	5.88368	2.21149	8.7865	9.17305
5.04857	2.76623	5.85271	2.50191	4.51784	1.77469	4.49057	1.59254	6.2761	1.96279	5.5342	1.31179	3.43331	1.58694	4.54826	2.17886	7.02325	2.06838	5.60692	4.41331		36.8378	5.79171	36.4482	7.33655	41.7011	5.04545	36.5257	7.13303	27.0241	6.35188	38.6792	6.13091	38.7219	5.50677	42.9106	4.35541	46.2658	4.85356	33.7753	3.9503		5.87439	6.42448	6.6289	4.27245	5.93572	2.2245	8.85526	9.14703
5.02095	2.76203	5.80936	2.49946	4.51155	1.72924	4.48708	1.57331	6.27855	1.95755	5.55588	1.31144	3.42247	1.58485	4.44512	2.18235	7.02325	2.08341	5.61426	4.41121		36.865	5.85567	36.3397	7.3443	41.7166	5.04545	36.1265	7.19505	27.0377	6.32862	38.8033	6.13479	38.7316	5.51065	42.7342	4.30308	48.208	4.84581	33.7656	3.92704		5.84652	6.36501	6.6289	4.27431	6.03421	2.26724	8.85898	9.11543
4.98179	2.76343	5.65098	2.49667	4.51365	1.71351	4.4668	1.56037	6.2761	1.95265	5.5384	1.29571	3.42107	1.59044	4.38429	2.18165	6.98514	2.09005	5.64748	4.41331		36.894	5.92158	36.0005	7.354	41.8484	5.05127	35.9191	7.27259	27.0318	6.3325	39.0514	6.13673	38.7064	5.51065	42.6179	4.23136	50.1638	4.80316	33.7423	3.8999		5.82793	6.3074	6.63262	4.27431	6.142	2.28769	8.92216	9.10428
4.93704	2.76693	5.42127	2.49457	4.48043	1.7198	4.45946	1.56317	6.27191	1.95195	5.54329	1.25375	3.38401	1.5817	4.38429	2.18305	6.96766	2.09005	5.65412	4.41331		37.491	5.99135	35.8221	7.35787	41.8619	5.07453	35.8357	7.30941	27.0241	6.35188	39.253	6.19682	38.7432	5.5184	42.5694	4.14607	51.9122	4.77215	33.9613	3.87664		5.83722	6.25722	6.63076	4.28546	6.18103	2.31742	8.97791	9.10428
4.91257	2.79455	5.30345	2.49457	4.32275	1.71561	4.46086	1.56597	6.27121	1.97048	5.56077	1.24082	3.3522	1.5803	4.35317	2.17676	6.97221	2.09215	5.61496	4.4168		37.7643	6.034	35.7659	7.34624	41.8523	5.10748	35.826	7.31135	27.0183	6.36157	39.3867	6.25303	38.9583	5.52228	42.5249	4.07242	52.6099	4.76246	34.0156	3.85532		5.84466	6.2312	6.63076	4.30405	6.1866	2.37875	8.99836	9.10243
4.9283	2.79594	5.30135	2.49457	4.18116	1.71351	4.45876	1.57016	6.26596	1.98587	5.55937	1.24221	3.33646	1.5768	4.43358	2.16592	6.9764	2.089	5.50938	4.43114		37.9504	6.0592	35.6651	7.34237	41.8406	5.1288	35.8396	7.34237	27.0241	6.39453	39.4429	6.24915	39.1231	5.52422	42.49	4.0414	52.6119	4.73145	34.0156	3.85338		5.85581	6.22749	6.64005	4.32449	6.18103	2.40291	9.00207	9.09313
4.92481	2.76343	5.28387	2.49317	4.1378	1.71281	4.46155	1.56457	6.26911	1.98796	5.55518	1.24152	3.33227	1.57191	4.54896	2.16068	6.975	2.08341	5.35345	4.42904		38.3265	6.09021	35.5779	7.34624	41.8678	5.14625	35.8473	7.35206	27.0241	6.43135	39.4061	6.27047	39.0398	5.53197	42.5985	4.02202	52.86	4.67523	33.9788	3.83788		5.80935	6.22749	6.66049	4.34865	6.17917	2.40848	9.00021	9.07455
4.929	2.75888	5.22269	2.48303	4.1357	1.73938	4.45526	1.52996	6.33414	1.98796	5.55518	1.24501	3.32073	1.57401	4.58532	2.15718	6.98444	2.08341	5.21325	4.42764		38.6695	6.10378	35.5837	7.35593	41.8406	5.1792	35.8648	7.35981	27.1152	6.43911	39.3983	6.31699	38.999	5.5436	42.8292	3.95612	53.5055	4.65391	33.971	3.80687		5.64581	6.23306	6.64748	4.36537	6.17917	2.43078	8.99092	9.05411
4.94439	2.75399	5.08319	2.47289	4.14514	1.80791	4.45526	1.46912	6.4149	1.99531	5.52756	1.24571	3.25535	1.57401	4.57064	2.15928	6.99004	2.08621	5.15311	4.42834		38.7626	6.10378	35.5275	7.36756	41.986	5.24122	35.8648	7.38113	27.4699	6.43911	39.4565	6.35188	39.0921	5.56105	42.93	3.89021	54.6568	4.62678	34.0176	3.79524		5.53059	6.2312	6.6289	4.37095	6.17359	2.48839	8.93517	9.04296
4.96082	2.76273	4.9276	2.46205	4.16263	1.83623	4.45456	1.43451	6.43448	2.0009	5.39085	1.23872	3.23822	1.581	4.59686	2.16138	6.9736	2.08271	5.17129	4.42554		38.7587	6.0999	35.3298	7.37338	42.2651	5.29162	35.9074	7.37144	28.1037	6.44492	39.4991	6.37127	39.1929	5.57655	42.93	3.85145	56.0854	4.56863	34.0854	3.7681		5.45811	6.2312	6.60102	4.36166	6.1643	2.53857	8.84968	9.04296
4.96606	2.78301	4.86502	2.45926	4.17311	1.83693	4.45456	1.42297	6.42155	2.0009	5.24786	1.23662	3.24241	1.58345	4.61329	2.16802	6.9729	2.08481	5.14297	4.41331		38.7606	6.10378	35.0468	7.38113	42.3582	5.2955	35.9598	7.37532	28.6523	6.44298	39.4487	6.39065	39.1929	5.59012	42.9261	3.79136	57.0099	4.52211	34.3296	3.71576		5.37077	6.2312	6.56757	4.35608	6.142	2.59432	8.82738	9.04667
4.98634	2.81552	4.87411	2.44772	4.17416	1.85056	4.45666	1.42157	6.4177	2.0016	5.22828	1.23802	3.23682	1.59114	4.62063	2.16068	6.96207	2.08341	5.09402	4.40177		38.7277	6.10378	34.5913	7.38501	42.3737	5.28968	35.9617	7.39664	29.1117	6.4236	39.377	6.42166	39.5631	5.59206	42.8854	3.72739	57.3181	4.47946	34.5545	3.7022		5.33731	6.22377	6.53598	4.35608	6.08439	2.62034	8.8311	9.04667
5.01816	2.86167	4.87935	2.41136	4.20493	1.87468	4.45526	1.42157	6.4177	2.0016	5.21395	1.23802	3.22284	1.59114	4.62413	2.15998	6.96207	2.08341	5.09612	4.40002		38.6657	6.10959	34.2734	7.3947	42.4105	5.29162	35.9636	7.40245	29.4838	6.40809	39.4429	6.45268	40.3694	5.59012	42.8001	3.68669	57.1747	4.4407	34.5215	3.70801		5.33546	6.21819	6.52297	4.35794	6.04351	2.61662	8.81437	9.04667
4.99788	2.87461	4.88285	2.38968	4.19409	1.88762	4.42834	1.41843	6.41211	2.01174	5.12654	1.23942	3.21444	1.59184	4.62133	2.16347	6.95997	2.08481	5.10626	4.40002		38.5339	6.10765	34.2695	7.38307	42.3969	5.29162	35.8939	7.41408	29.4044	6.40422	39.5088	6.47206	41.011	5.59206	42.7109	3.6266	56.378	4.41744	34.3994	3.72158		5.33546	6.21634	6.51554	4.35422	6.04165	2.61662	8.78836	9.0411
4.9748	2.86832	4.9262	2.39562	4.19479	1.89042	4.41261	1.39046	6.4184	2.01558	5.03773	1.23732	3.21305	1.59044	4.61539	2.17361	6.95682	2.08481	5.1129	4.40526		38.3439	6.11735	34.4052	7.31135	42.3504	5.29162	35.8764	7.43734	29.542	6.39453	39.4255	6.48757	41.3037	5.58043	42.6605	3.55101	55.0949	4.3903	34.2831	3.7429		5.35776	6.21448	6.5081	4.35236	6.04351	2.61848	8.76048	9.02066
4.94439	2.86097	4.98494	2.39912	4.16752	1.89846	4.39932	1.38591	6.4191	2.01628	5.02585	1.23872	3.22284	1.58904	4.61784	2.17886	6.92745	2.08341	5.1143	4.40946		38.026	6.13091	34.475	7.17955	42.2806	5.28774	36.0838	7.43734	29.8366	6.39065	39.377	6.49532	41.4084	5.55523	42.6664	3.55101	54.494	4.34572	34.3955	3.76035		5.40422	6.24793	6.49881	4.37095	6.03979	2.6668	8.71402	9.02251
4.89823	2.85503	4.93425	2.39562	4.13151	1.88692	4.36855	1.38906	6.39463	2.01628	5.02305	1.22718	3.22528	1.59778	4.63427	2.18235	6.91417	2.08761	5.14682	4.41016		37.4019	6.13285	34.2424	7.05549	42.2574	5.28193	36.3145	7.4606	30.0169	6.39065	39.2743	6.48563	41.4161	5.54942	42.6625	3.56264	54.4533	4.29726	34.8782	3.77198		5.44696	6.27395	6.4951	4.39511	6.04165	2.74113	8.65084	9.0634
4.88215	2.84874	4.77831	2.39562	4.12067	1.86245	4.34828	1.37018	6.34708	2.01558	5.00592	1.22054	3.22528	1.61736	4.66329	2.189	6.93305	2.11103	5.16535	4.41261		37.1266	6.13479	34.4207	6.97408	42.2186	5.27805	36.3726	7.47805	30.2592	6.39065	39.158	6.4488	41.3793	5.53585	42.6935	3.55295	54.4475	4.25849	35.2193	3.78748		5.50457	6.28324	6.50996	4.40068	6.05466	2.75972	8.58393	9.09128
4.87866	2.8351	4.70804	2.40926	4.12067	1.88308	4.34163	1.33172	6.31386	2.01698	5.00662	1.22054	3.22074	1.6261	4.67902	2.19109	6.92501	2.11593	5.14507	4.42484		37.1538	6.14836	35.4403	6.91787	42.1294	5.31294	36.3765	7.48192	30.4685	6.38871	39.1716	6.41779	41.3173	5.50484	42.771	3.55295	54.4707	4.2081	35.2329	3.78748		5.59563	6.29811	6.54156	4.40068	6.07696	2.76158	8.51703	9.07827
4.84964	2.80748	4.70944	2.4194	4.12207	1.9058	4.34093	1.32612	6.33099	2.01978	5.00207	1.21844	3.21375	1.6289	4.69056	2.19249	6.90193	2.12257	5.11046	4.46225		37.0724	6.17356	36.2311	6.86941	42.0829	5.39823	36.3726	7.47999	30.579	6.38871	39.3363	6.41585	41.2591	5.48739	42.8486	3.55682	54.6219	4.14607	35.291	3.79136		5.64209	6.31297	6.53041	4.4044	6.08811	2.75786	8.4557	9.06897
4.82446	2.74735	4.67413	2.40297	4.11892	1.94531	4.26856	1.32543	6.34638	2.02258	4.99788	1.22194	3.21864	1.62435	4.7	2.19249	6.89179	2.139	5.09193	4.50561		37.0704	6.18713	36.3242	6.8229	42.1178	5.48545	36.3552	7.47805	30.548	6.38483	39.4856	6.41003	41.2397	5.47576	42.8621	3.56264	54.4901	4.08598	35.4558	3.7933		5.64209	6.30926	6.54341	4.40812	6.10297	2.75786	8.4334	9.06712
4.81852	2.70504	4.63637	2.37115	4.10459	2.05579	4.10808	1.32263	6.33484	2.02258	5.00067	1.22054	3.22004	1.6289	4.71293	2.18165	6.91662	2.1425	5.08668	4.50945		37.0161	6.18519	36.3183	6.79382	42.205	5.55523	36.425	7.47029	30.1661	6.37514	39.4487	6.39259	41.2727	5.44862	42.8408	3.57621	54.1916	4.06079	35.7717	3.79911		5.61236	6.35014	6.54713	4.40812	6.12713	2.76344	8.44084	9.05968
4.80558	2.70574	4.6091	2.36311	4.08816	2.15508	4.03956	1.31179	6.31386	2.02328	5.00067	1.21984	3.22144	1.631	4.74545	2.17012	6.93829	2.14355	5.09892	4.5077		37.0161	6.18519	36.3765	6.79382	42.4066	5.61726	36.6168	7.44316	29.5614	6.3732	39.1909	6.36933	41.2979	5.42343	42.8873	3.58202	54.1063	4.04528	36.4618	3.81268		5.57519	6.48395	6.54713	4.40812	6.13271	2.8099	8.45199	9.05411
4.80908	2.66868	4.59546	2.36311	4.08501	2.18235	4.03816	1.31738	6.2754	2.02502	4.96676	1.22054	3.13403	1.63764	4.79614	2.17082	6.93584	2.15264	5.10416	4.50561		37.0879	6.17937	36.5257	6.80157	42.5849	5.65021	36.6265	7.42959	29.1059	6.36933	39.0262	6.35576	41.2417	5.4118	42.9048	3.59559	54.1257	4.01427	37.208	3.8185		5.55846	6.57129	6.57315	4.40997	6.12899	2.89166	8.42597	9.04853
4.86117	2.56309	4.59826	2.36661	4.08641	2.19319	4.03816	1.33626	6.21702	2.02572	4.96082	1.22054	2.99628	1.64988	4.87796	2.16522	6.95123	2.15578	5.07235	4.49791		37.1344	6.16968	36.7603	6.81514	42.552	5.67928	36.6168	7.4354	29.0496	6.3577	38.9642	6.35576	41.3386	5.38272	42.9532	3.61303	54.1373	4.0007	37.5143	3.82043		5.5343	6.60288	6.62147	4.40997	6.12713	2.95113	8.39438	9.02809
4.95872	2.44387	4.59966	2.36101	4.07941	2.18235	4.03152	1.33626	6.16912	2.02467	4.96816	1.2139	2.98369	1.64533	4.98424	2.16068	7.00822	2.15403	5.03109	4.48778		37.1557	6.15999	36.9095	6.84034	42.5093	5.74906	36.7409	7.44122	29.0167	6.35188	38.9506	6.34607	41.9201	5.33426	42.9959	3.61691	54.1296	4.00651	37.5065	3.81462		5.54174	6.61217	6.65863	4.40626	6.14943	2.97158	8.37579	9.01508
4.99788	2.38129	4.60525	2.35856	4.00145	2.15578	3.99131	1.35584	6.14534	2.02048	4.96746	1.22124	2.97076	1.63974	5.02969	2.1404	6.9806	2.15508	5.00872	4.47904		37.2778	6.16193	36.9173	6.85003	42.552	5.82078	36.7816	7.44703	28.9818	6.33831	38.9816	6.3325	43.0928	5.2955	42.9048	3.63242	54.1315	4.01233	37.6519	3.81462		5.58634	6.59731	6.69766	4.40997	6.2089	2.96972	8.3665	9.02066
4.9804	2.35961	4.65874	2.36171	3.88922	2.15334	3.97732	1.35794	6.13241	2.02258	4.96746	1.22543	2.88825	1.6289	5.0283	2.1404	6.85998	2.15124	5.01955	4.44512		37.5395	6.17162	36.9425	6.8384	42.6702	5.84986	36.6963	7.44703	29.164	6.31699	38.97	6.34413	45.2385	5.2451	42.8621	3.65761	54.1781	4.01814	37.8709	3.81462		5.61236	6.61961	6.72925	4.42298	6.29067	2.93627	8.3665	9.02623
4.96816	2.35437	4.68217	2.36241	3.8574	2.16417	3.98117	1.35864	6.09045	2.02258	4.96536	1.22194	2.77287	1.62505	5.0283	2.1369	6.79809	2.15194	5.0269	4.38638		37.6461	6.18325	36.9599	6.80933	42.7071	5.87893	36.8514	7.43347	29.1698	6.34607	39.0669	6.36351	47.3144	5.1792	42.8156	3.677	54.2323	4.02008	37.5938	3.81268		5.67926	6.63633	6.74784	4.42856	6.35572	2.91768	8.4111	9.00951
4.96956	2.35017	4.68287	2.36101	3.8581	2.16662	3.97977	1.35654	6.06283	2.02397	4.96187	1.22124	2.69036	1.62016	5.02969	2.139	6.79704	2.15194	5.03843	4.32275		37.6461	6.18325	36.9386	6.77831	42.7419	5.90801	37.0685	7.42377	28.9547	6.36739	39.2045	6.3829	47.7622	5.11911	42.6935	3.69057	54.2711	4.02396	37.1383	3.81074		5.81864	6.64377	6.7274	4.4267	6.36872	2.91768	8.45756	9.00951
4.96082	2.34143	4.68287	2.36171	3.82804	2.16522	3.97977	1.35934	6.06388	2.03132	4.95872	1.22194	2.65644	1.61072	5.03983	2.12956	6.85578	2.16138	5.04927	4.26856		37.6616	6.16968	36.9289	6.7725	42.8447	5.91382	37.084	7.41021	28.9101	6.37127	39.2549	6.41197	47.7874	5.08616	42.6508	3.70995	54.2711	4.03365	36.8281	3.81074		5.88554	6.64191	6.71253	4.43228	6.36872	2.91768	8.48358	9.00579
4.9804	2.33689	4.6084	2.35717	3.78468	2.17431	3.97802	1.35864	6.05234	2.02188	4.9748	1.22578	2.65155	1.60932	5.08179	2.12886	6.99074	2.16487	5.04473	4.21822		37.7895	6.16387	36.9483	6.7725	42.8776	5.9177	37.1538	7.39664	29.3249	6.35964	39.2336	6.41972	48.2681	5.06484	42.6605	3.73902	54.2711	4.03171	36.5626	3.8088		5.8874	6.64191	6.71253	4.48803	6.38545	2.91954	8.51703	9.02623
5.01011	2.34633	4.53393	2.32325	3.76301	2.18096	3.97103	1.35864	6.02193	2.02852	4.9741	1.22928	2.65505	1.60932	5.16535	2.12816	7.15506	2.16487	5.03249	4.16402		38.0822	6.1658	36.9948	6.77444	42.8776	5.94096	37.3263	7.38889	30.8949	6.34801	39.2452	6.41779	49.4815	5.03189	42.6605	3.76616	54.3758	4.02783	36.4424	3.8088		5.87253	6.67722	6.71624	4.53263	6.45049	2.966	8.53933	9.04667
5.00662	2.36381	4.52658	2.31521	3.73958	2.17956	3.93922	1.36598	5.99011	2.05439	4.96816	1.23487	2.65575	1.60443	5.20171	2.12467	7.27043	2.17956	5.02165	4.16752		38.3245	6.16387	37.0142	6.77638	42.8369	5.98942	37.3709	7.39664	33.5252	6.34025	39.1037	6.41779	51.2861	5.00475	42.7032	3.79136	54.6413	4.03171	36.5064	3.80687		5.79448	6.87978	6.82217	4.5382	6.54527	3.03662	8.54491	9.05597
5.00802	2.38199	4.52309	2.31766	3.69063	2.1876	3.92908	1.37962	5.97543	2.05964	4.95382	1.24291	2.65714	1.60338	5.2066	2.12537	7.30295	2.1883	5.02515	4.24129		38.4117	6.15999	37.051	6.78219	42.5753	6.03787	37.3883	7.41796	36.2466	6.3325	38.8905	6.41779	52.325	4.98149	42.9086	3.80687	54.6684	4.04334	36.5858	3.80687		5.72944	7.04332	7.06377	4.55865	6.62518	3.07007	8.54677	9.07083
4.99333	2.38094	4.52589	2.31591	3.64134	2.19669	3.9088	1.38451	5.99291	2.05964	4.96152	1.24221	2.65714	1.60338	5.21045	2.12676	7.17009	2.18375	5.0283	4.27451		38.4214	6.16193	37.1247	6.82871	42.4531	6.09602	37.3922	7.4199	38.5687	6.33056	38.8556	6.41585	52.6235	4.9466	43.2265	3.81656	54.6316	4.04528	36.5742	3.81074		5.69413	7.12509	7.17713	4.67758	6.6735	3.07936	8.54491	9.07269
5.00207	2.39702	4.54022	2.31906	3.6298	2.19984	3.82559	1.38906	6.03207	2.05964	5.04333	1.23662	2.66868	1.60128	5.22688	2.12746	6.99598	2.18375	5.03109	4.27241		38.404	6.14836	37.1673	6.87717	42.4686	6.17162	37.4057	7.41021	39.8073	6.32668	38.9525	6.41972	52.6235	4.90396	43.6336	3.83013	54.7014	4.0414	36.3862	3.81462		5.59377	7.20686	7.17527	4.88387	6.69952	3.08494	8.53004	9.06526
5.04263	2.44247	4.53602	2.32465	3.6312	2.20543	3.74762	1.38906	6.04046	2.0474	5.0671	1.22718	2.68302	1.60128	5.24192	2.12257	6.94738	2.1869	5.03669	4.26087		38.404	6.12316	37.1712	6.88492	42.1953	6.22977	37.4174	7.38113	39.8577	6.30342	39.1405	6.42942	52.3211	4.85162	44.3585	3.84563	54.7324	4.0259	36.2796	3.8088		5.46554	7.21244	7.17713	5.05298	6.72368	3.07379	8.49659	9.0634
5.07025	2.45401	4.54127	2.33269	3.6298	2.20543	3.68609	1.35724	6.0422	2.01978	5.0664	1.2055	2.68966	1.59778	5.24366	2.11313	6.94109	2.18235	5.03669	4.23605		38.4098	6.10378	37.1615	6.86554	41.7844	6.2414	37.3902	7.35593	40.2997	6.24721	39.2801	6.42748	52.0381	4.76052	44.8644	3.8592	54.7188	4.00264	36.2699	3.79911		5.40793	7.29049	7.17155	5.14962	6.76085	3.0552	8.45013	9.06526
5.01431	2.44562	4.5612	2.31836	3.6284	2.19844	3.66581	1.352	6.0429	1.9981	5.0664	1.17439	2.68406	1.59918	5.23772	2.11383	6.93759	2.18235	5.03983	4.21507		38.3478	6.08633	37.1615	6.85778	41.5615	6.23752	37.303	7.3288	41.4723	6.20069	39.3421	6.42554	51.9548	4.65973	44.7811	3.87277	54.6801	3.99294	35.9636	3.78167		5.39121	7.39456	7.15854	5.1905	6.7943	3.04963	8.41296	9.05225
4.94648	2.43024	4.51365	2.29214	3.61197	2.20683	3.67385	1.3506	6.06388	1.97922	5.0692	1.18732	2.68686	1.59778	5.18283	2.11383	6.93724	2.18165	5.03773	4.19654		38.0435	6.07083	37.2003	6.85972	41.5286	6.23752	37.2507	7.29391	42.7303	6.18131	39.4332	6.42166	51.9412	4.59964	45.3878	3.89215	54.6646	3.98907	35.4403	3.76422		5.38749	7.4373	7.15668	5.19794	6.80731	3.04963	8.4111	9.05411
4.94648	2.42954	4.49477	2.2771	3.55603	2.2292	3.68119	1.3471	6.08905	1.94391	5.07375	1.16215	2.68406	1.59988	5.13948	2.11243	6.96067	2.17746	5.04053	4.135		37.619	6.06307	37.2468	6.85778	41.7205	6.24721	37.2371	7.27259	43.8138	6.16774	39.3131	6.40228	51.9102	4.56281	45.9712	3.90378	54.682	3.97356	34.822	3.73709		5.39307	7.49305	7.15483	5.19794	6.81288	3.07193	8.41854	9.07455
4.95522	2.43024	4.49477	2.2785	3.51407	2.22641	3.65147	1.34186	6.07087	1.9086	5.05557	1.15341	2.68406	1.60268	5.09333	2.11593	6.98584	2.17606	5.03669	4.00075		37.3534	6.06113	37.2662	6.85972	41.8523	6.25303	37.2487	7.26289	44.4031	6.16193	39.3092	6.38677	51.9102	4.53374	46.1553	3.90184	54.7285	3.96387	34.4052	3.7177		5.4005	7.55624	7.14182	5.21838	6.79801	3.14255	8.41854	9.0857
4.95732	2.43024	4.49197	2.2806	3.50848	2.22641	3.64588	1.32403	6.07157	1.89846	4.99123	1.15761	2.68406	1.60058	5.07514	2.11593	6.99248	2.17676	5.03529	3.83433		37.1983	6.0495	37.272	6.85778	41.796	6.2666	37.208	7.25708	44.5814	6.16193	39.5243	6.38096	51.8792	4.51435	46.2484	3.89215	54.8487	3.96387	34.351	3.71383		5.42094	7.60827	7.13253	5.2667	6.78129	3.23919	8.42597	9.09499
4.91467	2.4187	4.49407	2.2778	3.51197	2.22501	3.65287	1.31808	6.1352	1.89391	4.98704	1.1604	2.68476	1.60058	5.1129	2.07747	6.98654	2.17431	5.04752	3.73888		37.0995	6.03012	37.2429	6.84809	41.3832	6.25691	37.2177	7.2532	44.6105	6.1658	39.5398	6.37708	51.8482	4.48334	46.3356	3.88246	55.0445	3.96193	34.4052	3.71383		5.47298	7.6696	7.13996	5.34661	6.78686	3.29122	8.42225	9.0857
4.84334	2.41311	4.49127	2.25892	3.51862	2.23165	3.65147	1.31738	6.19604	1.89391	4.98249	1.16425	2.67742	1.59848	5.10906	2.01558	6.99808	2.16732	5.04857	3.71301		37.0724	6.0088	37.1693	6.83453	40.5206	6.15805	37.2604	7.24545	44.5717	6.16193	39.3635	6.37708	51.8055	4.42325	46.3395	3.88052	55.2713	3.9755	34.2269	3.72158		5.51572	7.70677	7.15111	5.44324	6.80359	3.30795	8.38137	9.06526
4.80978	2.4159	4.50071	2.20403	3.48331	2.22711	3.64134	1.31144	6.21387	1.88902	4.9797	1.159	2.66798	1.59708	5.08109	1.9988	7.00542	2.16662	5.04123	3.70567		37.0859	5.99717	37.0956	6.79188	39.9934	6.0088	37.2778	7.228	44.4767	6.16387	39.2375	6.38096	51.7493	4.3651	46.3375	3.87664	55.3973	4.0259	33.7578	3.74678		5.55846	7.71049	7.13067	5.53245	6.77757	3.32095	8.3665	9.05039
4.79614	2.40996	4.51575	2.10858	3.35814	2.22151	3.61022	1.31179	6.21247	1.88902	4.95452	1.13733	2.66658	1.59359	5.0283	2.01104	6.9785	2.16522	5.03913	3.70287		36.9948	6.02043	37.0181	6.75893	40.1097	5.87699	37.2953	7.21444	44.4709	6.1755	39.189	6.37902	51.7203	4.30889	46.3433	3.86889	55.2945	4.08017	33.1996	3.7681		5.61236	7.71606	7.10651	5.5882	6.70881	3.32653	8.3665	9.03738
4.78391	2.41276	4.50945	2.00544	3.26549	2.21871	3.59309	1.31599	6.20408	1.87818	4.90977	1.13313	2.65714	1.57401	5.03109	2.01104	6.94808	2.15998	5.04123	3.69203		36.6924	6.03594	36.9115	6.75505	40.6389	5.83629	37.2894	7.21444	44.5368	6.17937	39.1212	6.3732	51.7086	4.24686	46.3433	3.85532	55.2092	4.11118	33.0678	3.77779		5.6328	7.73093	7.08792	5.63094	6.67164	3.32467	8.35907	9.02066
4.78601	2.39982	4.50281	1.91804	3.23822	2.21837	3.59169	1.32752	6.19219	1.79637	4.92551	1.12824	2.63826	1.54289	5.1129	2.00964	6.94319	2.15998	5.03529	3.67315		36.2835	6.05144	36.7099	6.73179	41.3057	5.82466	37.6577	7.21637	44.6047	6.17743	39.0921	6.37708	51.5129	4.2081	46.3395	3.84757	55.1511	4.14607	33.3954	3.77585		5.63837	7.74208	7.08049	5.68669	6.63633	3.32653	8.35349	9.03366
4.73461	2.38094	4.49057	1.83832	3.27143	2.22501	3.58924	1.33347	6.16912	1.73309	4.94648	1.12824	2.62673	1.51177	5.15626	2.03062	6.94319	2.15998	5.03704	3.65672		35.985	6.08827	36.5335	6.66977	41.6003	5.80721	38.3672	7.23188	44.6783	6.18519	39.2103	6.37514	51.2027	4.18678	46.3414	3.84369	55.1298	4.17708	33.4671	3.77198		5.66811	7.74394	7.0712	5.7443	6.61217	3.32653	8.38137	9.04296
4.62203	2.38479	4.44792	1.80791	3.28717	2.2292	3.58924	1.33417	6.15968	1.73134	4.94858	1.12719	2.6082	1.4852	5.15451	2.03586	6.94039	2.16208	5.03773	3.64938		35.8221	6.11347	36.5606	6.61937	41.4006	5.80528	39.032	7.24351	44.7462	6.20263	39.1153	6.36933	51.0166	4.15189	46.3375	3.83788	55.1879	4.19841	33.5117	3.7681		5.68855	7.74394	6.995	5.74244	6.60288	3.38042	8.41668	9.03366
4.57658	2.38898	4.43428	1.80791	3.23402	2.23095	3.58924	1.33172	6.17157	1.7191	4.96886	1.13173	2.5561	1.47402	5.19891	2.01488	6.98374	2.16068	5.03389	3.64728		35.7582	6.11541	36.706	6.58448	40.887	5.81884	39.5883	7.23963	44.7113	6.22395	38.8769	6.34994	50.9818	4.08405	46.3569	3.83206	55.3488	4.22554	33.5679	3.77004		5.66439	7.74765	6.76642	5.71829	6.59173	3.44361	8.42597	9.02066
4.58672	2.38479	4.4168	1.80301	3.22668	2.23515	3.58924	1.32962	6.1894	1.68589	4.99788	1.13243	2.554	1.47402	5.3475	1.98517	7.00472	2.14984	5.02585	3.64728		35.6981	6.11541	36.8184	6.52052	40.573	5.82272	39.9391	7.24739	44.6493	6.23558	38.7839	6.29761	50.9798	3.99488	46.4034	3.82043	55.436	4.25462	33.657	3.78748		5.69413	7.77367	6.56014	5.73687	6.59359	3.45104	8.42597	9.00579
4.58952	2.38199	4.37205	1.79147	3.23752	2.23515	3.58994	1.33102	6.19394	1.68239	4.96536	1.13243	2.54736	1.47402	5.53979	1.97048	7.00087	2.14634	5.00522	3.64658		35.5954	6.0999	36.8785	6.46237	41.2281	5.82272	39.8093	7.29972	44.626	6.24334	38.7897	6.23946	50.9411	3.92123	46.3957	3.80105	55.4535	4.27206	33.6008	3.78554		5.77775	7.87031	6.49324	5.75917	6.61403	3.45662	8.43154	9.00765
4.5577	2.38549	4.37205	1.78868	3.23402	2.23515	3.59309	1.32612	6.1901	1.68309	4.94439	1.13243	2.54596	1.46318	5.67999	1.95545	7.00961	2.14914	4.93285	3.64343		35.5585	6.06113	37.1092	6.41972	42.4919	5.82272	39.4953	7.38889	44.6473	6.25303	38.8072	6.20069	50.8829	3.88827	46.3782	3.7933	55.4069	4.29338	33.3023	3.78167		5.8651	8.04314	6.47465	5.77218	6.62704	3.46405	8.42969	9.02995
4.47029	2.38129	4.34967	1.78728	3.23297	2.23445	3.58924	1.32158	6.14534	1.68589	4.93355	1.12964	2.55226	1.4373	5.75796	1.93902	6.94528	2.1383	4.86432	3.63854		35.8105	6.04757	37.4794	6.3732	43.5037	5.82078	39.9546	7.47611	44.6493	6.26272	38.7277	6.13867	50.8558	3.87664	46.3705	3.78748	55.3139	4.33021	32.9864	3.75647		5.87997	8.21597	6.46908	5.77404	6.60846	3.46219	8.4334	9.06526
4.41016	2.38269	4.3294	1.78064	3.19347	2.25123	3.59099	1.2978	6.01179	1.68449	4.93285	1.11285	2.5582	1.42437	5.79712	1.92818	6.87886	2.11453	4.84264	3.64273		36.0877	6.08246	37.6228	6.34025	44.2267	5.81691	40.5962	7.52069	44.6008	6.27047	38.4098	6.03981	50.8403	3.87083	46.324	3.75453	55.2596	4.35541	32.7673	3.70607		5.86696	8.34606	6.46908	5.76475	6.5397	3.46591	8.41296	9.0634
4.39792	2.38199	4.32205	1.75302	3.17948	2.25612	3.58505	1.26809	5.89606	1.67365	4.89369	1.11146	2.5596	1.41283	5.80516	1.91664	6.86452	2.11103	4.8381	3.64658		36.0722	6.16193	37.5434	6.30342	44.0367	5.81497	40.8424	7.53232	44.595	6.2666	38.2857	5.96616	50.441	3.87083	46.2813	3.74484	55.248	4.35929	32.5793	3.63823		5.89855	8.37765	6.48952	5.73873	6.48952	3.46777	8.33119	9.05411
4.38708	2.38129	4.32345	1.69603	3.18193	2.25612	3.55743	1.27753	5.83033	1.68169	4.81712	1.11006	2.5589	1.36878	5.80516	1.89706	6.84914	2.11103	4.8381	3.63714		36.3784	6.24915	37.4949	6.23171	43.1936	5.80334	40.8172	7.53814	44.6357	6.25303	38.3303	5.90995	49.6288	3.87083	46.293	3.74678	55.2616	4.35929	32.5561	3.5859		5.87439	8.39252	6.49324	5.71271	6.48023	3.45476	8.28101	9.04667
4.38708	2.3694	4.31646	1.66561	3.17948	2.25822	3.4931	1.259	5.7639	1.68169	4.81293	1.12369	2.5596	1.32612	5.80376	1.90545	6.77642	2.10928	4.77901	3.56337		36.9076	6.31312	37.4658	6.13479	42.8738	5.78589	40.8734	7.54395	44.6686	6.25109	38.2935	5.83435	49.1481	3.86114	46.3375	3.74484	55.0677	4.36123	32.7712	3.56264		5.85023	8.45385	6.45421	5.6997	6.52669	3.45476	8.25686	9.04667
4.37695	2.33759	4.31576	1.64323	3.17808	2.26032	3.32493	1.27053	5.72195	1.68239	4.78531	1.1209	2.5561	1.32543	5.80061	1.84217	6.72992	2.11383	4.59301	3.45009		37.5182	6.34413	37.4232	6.06889	42.8078	5.76845	40.9432	7.54977	44.6861	6.24721	38.3497	5.78008	48.962	3.82819	46.3724	3.73127	54.3292	4.35541	32.9941	3.54519		5.85023	8.478	6.38545	5.70528	6.61589	3.45104	8.20296	9.04482
4.36611	2.31521	4.32345	1.6289	3.15011	2.25543	3.08998	1.2992	5.71601	1.68169	4.71223	1.12789	2.5561	1.32962	5.77964	1.80861	6.72992	2.11593	4.45876	3.38856		37.9776	6.35964	37.3069	5.98748	42.7284	5.74131	41.0285	7.55752	44.6919	6.23364	38.6036	5.76263	48.8263	3.81462	46.229	3.73515	53.4977	4.34766	32.936	3.54325		5.84837	8.49845	6.30926	5.72944	6.67722	3.48635	8.14349	9.03924
4.39513	2.27186	4.30352	1.64323	3.12179	2.26417	3.01551	1.30375	5.71251	1.68029	4.57728	1.1202	2.5554	1.33487	5.77614	1.80581	6.73306	2.10649	4.42484	3.35604		38.1055	6.3577	37.2235	5.87312	42.7071	5.71417	41.2281	7.56915	44.6841	6.23364	38.5862	5.74325	48.7411	3.8185	45.9576	3.74678	53.3911	4.34378	32.8604	3.55295		5.85023	8.54305	6.2405	5.76846	6.6958	3.4975	8.10075	9.02995
4.40177	2.23305	4.2801	1.64253	3.12319	2.26836	3.02215	1.30375	5.70167	1.68379	4.48323	1.11425	2.55086	1.33906	5.77894	1.79707	6.72502	2.10019	4.4175	3.30884		38.1016	6.31893	37.1945	5.8014	42.7148	5.70061	41.4607	7.56333	44.626	6.23558	38.4137	5.71999	48.7004	3.81462	46.0138	3.76422	54.2168	4.3399	32.967	3.55488		5.86882	8.5765	6.17173	5.82236	6.68094	3.51051	8.0673	9.00207
4.39443	2.23655	4.28464	1.64778	3.11445	2.25962	2.93754	1.3006	5.69573	1.68519	4.48708	1.11495	2.47953	1.3443	5.77544	1.79567	6.71978	2.09355	4.41331	3.23228		38.1539	6.29179	37.1576	5.78202	42.7168	5.68316	41.5402	7.54007	44.5795	6.23752	38.4389	5.71417	48.6771	3.81268	45.9421	3.79911	55.1957	4.33215	33.3198	3.55101		5.86696	8.58951	6.06395	5.88926	6.67722	3.52538	8.04314	8.95747
4.30772	2.24319	4.28954	1.64184	3.11515	2.25892	2.82706	1.30095	5.68279	1.68029	4.34688	1.11285	2.4187	1.33906	5.77754	1.79497	6.71908	2.08691	4.4196	3.14277		38.1152	6.31893	37.1324	5.77814	42.7206	5.6599	41.327	7.52263	44.6027	6.23752	38.5765	5.70836	48.6655	3.81462	45.6863	3.82043	55.3934	4.33021	33.531	3.54907		5.86696	8.59137	5.94687	5.93758	6.71253	3.52538	8.03385	8.92588
4.24758	2.24179	4.28674	1.64044	3.10816	2.26032	2.70924	1.30165	5.66356	1.67645	4.1843	1.10411	2.39702	1.33696	5.78208	1.78798	6.72992	2.08481	4.43288	3.05012		37.8283	6.34413	37.1324	5.77814	42.8078	5.63858	41.013	7.511	44.5775	6.24528	38.5668	5.71224	48.681	3.81268	45.6533	3.82043	55.3876	4.33603	33.531	3.54907		5.90227	8.59137	5.92643	5.94687	6.72554	3.52538	8.0227	8.91101
4.23115	2.24389	4.27451	1.64463	3.09068	2.26032	2.62113	1.29711	5.65972	1.67645	4.06928	1.09642	2.39108	1.32962	5.78278	1.7205	6.77257	2.08621	4.43638	2.9795		37.5182	6.3577	37.1673	5.7762	42.8679	5.62889	41.2359	7.50325	44.6706	6.2666	38.5183	5.73356	48.6829	3.80299	45.6649	3.82431	55.2112	4.36704	33.5446	3.54907		5.99333	8.58951	6.0305	5.94687	6.67536	3.52724	8.00783	8.91101
4.21577	2.24109	4.25632	1.64603	3.08124	2.26347	2.61903	1.29361	5.66042	1.67645	3.97033	1.07684	2.39702	1.32962	5.80656	1.5817	6.80019	2.08621	4.42484	2.96062		37.3941	6.36545	37.1673	5.76651	42.8156	5.62307	42.0054	7.49937	44.9962	6.28986	38.5164	5.76845	48.6848	3.78361	45.7502	3.85145	54.9844	4.39612	33.5504	3.54907		6.06209	8.58393	6.17173	5.96545	6.62518	3.53839	8.00969	8.94075
4.21822	2.22221	4.25563	1.64708	3.08054	2.26207	2.60959	1.30095	5.66111	1.67645	3.92908	1.05866	2.39213	1.33556	5.83628	1.52996	6.79005	2.08621	4.40177	2.96132		37.5279	6.36545	37.2468	5.76263	42.8253	5.62307	43.0249	7.50325	45.287	6.29373	38.4912	5.80528	48.8845	3.77391	45.63	3.91153	54.8817	4.4155	33.376	3.54713		6.10669	8.57278	6.23678	5.98404	6.64934	3.54582	8.00783	8.97606
4.22451	2.21277	4.25632	1.64778	3.04662	2.26417	2.60959	1.29641	5.65622	1.67225	3.92104	1.066	2.3285	1.34326	5.85481	1.53065	6.79285	2.08131	4.35457	2.92321		37.6519	6.36545	37.3767	5.76263	42.7264	5.62695	44.3294	7.52069	45.5331	6.29567	38.5009	5.81884	49.3187	3.77004	45.3412	3.99101	54.7673	4.44651	33.4147	3.54713		6.12713	8.55792	6.18103	5.95059	6.67536	3.54768	8.00597	8.9965
4.21297	2.21417	4.25632	1.64918	2.95188	2.26417	2.60295	1.29361	5.65167	1.67505	3.91894	1.05726	2.3271	1.34116	5.86285	1.52996	6.79285	2.07537	4.27381	2.8386		37.6383	6.36545	37.5511	5.76457	42.6547	5.61532	45.5389	7.53814	45.8704	6.3073	38.6695	5.81497	49.4893	3.76422	45.1939	4.03559	54.6432	4.4814	34.1591	3.54907		6.12527	8.54862	6.16058	5.85395	6.66235	3.5514	7.9911	9.0188
4.21157	2.20543	4.25772	1.65792	2.93475	2.26626	2.59211	1.28976	5.65167	1.67505	3.91824	1.03908	2.28724	1.32612	5.87963	1.52926	6.79949	2.08061	4.22521	2.6963		37.5531	6.36739	37.8632	5.79558	42.4182	5.55329	45.6397	7.52457	46.0371	6.32475	38.7936	5.79752	49.497	3.77004	44.9361	4.03559	54.5541	4.50466	34.694	3.55488		6.06581	8.54119	6.16058	5.77032	6.6735	3.54768	7.90376	9.02809
4.23045	2.20543	4.29269	1.65792	2.93684	2.26976	2.59211	1.28347	5.65902	1.67085	3.91299	1.05202	2.28444	1.31074	5.9097	1.53765	6.81243	2.08201	4.22591	2.56904		37.3786	6.37708	38.3226	5.82078	41.5053	5.48158	45.5099	7.49549	46.039	6.32862	38.8556	5.79752	49.5106	3.78748	44.4438	4.03753	54.5308	4.5318	34.9034	3.55488		5.98775	8.53933	6.16988	5.72386	6.69952	3.53839	7.81456	9.0188
4.27311	2.189	4.30772	1.67155	2.91936	2.27186	2.58617	1.28347	5.68419	1.65687	3.89237	1.05202	2.24039	1.30934	5.95095	1.54639	6.79739	2.08411	4.20073	2.51694		37.3805	6.39065	38.7064	5.80334	40.3888	5.43506	45.2928	7.45866	46.07	6.31699	38.9215	5.82078	49.5726	3.79524	44.0755	4.03559	54.5347	4.57638	35.0294	3.55101		5.97474	8.53933	6.24421	5.6997	6.71253	3.53653	7.77925	9.01508
4.35177	2.19459	4.30492	1.68309	2.90852	2.27256	2.59002	1.28347	5.71391	1.63974	3.89132	1.05866	2.17571	1.31249	5.98067	1.54709	6.77851	2.08691	4.07417	2.49876		37.3146	6.40034	38.7645	5.75876	39.9042	5.39435	44.8431	7.40633	46.1456	6.31312	38.9525	5.8421	49.5959	3.79717	44.0445	4.03753	54.5289	4.61127	35.1418	3.54519		5.98775	8.55048	6.31669	5.6774	6.70324	3.54025	7.74394	8.99836
4.40317	2.22955	4.30038	1.68379	2.91377	2.27256	2.60225	1.28767	5.72195	1.6254	3.87488	1.06146	2.14704	1.31249	5.99501	1.54953	6.77991	2.089	3.96019	2.48653		37.1034	6.38871	38.7354	5.66572	39.662	5.3866	45.0117	7.35787	46.3065	6.32475	38.9467	5.85567	49.6211	3.79717	44.0367	4.04916	54.4843	4.64034	35.2736	3.5355		5.9989	8.56721	6.31669	5.66439	6.68651	3.53281	7.73279	8.87198
4.328	2.26277	4.29758	1.68519	2.91587	2.27186	2.59946	1.31004	5.72614	1.60582	3.79097	1.08908	2.14564	1.32263	5.99291	1.54918	6.79425	2.08201	3.92628	2.48653		36.7351	6.38483	38.7064	5.53391	39.4468	5.3866	45.63	7.30554	46.5934	6.33638	38.9138	5.85955	49.7044	3.79136	43.432	4.04916	54.3447	4.69074	35.4073	3.53356		5.9989	8.57278	6.32226	5.65882	6.67536	3.52538	7.73279	8.75676
4.31122	2.27361	4.29269	1.69253	2.90643	2.275	2.59561	1.31249	5.75586	1.58555	3.70357	1.10202	2.1383	1.31144	5.99291	1.55583	6.80439	2.08061	3.86614	2.48653		36.2738	6.38677	38.7238	5.43312	39.3344	5.40017	45.5797	7.23963	46.8357	6.33056	38.8556	5.87312	49.687	3.78942	42.7536	4.05109	54.2304	4.7644	35.4713	3.53356		5.99147	8.55977	6.31855	5.65882	6.68094	3.52538	7.73465	8.71588
4.3259	2.30612	4.25912	1.69393	2.89943	2.275	2.59806	1.31319	5.80586	1.58555	3.64273	1.10341	2.1383	1.30305	6.01878	1.57401	6.78411	2.07991	3.78293	2.49037		36.0257	6.40228	38.6075	5.36721	39.2917	5.4273	45.3897	7.19311	46.9481	6.31893	38.7684	5.90413	49.6928	3.78748	42.1411	4.04722	54.1606	4.83418	35.481	3.53162		5.98775	8.54862	6.30554	5.71271	6.67164	3.5198	7.76066	8.71216
4.31506	2.38409	4.25493	1.69323	2.88195	2.275	2.59561	1.31599	5.86704	1.59429	3.60463	1.10271	2.16592	1.29151	6.0506	1.57016	6.75614	2.07991	3.78293	2.48793		36.0237	6.41197	38.466	5.33814	39.2588	5.43118	45.3916	7.17955	46.9656	6.32668	38.623	5.93514	49.7955	3.75841	41.4123	4.04334	54.1315	4.90977	35.4849	3.53162		5.98961	8.55977	6.2851	5.73873	6.65678	3.51794	7.7904	8.73075
4.31052	2.40926	4.29898	1.69393	2.79664	2.275	2.53862	1.31878	5.92928	1.60058	3.61267	1.10481	2.14634	1.29501	6.05934	1.55443	6.77257	2.07397	3.81335	2.48583		35.7795	6.40422	38.5377	5.33039	39.2316	5.43118	45.4033	7.17955	46.9539	6.34219	38.5668	5.93708	49.8595	3.72739	41.0711	4.0414	54.2924	4.9873	35.4829	3.53356		5.9859	8.56535	6.2628	5.69599	6.65863	3.51794	7.79226	8.74376
4.31506	2.41206	4.34023	1.7205	2.76832	2.27291	2.48583	1.31738	5.97123	1.60058	3.61267	1.10866	2.14355	1.29081	6.05654	1.54918	6.77642	2.07397	3.80985	2.48443		34.8801	6.39453	38.6521	5.32651	39.1774	5.42536	45.4226	7.18536	46.9539	6.35964	38.5668	5.93514	49.9467	3.72352	41.1157	4.03753	54.5444	5.0377	35.5062	3.5355		5.96359	8.57092	6.2535	5.65324	6.66049	3.51794	7.79411	8.74747
4.31506	2.42394	4.34688	1.74148	2.76553	2.27116	2.44038	1.31668	6.02682	1.60512	3.59099	1.11565	2.14704	1.29221	6.13031	1.55163	6.76767	2.08935	3.79552	2.48303		33.6105	6.39259	38.7839	5.34202	39.1212	5.41567	45.4188	7.19699	46.9326	6.40228	38.342	5.93321	50.032	3.70607	41.1564	4.03946	54.7227	5.06871	35.5178	3.5355		5.94129	8.56907	6.24235	5.62351	6.66049	3.51794	7.80341	8.75862
4.3266	2.43618	4.35177	1.74672	2.74105	2.26626	2.40926	1.31668	6.06808	1.62365	3.56931	1.12159	2.15264	1.29641	6.21772	1.55163	6.7481	2.11802	3.79517	2.48303		32.5793	6.3829	38.8459	5.34977	39.0979	5.39823	45.4478	7.20862	46.8861	6.46624	38.0396	5.92933	49.9835	3.66537	41.1138	4.03946	54.7615	5.1036	35.5217	3.52775		5.93944	8.56535	6.22377	5.61422	6.66049	3.5198	7.79969	8.76606
4.31506	2.45716	4.38848	1.74672	2.6984	2.25263	2.39772	1.32018	6.07822	1.62505	3.6277	1.1209	2.15508	1.29361	6.25093	1.55583	6.68516	2.1355	3.79237	2.48723		32.0657	6.38677	38.8343	5.33814	39.0921	5.42536	45.3664	7.21637	46.8376	6.50307	37.8516	5.9177	50.0378	3.63823	41.3522	4.03365	54.7983	5.14818	35.5217	3.52581		5.94501	8.57278	6.22377	5.62351	6.65678	3.50865	7.79226	8.76606
4.28395	2.48723	4.41261	1.74602	2.61973	2.25263	2.40576	1.31459	6.07822	1.62435	3.62176	1.12509	2.15438	1.29711	6.26037	1.55443	6.65649	2.139	3.79167	2.48862		31.8699	6.40228	38.813	5.31488	39.0882	5.43506	45.0912	7.21637	46.7911	6.51664	37.7779	5.90025	50.7007	3.61691	41.4879	4.03171	54.9844	5.20633	35.5198	3.52775		5.94129	8.58579	6.23492	5.67554	6.6512	3.49379	7.78111	8.74933
4.22591	2.49457	4.39303	1.74672	2.57568	2.25473	2.41381	1.30305	6.10409	1.631	3.58365	1.15551	2.15928	1.29221	6.26387	1.55932	6.66349	2.1376	3.78608	2.48897		31.74	6.41003	38.8091	5.27805	39.0242	5.43506	44.7733	7.20474	46.7853	6.52246	37.7663	5.88475	51.6989	3.58977	41.2611	4.02977	55.0484	5.28581	35.5139	3.53356		5.93014	8.60252	6.2312	5.722	6.65492	3.49379	7.7681	8.68986
4.21822	2.67008	4.39443	1.73064	2.57708	2.25473	2.40926	1.31529	6.16702	1.61002	3.6277	1.17649	2.16278	1.2978	6.26666	1.55932	6.66698	2.11313	3.78084	2.49317		31.647	6.41003	38.811	5.24316	39.1716	5.44669	44.564	7.19118	46.7426	6.51276	37.8147	5.87506	52.4336	3.57621	41.0304	4.03171	55.0813	5.35171	35.5605	3.53356		5.92828	8.5988	6.21076	5.76289	6.67908	3.49379	7.73836	8.63783
4.21961	2.79315	4.45351	1.7198	2.5603	2.25473	2.40367	1.32088	6.20233	1.581	3.65008	1.17229	2.16417	1.31459	6.27051	1.55932	6.66489	2.10019	3.78084	2.49667		31.5462	6.40809	38.813	5.24898	39.5185	5.44669	44.3973	7.18924	46.5411	6.4895	37.9116	5.85955	52.8833	3.55101	40.8405	4.04722	55.1627	5.38272	35.5702	3.53744		5.93758	8.59137	6.17545	5.83908	6.71439	3.49379	7.67146	8.5765
4.24409	2.80189	4.52589	1.7219	2.5561	2.25263	2.42744	1.32263	6.22716	1.58904	3.65147	1.17229	2.16522	1.32263	6.26666	1.55443	6.66489	2.11103	3.78153	2.49737		31.4299	6.41391	38.7393	5.2451	39.4507	5.42536	44.2538	7.17567	46.3026	6.46818	38.0609	5.83241	53.1372	3.5103	40.8133	4.05691	55.2325	5.38466	35.574	3.54325		5.96359	8.58951	6.12713	5.93758	6.75713	3.49379	7.59155	8.44269
4.24059	2.80084	4.62658	1.7205	2.5561	2.26102	2.44108	1.33312	6.22191	1.59848	3.65078	1.17788	2.16592	1.32612	6.24219	1.56387	6.62817	2.09215	3.83887	2.49317		31.4473	6.41972	38.6618	5.20052	39.4681	5.38854	44.2306	7.12333	46.1805	6.44686	38.4931	5.79558	52.9647	3.47929	40.9316	4.07048	55.3158	5.38078	35.6031	3.54519		5.97846	8.58951	6.06766	6.00448	6.80731	3.49564	7.54509	8.44269
4.26367	2.80958	4.69231	1.7205	2.54946	2.26032	2.44387	1.33626	6.23205	1.58974	3.64798	1.18942	2.17291	1.34116	6.23485	1.57086	6.6093	2.09565	3.92488	2.49247		31.6024	6.40034	38.6385	5.18307	39.9159	5.37109	44.1802	7.10201	46.0991	6.42942	39.2006	5.7355	52.8542	3.45797	41.0323	4.08792	55.1104	5.37691	35.6012	3.54713		5.96359	8.57464	6.02492	6.03607	6.82961	3.49564	7.55252	8.45385
4.2801	2.8372	4.7	1.7198	2.54946	2.26487	2.44702	1.33626	6.25897	1.57191	3.64798	1.19152	2.17291	1.345	6.24359	1.57611	6.6093	2.10998	3.92908	2.49247		32.182	6.37127	38.6385	5.19858	40.2435	5.36334	43.9456	7.09814	46.041	6.43135	39.3693	5.64827	53.7322	3.4192	41.044	4.0918	54.9185	5.37303	35.6012	3.54713		5.95616	8.52446	5.9543	6.04536	6.81102	3.49564	7.55438	8.47986
4.28115	2.84349	4.6937	1.71561	2.54736	2.25473	2.45052	1.3471	6.2754	1.53695	3.64064	1.18872	2.12606	1.345	6.23205	1.58205	6.58342	2.11068	3.91894	2.49037		33.5582	6.35382	38.6017	5.2044	40.2415	5.37109	43.81	7.07875	46.1922	6.43717	39.3247	5.58625	54.87	3.3688	40.9451	4.09955	55.0445	5.36721	35.6031	3.54519		5.95616	8.48915	5.88368	6.0528	6.76642	3.49936	7.52465	8.57278
4.2766	2.8407	4.65245	1.69253	2.56624	2.25088	2.43234	1.3471	6.21842	1.51772	3.6312	1.18872	2.00894	1.33766	6.21911	1.57261	6.5572	2.10579	3.92034	2.49037		35.0468	6.34219	38.3924	5.20633	40.226	5.41373	43.9922	7.08457	46.6283	6.41003	39.4235	5.56105	55.2829	3.3281	40.7862	4.12281	55.0057	5.37303	35.5605	3.54325		5.96359	8.48172	5.82607	6.05651	6.70138	3.51051	7.51536	8.65641
4.278	2.84349	4.62343	1.69113	2.58407	2.25123	2.4187	1.34326	6.16632	1.51527	3.6256	1.18593	1.89321	1.3492	6.22786	1.55723	6.55231	2.10579	3.89726	2.48897		35.8299	6.32281	38.2974	5.20633	40.2124	5.47964	44.2364	7.09814	46.8182	6.37902	39.0708	5.53197	55.2422	3.29902	40.6001	4.16352	54.6161	5.39047	35.5139	3.53938		5.99519	8.48544	5.76103	6.05094	6.70509	3.51423	7.54137	8.73818
4.24479	2.85503	4.63357	1.69323	2.56974	2.24878	2.41276	1.3492	6.14534	1.51527	3.61092	1.18593	1.8621	1.3513	6.25093	1.54499	6.54776	2.11872	3.87558	2.49527		35.9578	6.30536	38.3497	5.20633	40.1853	5.58237	44.2926	7.10008	46.826	6.36351	38.5939	5.48545	55.2635	3.28158	40.3636	4.22167	53.9823	5.42536	35.45	3.53356		6.01005	8.48358	5.70899	6.03607	6.82961	3.53839	7.58969	8.78836
4.22591	2.86237	4.61609	1.70896	2.5568	2.23725	2.39178	1.38521	6.13171	1.51597	3.60078	1.19152	1.85441	1.3513	6.26037	1.51667	6.54776	2.12187	3.86614	2.5075		35.9714	6.28986	38.2838	5.21409	40.2124	5.6851	44.2306	7.12527	46.9539	6.34025	38.5513	5.41761	55.3662	3.25638	40.1911	4.29338	53.4144	5.48351	35.3182	3.53356		6.00262	8.48358	5.71085	6.02678	6.90766	3.60157	7.64544	8.78464
4.23045	2.86307	4.53672	1.72435	2.55365	2.23165	2.38409	1.41633	6.08311	1.51527	3.59728	1.19816	1.80441	1.35654	6.24219	1.49954	6.54636	2.12082	3.86894	2.5103		36.2176	6.25303	38.0066	5.21409	40.2008	5.71224	44.4031	7.12333	47.1962	6.29955	38.561	5.36334	55.3798	3.2118	40.0787	4.37286	53.0635	5.52034	35.2057	3.5607		5.99705	8.48544	5.69599	6.02306	6.9058	3.60529	7.69376	8.80508
4.25073	2.86237	4.51959	1.72505	2.55156	2.22955	2.37814	1.4373	6.00724	1.51597	3.59868	1.19152	1.78728	1.35514	6.22331	1.49744	6.5551	2.12467	3.87838	2.52149		36.8902	6.21232	37.5337	5.21021	39.9876	5.71417	45.0117	7.11946	47.1865	6.26853	38.5862	5.34783	54.998	3.16916	40.0554	4.43294	52.8949	5.54748	35.1864	3.60916		6.00634	8.4873	5.67926	6.01749	6.91138	3.59042	7.76438	8.79393
4.26157	2.85748	4.51225	1.72714	2.52988	2.2285	2.37395	1.4373	5.96913	1.51912	3.59798	1.19327	1.78728	1.36144	6.21177	1.49534	6.55371	2.12327	3.88048	2.54282		37.774	6.16387	37.115	5.22184	39.6949	5.71611	45.789	7.11558	47.518	6.24721	38.8362	5.37884	54.5502	3.13427	40.1969	4.48722	52.953	5.58625	35.2096	3.65568		5.99705	8.4873	5.68112	6.00262	6.90394	3.59042	7.88332	8.78092
4.26646	2.85573	4.49057	1.72714	2.52778	2.2285	2.37395	1.42787	5.96109	1.51842	3.60253	1.19816	1.77329	1.37018	6.20338	1.47506	6.54776	2.12257	3.87104	2.54946		38.2043	6.12704	36.8417	5.24316	39.3964	5.75294	46.4887	7.10201	47.9502	6.22395	38.9428	5.43118	54.3331	3.1207	40.2783	4.55312	53.2825	5.62695	35.2639	3.68281		5.99705	8.48544	5.68669	5.9859	6.85748	3.596	8.07102	8.77163
4.28464	2.85678	4.48638	1.72435	2.54806	2.22641	2.37185	1.43521	5.96109	1.51842	3.59519	1.2062	1.77539	1.37088	6.1894	1.47576	6.52329	2.10369	3.86824	2.54876		38.3013	6.09409	36.6963	5.24704	39.1037	5.83629	47.2156	7.07488	48.2313	6.20069	38.9428	5.47382	54.2013	3.12264	40.1853	4.61515	54.1373	5.66378	35.3356	3.68863		5.99705	8.48544	5.70342	5.96731	6.73111	3.59042	8.25128	8.72703
4.30247	2.85678	4.4668	1.7177	2.5582	2.22151	2.36591	1.42717	5.97123	1.51842	3.58435	1.21844	1.77329	1.38171	6.17786	1.47437	6.51245	2.08061	3.86754	2.54806		38.3187	6.08052	36.8611	5.25479	38.937	5.94483	48.0006	7.06325	48.3456	6.17162	39.0087	5.49321	54.2323	3.11682	40.0923	4.65391	55.5523	5.69285	35.4384	3.68669		6.00448	8.46128	5.72386	5.95244	6.61032	3.57927	8.32004	8.72145
4.29898	2.85748	4.44792	1.71211	2.54212	2.2285	2.36591	1.42437	5.97613	1.52191	3.59938	1.23208	1.77329	1.39185	6.1824	1.46702	6.49811	2.06978	3.87034	2.54946		38.3633	6.07664	37.2701	5.26642	38.9545	6.034	48.522	7.06131	48.2778	6.14061	39.1522	5.50677	53.9299	3.10325	40.0419	4.67717	56.9983	5.71224	35.6225	3.68475		6.00448	8.38694	5.72386	5.95244	6.58616	3.59414	8.30146	8.7196
4.29898	2.85748	4.45736	1.71036	2.52114	2.24389	2.33409	1.42157	5.97333	1.52191	3.61966	1.23627	1.77714	1.38661	6.20898	1.47052	6.45476	2.06908	3.87558	2.56974		38.3284	6.04757	37.5628	5.26255	39.0378	6.11541	48.5433	7.06325	48.1789	6.10572	39.4817	5.51453	53.3504	3.11488	39.8131	4.69656	58.0256	5.71224	35.7388	3.67894		5.98032	8.32562	5.77404	5.95059	6.60288	3.6183	8.24756	8.63411
4.29898	2.86167	4.46155	1.70617	2.48793	2.25018	2.26906	1.43381	5.97473	1.51842	3.6305	1.23208	1.77714	1.35479	6.25303	1.47332	6.42924	2.06978	3.84657	2.59002		38.1462	5.99135	37.681	5.23541	39.2665	6.18519	48.429	7.08651	48.1557	6.05726	40.0535	5.48739	53.2225	3.15947	39.282	4.71206	58.0741	5.69867	35.6884	3.66537		5.96359	8.30146	6.07138	5.95059	6.62332	3.62759	8.17694	8.40367
4.31576	2.89279	4.44652	1.70687	2.48373	2.23305	2.15928	1.43381	5.97613	1.50898	3.63504	1.22858	1.76315	1.34326	6.26596	1.47052	6.38763	2.06733	3.77804	2.58862		37.8826	5.91576	37.5957	5.19664	39.5301	6.22201	48.8302	7.14853	48.1537	6.03012	40.4857	5.46801	53.3892	3.20405	39.0223	4.73532	57.7795	5.69479	35.6012	3.65374		5.9543	8.28287	6.41518	5.95616	6.72368	3.63874	8.12305	8.06172
4.38079	2.91237	4.38289	1.71351	2.47814	2.22291	2.07607	1.41283	5.98941	1.50024	3.6263	1.23138	1.75441	1.33696	6.26317	1.46038	6.30932	2.06733	3.77384	2.59072		37.6907	5.84598	38.2586	5.16757	39.5844	6.24721	49.3652	7.22025	48.1285	6.01268	40.5284	5.49514	53.8485	3.237	39.094	4.74695	57.7872	5.69091	35.6613	3.6518		5.87067	8.27544	6.61403	5.95616	6.92624	3.63874	8.09332	7.74765
4.47834	2.91447	4.30108	1.717	2.45996	2.25333	2.0509	1.39185	6.00794	1.50373	3.58994	1.23208	1.75441	1.32263	6.25967	1.46772	6.24219	2.07677	3.78363	2.58932		37.6403	5.81497	38.8692	5.14625	39.5941	6.2666	49.5222	7.26871	48.1014	5.97003	40.602	5.54748	54.589	3.2622	39.4003	4.74695	57.7174	5.6851	35.7369	3.64211		5.84837	8.27544	6.98385	5.95616	7.11766	3.63874	8.08588	7.50792
4.58287	2.93824	4.30422	1.7205	2.45646	2.25473	2.0502	1.39046	6.00724	1.50828	3.57001	1.22858	1.74952	1.32333	6.25897	1.47332	6.15478	2.08691	3.72804	2.59631		37.65	5.81109	38.9157	5.16175	39.7666	6.27241	49.5106	7.27646	48.0413	5.88862	40.7532	5.58625	55.2751	3.27383	39.8267	4.77409	57.8628	5.69867	35.7155	3.6266		5.87997	8.27544	7.66774	5.9543	7.20872	3.65361	8.08774	7.39828
4.62203	2.95992	4.34233	1.72924	2.45716	2.25018	2.05439	1.39115	5.9957	1.50758	3.59798	1.23208	1.74393	1.32333	6.26107	1.47332	6.0964	2.09075	3.6305	2.60645		37.6306	5.80528	38.9235	5.16757	39.8771	6.32281	49.4117	7.27452	47.8998	5.71611	40.7629	5.55329	55.6376	3.28158	40.0651	4.80316	58.3435	5.71417	35.8822	3.63242		5.87253	8.27358	8.30517	5.95802	7.20872	3.68706	8.10075	7.39084
4.62413	3.00922	4.38708	1.72295	2.45926	2.26556	2.08061	1.38451	5.9957	1.50898	3.61756	1.25026	1.75232	1.31738	6.26107	1.47856	6.09465	2.09355	3.60253	2.64001		37.6209	5.8014	38.999	5.17338	39.6658	6.37514	49.2373	7.27452	47.7564	5.46219	40.7067	5.4777	55.6182	3.28933	39.9779	4.78184	58.611	5.71224	35.8725	3.66149		5.87439	8.25686	8.79579	5.96174	7.25518	3.76697	8.14349	7.39084
4.6063	3.03788	4.49337	1.72295	2.45471	2.2764	2.09005	1.38451	6.01948	1.49604	3.59029	1.24501	1.76106	1.31668	6.26247	1.46248	5.95375	2.09355	3.60183	2.66938		37.7101	5.79946	38.9894	5.20633	40.0205	6.39259	49.0996	7.27452	47.7215	5.23541	40.6854	5.4273	55.6706	3.29321	39.6387	4.76052	58.704	5.71999	35.8745	3.68475		5.87253	8.2327	8.95561	5.97289	7.26076	3.90263	8.23827	7.38155
4.59022	3.03299	4.51959	1.7191	2.43618	2.27431	2.08831	1.38381	6.0457	1.4845	3.56477	1.24571	1.76106	1.31459	6.25233	1.46248	5.76006	2.09844	3.59658	2.7012		37.9892	5.78008	38.8983	5.24316	40.5536	6.40034	49.0589	7.28034	47.7389	5.08422	40.6912	5.41761	56.1338	3.28739	38.9487	4.75858	58.8126	5.74906	35.8609	3.68669		5.86696	8.23641	8.97791	6.09554	7.25146	4.02714	8.39252	7.36483
4.57134	3.03369	4.49547	1.70547	2.4159	2.26906	2.08831	1.38032	6.05724	1.48206	3.54379	1.24641	1.75302	1.31459	6.23205	1.47192	5.63105	2.11453	3.59728	2.75923		38.2586	5.71224	38.7122	5.28387	40.6253	6.43523	49.0473	7.28034	47.6885	4.98924	40.6854	5.4118	56.5176	3.28158	38.0822	4.76052	58.8455	5.78202	35.8473	3.67894		5.87439	8.25128	9.15632	6.22005	7.26261	4.09776	8.48544	7.33509
4.53532	3.04802	4.49197	1.70057	2.40367	2.26766	2.08551	1.38102	6.05234	1.4845	3.51197	1.22543	1.74462	1.30375	6.23485	1.48206	5.58979	2.13341	3.59239	2.84349		38.4951	5.61144	38.6521	5.34589	40.3132	6.4895	49.0958	7.28034	47.5335	4.94854	40.6505	5.4021	56.6591	3.28546	37.5996	4.76634	58.8417	5.81303	35.857	3.65955		5.90227	8.2457	9.22508	6.26837	7.28677	4.14422	8.45942	7.3035
4.53602	3.06201	4.49127	1.69812	2.40192	2.2813	2.08551	1.37962	6.0478	1.4845	3.4896	1.2139	1.74288	1.30305	6.20093	1.47122	5.6237	2.1369	3.56057	2.90013		38.6909	5.50096	38.6502	5.40017	39.8577	6.50307	49.4195	7.29003	47.3959	4.96404	40.5768	5.39823	56.7153	3.26995	37.4716	4.77796	58.8513	5.8421	35.8725	3.66537		5.95244	8.1788	9.27154	6.29439	7.27934	4.19254	8.43526	7.30721
4.60455	3.06201	4.48778	1.69812	2.39772	2.30367	2.08271	1.38171	6.04046	1.47856	3.46792	1.2139	1.73134	1.30305	6.1901	1.46318	5.64258	2.1369	3.58365	2.92251		38.6463	5.4021	38.6792	5.43312	39.4216	6.50113	49.6211	7.2784	47.359	4.98149	40.4043	5.39047	56.7502	3.22925	37.4872	4.78184	58.863	5.8518	35.8163	3.68669		6.03421	8.00226	9.42207	6.30554	7.26076	4.23343	8.44269	7.29606
4.66469	3.0669	4.48708	1.69812	2.39353	2.32115	2.08935	1.37088	6.03346	1.46178	3.45638	1.21459	1.68309	1.29081	6.20408	1.46248	5.64468	2.1369	3.61197	2.91796		39.2123	5.32457	38.7878	5.46607	39.0882	6.4992	49.716	7.27646	47.4637	4.96211	39.8287	5.38466	56.7289	3.19048	37.462	4.78572	58.8417	5.84986	35.6593	3.69638		6.11412	7.76438	9.68225	6.30182	7.3035	4.25759	8.44641	7.26633
4.63741	3.07914	4.48917	1.70267	2.40506	2.33409	2.09705	1.36423	6.0429	1.45618	3.45429	1.21459	1.78623	1.26914	6.20758	1.46178	5.68209	2.1369	3.59519	2.94174		39.9042	5.2955	38.8827	5.46995	38.9467	6.49532	49.9002	7.27646	47.9095	4.92334	39.1909	5.37884	56.6901	3.15365	37.5065	4.79929	58.8358	5.8518	35.4035	3.69444		6.16244	7.55996	9.90897	6.29067	7.35182	4.25573	8.42225	7.30536
4.62937	3.07914	4.48917	1.69673	2.40437	2.33549	2.10858	1.36423	6.00514	1.45479	3.44345	1.23068	1.85301	1.27403	6.19079	1.46423	5.78418	2.13271	3.57351	2.97216		40.0748	5.31876	38.8827	5.46413	38.875	6.49726	49.9021	7.27646	48.4387	4.89039	39.0475	5.38272	56.6707	3.11876	37.5783	4.8051	58.7854	5.85373	35.2775	3.66731		6.16616	7.42244	9.98888	6.28696	7.415	4.2706	8.39066	7.43173
4.65315	3.09522	4.48463	1.68519	2.40437	2.33934	2.12606	1.36948	5.92578	1.45549	3.40429	1.23802	1.88098	1.27403	6.17087	1.46702	5.86634	2.11243	3.57351	3.03229		40.0923	5.4118	38.968	5.46607	38.8188	6.4992	50.0998	7.29003	48.7992	4.88457	39.0049	5.3866	56.6649	3.08581	37.5511	4.8051	58.6381	5.8421	35.2794	3.59559		6.15687	7.31837	9.9926	6.29811	7.46332	4.2706	8.4111	7.51721
4.66399	3.17738	4.47449	1.68868	2.40786	2.35507	2.12746	1.36668	5.91354	1.45898	3.35744	1.23942	1.89706	1.28557	6.16912	1.46772	5.89187	2.09705	3.56057	3.19347		40.0419	5.5184	39.5243	5.46801	38.8207	6.4992	50.3654	7.30941	48.9969	4.88651	38.9312	5.3866	56.6707	3.05286	37.5395	4.80122	58.7234	5.83047	35.1709	3.49867		6.12899	7.26447	9.98331	6.29439	7.47819	4.26316	8.44084	7.52279
4.69126	3.23297	4.47764	1.68589	2.41276	2.36101	2.11942	1.36948	5.91214	1.45828	3.33926	1.24816	1.88902	1.30934	6.17716	1.46178	5.87858	2.11103	3.56127	3.36688		40.0225	5.5436	39.879	5.48739	38.8168	6.50113	50.4274	7.31911	49.0551	4.88651	38.9293	5.3866	56.6862	3.03541	37.5511	4.79735	58.7176	5.81303	35.1263	3.42114		6.0974	7.27934	9.98331	6.31111	7.47633	4.2613	8.41668	7.49305
4.71223	3.23752	4.49127	1.65757	2.4152	2.35227	2.12467	1.37018	5.91774	1.45618	3.33996	1.24816	1.89706	1.31389	6.20023	1.44744	5.87508	2.13166	3.51128	3.4896		39.598	5.50871	39.9682	5.50871	38.8246	6.50695	50.439	7.33267	49.0376	4.88263	38.3109	5.38466	56.7114	3.00828	37.8322	4.78766	59.0839	5.79365	35.2213	3.3785		6.07696	7.25146	9.97959	6.33156	7.47633	4.2613	8.37022	7.46518
4.71538	3.22388	4.49687	1.62156	2.4229	2.34353	2.11383	1.36878	5.91844	1.45549	3.34066	1.24431	1.89706	1.31389	6.25652	1.45024	5.87718	2.12816	3.43681	3.59519		39.22	5.48933	40.0244	5.48158	38.9157	6.51858	50.4352	7.35981	48.962	4.87488	37.177	5.37691	56.7521	2.99665	37.8399	4.77796	59.4445	5.77039	35.3065	3.36687		6.06766	7.14368	9.99446	6.31111	7.47819	4.27617	8.35721	7.45031
4.71328	3.19277	4.48603	1.61946	2.40437	2.33199	2.08061	1.36738	5.91984	1.44185	3.34066	1.24291	1.89706	1.31319	6.30442	1.44744	5.87963	2.12537	3.41233	3.68853		39.0882	5.49321	39.9895	5.36334	39.0591	6.52633	50.2878	7.35981	48.9329	4.83999	36.6033	5.36721	56.758	3.01797	37.3573	4.77796	60.2508	5.73937	35.5702	3.37074		6.06766	7.01916	10.0316	6.29067	7.50049	4.2836	8.34606	7.48748
4.71748	3.16969	4.48253	1.61806	2.35787	2.30962	2.02572	1.37158	5.92298	1.43661	3.33996	1.24361	1.89916	1.30934	6.31876	1.42647	5.88033	2.1404	3.41897	3.77384		39.0436	5.49321	39.9585	5.21603	39.0436	6.53408	49.7626	7.30941	48.9601	4.77409	36.0276	5.35946	56.758	3.04898	36.6498	4.77796	62.0554	5.71417	36.0586	3.37462		6.06581	6.94483	10.0744	6.29439	7.52836	4.28175	8.30332	7.50049
4.71154	3.12704	4.48253	1.61526	2.33689	2.29458	2.00405	1.40934	5.92648	1.438	3.34241	1.259	1.89916	1.29151	6.33239	1.41003	5.88173	2.14494	3.41443	3.81405		39.0378	5.49127	39.9159	5.05514	39.0785	6.5399	49.2683	7.25126	48.9853	4.74889	35.3802	5.35365	56.7444	3.08387	36.2621	4.77409	62.4624	5.69091	36.4792	3.37656		6.05094	6.97085	10.1413	6.31111	7.53022	4.28546	8.24942	7.45775
4.7486	3.10012	4.48043	1.61876	2.32046	2.29423	2.00405	1.44185	5.92508	1.4387	3.34066	1.2604	1.89986	1.28906	6.34428	1.41493	5.89466	2.13096	3.37387	3.80601		39.0359	5.48933	39.7182	4.80704	39.1018	6.53796	49.0492	7.19505	48.9601	4.75858	35.0584	5.35171	56.7366	3.15753	36.078	4.77021	62.226	5.67928	36.6537	3.3785		6.02864	7.0712	10.197	6.30554	7.50606	4.28732	8.22898	7.44845
4.81083	3.1183	4.44862	1.65058	2.29284	2.29598	1.98936	1.44744	5.92648	1.4373	3.33437	1.2604	1.90196	1.29431	6.34498	1.42367	5.909	2.11243	3.28891	3.80041		39.0068	5.49127	39.4371	4.60158	39.4119	6.51858	48.8593	7.11364	48.9601	4.75664	34.8879	5.34977	56.7366	3.24475	35.5876	4.77021	62.8869	5.66572	36.642	3.36687		6.02864	7.17527	10.2342	6.29625	7.4912	4.27989	8.20296	7.46332
4.87726	3.13613	4.43568	1.65932	2.29423	2.29458	1.99006	1.44185	5.89117	1.438	3.33367	1.25795	1.90405	1.30305	6.34708	1.43066	5.909	2.09844	3.22319	3.81055		39.0049	5.5281	39.2917	4.54343	39.6251	6.47787	48.7314	7.00122	48.9019	4.72175	34.8297	5.34977	56.7017	3.29127	34.9615	4.77215	63.3676	5.65215	35.985	3.35524		6.0528	7.20686	10.2992	6.26837	7.49491	4.28546	8.18624	7.4596
4.93984	3.14697	4.42345	1.65862	2.28724	2.31102	1.99216	1.4408	5.8188	1.4373	3.33506	1.28137	1.90405	1.30305	6.35861	1.42787	5.92054	2.10369	3.22074	3.83852		39.0049	5.57074	39.2704	4.52404	39.7395	6.46237	48.8031	6.86554	48.8729	4.65391	34.946	5.35752	56.4885	3.36299	34.9111	4.77215	63.4994	5.64052	35.1282	3.3533		6.07881	7.15668	10.3717	6.24421	7.48748	4.32077	8.19553	7.45775
4.9769	3.16864	4.35177	1.66002	2.28375	2.33689	1.99461	1.4408	5.73768	1.43661	3.33506	1.28067	1.88902	1.2992	6.39917	1.41703	6.01948	2.11068	3.23367	3.86964		39.094	5.61144	39.2724	4.50272	39.7724	6.47594	48.6558	6.6969	48.8767	4.60352	35.0371	5.35171	56.0873	3.4696	35.1554	4.79347	63.4936	5.63276	34.6049	3.35524		6.08253	7.1381	10.4702	6.23678	7.45031	4.36351	8.20296	7.4596
4.98704	3.18543	4.30352	1.66876	2.29214	2.33794	1.97153	1.44535	5.6786	1.43381	3.35464	1.28207	1.89461	1.30445	6.47294	1.42577	6.0971	2.10089	3.24451	3.89796		39.3266	5.67928	39.2355	4.46396	39.6445	6.474	48.4503	6.54571	48.805	4.55893	35.1069	5.35946	55.6919	3.54907	35.2154	4.79347	63.4994	5.62501	34.068	3.36105		6.0751	7.17341	10.6263	6.22934	7.37226	4.36351	8.20668	7.48562
5.01151	3.18193	4.30562	1.66946	2.26417	2.34073	1.95545	1.44535	5.62161	1.42996	3.37772	1.27683	1.89461	1.3006	6.54287	1.43521	6.10549	2.07397	3.24102	3.93572		39.7375	5.76651	39.2181	4.4407	39.3596	6.4895	48.3999	6.43135	48.7042	4.50466	35.1224	5.38466	55.5116	3.60916	35.2891	4.79929	63.513	5.61338	33.7191	3.36493		6.07138	7.18642	10.7118	6.22934	7.35182	4.36166	8.21969	7.57111
5.03459	3.17459	4.26157	1.68938	2.24738	2.34878	1.95824	1.44814	5.55588	1.38311	3.398	1.26879	1.89566	1.28976	6.62013	1.42996	6.0978	2.06173	3.24836	3.96299		40.1213	5.8421	39.1289	4.43101	39.2316	6.5147	48.4115	6.31312	48.7352	4.48722	35.1108	5.34977	55.7171	3.65955	35.3434	4.83999	63.513	5.60563	33.5136	3.36493		6.09926	7.17155	10.7118	6.27952	7.35182	4.36723	8.2234	7.64358
5.04543	3.17039	4.19129	1.67645	2.24529	2.35507	1.95755	1.44814	5.49434	1.35654	3.40953	1.25375	1.93657	1.28417	6.72362	1.42926	6.11283	2.06523	3.23962	3.98327		40.2415	5.87312	38.592	4.43488	39.1987	6.52052	48.3999	6.22201	48.9717	4.47946	35.0972	5.31488	56.506	3.67894	35.1166	4.84968	63.5111	5.60175	33.5252	3.35911		6.12342	7.13996	10.7062	6.35386	7.34996	4.37838	8.22712	7.66774
5.06955	3.16165	4.12347	1.66421	2.24039	2.35157	1.95824	1.45094	5.44015	1.35584	3.41023	1.24012	1.98587	1.28137	6.839	1.45968	6.15688	2.05824	3.205	4.00285		40.3423	5.86149	37.9349	4.43294	39.0591	6.52633	48.8554	6.16968	49.2722	4.44651	35.0759	5.33232	57.0797	3.68087	34.5952	4.84193	63.4975	5.61338	34.3141	3.33973		6.09368	7.12695	10.6932	6.40032	7.36111	4.39882	8.24756	7.59898
5.09892	3.15081	4.10599	1.70756	2.24249	2.34947	1.96279	1.45339	5.36988	1.35934	3.41758	1.22858	2.00405	1.30934	6.90718	1.47576	6.1873	2.0509	3.19137	4.00355		40.3326	5.85955	37.5724	4.42907	39.0533	6.53602	49.842	6.13285	49.4389	4.41162	34.9654	5.35946	57.0933	3.70026	33.9555	4.84193	63.4762	5.62889	35.2503	3.31453		6.02306	7.12695	10.6969	6.43934	7.37783	4.42112	8.27544	7.47819
5.13283	3.17039	4.12347	1.71421	2.24529	2.35017	1.96209	1.45339	5.3461	1.36004	3.47002	1.22648	2.0009	1.31389	6.93025	1.47262	6.1901	2.02572	3.19626	3.98676		40.5071	5.8518	37.367	4.4407	39.0921	6.53796	50.2665	6.08827	49.5552	4.40193	34.8297	5.38078	56.9499	3.7177	33.7733	4.85356	63.4781	5.65215	35.5314	3.26995		5.94873	7.14368	10.6969	6.44492	7.39828	4.43971	8.24942	7.44474
5.15451	3.16165	4.1364	1.71561	2.26906	2.35157	1.96209	1.45094	5.3496	1.35864	3.50044	1.22998	1.99321	1.31459	6.93025	1.47402	6.188	1.96349	3.20221	3.98537		40.6931	5.81884	37.2681	4.4407	39.2064	6.54184	50.1832	6.02043	49.6211	4.38449	34.7464	5.36915	56.9789	3.72546	33.7985	4.8555	63.4646	5.69867	35.5353	3.23118		5.90598	7.19014	10.6988	6.41333	7.4373	4.45458	8.15093	7.44474
5.15031	3.16025	4.10913	1.71561	2.3285	2.34773	1.98062	1.45024	5.32652	1.36668	3.50044	1.22928	1.99321	1.31529	6.94738	1.47052	6.1831	1.92363	3.17529	3.98537		40.0012	5.76263	37.2584	4.41162	39.4449	6.54571	49.9157	5.92158	49.5784	4.36316	34.7309	5.2955	57.2251	3.72933	33.8509	4.86519	63.449	5.74325	35.5353	3.21374		5.90227	7.24217	10.7304	6.41333	7.45589	4.449	7.98181	7.44474
5.15031	3.16165	4.08291	1.7205	2.36591	2.34773	1.98936	1.45339	5.32443	1.36948	3.4882	1.22998	1.98587	1.31004	6.9799	1.46772	6.1873	1.91	3.17249	3.98537		39.4235	5.70061	37.1887	4.39612	39.5515	6.56122	49.6676	5.79171	49.8711	4.35929	34.7638	5.2044	57.3569	3.73515	33.9962	4.87294	63.4607	5.75294	35.574	3.18466		5.9097	7.2589	10.7973	6.46536	7.44102	4.449	7.7458	7.45775
5.14297	3.14557	4.08291	1.7205	2.38129	2.36031	1.98866	1.47332	5.32583	1.37158	3.48261	1.22928	1.97643	1.30794	7.0278	1.47576	6.19814	1.88692	3.17599	3.97243		39.2084	5.67347	37.2352	4.39999	39.408	6.61743	49.6211	5.69285	50.2258	4.35347	34.7832	5.11523	57.3782	3.74484	34.1668	4.86519	63.3793	5.74713	35.6225	3.11876		5.92085	7.26076	10.8307	6.52111	7.40385	4.44714	7.48934	7.45031
5.14087	3.14697	4.07662	1.71491	2.37325	2.36381	1.98796	1.4866	5.33666	1.37507	3.47457	1.23487	1.96209	1.31144	7.07255	1.48276	6.19744	1.86	3.17179	3.97103		39.1541	5.64633	37.6383	4.40193	39.2646	6.65814	49.6618	5.68316	50.3402	4.34572	34.8433	5.04545	57.3995	3.76616	34.1629	4.84581	62.9179	5.74131	35.6729	3.03154		5.92643	7.36111	10.8326	6.55828	7.38713	4.45643	7.32766	7.44102
5.15101	3.15641	4.08011	1.71211	2.368	2.35717	1.97852	1.4894	5.3996	1.37892	3.42247	1.23208	1.96489	1.31179	7.1159	1.47332	6.19534	1.85056	3.17319	3.96719		38.9719	5.59594	37.9659	4.3903	39.1987	6.66201	49.6501	5.65796	50.344	4.34572	34.8665	5.0125	57.4054	3.78748	34.2133	4.83224	61.8674	5.74713	35.6826	2.96951		5.932	7.49677	10.8382	6.61403	7.36111	4.47502	7.24031	7.47075
5.15451	3.15571	4.10039	1.7212	2.36661	2.35717	1.97782	1.4929	5.45973	1.38976	3.39275	1.23208	1.98062	1.31179	7.16065	1.47192	6.19254	1.83553	3.14732	3.97872		38.8537	5.54748	38.2102	4.37673	39.1813	6.66201	49.6017	5.58043	50.3344	4.34378	34.7231	5.00475	57.3976	3.81074	34.5487	4.82061	60.4505	5.76651	35.6283	2.92881		5.94129	7.56553	10.84	6.7181	7.28863	4.48431	7.14182	7.51907
5.15241	3.15291	4.17311	1.72295	2.36311	2.35507	1.99321	1.49359	5.46393	1.38661	3.39275	1.23277	1.99006	1.30724	7.19247	1.48136	6.19534	1.83273	3.09522	3.99201		38.749	5.49127	38.5765	4.37867	39.0998	6.6562	49.6307	5.49514	50.3305	4.30889	34.3858	5.00087	57.3957	3.84176	35.0371	4.80316	58.8339	5.78589	35.5837	2.93462		5.95616	7.57668	10.8363	6.79244	7.205	4.48989	7.04332	7.56367
5.14752	3.14802	4.28954	1.72295	2.35647	2.35227	1.98587	1.488	5.47057	1.38591	3.37982	1.22648	1.99461	1.31179	7.19911	1.48276	6.22401	1.83273	3.10082	4.01998		38.1287	5.41955	38.6986	4.38255	39.0998	6.63875	49.8071	5.45444	50.3324	4.2488	34.0815	4.92334	57.3724	3.84369	35.417	4.78959	57.3647	5.78202	35.4403	2.97339		5.99333	7.57854	10.8363	6.80173	7.17713	4.48803	6.97456	7.61385
5.14682	3.12319	4.38708	1.72505	2.35717	2.35437	1.97363	1.4901	5.48211	1.35864	3.35744	1.2139	1.9981	1.31179	7.18687	1.48276	6.23205	1.83832	3.13193	4.03886		37.805	5.37884	38.7374	4.38642	39.1561	6.61549	49.9874	5.45444	50.3305	4.19259	33.8606	4.84968	57.2173	3.84369	35.7504	4.77603	56.7328	5.7762	35.6089	3.02378		6.04722	7.59712	10.8382	6.80173	7.19571	4.46201	6.94669	7.65845
5.13458	3.11515	4.42764	1.72994	2.37045	2.35647	1.96069	1.4859	5.48141	1.33696	3.38122	1.2097	1.9988	1.31599	7.14492	1.4845	6.21772	1.83483	3.11445	4.02313		37.6054	5.36721	39.0688	4.40581	39.2782	6.59999	50.1405	5.41567	50.3266	4.10343	33.7346	4.84968	57.1495	3.86114	35.7446	4.74695	56.8122	5.77232	35.8958	3.0296		6.09926	7.62128	10.8326	6.80916	7.23845	4.45086	6.94669	7.65845
5.13423	3.12179	4.45281	1.72994	2.38339	2.35856	1.95964	1.4873	5.47197	1.33347	3.39205	1.2097	2.05439	1.32682	7.07465	1.4866	6.20618	1.84112	3.09592	4.01998		37.2158	5.33426	39.125	4.41937	39.2316	6.58448	50.3169	5.39047	50.3227	4.02008	33.8121	4.82448	57.4945	3.87471	36.0858	4.714	56.7211	5.77232	36.4288	3.01603		6.1643	7.65659	10.8177	6.80173	7.30721	4.46573	6.9504	7.70305
5.12794	3.13193	4.47519	1.72994	2.38758	2.33934	1.96209	1.4929	5.39295	1.34116	3.38646	1.2118	2.19389	1.32543	6.99878	1.4859	6.1859	1.84147	3.08788	4.02068		36.863	5.31876	39.1561	4.40581	39.2782	6.55928	50.4138	5.36721	50.2704	3.99101	33.9303	4.77021	57.7601	3.86889	37.1092	4.68493	56.1125	5.76069	37.3108	3.02572		6.20147	7.67704	10.8159	6.79244	7.37783	4.48617	6.9504	7.84615
5.10696	3.13788	4.47904	1.72365	2.38479	2.28794	1.96209	1.49604	5.29995	1.34116	3.38331	1.21564	2.29738	1.32543	6.94319	1.48276	6.17716	1.84112	3.05257	4.02313		36.7622	5.33039	39.3518	4.37286	39.127	6.51083	50.4293	5.27999	50.0863	3.96968	33.8993	4.72369	57.731	3.8592	37.2604	4.65973	55.1278	5.73937	37.5802	3.02572		6.21076	7.68447	10.8159	6.79801	7.40385	4.46944	6.94854	8.00783
5.09193	3.12599	4.47904	1.7212	2.34353	2.2785	1.96209	1.49429	5.28177	1.33312	3.38506	1.21634	2.33409	1.31668	6.92011	1.47926	6.19254	1.84042	3.01551	4.02592		36.7622	5.34977	39.6658	4.3496	38.8382	6.47012	50.4041	5.19083	49.7335	3.94836	33.8586	4.69656	57.7252	3.87083	37.2468	4.63647	53.8272	5.7355	37.5317	3.00246		6.23306	7.72721	10.8159	6.79801	7.40571	4.45643	6.93925	8.21783
5.09018	3.10676	4.47904	1.7205	2.31311	2.2764	1.96209	1.49429	5.27967	1.3478	3.37982	1.22473	2.36101	1.31319	6.91277	1.46178	6.20548	1.84846	3.00991	4.02452		36.7564	5.36721	39.4914	4.34378	38.7471	6.45655	50.3692	5.11911	49.4175	3.94255	34.1668	4.65779	57.9578	3.90766	37.2429	4.62484	52.8406	5.7355	37.5841	2.98308		6.26465	7.89633	10.8122	6.80916	7.40571	4.449	6.93182	8.56907
5.07934	3.07704	4.47519	1.7205	2.31241	2.26626	1.95685	1.49429	5.28632	1.36074	3.37772	1.24291	2.40227	1.30165	6.91137	1.46353	6.19674	1.84846	3.02285	4.02243		36.8146	5.37303	39.1425	4.33215	38.9002	6.45268	50.3654	5.05514	49.1675	3.94255	34.7095	4.58995	57.7097	3.95224	37.2507	4.62096	52.4413	5.73356	37.6131	2.97532		6.27023	8.07287	10.814	6.86306	7.41686	4.43599	6.93368	8.90544
5.03983	3.03229	4.47834	1.7212	2.25193	2.25333	1.94531	1.50758	5.29331	1.36423	3.37772	1.24886	2.44178	1.30305	6.92815	1.46702	6.22716	1.84427	3.01411	4.03326		37.1072	5.35946	38.8246	4.31664	38.9428	6.45074	50.3402	5.03189	49.1307	3.93286	34.9867	4.53955	57.2697	3.97744	37.3689	4.62484	52.3366	5.72387	37.6984	2.954		6.27395	8.16579	10.8252	6.90952	7.4596	4.43413	6.92996	9.00021
5.02375	3.01271	4.48708	1.7212	2.24389	2.23864	1.94671	1.52471	5.30345	1.3499	3.37772	1.24571	2.5096	1.30165	6.9771	1.46982	6.29498	1.84706	2.99628	4.03222		37.7488	5.35752	38.4098	4.30114	38.9448	6.46624	50.3382	5.00863	49.9893	3.91735	35.0895	4.51241	56.8297	4.00651	37.3011	4.62678	52.3463	5.72193	37.6984	2.92493		6.29067	8.19553	10.8252	6.92253	7.48376	4.44528	6.92624	8.9965
5.02515	3.01866	4.44652	1.70966	2.26032	2.22955	1.94741	1.52996	5.29646	1.34396	3.37702	1.24431	2.57184	1.3006	7.01836	1.46318	6.3282	1.8565	2.98509	4.02382		39.1541	5.34589	38.1287	4.28757	38.9351	6.51083	50.313	4.97374	51.1698	3.91541	35.1476	4.49497	56.6184	4.03946	37.3127	4.6229	52.4006	5.72387	37.7139	2.89973		6.27023	8.19367	10.827	6.92253	7.48934	4.58466	6.94111	9.00951
5.02375	3.01866	4.37485	1.70267	2.2771	2.22011	1.95195	1.54219	5.32583	1.34186	3.37772	1.24711	2.59421	1.29711	7.04353	1.45409	6.3268	1.8565	2.98229	4.01718		41.8309	5.3362	38.0687	4.27594	38.9409	6.57285	50.1657	4.97374	52.0207	3.91735	35.0778	4.47752	56.6145	4.04528	37.3088	4.60352	52.4394	5.72774	37.5918	2.88616		6.22005	8.19553	10.8698	6.90952	7.50235	4.83183	6.96341	9.03366
5.01221	3.03509	4.33954	1.70896	2.29423	2.21941	1.96699	1.56002	5.3996	1.33836	3.37912	1.24571	2.61659	1.28837	7.07115	1.44395	6.30302	1.8586	2.92251	4.01369		44.6667	5.35365	38.1074	4.27788	39.0029	6.63488	50.0242	4.93303	52.6119	3.9251	35.0429	4.46977	57.0506	4.03753	37.3166	4.58607	52.4626	5.73937	37.1596	2.91718		6.19218	8.24385	11.0463	6.9058	7.50792	4.94705	6.96713	9.03366
5.01081	3.04033	4.33604	1.70896	2.29458	2.21627	1.96908	1.56107	5.44749	1.33906	3.38191	1.25165	2.62673	1.26983	7.06241	1.43451	6.27995	1.83203	2.88545	4.01299		46.1127	5.37303	37.8302	4.27982	39.0921	6.66783	50.1076	4.89814	52.8406	3.93673	35.0332	4.46977	57.3627	4.03753	37.3515	4.57638	52.4626	5.74906	36.8436	2.9792		6.13457	8.4557	11.2359	6.96341	7.49677	5.02696	6.96713	9.00765
5.01151	3.04243	4.33499	1.68799	2.29458	2.19739	1.96908	1.56107	5.46812	1.33766	3.38122	1.25305	2.62743	1.2583	7.05367	1.43171	6.27925	1.83028	2.88265	4.00494		46.4034	5.37497	36.8514	4.28175	39.1309	6.64263	50.2549	4.89233	52.7863	3.94061	34.9654	4.47946	57.4383	4.03559	37.336	4.56669	52.42	5.751	36.832	2.99858		6.06395	8.84783	11.3381	7.08792	7.48005	5.15519	6.92996	9.00393
5.01011	3.05117	4.33499	1.67365	2.29144	2.17501	1.97048	1.57401	5.47267	1.33172	3.37772	1.25305	2.63407	1.2583	7.07045	1.43381	6.27331	1.82259	2.88055	3.96649		46.4034	5.38854	36.0528	4.274	39.1444	6.57285	50.3092	4.89233	52.734	3.93673	34.7638	4.49109	57.4519	4.03946	37.2332	4.56087	52.263	5.75488	36.77	2.99665		6.04165	9.07641	11.4068	7.2366	7.47447	5.29829	6.88908	9.00393
5.01746	3.05956	4.33534	1.67365	2.29074	2.1404	1.94391	1.58694	5.51742	1.32822	3.37772	1.25585	2.63057	1.2597	7.10506	1.43521	6.25023	1.80965	2.87846	3.91894		46.4945	5.41955	35.9035	4.27788	39.1696	6.50307	50.4158	4.89039	52.9162	3.93867	34.5952	4.49303	57.4461	4.03946	37.179	4.557	52.1932	5.76263	36.6072	2.99665		6.0305	9.14703	11.418	7.33881	7.46518	5.43953	6.87049	9.01694
5.01816	3.06026	4.33499	1.67365	2.2827	2.06103	1.88832	1.61072	5.58595	1.32822	3.37247	1.27053	2.61659	1.25655	7.18163	1.43521	6.24359	1.80965	2.87601	3.9088		47.204	5.44281	35.9287	4.30695	39.1212	6.44298	50.5786	4.8962	53.3252	3.94449	34.6068	4.49691	57.4209	4.03753	37.146	4.54924	52.2029	5.76263	36.3106	3.01021		6.02678	9.17119	11.4217	7.37226	7.44474	5.53988	6.85005	9.06712
5.0269	3.05956	4.33954	1.66946	2.2806	1.96978	1.86455	1.64778	5.65167	1.33102	3.3522	1.28277	2.61799	1.25375	7.26274	1.4373	6.29848	1.81595	2.85608	3.9088		48.5162	5.45056	35.8667	4.32634	38.9021	6.3984	50.4914	4.90202	53.6004	3.94642	34.8297	4.5066	57.4015	4.03365	37.0607	4.54149	52.2048	5.76651	35.6186	3.05092		6.03235	9.10428	11.4236	7.37226	7.4373	5.53988	6.82031	9.09499
5.03669	3.06026	4.34583	1.66946	2.2778	1.94601	1.86455	1.65687	5.72684	1.32752	3.33856	1.30655	2.61799	1.24221	7.27848	1.44255	6.31736	1.81595	2.82182	3.9102		49.5823	5.4525	35.7659	4.30308	38.7199	6.38483	50.4584	4.90783	53.6276	3.94642	35.0817	4.51629	57.4092	4.03753	37.0588	4.5318	52.3328	5.76845	34.8917	3.08969		6.02492	9.0411	11.405	7.3704	7.4373	5.49714	6.81102	9.09499
4.99998	3.06096	4.34303	1.66491	2.29808	1.94321	1.86455	1.64603	5.77334	1.32752	3.34171	1.33347	2.61729	1.23417	7.23023	1.44395	6.26841	1.81385	2.82042	3.9095		50.2568	5.45444	35.5973	4.26043	38.7122	6.35964	50.4371	4.91171	53.5268	3.9503	35.3085	4.51048	57.2736	4.03946	37.0239	4.51629	52.4646	5.75876	34.6805	3.1207		6.12342	9.0188	11.379	7.37226	7.4596	5.47298	6.81102	9.10614
4.91816	3.06271	4.34093	1.66071	2.31626	1.93587	1.86315	1.64603	5.78628	1.32752	3.35814	1.33417	2.61099	1.25445	7.15786	1.44185	6.16352	1.81735	2.81972	3.9081		50.7337	5.45444	35.4732	4.22748	38.9932	6.30536	50.3189	4.91559	53.5074	3.95224	35.5469	4.50466	56.8336	4.03559	36.8979	4.5066	52.4665	5.75682	34.8084	3.15559		6.15687	9.01508	11.4031	7.37226	7.47633	5.48227	6.81288	9.09871
4.88005	3.06271	4.33149	1.66002	2.34878	1.93447	1.86245	1.6303	5.78418	1.32962	3.37562	1.32403	2.59141	1.25515	7.12884	1.4373	6.03346	1.82399	2.81762	3.9102		50.9585	5.46607	35.4965	4.19647	39.6581	6.24721	50.2549	4.91365	53.4551	3.94836	35.7562	4.49885	55.9632	4.03559	36.8766	4.49691	52.5673	5.77039	34.7425	3.18466		6.11598	9.0411	11.5053	7.38713	7.46332	5.52873	6.84633	9.0857
4.86992	3.06271	4.27031	1.66421	2.39912	1.92643	1.8607	1.64603	5.75726	1.32752	3.39205	1.32088	2.561	1.25445	7.13478	1.44185	5.94536	1.82539	2.80329	3.91369		50.9391	5.4777	35.5411	4.17127	39.9062	6.22977	50.2801	4.90783	53.3446	3.94255	35.8318	4.47559	54.3215	4.03559	36.8746	4.47752	52.7224	5.7762	34.3645	3.19629		6.09554	9.02251	11.6726	7.37969	7.40199	5.5882	6.87978	9.07455
4.87586	3.06411	4.25563	1.66281	2.45996	1.9093	1.85056	1.66421	5.7639	1.32822	3.41303	1.32822	2.54876	1.25725	7.13688	1.45164	5.93207	1.82469	2.7865	3.91299		50.9953	5.47576	35.5217	4.17515	40.1892	6.24334	50.2239	4.90783	53.3116	3.89215	35.6438	4.44457	52.6138	4.03559	36.8824	4.45814	52.7127	5.7762	34.287	3.20599		6.03421	9.01136	11.8287	7.37412	7.36668	5.62165	6.85377	9.08198
4.91047	3.06201	4.28954	1.66421	2.5624	1.9107	1.83623	1.67959	5.79572	1.32018	3.41653	1.3513	2.55296	1.2604	7.13478	1.44814	5.93068	1.83203	2.76203	3.9116		51.1	5.47382	35.5546	4.19453	40.7125	6.24334	50.0475	4.90783	53.3155	3.8592	35.5198	4.41356	52.2455	4.03559	36.8882	4.45039	52.6758	5.77232	34.3645	3.22343		5.90598	9.01136	11.8826	7.37412	7.43359	5.63652	6.80731	9.07641
4.94439	3.05257	4.33674	1.66351	2.66868	1.91874	1.83693	1.69882	5.85481	1.31249	3.40009	1.36423	2.5589	1.24956	7.12744	1.46178	5.86285	1.84147	2.74035	3.9088		51.1291	5.47188	35.7291	4.21391	40.6893	6.23946	49.9467	4.90977	53.2806	3.84951	35.7233	4.36123	52.2339	4.03559	36.8882	4.43876	52.6758	5.76651	34.4517	3.22925		5.83722	9.05411	11.8826	7.37226	7.5042	5.6551	6.75899	9.07641
4.9762	3.05117	4.37275	1.66771	2.71938	1.9065	1.84112	1.72924	6.00025	1.2985	3.36828	1.36423	2.57323	1.24746	7.09702	1.47332	5.69957	1.84776	2.73966	3.89656		51.0477	5.46995	36.014	4.25849	40.8812	6.2414	49.9564	4.91171	53.0344	3.84951	35.8803	4.33409	51.8404	4.03365	36.8766	4.41744	52.6817	5.76845	34.6514	3.22731		5.83536	9.06712	11.9272	7.34996	7.55252	5.66625	6.71253	9.05968
5.10032	3.05117	4.37415	1.69882	2.75609	1.89986	1.84042	1.75476	6.18136	1.26109	3.36478	1.36423	2.59211	1.2583	7.03654	1.4852	5.47896	1.84776	2.74105	3.86195		50.8364	5.47964	36.1846	4.2992	41.6003	6.22395	50.0707	4.90783	52.1118	3.83982	35.9191	4.33215	50.6988	4.03365	36.8746	4.40193	52.5712	5.78783	34.758	3.23506		5.83536	9.04296	12.0071	7.33137	7.53951	5.64395	6.71253	9.09499
5.22269	3.03019	4.38009	1.72784	2.7879	1.89566	1.84042	1.7656	6.28275	1.24431	3.36548	1.36948	2.59736	1.26739	7.01241	1.4894	5.32163	1.83413	2.73231	3.79237		50.66	5.48158	36.1924	4.31471	42.3775	6.1658	50.2258	4.88845	50.441	3.8185	35.9132	4.33215	48.8826	4.0162	36.8049	4.39224	52.2475	5.84404	34.7057	3.25444		5.83351	8.90915	12.0368	7.34438	7.45031	5.59935	6.73855	9.12659
5.23352	3.00852	4.39582	1.7219	2.79455	1.88377	1.84112	1.77994	6.35337	1.24082	3.36688	1.37158	2.59631	1.27053	7.01311	1.488	5.24786	1.82539	2.72078	3.70846		50.5863	5.48933	36.1904	4.31277	43.3215	6.10378	50.2258	4.86325	48.522	3.82043	35.5527	4.33797	47.7719	4.0007	36.613	4.38061	52.1002	5.89832	34.6107	3.28352		5.80006	8.80508	11.9699	7.38713	7.36483	5.57891	6.772	9.108
5.22618	3.00712	4.40946	1.7184	2.80154	1.87399	1.83063	1.80021	6.39323	1.23208	3.33297	1.37158	2.60365	1.28207	7.01101	1.4866	5.24436	1.82609	2.72497	3.65217		50.5708	5.48545	36.1924	4.26625	43.9088	6.04175	50.2394	4.8962	46.7291	3.82431	35.2833	4.34378	47.4734	4.0007	36.2389	4.37092	52.0323	5.92933	34.537	3.34167		5.74616	8.7642	11.9792	7.37783	7.31837	5.57333	6.83332	9.09685
5.22024	2.99523	4.39862	1.71351	2.81622	1.87818	1.82329	1.80581	6.38763	1.23208	3.20291	1.37158	2.59946	1.3006	7.01696	1.4901	5.23108	1.82539	2.72287	3.63784		50.5863	5.47964	36.1594	4.2081	43.9146	5.97197	50.4041	4.93691	45.8006	3.80687	35.1806	4.33797	47.4366	4.0007	35.7543	4.36316	51.9412	5.95259	34.4537	3.41532		5.71643	8.70473	12.0814	7.27748	7.3035	5.58076	6.90023	9.09685
5.18213	2.95502	4.38778	1.70547	2.81972	1.87818	1.82119	1.81245	6.39393	1.22403	3.17599	1.38906	2.58722	1.31179	7.10786	1.4887	5.21674	1.82958	2.71868	3.63854		50.5902	5.47964	36.4889	4.19065	43.8352	5.91188	50.7395	4.94854	45.7599	3.78554	34.9983	4.32827	47.4831	4.0007	34.9887	4.35735	51.9063	5.97197	34.382	3.47154		5.71271	8.70659	12.1632	7.16412	7.34067	5.60864	6.92253	9.11172
5.13878	2.94558	4.37205	1.69393	2.81972	1.88377	1.81595	1.83623	6.39672	1.23627	3.19417	1.39115	2.58617	1.31529	7.22778	1.4908	5.21884	1.83133	2.71938	3.63784		50.5844	5.4777	36.7273	4.2236	43.8371	5.90025	50.8713	4.95241	45.413	3.78554	34.8724	4.32634	47.5315	3.99488	34.7154	4.3496	51.9277	5.9836	34.3781	3.5103		5.71643	8.65827	12.1818	7.0935	7.43173	5.65324	6.92624	9.13588
5.13598	2.94698	4.34443	1.68799	2.81622	1.89636	1.81315	1.84916	6.39043	1.23732	3.21934	1.39255	2.59561	1.31389	7.28372	1.4922	5.22478	1.83063	2.72217	3.64204		50.6484	5.47964	36.7525	4.25268	43.8545	5.89832	50.8771	4.9466	44.3876	3.7933	34.9305	4.32634	47.4908	3.98713	35.0487	4.33797	51.9393	5.9836	34.3684	3.56845		5.72944	8.56907	12.1836	7.06191	7.52836	5.77775	6.93739	9.15818
5.13143	2.94908	4.3259	1.69253	2.81168	1.88972	1.80021	1.8565	6.37435	1.24641	3.23962	1.38171	2.61659	1.32228	7.29526	1.50513	5.22478	1.83063	2.74385	3.64518		50.8034	5.49321	36.8398	4.26431	43.8158	5.8925	50.9372	4.94078	43.4049	3.79136	34.8743	4.32052	47.361	3.98519	34.2598	4.32246	51.9354	5.97003	34.3548	3.61497		5.7443	8.52818	12.1948	7.08978	7.60084	5.932	6.91138	9.15818
5.13668	2.95048	4.32205	1.69323	2.81098	1.8621	1.75441	1.8607	6.31946	1.24641	3.2599	1.39115	2.63966	1.32403	7.30155	1.51527	5.19716	1.83623	2.74735	3.64588		50.9992	5.51065	37.1479	4.28951	43.6355	5.87893	50.9701	4.93885	43.1083	3.80493	34.9014	4.33215	47.3241	3.98325	33.4651	4.31277	51.916	5.9584	34.3316	3.64986		5.74059	8.47429	12.2059	7.11208	7.61013	5.98404	6.91509	9.16375
5.13143	2.95118	4.33534	1.68799	2.82322	1.86385	1.77329	1.8579	6.25827	1.24571	3.28437	1.38836	2.64631	1.32018	7.29736	1.51667	5.16325	1.83832	2.74385	3.64448		51.2492	5.50677	37.2235	4.32827	43.5289	5.8673	51.005	4.94078	42.804	3.84951	34.8355	4.33797	47.3222	3.98131	33.3663	4.32246	51.8676	5.95646	34.3006	3.67506		5.73315	8.41296	12.2097	7.09722	7.6027	5.96174	6.94297	9.21207
5.1157	2.94978	4.34303	1.68589	2.84349	1.86944	1.74358	1.8586	6.20233	1.24746	3.30045	1.38836	2.64631	1.31948	7.27708	1.51842	5.15101	1.83762	2.73721	3.64588		51.5284	5.49708	37.2856	4.35929	43.6879	5.84017	51.0709	4.93691	42.6179	3.90378	34.5894	4.33797	47.3222	3.97938	33.5272	4.3244	51.7377	5.95259	34.2618	3.68281		5.72386	8.36093	12.2097	7.06377	7.65102	5.92085	6.94111	9.26968
5.10556	2.94908	4.34443	1.68659	2.86587	1.87818	1.70267	1.85371	6.12157	1.24361	3.32563	1.39046	2.66169	1.31948	7.25016	1.52331	5.16045	1.83553	2.71483	3.64064		51.6892	5.49127	37.6151	4.39612	43.7557	5.80334	51.0903	4.96017	42.5423	3.93092	34.5293	4.33797	47.3222	3.97938	33.5272	4.3244	51.5381	5.95065	34.1901	3.677		5.67926	8.29588	12.2059	7.01173	7.72164	5.88926	6.94297	9.33473
5.10696	2.94908	4.35457	1.68799	2.91377	1.87294	1.69323	1.85371	6.07017	1.26389	3.36338	1.38906	2.68686	1.31878	7.22359	1.52681	5.17689	1.83553	2.71203	3.63504		51.7241	5.48351	37.8302	4.4407	43.7382	5.80334	51.1039	4.98537	42.5016	3.99294	34.6068	4.33603	47.3319	3.97938	33.5621	4.3244	51.2977	5.94483	34.1397	3.66343		5.62908	8.25871	12.2022	6.95226	7.83128	5.90413	6.94854	9.41278
5.11255	2.95048	4.35842	1.68589	2.96376	1.87224	1.69533	1.85441	6.06668	1.26389	3.3966	1.38906	2.68546	1.31668	7.19911	1.51667	5.22408	1.84042	2.71343	3.63434		51.7106	5.49514	37.8961	4.4814	43.7382	5.78395	51.1271	4.98149	42.4512	4.08792	34.7037	4.35929	47.3435	3.96968	33.5795	4.3244	51.0826	5.91188	34.1319	3.63048		5.58448	8.255	12.2078	6.89837	7.94279	5.96174	6.94854	9.51499
5.1171	2.95118	4.35317	1.68169	2.99034	1.87154	1.69533	1.85511	6.07472	1.31179	3.42981	1.39115	2.6963	1.31249	7.17883	1.50024	5.28457	1.83623	2.70714	3.63434		51.664	5.50484	37.9	4.51435	43.6064	5.74325	51.0981	4.97567	42.4086	4.13057	34.7638	4.37479	47.3435	3.96581	33.5834	4.32246	51.2047	5.8673	34.0001	3.60334		5.53059	8.25314	12.2078	6.85934	8.03942	6.0212	6.96155	9.61163
5.12199	2.94908	4.36541	1.68659	3.01201	1.88482	1.69533	1.84567	6.07612	1.3478	3.44974	1.39115	2.71553	1.31668	7.14842	1.49954	5.34051	1.83762	2.7019	3.63644		51.6272	5.49902	37.8923	4.55118	43.3797	5.68704	51.1039	4.97374	42.364	4.12863	35.0274	4.38642	47.3455	3.96775	33.5814	4.32246	51.4566	5.83629	33.7927	3.59171		5.499	8.24385	12.2078	6.82775	8.14349	6.05466	6.98385	9.66552
5.12514	2.95712	4.37869	1.68239	3.01935	1.88412	1.69533	1.84287	6.07402	1.36423	3.42807	1.39185	2.75993	1.32612	7.1159	1.49954	5.41463	1.83832	2.7019	3.63854		51.6388	5.48158	37.9756	4.58801	42.7788	5.64246	50.8596	4.9718	42.3	4.12087	35.8997	4.38836	47.3474	3.96581	33.5814	4.32246	52.0982	5.81303	33.4671	3.59365		5.48784	8.23827	12.2078	6.79987	8.20668	6.05466	6.995	9.65994
5.13004	2.96202	4.38708	1.68379	2.98544	1.89636	1.69463	1.85511	6.07892	1.37577	3.38471	1.39255	2.8351	1.32263	7.13828	1.45828	5.47337	1.83832	2.70399	3.63854		51.6951	5.43312	38.2799	4.60352	42.0965	5.63083	50.6774	4.9466	42.2147	4.10537	36.8708	4.38836	47.3338	3.96775	33.5679	4.32246	52.5092	5.80528	33.2849	3.61303		5.45811	8.23455	12.2282	6.82961	8.21225	6.06952	6.96341	9.67853
5.13073	2.95188	4.40177	1.64114	2.9309	1.89496	1.69603	1.8579	6.11283	1.40199	3.38506	1.39255	2.90083	1.31948	7.22953	1.4408	5.50518	1.83693	2.71273	3.63784		51.8191	5.39047	38.7975	4.61708	41.7321	5.62307	50.4158	4.91752	42.1624	4.07629	37.4057	4.39418	47.361	3.97356	33.5931	4.32246	52.5111	5.79752	33.2403	3.63435		5.43023	8.23641	12.2543	6.92253	8.21411	6.08439	6.92067	9.7157
5.14157	2.94908	4.42694	1.60722	2.92391	1.89182	1.70477	1.8579	6.20548	1.41213	3.38471	1.38906	2.95642	1.32018	7.29071	1.44325	5.48001	1.85056	2.71483	3.63504		51.8598	5.38466	39.4255	4.64422	41.6778	5.60369	50.0552	4.90202	42.1411	4.05109	37.429	4.39805	47.392	3.97162	33.6047	4.32246	53.0267	5.7762	33.1783	3.63242		5.43581	8.2327	12.2617	6.99315	8.21783	6.10112	6.94111	9.73242
5.14752	2.95712	4.45736	1.60058	2.91377	1.89182	1.7191	1.8586	6.23869	1.40899	3.37317	1.39185	2.99593	1.32228	7.25121	1.44605	5.46532	1.87014	2.71798	3.63434		51.8598	5.38466	40.445	4.68299	41.6468	5.59788	49.8885	4.87682	42.2108	4.02783	37.4833	4.39999	47.4017	3.9755	33.533	4.32246	53.3795	5.74519	33.0891	3.61691		5.38749	8.22526	12.2636	6.98385	8.21783	6.14572	7.01173	9.738
5.16115	2.95432	4.4696	1.60792	2.9295	1.89182	1.72295	1.8586	6.23415	1.41843	3.40009	1.40269	3.02285	1.33766	7.15436	1.44465	5.46602	1.87748	2.72427	3.64343		51.8618	5.3866	41.1816	4.71982	40.9761	5.60563	49.9583	4.78959	42.2554	4.02202	39.0572	4.40387	47.4114	3.9755	33.4903	4.32246	53.5481	5.71805	33.1899	3.61691		5.29085	8.15093	12.2784	6.97456	8.21225	6.18289	7.04332	9.73614
5.18947	2.95118	4.4689	1.60582	2.96341	1.89042	1.717	1.85581	6.24009	1.42856	3.44904	1.40269	3.04383	1.35724	7.07849	1.4394	5.45029	1.87608	2.73161	3.64204		51.8559	5.3866	40.887	4.73532	39.8887	5.60563	49.7684	4.62871	42.2031	4.02008	41.3929	4.40193	47.4114	3.9755	33.5136	4.31858	53.6683	5.69867	33.2694	3.62272		5.19422	7.97624	12.297	6.98385	8.21225	6.18846	7.06934	9.71941
5.20975	2.95258	4.4689	1.60862	2.9774	1.89986	1.7191	1.85301	6.23345	1.43101	3.60113	1.3999	3.06131	1.36004	7.02989	1.42717	5.50518	1.87329	2.72567	3.6298		51.7377	5.36528	40.8288	4.71206	38.7761	5.60563	49.4951	4.46783	42.2031	4.01427	42.5268	4.39999	47.4404	3.97162	33.5504	4.31083	53.7264	5.66765	33.1841	3.65568		5.17192	7.79411	12.3267	6.97456	8.2011	6.1866	7.12323	9.71756
5.21185	2.96866	4.4696	1.60862	2.99523	1.88028	1.7219	1.85441	6.23345	1.42926	3.79517	1.40059	3.08369	1.35934	7.01171	1.42507	5.54259	1.87468	2.72672	3.627		51.6195	5.2955	41.0614	4.69268	37.9601	5.60563	49.3381	4.39612	42.5093	4.00457	42.7109	4.39999	47.4598	3.97162	33.5485	4.30695	53.7536	5.65215	33.0213	3.68281		5.1682	7.66031	12.3881	6.96713	8.19925	6.1866	7.10651	9.74543
5.2073	2.9809	4.4689	1.61946	3.03089	1.87818	1.72365	1.84916	6.23485	1.42856	3.96369	1.40059	3.10466	1.35934	7.02325	1.42437	5.58909	1.87538	2.72952	3.63329		51.6757	5.20052	41.4433	4.69268	37.6248	5.60369	49.1384	4.37479	43.2323	3.98519	42.6799	4.39805	47.4656	3.97744	33.5717	4.31277	53.771	5.65409	32.903	3.7177		5.14404	7.63243	12.4494	6.97456	8.23827	6.19032	7.04518	9.74915
5.21255	2.99838	4.48323	1.61946	3.06341	1.87888	1.73134	1.84112	6.24149	1.42017	4.08431	1.40619	3.11375	1.35934	7.03129	1.42367	5.63454	1.87748	2.73161	3.63854		51.4973	5.09003	41.7612	4.69268	37.555	5.61338	49.0047	4.3651	43.6181	3.98519	42.6431	4.39418	47.5102	3.97744	33.5543	4.31664	53.7807	5.66378	32.8294	3.74484		5.14776	7.625	12.5312	6.97642	8.2773	6.19218	7.04332	9.74729
5.21604	3.00397	4.50805	1.61946	3.11096	1.90405	1.75826	1.84287	6.24743	1.42227	4.15598	1.41423	3.1169	1.36214	7.03129	1.41003	5.64888	1.88762	2.73231	3.65287		51.1756	5.01444	41.7592	4.6888	37.4775	5.63276	49.2702	4.3651	43.62	3.99294	42.6625	4.39418	47.5296	3.97744	33.533	4.31471	53.8078	5.67347	32.5813	3.74484		5.17935	7.57482	12.5925	6.98757	8.2457	6.19218	7.07677	9.74729
5.21954	3.00257	4.51505	1.6261	3.15711	1.95964	1.74742	1.83483	6.24813	1.42157	4.20563	1.45688	3.1155	1.38451	7.03129	1.41003	5.61566	1.88412	2.72952	3.66301		50.7685	4.9718	41.6526	4.69074	37.3922	5.66378	49.9292	4.39224	43.6084	3.99488	42.5908	4.39418	47.5684	3.99488	33.4535	4.31083	53.802	5.68122	32.3661	3.74484		5.22024	7.54509	12.5888	7.00987	8.17694	6.20519	7.09907	9.75101
5.21674	3.00397	4.51015	1.6254	3.15151	1.97153	1.73798	1.80721	6.26317	1.42507	4.25702	1.48276	3.11305	1.38731	7.03129	1.41003	5.58245	1.88028	2.73161	3.66581		50.4914	4.94078	41.389	4.69268	37.336	5.69285	50.315	4.40775	43.6956	4.03946	42.2205	4.39612	47.6537	3.99876	33.4729	4.30889	53.7167	5.68704	32.4184	3.76616		5.27041	7.53766	12.5962	7.03217	8.14721	6.22749	7.10651	9.77145
5.19297	3.00537	4.50701	1.61142	3.16305	1.96209	1.70756	1.79952	6.2775	1.42577	4.29094	1.48415	3.1183	1.37962	7.02849	1.41773	5.56567	1.88308	2.72952	3.66896		51.0961	4.91171	41.5673	4.69849	37.3166	5.71417	50.284	4.39805	44.0561	4.13444	42.0015	4.38836	47.6692	3.99876	33.4496	4.30308	53.4473	5.70642	32.4088	3.78361		5.30201	7.55252	12.5925	7.0489	8.1565	6.28881	7.10651	9.78817
5.18353	3.03439	4.49267	1.6254	3.17109	1.95125	1.68973	1.79952	6.28205	1.42087	4.30632	1.4859	3.17039	1.37962	7.0257	1.42227	5.56427	1.88308	2.71798	3.67105		51.6951	4.89426	41.8406	4.714	37.3146	5.74519	50.0688	4.39418	44.4496	4.26431	41.9879	4.38061	47.6847	4.01039	32.9554	4.29338	52.5402	5.75294	32.2731	3.78942		5.31687	7.60084	12.5795	7.04146	8.15836	6.2851	7.12323	9.78817
5.18563	3.08438	4.48113	1.61946	3.17983	1.95545	1.69533	1.80231	6.27925	1.42087	4.30038	1.4852	3.27633	1.37577	7.0278	1.42996	5.57231	1.88308	2.72147	3.66686		51.7707	4.88457	41.986	4.74114	37.3282	5.7762	50.032	4.40775	44.5582	4.44264	41.9531	4.37673	47.6982	4.01427	32.6685	4.28175	51.4547	5.81884	31.9106	3.80493		5.34475	7.60084	12.5962	7.0266	8.15836	6.28696	7.15483	9.78817
5.18283	3.12844	4.48253	1.6289	3.21724	1.95894	1.72784	1.80511	6.2775	1.42157	4.29024	1.4901	3.35604	1.37088	7.02919	1.43311	5.61357	1.88412	2.71483	3.65672		51.7571	4.85356	42.0306	4.76634	37.3321	5.79558	50.2219	4.42713	44.5465	4.59189	41.7553	4.37867	47.7215	4.01427	32.8332	4.26625	51.2008	5.89056	31.7226	3.83206		5.34846	7.60642	12.6167	7.05261	8.17137	6.28696	7.1827	9.79003
5.2073	3.15011	4.49197	1.67785	3.29381	1.95999	1.74462	1.80896	6.27855	1.42157	4.29024	1.4915	3.40149	1.37227	7.03339	1.438	5.61566	1.88832	2.6942	3.65497		51.7648	4.82448	42.0286	4.77021	37.1964	5.81497	50.2355	4.47365	44.593	4.62484	41.6778	4.37867	47.7234	4.01427	33.2093	4.26431	51.2628	5.95259	31.8835	3.85145		5.3113	7.61943	12.5999	7.13253	8.19739	6.31855	7.20686	9.79003
5.24856	3.14872	4.52658	1.70547	3.37772	1.95999	1.74148	1.83483	6.2761	1.43101	4.29094	1.4894	3.41967	1.37962	7.05612	1.44954	5.55203	1.89706	2.68826	3.67979		51.7648	4.80898	41.9918	4.76634	37.0879	5.82854	50.0746	4.52211	44.5446	4.60739	41.8968	4.35347	47.706	4.01233	33.4729	4.26819	51.4566	5.98942	32.0851	3.86114		5.21094	7.61757	12.546	7.28491	8.255	6.31855	7.20872	9.77517
5.2601	3.14732	4.58392	1.75686	3.42107	1.95615	1.76246	1.86245	6.2761	1.4387	4.29199	1.4873	3.41828	1.37892	7.06451	1.45269	5.53105	1.89846	2.68896	3.71965		51.7513	4.79347	42.0054	4.75858	37.2798	5.8266	49.497	4.52404	44.2713	4.59964	41.8949	4.30308	47.6847	4.01427	33.3275	4.2488	51.6718	6.02043	32.2052	3.86695		5.13475	7.61943	12.4698	7.46146	8.35721	6.31297	7.205	9.74171
5.2545	3.14277	4.63007	1.81805	3.43051	1.95824	1.77994	1.87014	6.2775	1.44605	4.30282	1.4908	3.41303	1.37682	7.05681	1.45828	5.54189	1.89846	2.68616	3.73399		51.6408	4.79735	41.9279	4.77021	37.648	5.82078	48.5918	4.52598	43.9456	4.60933	42.0732	4.24686	47.4811	4.01233	33.1298	4.20422	51.5923	6.034	32.3506	3.86889		5.07156	7.6473	12.4197	7.48934	8.3888	6.31483	7.205	9.71012
5.26604	3.14137	4.66119	1.81805	3.43191	1.96139	1.78203	1.87329	6.27855	1.44814	4.31856	1.4866	3.41583	1.36598	7.04283	1.46772	5.54854	1.9058	2.68302	3.73748		51.5536	4.82255	41.8057	4.7799	37.9039	5.80334	47.3842	4.52017	43.5638	4.61321	42.2031	4.2333	47.0838	4.01233	33.0387	4.14801	51.5187	6.02431	32.2537	3.86889		5.0474	7.69562	12.4345	7.49491	8.3888	6.33156	7.205	9.68225
5.28317	3.14067	4.70454	1.84357	3.42247	1.97293	1.78938	1.88902	6.28694	1.4387	4.31996	1.4873	3.4389	1.36493	7.03514	1.47052	5.55133	1.9093	2.68022	3.73748		51.5729	4.84387	41.6449	4.76634	38.0338	5.78589	46.2387	4.49885	43.1684	4.5977	42.0635	4.2333	46.9423	4.01427	33.0135	4.11118	51.5439	6.01074	31.4183	3.86889		5.06413	7.72164	12.4494	7.51164	8.42597	6.36687	7.20129	9.6841
5.28911	3.14067	4.71888	1.85161	3.40639	1.97852	1.79357	1.92084	6.29289	1.44255	4.31996	1.4908	3.47876	1.36808	7.02989	1.47576	5.5384	1.9072	2.68232	3.73538		51.6292	4.84774	41.3716	4.69268	38.1384	5.78395	46.0662	4.49109	42.992	4.57444	41.9337	4.2333	46.9345	4.01039	32.8662	4.11506	51.602	6.00298	30.8988	3.86502		5.06227	7.73279	12.4587	7.53394	8.4111	6.42448	7.21058	9.70083
5.29995	3.14067	4.68916	1.8579	3.40149	1.97782	1.76176	1.93971	6.28624	1.44185	4.31996	1.4852	3.52946	1.36878	7.01766	1.47122	5.50938	1.91944	2.67812	3.73399		51.7222	4.84193	40.9606	4.60352	38.1249	5.78589	46.01	4.52211	42.9901	4.55893	41.8619	4.22748	46.921	3.99876	32.8875	4.12669	51.6834	5.9836	30.7108	3.8844		5.06785	7.73836	12.468	7.63615	8.53004	6.45979	7.20872	9.7064
5.31499	3.13997	4.69301	1.87224	3.40639	1.98796	1.75826	1.94461	6.26526	1.45269	4.32415	1.4852	3.59728	1.37507	7.01311	1.46248	5.50938	1.93307	2.67078	3.73399		51.7707	4.82836	40.5749	4.57638	38.3478	5.78395	45.9208	4.56669	42.9513	4.55312	41.8251	4.20422	46.8589	3.99488	32.9243	4.14995	51.7183	5.9429	30.5499	3.92123		5.09944	7.75323	12.4513	7.81084	8.71402	6.48023	7.20872	9.71012
5.28317	3.13683	4.6993	1.89321	3.41513	2.003	1.7663	1.94985	6.23869	1.45409	4.32345	1.47437	3.66301	1.36668	7.04528	1.46318	5.50798	1.95405	2.66938	3.73748		51.8075	4.81479	40.4857	4.57444	38.999	5.78395	45.8123	4.58607	42.8854	4.53955	41.8503	4.17708	46.8667	4.0007	32.8933	4.16352	51.7299	5.91382	30.4278	3.95999		5.10687	7.77739	12.4178	7.9911	8.80694	6.50439	7.21615	9.71756
5.23982	3.1197	4.71398	1.89252	3.42807	2.00475	1.75371	1.94811	6.23275	1.51667	4.33499	1.47576	3.71371	1.36878	7.10227	1.45758	5.49714	1.97852	2.66169	3.73888		51.8152	4.82255	40.4954	4.57056	39.6193	5.7762	45.2889	4.58413	42.7497	4.52211	41.9647	4.15964	46.8531	4.00651	32.7131	4.17127	51.7416	5.90607	30.3638	3.97938		5.10687	7.81456	12.4197	8.14349	8.91473	6.51925	7.24403	9.72499
5.21604	3.09802	4.7458	1.9079	3.45848	2.00475	1.75232	1.93307	6.23205	1.54709	4.33954	1.45549	3.73958	1.36004	7.14702	1.45758	5.4842	2.0023	2.63197	3.73888		51.8152	4.84581	40.4974	4.57444	39.7104	5.77814	44.7249	4.58026	42.457	4.52598	42.1004	4.1422	46.7601	4.00651	32.5522	4.18096	51.7687	5.88087	30.5654	3.98713		5.12546	7.85173	12.4271	8.24013	9.02437	6.52297	7.29421	9.72685
5.18947	3.08998	4.77726	1.90056	3.50638	2.0009	1.75476	1.92748	6.20093	1.56002	4.33954	1.44535	3.73958	1.36004	7.15995	1.45269	5.43805	2.01908	2.6075	3.73888		51.8152	4.871	40.4857	4.58413	39.7201	5.77039	44.5892	4.59189	42.1663	4.5318	42.2516	4.117	46.7775	4.01233	32.5425	4.18096	51.8734	5.82854	30.9182	3.98907		5.16077	7.87403	12.429	8.30146	9.04853	6.52297	7.30164	9.72685
5.17619	3.0662	4.81083	1.90056	3.55987	2.00405	1.75476	1.92643	6.15408	1.56737	4.34828	1.44814	3.73329	1.36493	7.14981	1.4415	5.41393	2.02188	2.59211	3.73608		51.8462	4.87294	40.4935	4.59189	39.7162	5.74906	44.5737	4.60933	42.0403	4.52986	42.5074	4.08211	46.7271	4.0259	32.5522	4.18678	52.1099	5.76845	31.0035	4.0007		5.2351	7.90748	12.4271	8.33305	9.04853	6.52483	7.27191	9.73242
5.18807	3.00257	4.83146	1.89986	3.60602	2.03062	1.74602	1.92818	6.09849	1.55723	4.35597	1.44814	3.71581	1.36808	7.12604	1.4387	5.40694	2.02188	2.5575	3.73608		52.0944	4.87682	40.3617	4.58995	39.7957	5.73937	44.6008	4.6229	42.0209	4.51241	42.6547	4.04722	46.6186	4.03753	32.6413	4.19259	52.2048	5.70254	30.9957	4.02977		5.32802	7.9781	12.4252	8.35349	9.07455	6.53226	7.24775	9.75472
5.20975	2.98509	4.80698	1.89916	3.63644	2.04495	1.76106	1.92818	6.0457	1.55793	4.34828	1.44814	3.72525	1.37367	7.1152	1.44185	5.3961	2.02572	2.50401	3.73818		52.2242	4.89233	40.2299	4.59964	39.7918	5.73743	44.6182	4.6229	42.1488	4.48915	42.647	4.0414	46.5178	4.04528	32.8739	4.19259	52.1486	5.63858	30.986	4.06272		5.36705	8.05429	12.4234	8.37765	9.10057	6.54899	7.3481	9.77888
5.23422	2.98369	4.78041	1.86734	3.65532	2.04425	1.77644	1.92888	6.00654	1.55793	4.31856	1.46248	3.72525	1.37682	7.10996	1.44325	5.40239	2.04146	2.47219	3.73818		52.2203	4.89039	40.1	4.59189	39.7724	5.73743	44.5969	4.60158	42.4202	4.46589	42.6547	4.0414	46.4112	4.05303	32.936	4.19259	52.1447	5.61532	30.9686	4.11506		5.36891	8.10447	12.429	8.39995	9.09871	6.57315	7.59527	9.79561
5.27443	2.9788	4.78041	1.84357	3.65672	2.04425	1.77644	1.93971	5.95375	1.55303	4.29269	1.45688	3.72315	1.37682	7.04003	1.4408	5.40624	2.05229	2.4687	3.73888		52.2882	4.87294	39.9062	4.5725	39.7763	5.73356	44.5756	4.61515	42.4473	4.40968	42.7148	4.04528	46.3414	4.06466	32.8468	4.19065	52.1389	5.62307	31.0035	4.15964		5.36333	8.14163	12.4475	8.40739	9.11172	6.58058	7.82199	9.82163
5.31569	2.97355	4.77726	1.83762	3.65147	2.04495	1.78273	1.94915	5.9069	1.53555	4.29548	1.45339	3.72035	1.37088	6.96696	1.4415	5.40834	2.0481	2.47359	3.73888		52.4743	4.85937	39.8015	4.557	39.7705	5.74519	44.5485	4.63065	43.2866	4.30889	43.0133	4.05303	46.4209	4.06466	32.8701	4.19259	52.0381	5.6192	31.0035	4.17515		5.3559	8.1565	12.468	8.4111	9.11172	6.58058	7.91677	9.84393
5.35275	2.97355	4.75279	1.83203	3.64204	2.046	1.78728	1.95125	5.89396	1.53345	4.24199	1.45688	3.71965	1.36598	6.96067	1.44674	5.42197	2.0488	2.47429	3.73608		52.4529	4.87294	39.8267	4.53374	39.8054	5.7355	44.533	4.65004	43.7712	4.24105	43.4145	4.08017	46.3472	4.06272	32.4591	4.19453	51.9393	5.60563	31.3911	4.18484		5.34661	8.1565	12.4773	8.40924	9.11915	6.58058	7.97066	9.85322
5.38072	2.96656	4.75209	1.83413	3.64204	2.04495	1.77609	1.95475	5.90201	1.53485	4.16752	1.45409	3.72035	1.36353	6.96836	1.45234	5.40379	2.05894	2.47499	3.73469		52.8096	4.93885	39.9081	4.50466	39.8829	5.73356	44.5349	4.68686	43.777	4.20616	43.5812	4.12475	45.6204	4.05691	31.9242	4.19453	51.761	5.56105	31.709	4.19065		5.37634	8.14163	12.4847	8.37208	9.13774	6.58058	8.03756	9.86437
5.40029	2.97076	4.74265	1.83623	3.64448	2.04285	1.76525	1.95615	5.87718	1.52401	4.11263	1.42926	3.7186	1.38171	6.96346	1.44744	5.3961	2.08061	2.47499	3.73469		53.0635	5.07065	39.9915	4.49497	40.0729	5.73356	44.5911	4.70237	43.7809	4.18484	43.684	4.14026	44.436	4.04722	31.7536	4.20228	51.9199	5.48545	31.6664	4.18484		5.46369	8.14349	12.4959	8.40181	9.13959	6.58244	8.06172	9.86994
5.40554	2.81902	4.6944	1.83902	3.65427	2.04425	1.77329	1.94881	5.81285	1.51667	4.06123	1.438	3.71371	1.37822	6.95752	1.44465	5.39155	2.10998	2.47569	3.73119		53.0984	5.21215	40.0186	4.50854	40.0671	5.72387	44.7656	4.70431	43.7886	4.17515	43.7092	4.14413	43.3874	4.04528	31.7749	4.2081	52.5111	5.42149	31.5559	4.19453		5.5213	8.2104	12.5107	8.58765	9.12473	6.58802	8.05057	9.8495
5.40029	2.6963	4.63881	1.85441	3.65742	2.04285	1.79777	1.94461	5.78558	1.51667	4.04305	1.46842	3.71511	1.36214	6.95402	1.44535	5.41848	2.09425	2.47884	3.72944		53.1217	5.30131	40.0031	4.51629	39.7821	5.71417	44.9788	4.70237	43.8235	4.16739	43.5735	4.15382	42.4977	4.04528	31.7904	4.19647	52.8871	5.4021	31.5559	4.22554		5.56404	8.37765	12.5237	8.7419	9.14145	6.58987	8.06358	9.81977
5.37862	2.68232	4.56644	1.8586	3.65672	2.04355	1.78413	1.94321	5.79852	1.50968	4.04096	1.47192	3.74413	1.35514	6.9743	1.44674	5.52966	2.04285	2.47289	3.72944		53.1779	5.34396	40.007	4.54343	39.9624	5.71417	45.0737	4.69656	43.8701	4.16739	43.4126	4.15964	41.6662	4.04528	31.7478	4.19647	53.0034	5.4021	31.5384	4.24299		5.58448	8.61553	12.5312	8.71774	9.21393	6.58987	8.08217	9.81605
5.34261	2.68232	4.44512	1.86	3.65952	2.03202	1.76525	1.93097	5.82299	1.50303	4.04375	1.46632	3.79517	1.3527	7.025	1.4373	5.62021	2.02328	2.37954	3.72874		53.1721	5.40404	40.005	4.56475	40.036	5.71224	45.1048	4.72563	43.8856	4.18096	43.0288	4.16158	41.4181	4.04722	31.6063	4.21779	52.9918	5.40598	31.552	4.26237		5.55846	8.72517	12.5442	8.67314	9.23251	6.59359	8.10447	9.65994
5.31429	2.67532	4.35247	1.86524	3.67665	2.03062	1.76315	1.92888	5.82963	1.50513	4.06788	1.45688	3.85461	1.33836	7.09003	1.43241	5.68419	2.00754	2.23445	3.72804		53.1003	5.51259	40.005	4.53955	39.5902	5.70836	45.1726	4.75664	43.872	4.17902	42.3427	4.16352	41.2901	4.04722	31.5927	4.2236	52.9026	5.40986	31.6858	4.2992		5.56776	8.7419	12.546	8.65827	9.21765	6.6066	8.14535	9.44437
5.30135	2.66588	4.34688	1.87084	3.68049	2.02467	1.76246	1.92888	5.83523	1.50618	4.10179	1.45688	3.9032	1.33487	7.14632	1.42577	5.76041	1.99321	2.21207	3.72874		52.7708	5.61144	40.0322	4.49303	39.3072	5.70448	45.2094	4.77021	43.8429	4.14801	42.0112	4.16545	40.0399	4.04916	31.8583	4.22167	52.7631	5.41373	31.8214	4.34184		5.5659	8.74747	12.5516	8.67128	9.21393	6.61403	8.21411	9.26968
5.29925	2.66658	4.35842	1.88308	3.68609	2.03062	1.76455	1.92363	5.86949	1.50618	4.11613	1.48206	3.92383	1.33906	7.20785	1.41633	5.84711	1.99251	2.21871	3.72944		51.916	5.67928	40.0516	4.5066	39.5786	5.67928	45.1358	4.79153	43.6394	4.11312	42.0868	4.1577	38.5203	4.05497	31.9474	4.21779	52.608	5.42343	31.8292	4.39999		5.59006	8.74747	12.5665	8.74376	9.20835	6.61032	8.28845	9.11915
5.29925	2.66728	4.35911	1.90056	3.68609	2.02852	1.77259	1.92293	5.89886	1.50303	4.13291	1.49814	3.92488	1.33556	7.27848	1.41353	5.91214	2.0002	2.24179	3.72944		50.9217	5.7258	40.0496	4.53374	39.6988	5.62114	44.9652	4.82061	43.1548	4.10343	42.3136	4.1577	37.8709	4.06272	31.9358	4.20422	52.5557	5.43118	32.2886	4.4407		5.63094	8.74561	12.5869	8.88685	9.20835	6.6066	8.33491	9.02251
5.29716	2.66868	4.35667	1.90196	3.67245	2.03796	1.78693	1.92363	5.92193	1.50303	4.17032	1.49814	3.92488	1.31249	7.35365	1.42157	5.93312	2.0009	2.27256	3.73014		50.3731	5.75876	39.9973	4.55893	39.629	5.5436	44.7307	4.8555	42.928	4.10731	42.3969	4.17515	37.6558	4.06466	31.8505	4.1829	52.5596	5.42149	32.6704	4.44845		5.65882	8.7419	12.5981	9.02809	9.17119	6.60474	8.35349	8.96119
5.29611	2.65575	4.34688	1.90545	3.67385	2.04285	1.81595	1.91944	5.96459	1.51667	4.20353	1.49884	3.92838	1.31249	7.3977	1.42507	5.93382	1.98726	2.31836	3.72664		50.313	5.80334	40.007	4.57056	39.5263	5.40792	44.6841	4.89233	42.8912	4.10343	42.3969	4.19065	37.5007	4.06854	31.7575	4.14413	52.5596	5.39629	32.7557	4.46008		5.73129	8.74376	12.6074	9.14331	9.08198	6.59359	8.34606	8.95375
5.29611	2.647	4.36785	1.89391	3.67245	2.04076	1.85301	1.89566	5.98871	1.5394	4.21437	1.49884	3.93117	1.32333	7.41518	1.42507	5.93382	1.97363	2.36731	3.72105		50.4274	5.90995	40.478	4.56669	39.6077	5.26448	44.6861	4.86907	42.7458	4.10537	42.3543	4.18678	37.3515	4.07242	31.6935	4.08017	52.5596	5.38272	32.7499	4.49497		5.80749	8.78278	12.6222	9.24924	9.0411	6.56386	8.31818	8.96305
5.29331	2.65225	4.4203	1.88832	3.67035	2.03936	1.86874	1.88028	5.99151	1.5394	4.23325	1.50164	3.93117	1.32018	7.42462	1.42157	5.93068	1.97293	2.37325	3.72525		50.4778	6.06889	41.2766	4.57638	39.5864	5.22766	44.4302	4.89426	42.5772	4.15964	42.3543	4.18096	37.2391	4.07242	31.709	4.0162	52.5654	5.37109	32.7325	4.50078		5.81678	8.83667	12.6315	9.34773	9.05225	6.55828	8.29588	8.95561
5.27303	2.67742	4.4647	1.91419	3.6784	2.04076	1.88762	1.86944	6.01179	1.54569	4.25353	1.51457	3.93187	1.32088	7.43616	1.42367	5.92054	1.97643	2.36311	3.72734		50.1967	6.16387	42.0209	4.60158	39.85	5.22766	43.8061	4.92722	42.7497	4.22942	42.364	4.16352	37.2235	4.07048	31.7575	3.97356	52.5828	5.34783	32.6685	4.47559		5.81678	8.89429	12.6371	9.42579	9.05225	6.55828	8.2773	8.98535
5.2608	2.70399	4.50631	1.91804	3.68469	2.04215	1.91664	1.8621	6.01808	1.54429	4.27101	1.52856	3.93642	1.30655	7.45049	1.42087	5.92193	1.98062	2.35507	3.7172		49.5765	6.17162	42.6005	4.60739	40.1213	5.22572	42.992	4.93885	42.7342	4.26237	42.1779	4.11118	37.2197	4.07242	31.6935	3.91153	52.5324	5.31876	32.5658	4.45427		5.83722	8.99092	12.6371	9.47782	9.05039	6.55456	8.2011	9.00021
5.26289	2.70924	4.54267	1.91804	3.68749	2.04215	1.92888	1.8607	6.01738	1.56457	4.29094	1.55583	3.94201	1.29501	7.45923	1.44744	5.92928	1.96629	2.34143	3.72385		49.1791	6.1503	42.6896	4.59382	40.1737	5.18889	42.3039	4.9214	43.2013	4.29726	42.0713	4.0414	37.2139	4.06466	31.5772	3.83013	52.075	5.29937	32.4747	4.44845		5.87253	9.08756	12.6334	9.49641	9.05039	6.55271	8.01526	9.03552
5.2566	2.70924	4.57064	1.91804	3.68993	2.04146	1.93097	1.86245	6.01528	1.60338	4.29478	1.58694	3.94061	1.29431	7.46413	1.45828	5.95305	1.96629	2.34213	3.78014		49.3478	6.14642	42.426	4.58413	40.1679	5.10554	41.6216	4.8807	44.0484	4.31277	42.1004	3.98325	37.2139	4.04722	31.5326	3.7681	50.9197	5.28387	32.4146	4.45427		6.00262	9.12844	12.6297	9.50198	9.05411	6.55828	7.82757	9.12287
5.26289	2.70854	4.62343	1.92888	3.69797	2.05159	1.93727	1.87084	6.00165	1.64673	4.28255	1.581	3.94411	1.28837	7.46413	1.46423	5.9964	2.01418	2.3687	3.89132		49.6676	6.12704	42.5733	4.58413	40.0884	5.02801	40.697	4.8555	44.4845	4.31664	42.0635	3.95418	37.1712	4.03171	31.5055	3.70801	49.2915	5.26836	32.3041	4.46396		6.22005	9.13959	12.6241	9.5057	9.06154	6.56386	7.75137	9.1842
5.28632	2.71728	4.6979	1.92888	3.70881	2.04495	1.93727	1.87538	5.99361	1.65547	4.26507	1.56876	3.94551	1.28557	7.46483	1.47786	6.03032	2.046	2.38618	3.95215		49.8459	6.10765	42.7109	4.61321	40.0089	5.02219	39.9721	4.84387	44.5446	4.31858	41.7049	3.93479	37.0762	4.0162	31.4687	3.62854	47.6323	5.24898	32.1277	4.46977		6.32784	9.14145	12.6297	9.5057	9.05039	6.562	7.75137	9.21207
5.28527	2.73721	4.73496	1.93587	3.70357	2.03411	1.93587	1.87294	5.99361	1.65547	4.25213	1.5782	3.94411	1.28627	7.4449	1.46772	6.07087	2.06103	2.43478	3.94656		49.9641	6.11928	42.4357	4.64422	39.9721	5.05514	39.7531	4.83418	44.5911	4.32052	41.0071	3.91541	36.925	3.98131	31.4551	3.57427	46.3608	5.22766	32.0773	4.47946		6.35943	9.14145	12.6185	9.51685	9.03552	6.56757	7.76438	9.23251
5.29401	2.73581	4.7465	1.93237	3.70881	2.03411	1.93587	1.86455	5.9957	1.65687	4.25003	1.59289	3.94411	1.28627	7.40504	1.48276	6.12961	2.07047	2.49806	3.92978		49.9816	6.12122	42.1915	4.65197	39.976	5.08034	39.7608	4.79153	45.1319	4.32052	40.2919	3.89021	36.6924	3.93286	31.459	3.53162	46.1495	5.21021	32.1219	4.51048		6.36687	9.14703	12.4773	9.54101	9.01136	6.56757	7.79969	9.24738
5.30695	2.7019	4.75279	1.92433	3.71161	2.03411	1.95125	1.86594	6.00584	1.66351	4.24549	1.59359	3.94726	1.29361	7.38057	1.50303	6.17646	2.08201	2.52638	3.96823		49.9719	6.12898	42.1895	4.65779	40.1349	5.10748	39.284	4.67717	45.6184	4.29726	39.8577	3.84951	36.3067	3.89215	31.3873	3.45991	45.977	5.21796	32.1199	4.55893		6.37616	9.16189	12.2914	9.57074	8.93517	6.57687	7.82942	9.26039
5.28702	2.67952	4.7486	1.93377	3.70881	2.01174	2.0023	1.87399	5.98941	1.66701	4.24409	1.59184	3.95879	1.29291	7.38266	1.50583	6.19079	2.10299	2.51974	4.05249		49.97	6.14836	41.5266	4.66167	40.5361	5.13074	38.6017	4.54343	45.725	4.25462	39.8054	3.79524	35.605	3.86114	31.1566	3.394	45.2346	5.2451	32.0288	4.60545		6.45049	9.21579	12.1836	9.60791	8.79765	6.64191	7.84057	9.26968
5.24506	2.67672	4.76573	1.95685	3.70846	1.99076	2.02502	1.88168	5.96983	1.66211	4.24479	1.59988	3.97907	1.30165	7.3914	1.49674	6.1824	2.11872	2.50471	4.09585		49.9622	6.15417	40.8967	4.66942	40.6834	5.14043	38.402	4.46589	45.7289	4.22748	39.724	3.7177	34.5002	3.81268	30.6701	3.36299	44.8605	5.25673	31.9552	4.62871		6.53598	9.29198	11.9792	9.6395	8.67871	6.71253	7.8573	9.28455
5.21255	2.6477	4.81153	1.96978	3.70846	2.00405	2.03726	1.88377	5.98067	1.65932	4.24059	1.62365	4.01648	1.30095	7.3977	1.49359	6.17786	2.10649	2.57988	4.10039		49.9564	6.13867	40.8424	4.65973	40.4974	5.1288	38.4001	4.45039	45.725	4.19453	39.4138	3.62079	33.5078	3.77391	30.4607	3.3029	44.4477	5.24898	31.8873	4.63647		6.56014	9.30127	11.5518	9.66366	8.65455	6.74784	7.86659	9.32358
5.22968	2.62533	4.86327	1.98062	3.70846	2.00684	2.0495	1.88028	5.99221	1.66002	4.21577	1.63624	4.03466	1.30445	7.43091	1.4887	6.17926	2.10858	2.67742	4.09655		49.9661	6.13479	40.8327	4.66167	40.8773	5.08228	38.4001	4.45039	45.7211	4.18678	39.282	3.55101	33.5427	3.75453	31.9125	3.20599	43.7673	5.22766	31.6237	4.64228		6.57501	9.31242	11.1076	9.69711	8.7326	6.79244	7.84243	9.37933
5.24646	2.57988	4.89369	1.99321	3.70637	1.98866	2.02922	1.87818	5.95829	1.66002	4.20563	1.62156	4.03082	1.30305	7.49454	1.4887	6.17786	2.10369	2.75469	4.08081		49.9525	6.13285	40.7649	4.65779	42.7516	5.02607	38.4544	4.44845	45.7192	4.18678	39.7085	3.50836	34.2715	3.74096	33.909	3.17303	43.4746	5.20827	31.6295	4.64616		6.57872	9.33287	10.7248	9.72685	8.78836	6.80916	7.78668	9.4072
5.24856	2.54666	4.90907	2.0002	3.70077	1.97643	2.02118	1.88098	5.9062	1.67155	4.23989	1.6275	4.03466	1.30515	7.51832	1.488	6.1873	2.1411	2.86657	4.06403		49.8537	6.1251	40.7687	4.62678	45.3878	5.00281	38.5048	4.45039	45.7192	4.17321	40.5129	3.46766	34.2056	3.72352	34.6126	3.18273	43.3099	5.18889	31.616	4.65197		6.63076	9.33101	10.591	9.74357	8.81623	6.75527	7.69004	9.41278
5.24856	2.5603	4.9769	1.996	3.69553	1.98062	2.03936	1.88098	5.88592	1.67855	4.26856	1.6289	4.03606	1.3485	7.50993	1.4852	6.1894	2.1355	2.96516	4.04235		49.6327	6.10572	40.7086	4.59382	46.2619	4.99893	38.528	4.44845	45.694	4.14995	41.6991	3.42308	33.1841	3.7022	34.6882	3.20792	43.1257	5.15788	31.6237	4.67523		6.63076	9.31614	10.5761	9.69154	8.81995	6.70138	7.55252	9.41092
5.24576	2.56834	5.01536	1.9981	3.69867	1.98517	2.06768	1.88412	5.89466	1.70407	4.2766	1.63589	4.0448	1.41283	7.51552	1.47576	6.1831	2.16592	3.02145	3.9983		49.4272	6.10184	40.7494	4.53955	46.07	4.96211	38.5552	4.44845	45.6417	4.12669	42.9067	3.394	32.5192	3.68087	34.6824	3.23894	43.0831	5.11329	31.614	4.70431		6.72368	9.30499	10.4219	9.61906	8.81995	6.67536	7.47447	9.40906
5.24122	2.55226	5.01816	1.9981	3.70077	1.97992	2.07117	1.88552	5.92718	1.74742	4.28115	1.63589	4.05844	1.48136	7.51272	1.46912	6.17716	2.17501	3.09872	3.93782		49.2373	6.10572	41.0479	4.4562	46.0352	4.87682	38.4951	4.4814	45.6281	4.09955	43.2071	3.3688	33.1395	3.64211	34.7037	3.2622	43.1684	5.07065	31.6644	4.70819		6.84447	9.31057	10.3531	9.58561	8.81809	6.64748	7.50235	9.4072
5.22024	2.53932	5.02585	2.01628	3.71441	1.94881	2.07537	1.88692	5.96634	1.77644	4.28115	1.64184	4.05634	1.57086	7.50468	1.46248	6.14814	2.18375	3.17599	3.89726		49.0396	6.10765	41.3812	4.39418	46.136	4.83418	38.7316	4.47559	45.6397	4.0414	43.244	3.34942	33.7947	3.61303	34.6805	3.27964	43.2692	5.03576	31.7497	4.6888		6.82217	9.35703	10.3085	9.56888	8.81066	6.62518	7.53766	9.40163
5.17129	2.54317	5.04403	2.06383	3.72315	1.89986	2.09565	1.89391	6.03207	1.77399	4.36331	1.67785	4.05984	1.6261	7.49454	1.46423	6.12821	2.25822	3.15885	3.89237		49.0396	6.10765	41.4297	4.35347	47.1381	4.84581	38.9564	4.48334	45.6359	3.97938	43.6549	3.35524	33.8412	3.61109	34.7599	3.30678	43.2672	5.0125	31.709	4.6733		6.73855	9.42579	10.1747	9.55959	8.8088	6.61961	7.54881	9.39605
5.14507	2.53722	5.05557	2.07327	3.72245	1.86315	2.09215	1.93097	6.12716	1.77469	4.52868	1.72295	4.0504	1.65477	7.48371	1.46562	6.11003	2.39632	3.1162	3.9102		48.553	6.10765	41.3347	4.30889	48.4813	4.87294	38.6753	4.47946	45.5234	3.96581	44.1434	3.34942	33.8257	3.62466	34.9092	3.33391	43.2634	4.99506	31.6819	4.65585		6.66235	9.44251	9.93127	9.55773	8.80508	6.6066	7.55066	9.38862
5.16535	2.52289	5.06291	2.07187	3.71371	1.84637	2.09215	1.95195	6.19394	1.77469	4.73041	1.75162	4.00285	1.67959	7.47566	1.46632	6.0436	2.48967	3.10606	3.89307		48.0433	6.10765	41.296	4.28369	48.7314	4.89426	38.4602	4.48722	45.1532	3.96387	44.4399	3.35136	33.8276	3.63242	34.882	3.34942	43.2634	4.97955	31.6858	4.63647		6.64191	9.44251	9.69897	9.55773	8.78464	6.61403	7.55624	9.34402
5.21395	2.52044	5.0685	2.07117	3.71371	1.85581	2.08761	1.95964	6.23135	1.77469	4.98494	1.76525	3.97523	1.71106	7.47427	1.46632	5.94081	2.53932	3.10816	3.87034		48.6441	6.08827	41.3502	4.28757	48.7255	4.92915	38.5901	4.53955	45.2114	3.96581	44.5426	3.34361	33.8373	3.63048	34.7987	3.38431	43.2537	4.96211	31.7206	4.62678		6.68465	9.44065	9.61163	9.55587	8.74933	6.62147	7.56553	9.24181
5.30485	2.51205	5.0678	2.07397	3.71371	1.86874	2.07327	1.96629	6.31072	1.77399	5.22688	1.77259	3.96299	1.72784	7.47951	1.46423	5.86355	2.56694	3.1183	3.81929		49.9002	6.01461	41.1021	4.33603	48.7469	4.96017	38.3672	4.61515	45.5176	3.97356	44.6027	3.33779	33.8276	3.63048	34.8879	3.41145	43.2382	4.92915	31.7575	4.6229		6.71253	9.50198	9.60791	9.55216	8.7103	6.64748	7.56182	9.14331
5.44225	2.43094	5.0678	2.08761	3.70951	1.84497	2.08271	1.96978	6.40686	1.77714	5.40029	1.7712	3.95565	1.72574	7.47951	1.46318	5.83977	2.57184	3.13473	3.69063		51.0632	5.91382	40.4218	4.38836	48.7527	4.96211	38.654	4.63259	45.8743	4.00651	44.6648	3.33585	33.8412	3.63048	35.5236	3.43083	43.0656	4.88457	31.8234	4.6229		7.23102	9.69711	9.60791	9.5503	8.69915	6.69394	7.56367	9.108
5.57231	2.3694	5.05941	2.09285	3.70846	1.83902	2.11942	1.96629	6.4698	1.80371	5.5356	1.7719	3.95565	1.70756	7.47287	1.46318	5.84047	2.57918	3.13473	3.53085		51.7358	5.85373	40.4644	4.41744	48.7721	4.96211	38.9506	4.63259	46.1011	4.10731	44.6648	3.33973	33.8199	3.61109	36.0295	3.4696	43.0715	4.86519	31.8466	4.6229		7.74951	9.88109	9.60791	9.53915	8.72703	6.7404	7.57668	9.14145
5.66636	2.3694	5.05277	2.09075	3.70287	1.84147	2.16592	1.96978	6.48343	1.80581	5.63804	1.77714	3.9581	1.70617	7.45399	1.46178	5.85271	2.64211	3.14627	3.40744		51.7551	5.84404	40.6893	4.43682	48.7798	4.95241	38.9138	4.62096	46.1456	4.21973	44.6415	3.35136	33.7617	3.6014	35.9772	3.52581	42.5578	4.85744	31.7924	4.6229		7.91119	9.92941	9.63579	9.528	8.77163	6.79058	7.58783	9.19349
5.74642	2.37115	5.0657	2.09705	3.69273	1.84986	2.19844	1.97048	6.48518	1.80721	5.72545	1.79567	3.96579	1.71106	7.40993	1.45618	5.87019	2.71728	3.12109	3.298		52.201	5.84404	40.6563	4.46589	48.71	4.93885	38.9273	4.58413	47.078	4.26431	44.6066	3.36299	33.6997	3.6014	36.0916	3.58977	41.9802	4.84193	31.7788	4.6229		8.03942	9.93313	9.7064	9.52614	8.79951	6.83332	7.61571	9.20092
5.80656	2.3687	5.07934	2.10019	3.69273	1.8607	2.20543	1.97153	6.57049	1.80581	5.79362	1.82958	3.96649	1.71141	7.38127	1.45968	5.88662	2.74595	3.09138	3.21654		53.1294	5.83823	40.6524	4.49691	48.5996	4.92915	38.9932	4.56087	48.02	4.28563	44.1918	3.36493	33.6977	3.58977	36.3261	3.67506	40.9044	4.83999	31.6431	4.61708		8.21411	9.92941	9.74915	9.53172	8.8088	6.86678	7.65474	9.16189
5.83907	2.35367	5.07654	2.10369	3.69483	1.8579	2.20053	1.97643	6.70964	1.81245	5.82754	1.86245	3.96579	1.71141	7.36378	1.46038	5.92193	2.74595	3.08718	3.12529		53.7342	5.83435	40.6466	4.51823	48.5996	4.91946	39.0417	4.55506	48.2352	4.31471	43.8875	3.3688	33.7365	3.5607	36.4482	3.73515	38.5242	4.84968	31.3175	4.61902		8.26801	9.91269	9.83463	9.54101	8.81437	6.89651	7.66031	9.14517
5.86005	2.34773	5.07514	2.11068	3.69623	1.85511	2.20193	1.96139	6.76837	1.81315	5.83907	1.88098	3.96579	1.71421	7.34805	1.45479	5.94816	2.74735	3.09802	3.0676		53.99	5.83823	40.6563	4.52598	48.555	4.91559	39.0514	4.54149	48.2642	4.32052	43.8817	3.37462	33.783	3.53356	36.5199	3.76035	37.6093	4.85937	31.1062	4.63647		8.25871	9.88853	9.93313	9.54287	8.81437	6.91323	7.64358	9.14331
5.84781	2.34773	5.07654	2.11068	3.69483	1.8614	2.20823	1.94985	6.79704	1.81315	5.84781	1.88098	3.96579	1.7212	7.34141	1.44605	5.93522	2.75049	3.10536	3.06271		54.021	5.84404	40.7106	4.53567	48.5356	4.90589	39.0533	4.52211	48.3825	4.30695	43.9224	3.38237	33.8063	3.47735	36.518	3.79136	37.4891	4.85744	30.9705	4.6481		8.26986	9.82906	10.0483	9.54658	8.81623	6.91509	7.62872	9.13774
5.80586	2.32465	5.07514	2.08621	3.68993	1.86734	2.22431	1.96908	6.8383	1.82119	5.84921	1.88692	3.96579	1.7177	7.35295	1.438	5.92368	2.75119	3.11026	3.05956		54.023	5.84598	40.7125	4.53567	48.2817	4.88651	39.0494	4.50078	48.5182	4.32052	43.9263	3.39594	33.8082	3.40951	36.518	3.81462	36.7099	4.8555	30.9666	4.6636		8.29216	9.74171	10.3197	9.53357	8.81809	6.92624	7.62314	9.13588
5.74852	2.29074	5.07864	2.09705	3.68993	1.87014	2.24039	2.00405	6.90787	1.85056	5.84921	1.89252	3.96509	1.71351	7.37602	1.43066	5.92788	2.74805	3.12704	3.02705		54.023	5.81497	40.9878	4.53567	48.0975	4.8807	39.0359	4.50078	48.5589	4.37479	43.841	3.41145	33.8121	3.35717	36.5354	3.82237	36.0295	4.85162	31.2341	4.69074		8.2773	9.68596	10.578	9.52428	8.81437	6.93554	7.61571	9.14331
5.69363	2.2778	5.08319	2.11453	3.68923	1.84427	2.25018	2.02118	6.99004	1.87888	5.84607	1.87608	3.96299	1.72784	7.397	1.44814	5.91774	2.74245	3.12984	2.96272		54.0327	5.77814	41.3502	4.53374	48.0258	4.87682	38.9874	4.51629	48.555	4.43682	43.7014	3.41145	33.7869	3.28352	36.4947	3.83788	35.6167	4.85162	31.2884	4.71982		8.26243	9.6934	10.5761	9.55587	8.81437	6.91695	7.60084	9.14331
5.65972	2.26976	5.08668	2.12327	3.68853	1.80965	2.25018	2.02852	7.06451	1.87888	5.84607	1.87818	3.96649	1.74078	7.36973	1.45094	5.82509	2.73826	3.12109	2.91167		53.9687	5.74906	41.4239	4.52792	48.0452	4.85937	38.8789	4.52017	48.5356	4.50272	43.6375	3.43083	33.785	3.16916	36.2505	3.834	35.4849	4.85162	31.1023	4.74889		8.26057	9.68782	10.4758	9.60233	8.79393	6.88722	7.6027	9.13216
5.64014	2.25193	5.08668	2.12187	3.67979	1.80651	2.25612	2.03481	7.10926	1.89112	5.83698	1.88412	3.96893	1.74462	7.3047	1.438	5.75377	2.75749	3.11305	2.87321		53.7981	5.68122	41.4123	4.52792	48.1634	4.85937	38.8886	4.51435	48.5317	4.58219	43.6142	3.44634	33.8199	3.0703	36.2699	3.84563	35.4577	4.85356	31.1159	4.76246		8.35721	9.75101	10.3513	9.62464	8.78092	6.87793	7.65659	9.10614
5.61986	2.24599	5.08389	2.12082	3.67979	1.80511	2.28584	2.03586	7.14107	1.90475	5.83103	1.90056	3.98257	1.75022	7.24316	1.42996	5.77684	2.80958	3.11515	2.82496		53.5016	5.594	41.4084	4.52598	48.1848	4.83999	39.0514	4.49691	48.5317	4.63647	43.8235	3.40176	33.7113	2.98695	36.392	3.85726	35.5023	4.85356	31.1256	4.76634		8.465	9.93685	10.3383	9.62092	8.78092	6.87421	7.72535	9.04482
5.57965	2.24389	5.07934	2.10439	3.69623	1.79427	2.31451	2.03726	7.17359	1.90475	5.86145	1.92503	3.99551	1.74952	7.17079	1.42926	5.84677	2.85678	3.119	2.86028		53.2244	5.54748	41.4084	4.52598	48.1789	4.81867	39.0708	4.47946	48.4794	4.64616	44.0716	3.3533	33.0891	2.91718	36.3416	3.834	35.5353	4.8555	31.1372	4.76634		8.47429	10.0911	10.4033	9.58561	8.78836	6.86678	7.72535	8.9742
5.52616	2.26347	5.07864	2.10229	3.72035	1.78868	2.33864	2.04146	7.20261	1.90405	5.88243	1.93237	3.98047	1.75022	7.06451	1.42717	5.88243	2.88929	3.13403	2.9309		53.1158	5.58043	41.422	4.52211	48.1828	4.84774	39.1599	4.46396	48.239	4.66748	44.2829	3.31453	31.4357	2.87647	36.3726	3.85145	35.5353	4.8555	31.0403	4.76052		8.45942	10.2082	10.4516	9.51871	8.80322	6.85377	7.70305	8.92216
5.49295	2.2792	5.07514	2.09005	3.77349	1.79812	2.34563	2.03936	7.21345	1.90405	5.89117	1.93237	3.95565	1.75441	6.95997	1.39395	5.84711	2.90433	3.14067	2.91656		53.0422	5.67735	41.5053	4.52404	48.1886	4.88845	38.7316	4.45814	47.9308	4.69462	44.3818	3.28352	30.2921	2.8474	36.3746	3.8844	35.5333	4.83224	30.139	4.7547		8.4557	10.3104	10.4535	9.44809	8.81809	6.84076	7.7458	8.89986
5.46742	2.25962	5.07934	2.05369	3.83957	1.81455	2.34878	2.04285	7.20785	1.90196	5.89956	1.94601	3.95215	1.74393	6.9257	1.36738	5.8146	2.90503	3.14277	2.90852		53.017	5.77426	41.5712	4.52792	48.1789	4.91946	37.491	4.46202	47.7583	4.71012	44.4167	3.27576	30.3289	2.81444	36.4889	3.9096	35.5353	4.80704	29.0264	4.74889		8.48172	10.3643	10.526	9.40906	8.81809	6.82775	7.79783	8.9203
5.43211	2.23515	5.08738	2.0481	3.87349	1.84706	2.39493	2.08061	7.1666	1.90126	5.88592	1.97712	3.95635	1.73868	6.93759	1.35724	5.82159	2.91796	3.14067	2.90922		52.8891	5.86536	41.6836	4.51823	48.2138	4.93497	36.8398	4.46783	47.613	4.73532	44.4438	3.31453	30.232	2.78925	36.8611	3.91541	35.5372	4.77796	28.6407	4.74307		8.66199	10.3773	10.7843	9.38676	8.78836	6.81846	7.89075	8.98721
5.41113	2.23305	5.07724	2.0474	3.87628	1.87678	2.468	2.16522	7.12254	1.90196	5.87858	2.00614	3.95635	1.74078	6.94249	1.36004	5.82159	2.92461	3.12599	2.90852		52.4568	5.97003	42.1159	4.51435	48.1945	4.95048	36.6343	4.51048	47.4986	4.79347	44.469	3.38043	29.8831	2.78149	37.1983	3.92316	35.512	4.72175	28.8539	4.74695		8.76977	10.3383	11.024	9.39605	8.73446	6.80916	7.98553	9.06526
5.41638	2.23025	5.07864	2.11942	3.87349	1.88377	2.57114	2.22291	7.1208	1.90056	5.89396	2.01558	3.95635	1.7656	6.92361	1.37507	5.82089	2.92531	3.10956	2.90852		52.4297	6.07083	42.8699	4.51629	48.0161	4.98343	36.4598	4.59189	47.4947	4.83224	44.4806	3.45021	29.4218	2.77762	37.4271	3.93479	35.5081	4.67136	29.4102	4.75083		8.77163	10.3085	11.1206	9.40349	8.71588	6.80731	8.01712	9.10243
5.45833	2.22221	5.07934	2.23515	3.88642	1.88028	2.67532	2.22081	7.1173	1.89391	5.909	2.01768	3.96229	1.77259	6.8883	1.37507	5.8146	2.9281	3.09732	2.90083		52.5983	6.14642	42.9823	4.51629	47.8456	5.00087	36.4017	4.62096	47.0896	4.8555	44.4826	3.49673	29.1834	2.76792	37.4891	3.94642	35.4849	4.6636	30.044	4.7547		8.76791	10.3029	11.0742	9.37747	8.71588	6.80916	8.05615	9.12101
5.49714	2.2292	5.08389	2.30018	3.88502	1.8593	2.72147	2.21837	7.1201	1.89846	5.91145	2.01838	3.97523	1.77609	6.84774	1.36738	5.80586	2.94558	3.09452	2.90153		52.6313	6.20457	42.6974	4.51241	47.7874	4.9718	36.4114	4.63065	46.574	4.88263	44.4419	3.52387	29.1272	2.73691	37.4038	3.95224	35.4539	4.67717	31.0888	4.75858		8.78092	10.2974	11.0444	9.3403	8.71216	6.82031	8.07659	9.13216
5.49644	2.23375	5.11046	2.34073	3.88712	1.84706	2.72672	2.20753	7.1159	1.89846	5.9111	2.01838	3.97593	1.78134	6.80963	1.35864	5.80586	2.976	3.09452	2.89943		52.6739	6.25691	42.0965	4.50272	47.7913	4.96211	36.3571	4.64228	46.4325	4.89039	44.4225	3.54907	29.0845	2.68458	37.4019	3.9503	35.3744	4.68493	31.866	4.75858		8.78464	10.2212	11.1485	9.31428	8.69915	6.84262	8.18252	9.11729
5.487	2.26976	5.2066	2.34878	3.90076	1.86315	2.72637	2.20473	7.06835	1.89321	5.91214	2.02188	3.97103	1.78203	6.74005	1.37227	5.80446	2.99628	3.09732	2.90852		53.1914	6.27629	41.5828	4.50272	47.7738	4.98343	36.33	4.64422	46.448	4.90008	44.7714	3.58977	29.0613	2.64	37.3088	3.94836	35.134	4.68493	31.8854	4.7547		8.84225	10.1264	11.5871	9.27526	8.68614	6.84076	9.00207	9.108
5.4842	2.29738	5.30555	2.35647	3.9067	1.87958	2.72078	2.22641	7.02115	1.89636	5.9083	2.02328	3.96369	1.78413	6.65265	1.40059	5.80446	3.00607	3.10222	2.89838		53.6586	6.29373	41.6797	4.50272	47.6537	4.997	36.2835	4.6481	46.636	4.91559	45.4304	3.64792	29.0768	2.59541	37.0045	3.9503	34.977	4.66942	31.9009	4.7547		8.83482	10.0948	11.9867	9.21207	8.68057	6.83147	9.64694	9.09128
5.4856	2.29738	5.36288	2.39283	3.9067	1.89042	2.71134	2.24948	7.01626	1.89636	5.9104	2.0474	3.95949	1.78273	6.6051	1.40759	5.80131	3.00782	3.10222	2.88055		53.6547	6.36157	41.9046	4.48334	47.5684	5.02995	36.1013	4.64228	46.7271	4.93109	46.2271	3.68281	29.0942	2.55083	36.6091	3.95224	34.9828	4.64422	32.0851	4.74695		8.82738	10.1097	12.2059	9.1972	8.71216	6.83332	9.86623	9.05411
5.49644	2.29808	5.41638	2.4222	3.9074	1.89252	2.71553	2.27116	7.01766	1.89636	5.91354	2.06908	3.95705	1.77994	6.59636	1.4408	5.77195	3.01271	3.10816	2.84349		53.8447	6.44105	41.9531	4.46396	47.5509	5.08616	35.8163	4.63647	46.7291	4.94272	46.7	3.69638	29.1097	2.52757	36.2234	3.95224	34.9034	4.64228	32.4126	4.72757		8.81623	10.1283	12.4178	9.2288	8.78092	6.82589	10.0186	8.98535
5.49994	2.30297	5.49994	2.47709	3.9074	1.89042	2.74525	2.32115	7.01905	1.89636	5.92228	2.09005	3.95425	1.77994	6.59042	1.4929	5.75796	3.00782	3.13333	2.81168		54.2963	6.51858	41.9453	4.47559	47.5063	5.11523	35.5624	4.63453	46.8066	4.95629	46.7	3.70607	29.1117	2.514	35.8861	3.94836	34.9538	4.6636	32.4417	4.70819		8.88685	10.1376	12.8174	9.26225	8.80694	6.82217	10.1115	8.91844
5.49714	2.30018	5.6258	2.52988	3.89936	1.91559	2.75679	2.3292	7.0243	1.89566	5.93382	2.14914	3.95355	1.77714	6.56804	1.49499	5.7674	3.01761	3.14557	2.81098		54.9534	6.60386	41.6352	4.50466	47.4017	5.11136	35.3279	4.64034	46.8473	4.96017	47.1012	3.72933	28.9682	2.48105	35.8551	3.94836	35.0216	4.70237	32.1316	4.70819		8.96676	10.1431	13.9101	9.29942	8.77721	6.82031	10.119	8.95933
5.49574	2.31172	5.71321	2.53128	3.89586	1.97643	2.76273	2.35367	7.0236	1.90196	5.96634	2.21767	3.93712	1.7719	6.5572	1.49814	5.77125	3.03649	3.15361	2.81098		55.2422	6.66783	41.5886	4.54149	47.4695	5.11329	35.0604	4.6481	46.8628	4.95629	47.706	3.74678	28.2724	2.44422	35.322	3.94061	34.9228	4.70431	31.5365	4.73532		9.03738	10.1338	15.4656	9.3403	8.7196	6.80731	10.1171	8.98163
5.50239	2.32046	5.73279	2.53722	3.89726	2.0502	2.79245	2.4201	7.0243	1.93237	6.01948	2.25403	3.87908	1.77644	6.56105	1.50828	5.77195	3.07285	3.18403	2.81168		55.2499	6.69497	41.5518	4.61127	47.4734	5.11136	34.9111	4.62678	46.8609	4.95241	48.0685	3.75841	27.7587	2.43259	33.8993	3.93092	34.9421	4.69268	30.4627	4.77021		9.1842	10.1301	16.0212	9.35517	8.66013	6.78315	10.1171	8.8757
5.51462	2.32605	5.75796	2.54456	3.89726	2.19669	2.81832	2.49107	7.01975	1.94741	6.06004	2.275	3.82559	1.78693	6.60125	1.52191	5.77544	3.13928	3.19906	2.81762		55.2538	6.69884	41.3657	4.73338	47.4676	5.11329	34.8937	4.61902	46.8415	4.95629	48.2894	3.77585	27.749	2.41709	33.502	3.92704	34.8278	4.70043	30.0731	4.79929		9.4072	10.1264	16.0231	9.36074	8.64898	6.77014	10.1171	8.73632
5.53035	2.34563	5.78838	2.56484	3.9046	2.41066	2.82636	2.54142	7.01556	1.94915	6.07612	2.2813	3.80181	1.81105	6.6037	1.52261	5.7688	3.18682	3.19906	2.82496		55.2693	6.67752	41.0168	4.87682	47.4618	5.11523	34.9092	4.62484	46.8357	4.95823	48.367	3.78748	27.6172	2.36282	33.502	3.92898	34.5409	4.72175	30.0479	4.82642		9.48897	10.0911	16.038	9.40534	8.66942	6.75713	10.119	8.53561
5.55483	2.35297	5.79362	2.58547	3.906	2.52848	2.8344	2.54806	7.01766	1.96559	6.10339	2.2757	3.78608	1.82469	6.6051	1.52926	5.77684	3.18193	3.19766	2.8407		55.2616	6.6562	40.9064	5.01056	47.4598	5.12105	35.0313	4.62871	46.8376	4.9718	48.1266	3.79717	27.121	2.29691	33.5058	3.93286	34.506	4.74889	29.7649	4.84968		9.46853	9.95543	16.0417	9.45924	8.6973	6.74226	10.1153	8.16765
5.59469	2.35227	5.78628	2.58547	3.9074	2.56624	2.8365	2.54876	7.01241	2.03062	6.12961	2.27291	3.7651	1.82469	6.6058	1.53135	5.79642	3.18053	3.18263	2.84419		55.2092	6.6562	40.8753	5.12492	47.3416	5.12105	35.1573	4.63647	46.8512	4.997	47.675	3.80299	27.1249	2.22907	33.4923	3.93479	34.4963	4.79153	29.4451	4.89039		9.47039	9.81605	16.1086	9.46481	8.69915	6.73669	10.1115	7.80712
5.63594	2.35437	5.77754	2.58932	3.9046	2.57253	2.8414	2.55016	7.00752	2.03726	6.1359	2.2764	3.74098	1.82399	6.58552	1.52856	5.76111	3.19696	3.19626	2.82916		55.0057	6.67171	40.8114	5.23735	47.4211	5.11911	35.2174	4.69074	46.6709	5.01444	47.4191	3.8088	26.8516	2.16123	33.3256	3.93286	34.4905	4.83999	29.2163	4.97761		9.46853	9.75286	16.2665	9.4834	8.66199	6.74412	10.1171	7.70863
5.65028	2.35437	5.77125	2.59876	3.88922	2.57323	2.86657	2.55226	7.00682	2.04285	6.13975	2.2785	3.70287	1.84427	6.53797	1.52052	5.68349	3.20221	3.21794	2.82636		54.5754	6.67171	40.8346	5.37497	47.4559	5.09973	35.2154	4.71788	45.7812	5.02026	47.3474	3.80299	26.7973	2.09533	33.3333	3.92898	34.4653	4.89039	29.6602	5.08034		9.4611	9.76587	16.4022	9.528	8.63597	6.7404	10.1227	7.72907
5.64888	2.35437	5.79642	2.61169	3.87838	2.62113	2.91307	2.54946	7.03269	2.0467	6.14814	2.28584	3.6777	1.87224	6.49427	1.52401	5.6279	3.19766	3.23612	2.81972		53.583	6.67171	40.9994	5.5184	47.4463	5.04545	35.3317	4.71788	44.4128	5.02607	47.3028	3.77198	26.8051	2.06431	33.4458	3.92898	34.3839	4.92528	30.139	5.15012		9.47225	9.81048	16.5063	9.55959	8.62668	6.64563	10.1134	7.73465
5.64258	2.36031	5.86495	2.61379	3.87104	2.65225	2.93614	2.55365	7.05227	2.0474	6.14989	2.30088	3.67035	1.87224	6.44462	1.5394	5.61986	3.20116	3.24556	2.81552		51.5051	6.66783	41.482	5.63083	47.4424	4.96792	35.5488	4.72757	43.2478	5.03382	47.2989	3.76422	26.6422	2.0585	33.6609	3.92898	34.3413	4.93885	30.137	5.21215		9.47225	9.82906	16.5732	9.61163	8.63039	6.44864	10.0967	7.70863
5.64084	2.33934	5.94955	2.60959	3.86405	2.66728	2.926	2.54526	7.03129	2.05684	6.15059	2.36591	3.66371	1.87084	6.39393	1.54289	5.63175	3.20116	3.23962	2.83265		49.0589	6.66008	42.0887	5.74519	47.3978	4.88263	35.7717	4.75083	42.4027	5.03576	47.3687	3.77585	25.6111	2.0585	33.7811	3.92898	34.3413	4.94078	30.6681	5.28968		9.45924	9.79932	16.5119	9.65623	8.71216	6.33899	10.106	7.69004
5.65098	2.33689	6.02402	2.6075	3.86544	2.71413	2.92531	2.54736	7.01556	2.08271	6.15828	2.4152	3.67979	1.87084	6.40686	1.54709	5.64748	3.2064	3.23612	2.84664		47.7079	6.67946	42.5946	5.88087	47.3493	4.83418	35.8531	4.78766	41.9569	5.03189	47.4986	3.78167	24.8551	2.0585	33.7016	3.93867	34.3471	4.95048	30.8348	5.4021		9.46853	9.62649	16.3911	9.61163	8.87384	6.29253	10.2676	7.71235
5.6765	2.4222	6.09395	2.6082	3.88782	2.76063	2.92531	2.57044	7.00472	2.10439	6.17157	2.4215	3.70427	1.88168	6.44532	1.55862	5.64818	3.205	3.23682	2.85084		47.4114	6.69497	42.9513	5.95259	47.3144	4.8303	35.7349	4.82448	41.8678	5.03382	47.5044	3.78167	24.6555	2.05462	33.6396	3.95224	34.3413	4.96017	30.8251	5.54554		9.46481	9.26411	16.3019	9.56145	8.97048	6.19032	10.6263	7.7235
5.70517	2.52778	6.17366	2.60959	3.92628	2.76972	2.92531	2.60575	6.9736	2.11383	6.17996	2.42359	3.70881	1.9114	6.45092	1.56037	5.64538	3.205	3.24626	2.86657		47.4501	6.67558	42.9726	5.98554	47.2815	4.83611	35.669	4.8555	41.86	5.04352	47.5063	3.80299	24.6148	2.07594	33.6609	3.97162	34.3703	4.96211	30.8348	5.67541		9.46853	9.03181	16.2554	9.46481	8.98349	6.06766	10.7861	7.72164
5.73838	2.57638	6.24883	2.60505	3.94656	2.76413	2.9281	2.63617	6.91417	2.11872	6.1817	2.43094	3.71301	1.9107	6.42155	1.55793	5.64014	3.20116	3.2578	2.86587		47.3804	6.64263	43.1412	6.03012	47.2234	4.82642	35.5275	4.86907	41.6429	5.05708	47.5277	3.83788	24.6206	2.10889	33.688	3.99101	34.3703	4.96404	30.8678	5.77232		9.50198	8.95561	16.2573	9.3849	8.99278	5.94873	10.7973	7.70491
5.77684	2.63337	6.30302	2.59946	3.95145	2.74455	2.9316	2.64141	6.86137	2.12257	6.1873	2.43094	3.72105	1.90475	6.33834	1.55862	5.59049	3.20046	3.2578	2.88999		46.6806	6.63488	43.5793	6.0592	47.1885	4.81479	35.1554	4.86907	41.1176	5.06871	47.6982	3.86308	24.6244	2.11665	33.7036	4.0007	34.3568	4.98149	30.862	5.87312		9.53357	8.89614	16.2703	9.35888	9.01508	5.90041	10.8252	7.6473
5.79992	2.73721	6.34043	2.61903	3.95075	2.73511	2.93964	2.61973	6.81103	2.12152	6.19324	2.43303	3.72944	1.91874	6.22331	1.56177	5.50064	3.205	3.2571	2.89908		45.3315	6.64651	43.9263	6.0747	47.1885	4.80898	34.9964	4.87294	40.7978	5.07647	47.9405	3.90766	24.6283	2.11859	33.7016	4.00845	34.4576	5.01444	30.862	5.9836		9.56888	8.87013	16.2684	9.36818	9.02995	5.97289	10.9571	7.62314
5.8146	2.82986	6.37505	2.65295	3.95075	2.73231	2.94908	2.61169	6.7481	2.1355	6.20093	2.44178	3.73329	1.91944	6.16492	1.55583	5.46323	3.20151	3.2606	2.90223		44.1085	6.66008	44.0678	6.0999	47.1904	4.83611	34.9848	4.86713	40.6757	5.0784	47.987	3.98519	24.6148	2.11859	33.6803	4.03171	34.3451	5.04739	30.8019	6.06307		9.65065	8.87942	16.2684	9.40534	9.05411	5.98775	11.0649	7.63058
5.82019	2.88055	6.41281	2.6949	3.93782	2.73966	2.98684	2.61099	6.72642	2.1418	6.21177	2.44457	3.73678	1.92433	6.15688	1.55373	5.44575	3.20151	3.26199	2.90712		43.3738	6.66201	44.0949	6.11735	47.1982	4.86713	35.0003	4.84968	40.5264	5.07647	47.927	4.06854	24.6225	2.12634	33.6512	4.06272	34.1823	5.06871	30.6662	6.10572		9.70083	8.87942	16.2647	9.43322	9.05968	5.99333	11.1206	7.61571
5.81145	2.89209	6.43868	2.78301	3.92488	2.76203	3.01551	2.61099	6.75299	2.14844	6.22401	2.44247	3.74203	1.91559	6.15968	1.55653	5.40973	3.20046	3.26339	2.91167		42.9842	6.66589	44.0968	6.11735	46.9636	4.87294	34.9945	4.83999	40.3384	5.07647	47.7874	4.13444	24.6225	2.13991	33.6473	4.08792	34.4711	5.07259	30.5131	6.14836		9.78446	8.86827	16.2275	9.43508	9.02809	5.97846	11.1522	7.61757
5.80201	2.90223	6.44078	2.85573	3.9074	2.76762	3.01621	2.62743	6.75754	2.17082	6.22506	2.44247	3.74552	1.91734	6.16422	1.58555	5.41113	3.23892	3.26129	2.9309		42.6431	6.6969	44.0716	6.11735	46.3724	4.871	35.0003	4.86519	40.2144	5.0784	47.6013	4.21197	24.5973	2.13603	33.657	4.11312	34.6669	5.05902	30.4123	6.17937		9.89224	8.84411	16.1402	9.42579	9.00765	5.92643	11.1318	7.63987
5.80271	3.01131	6.44113	2.87461	3.88363	2.76623	3.01935	2.65435	6.75754	2.19599	6.22121	2.44387	3.74622	1.93237	6.15339	1.60443	5.40904	3.29311	3.27423	2.94279		42.4357	6.71823	44.0542	6.12898	46.0623	4.8555	34.9828	4.93497	40.1969	5.0784	47.6827	4.30889	24.417	2.13603	33.6706	4.12863	34.4479	5.05708	30.4103	6.20069		9.95915	8.84225	16.0064	9.4295	9.00207	5.87625	11.1541	7.65845
5.80376	3.17983	6.43169	2.88335	3.84936	2.76483	3.03649	2.65714	6.75474	2.21207	6.22121	2.44527	3.74413	1.94601	6.16003	1.61072	5.40029	3.29975	3.31059	2.94349		42.3058	6.71823	44.091	6.16387	45.7832	4.80316	34.9402	5.01638	40.1989	5.09585	47.7855	4.38061	24.1554	2.14378	33.69	4.13832	34.4886	5.06484	30.3541	6.21814		10.0242	8.83853	15.8837	9.4295	8.98906	5.84837	11.1745	7.67332
5.78838	3.298	6.417	2.88405	3.78084	2.77147	3.03928	2.64631	6.73201	2.23585	6.22786	2.44247	3.74028	1.94601	6.16422	1.62365	5.3968	3.29591	3.348	2.94419		42.2225	6.71629	44.0716	6.25109	45.254	4.7644	34.9072	5.11523	40.195	5.13074	47.6575	4.40387	24.0701	2.1496	33.7539	4.14801	34.6087	5.07259	30.263	6.22783		10.119	8.83296	15.8428	9.44623	8.95375	5.83908	11.1652	7.7235
5.7639	3.3466	6.38239	2.88475	3.70637	2.80084	3.03928	2.63477	6.68901	2.25682	6.23345	2.43478	3.73608	1.94601	6.16562	1.61352	5.40624	3.29031	3.41023	2.95362		42.1701	6.72016	43.936	6.39453	45.1629	4.7547	34.9983	5.21215	40.1969	5.15012	47.4482	4.42131	24.0061	2.14766	33.8082	4.16352	34.6359	5.07453	30.108	6.23558		10.2026	8.78464	15.8503	9.47596	8.9203	5.85209	11.1801	7.82571
5.75307	3.35814	6.35337	2.90712	3.66896	2.81273	3.03719	2.62253	6.58902	2.26976	6.2359	2.43303	3.72525	1.95405	6.16702	1.60373	5.46113	3.31479	3.45778	2.98614		42.1585	6.71823	43.6898	6.55928	44.9361	4.74695	35.0449	5.2955	40.2027	5.16175	47.3164	4.45814	23.8666	2.15154	33.8102	4.17515	34.9344	5.08034	29.9238	6.24915		10.2453	8.77163	15.8242	9.47225	8.89429	5.88926	11.2898	7.90934
5.7702	3.36478	6.35337	2.94034	3.63924	2.82182	3.03858	2.61973	6.47049	2.2813	6.2366	2.43758	3.71091	1.95055	6.16702	1.60128	5.52966	3.35814	3.46582	3.02355		42.1508	6.70078	43.4863	6.72792	44.2907	4.74114	34.8569	5.34589	40.2105	5.17144	47.3067	4.51048	23.8336	2.15154	33.8373	4.18096	35.0604	5.07065	29.8405	6.26272		10.2528	8.76977	15.7666	9.46667	8.88313	5.90598	11.444	7.88332
5.82019	3.37387	6.34848	2.92111	3.62036	2.93335	3.03858	2.62043	6.43658	2.2813	6.2373	2.44912	3.70707	1.94531	6.16492	1.60582	5.57581	3.38576	3.46513	3.03649		42.1449	6.69109	43.4494	6.86554	43.5367	4.74307	34.6475	5.35171	40.2027	5.1792	47.33	4.557	23.8162	2.15348	33.8644	4.17902	35.1592	5.00669	29.854	6.26853		10.2639	8.75119	15.709	9.45366	8.87384	5.91156	11.4682	7.8573
5.92718	3.38401	6.34638	2.9309	3.6235	3.13333	3.03928	2.60575	6.4149	2.2813	6.23939	2.45122	3.7179	1.94251	6.15968	1.60722	5.60552	3.40009	3.46373	3.03579		42.1372	6.68527	43.4262	6.9547	42.5772	4.74695	34.6165	5.34202	40.2202	5.17726	47.3319	4.58801	23.7774	2.17286	33.8043	4.18678	35.3085	4.94078	29.8676	6.27241		10.3476	8.73446	15.6588	9.42393	8.87013	5.93944	11.4459	7.86288
6.04046	3.3973	6.34183	2.94419	3.62176	3.24626	3.05956	2.59002	6.36351	2.2827	6.24569	2.45191	3.72315	1.94601	6.15968	1.60722	5.61496	3.40884	3.49414	3.04173		42.1333	6.68334	43.3719	7.00704	41.8619	4.74889	34.5855	5.30713	40.1853	5.17726	47.3474	4.61127	23.7348	2.18255	33.7927	4.21391	35.3472	4.91365	29.8657	6.25109		10.4665	8.72331	15.6068	9.41278	8.86083	5.97103	11.4106	7.86102
6.09989	3.40289	6.34848	2.95922	3.60952	3.2557	3.07634	2.60435	6.33169	2.2778	6.25303	2.45471	3.71965	1.95265	6.13311	1.60268	5.61566	3.40884	3.54519	3.04173		42.1876	6.68334	43.368	7.0458	41.6468	4.73532	34.4072	5.26836	40.0438	5.18501	47.5315	4.63647	23.6456	2.18255	33.7869	4.2333	35.3453	4.89814	29.8715	6.21039		10.6022	8.74004	15.5455	9.47968	8.84597	6.00076	11.3752	7.86473
6.10654	3.40079	6.36526	2.97006	3.60532	3.25325	3.07844	2.63477	6.31736	2.2778	6.25513	2.45052	3.72035	1.94601	6.01528	1.60128	5.61287	3.44135	3.58575	3.05257		42.2302	6.68527	43.0908	7.07682	41.6274	4.72563	33.9769	5.25867	40.0341	5.1947	47.9134	4.66748	23.5526	2.18837	33.6318	4.22554	35.3472	4.87488	29.9141	6.18131		10.7713	8.73446	15.5065	9.55959	8.79951	6.00634	11.3604	7.84429
6.10409	3.3994	6.38099	2.9795	3.60602	3.25185	3.08369	2.6484	6.31316	2.26906	6.25757	2.48373	3.72175	1.95335	5.88033	1.59988	5.60692	3.53225	3.64343	3.0718		42.2419	6.68527	42.8834	7.10589	41.6061	4.72563	33.7772	5.25673	39.9973	5.21215	48.1848	4.69656	23.4498	2.21356	33.1182	4.2333	35.3182	4.85744	29.9258	6.16387		10.9051	8.74933	15.5027	9.58375	8.68986	5.96359	11.3585	7.80526
6.10129	3.398	6.39987	3.01761	3.63434	3.24696	3.08264	2.65295	6.3226	2.26906	6.26841	2.51415	3.7172	1.97153	5.82963	1.59289	5.60343	3.56337	3.67175	3.07984		42.176	6.68334	42.8369	7.14853	41.5886	4.72563	33.7772	5.26642	39.9411	5.27611	48.4522	4.72175	23.3296	2.25621	32.777	4.26043	35.2988	4.85356	29.9258	6.13479		10.946	8.76048	15.5065	9.58561	8.58022	5.85581	11.3437	7.78482
6.14115	3.3973	6.43308	3.05606	3.69063	3.24381	3.08054	2.66728	6.35337	2.26347	6.28414	2.54142	3.71091	1.98167	5.8153	1.5817	5.59993	3.56337	3.66091	3.07494		42.0073	6.67558	42.7284	7.19699	41.5712	4.72951	33.6822	5.27999	39.6775	5.40017	48.9252	4.74889	23.3006	2.3066	32.777	4.274	35.2969	4.85356	29.9316	6.10765		10.946	8.76977	15.5065	9.55959	8.50588	5.70156	11.3437	7.78111
6.21702	3.40149	6.45686	3.07494	3.72874	3.24626	3.07774	2.67393	6.35442	2.26417	6.30023	2.57918	3.73538	1.98517	5.8174	1.57541	5.59993	3.56057	3.65952	3.07914		41.7883	6.66395	42.4396	7.228	41.579	4.75083	33.6318	5.29162	38.8517	5.52228	49.2024	4.75664	23.3161	2.34731	32.779	4.28175	35.3007	4.85162	29.9296	6.08439		10.946	8.78464	15.5046	9.55959	8.4873	5.6551	11.3381	7.7458
6.30932	3.40359	6.45196	3.08438	3.74133	3.25465	3.07355	2.67462	6.36421	2.26487	6.30652	2.62183	3.75426	1.98796	5.86355	1.56876	5.59993	3.55917	3.67315	3.08508		41.4879	6.66783	42.3834	7.23188	41.5266	4.78572	33.5659	5.29744	38.5203	5.60175	49.2528	4.75858	23.318	2.36863	32.6355	4.28369	35.3104	4.85356	29.9568	6.06695		10.9441	8.78836	15.5046	9.60048	8.48915	5.72014	11.3232	7.67332
6.40407	3.40884	6.45092	3.09068	3.75636	3.25325	3.10361	2.67462	6.37015	2.25962	6.29848	2.63966	3.7644	1.99461	5.93522	1.56876	5.59853	3.59728	3.69413	3.11445		41.1719	6.67364	42.3679	7.23963	41.2514	4.82642	33.4806	5.29937	38.5358	5.63664	49.2528	4.76052	23.32	2.43066	32.337	4.28951	35.3085	4.871	30.1235	6.05726		10.9348	8.78836	15.5046	9.62464	8.44455	5.74988	11.3158	7.62872
6.50161	3.42177	6.45161	3.09278	3.75706	3.24766	3.12914	2.67393	6.36875	2.26032	6.28345	2.64351	3.78293	1.99461	5.98557	1.56527	5.58979	3.71371	3.71021	3.19067		41.1215	6.69303	42.0965	7.28228	41.0692	4.85744	33.6086	5.28193	38.559	5.65021	49.5222	4.7644	23.3258	2.57797	32.2634	4.2992	35.2891	4.88845	30.2204	6.05726		10.9404	8.80137	15.5065	9.62835	8.37393	5.75174	11.3121	7.63058
6.5579	3.43191	6.44392	3.09138	3.7186	3.25046	3.14557	2.67462	6.35861	2.27186	6.26387	2.64211	3.80776	2.0009	6.00794	1.56247	5.56427	3.80251	3.72525	3.24486		41.1312	6.71047	41.9046	7.34818	41.0343	4.89426	33.9109	5.26448	38.656	5.64439	50.1677	4.7644	23.3103	2.6807	32.2634	4.30889	35.2697	4.90202	30.2747	6.05726		10.9924	8.85898	15.4972	9.62278	8.26057	5.75731	11.3083	7.63615
6.56384	3.43191	6.43169	3.09452	3.6791	3.26129	3.16305	2.67672	6.35267	2.35577	6.24569	2.6484	3.84377	2.0009	6.01878	1.56946	5.51078	3.86335	3.74832	3.2606		41.1971	6.68915	41.8833	7.3947	41.0382	4.96792	34.0137	5.25867	38.875	5.62889	50.4759	4.74307	23.2793	2.75436	32.2246	4.30889	35.1941	4.92334	30.3832	6.0592		11.2043	8.90544	15.4897	9.62464	8.13978	5.70899	11.3102	7.58969
6.5572	3.43331	6.42155	3.09872	3.67175	3.26654	3.16655	2.68337	6.38903	2.34843	6.22786	2.67008	3.87908	2.01558	6.01179	1.57401	5.45588	3.89516	3.77804	3.27878		41.3134	6.65814	42.0926	7.42377	40.9761	5.05321	34.0195	5.26255	38.8886	5.64633	50.4817	4.74114	23.2948	2.89198	32.2265	4.30889	34.9305	4.94078	30.4317	6.06307		11.7135	8.94632	15.4879	9.63579	8.045	5.66253	11.3083	7.51536
6.5558	3.48156	6.40931	3.10886	3.66686	3.2599	3.16655	2.68966	6.48658	2.32605	6.21981	2.69385	3.91614	2.01698	5.99151	1.57401	5.41043	3.89446	3.79622	3.3515		41.3018	6.65038	42.3582	7.44703	40.7145	5.10554	34.0951	5.26642	38.8634	5.70254	50.2568	4.75858	23.2909	3.01797	32.2459	4.30889	34.539	4.94466	30.4898	6.07083		12.2896	9.01694	15.4879	9.65065	7.93164	5.68112	11.3121	7.43359
6.55091	3.51407	6.39742	3.12914	3.66896	3.26129	3.16899	2.68406	6.58902	2.33129	6.21981	2.6991	3.92698	2.07117	5.96039	1.57261	5.35484	3.96159	3.80321	3.53225		41.294	6.65038	42.4493	7.47999	40.5982	5.14818	34.3432	5.26836	38.8672	5.77426	49.5416	4.76634	23.2851	3.09356	32.2673	4.30889	33.5446	4.95048	30.6895	6.07276		12.7765	9.0857	15.4879	9.65623	7.86102	5.68855	11.3381	7.38155
6.55231	3.50988	6.38763	3.13997	3.71091	3.24976	3.18892	2.68756	6.64531	2.33129	6.21981	2.6991	3.906	2.10089	5.90131	1.57261	5.34051	4.11193	3.80391	3.69867		41.2087	6.65232	42.2806	7.51681	40.6156	5.20052	33.94	5.28774	38.8653	5.83823	48.7236	4.78572	23.287	3.17885	32.2614	4.31083	32.8991	4.9466	30.6875	6.06307		13.3061	9.12659	15.473	9.63764	7.85916	5.73501	11.3399	7.37226
6.56105	3.53225	6.38239	3.14277	3.77594	3.24906	3.22284	2.70469	6.62293	2.34283	6.21772	2.6998	3.88852	2.11313	5.82229	1.57261	5.36428	4.29758	3.80251	3.7686		41.0731	6.65426	41.8387	7.54395	40.5982	5.23153	33.533	5.311	38.8498	5.88862	48.3611	4.8051	23.2037	3.26413	32.1994	4.31083	32.7964	4.93885	30.6856	6.05726		13.7317	9.16004	15.4507	9.60419	7.87031	5.91342	11.3734	7.36668
6.5579	3.5396	6.36945	3.14627	3.80846	3.27353	3.23018	2.71203	6.52259	2.44702	6.19534	2.6998	3.88153	2.1383	5.72999	1.56946	5.36044	4.4175	3.80636	3.79762		41.0401	6.65232	41.17	7.56333	40.5652	5.23541	33.4128	5.30907	38.8537	5.93902	48.4619	4.81673	23.1203	3.33198	32.1684	4.31083	31.678	4.93885	30.6759	6.06695		13.8766	9.19349	15.4451	9.57818	7.87217	6.26465	11.4775	7.37598
6.54846	3.53155	6.34917	3.15816	3.83363	3.30814	3.22668	2.74455	6.47434	2.51415	6.15618	2.70259	3.87908	2.1383	5.64328	1.56667	5.35275	4.44722	3.82699	3.80111		41.0362	6.66589	40.0787	7.58272	40.5691	5.22959	33.2674	5.2955	38.842	5.98554	48.681	4.82255	23.1184	3.40563	32.2207	4.31471	30.9143	4.93885	30.6817	6.09602		13.964	9.20464	15.4451	9.5726	7.86473	6.70509	11.5574	7.40757
6.54077	3.53225	6.35197	3.16235	3.86405	3.32632	3.23682	2.79944	6.47504	2.54387	6.1359	2.6998	3.8581	2.14634	5.57965	1.57191	5.3496	4.45072	3.84936	3.84027		41.0479	6.69497	39.158	7.59047	40.54	5.22572	33.3411	5.29162	38.8285	6.00686	47.8184	4.83611	23.099	3.51806	32.2731	4.31858	30.5189	4.93691	30.5945	6.11928		14.0197	9.19906	15.4358	9.5726	7.8573	6.8612	11.5722	7.43173
6.5551	3.53295	6.37225	3.16445	3.88153	3.32982	3.26409	2.80329	6.4684	2.56554	6.10199	2.70399	3.84866	2.15578	5.537	1.57261	5.33806	4.45002	3.8574	4.01508		41.1273	6.75312	39.1502	7.59435	40.2861	5.24122	33.4826	5.29162	38.8479	6.01849	46.0487	4.871	23.099	3.60722	32.2925	4.32246	30.234	4.94078	30.4956	6.12704		14.1257	9.20092	15.4284	9.56517	7.84615	6.85748	11.5574	7.42801
6.58622	3.53295	6.4163	3.16445	3.88118	3.32493	3.29031	2.82182	6.4691	2.58652	6.00899	2.72008	3.84097	2.15998	5.51742	1.57401	5.37512	4.45456	3.87558	4.12626		41.2242	6.86554	38.8789	7.61761	40.1737	5.25285	32.8177	5.2955	38.7955	6.03012	45.0137	4.88263	23.0447	3.67894	32.306	4.32634	30.108	4.9466	30.5189	6.11735		14.9434	9.19906	15.4117	9.56517	7.84615	6.85748	11.5574	7.38713
6.61139	3.52281	6.47854	3.16655	3.87034	3.32493	3.31269	2.86447	6.48798	2.60085	5.89012	2.73651	3.83852	2.17431	5.49994	1.5768	5.42582	4.47169	3.9046	4.15179		41.2688	6.99734	38.4621	7.668	40.164	5.25673	32.087	5.2955	38.4292	6.03981	44.876	4.88263	23.0408	3.75647	32.3584	4.33215	30.0498	4.95629	30.5131	6.10572		15.5102	9.19349	15.3708	9.61163	7.84243	6.85562	11.5537	7.34438
6.63377	3.51442	6.53762	3.16969	3.84447	3.32912	3.32772	2.91936	6.53797	2.60085	5.77684	2.73581	3.8595	2.19459	5.47337	1.581	5.44015	4.52169	3.9095	4.14375		41.2165	7.10008	38.0124	7.74747	40.1543	5.26061	31.8563	5.2955	37.5918	6.0495	45.0466	4.88457	23.0874	3.84563	32.3642	4.33409	30.0033	4.96404	30.5092	6.08827		15.6217	9.18605	15.315	9.738	7.81642	6.85377	11.5592	7.33695
6.64391	3.50114	6.57258	3.17738	3.81685	3.33996	3.31758	2.93684	6.62678	2.62323	5.69153	2.73826	3.88712	2.20123	5.46253	1.59289	5.41987	4.68916	3.9081	4.1399		41.17	7.2125	37.6635	7.82888	40.1504	5.25092	31.7129	5.2955	37.0956	6.05532	45.2075	4.89233	23.0234	3.94255	32.3661	4.34378	29.9626	4.98149	30.5073	6.07083		15.6719	9.18048	15.2426	9.77702	7.81456	6.85377	11.5555	7.33881
6.64531	3.49624	6.58412	3.18123	3.77874	3.33576	3.29031	2.93544	6.75229	2.67218	5.63874	2.73651	3.91894	2.19774	5.46323	1.60198	5.40484	4.9262	3.91404	4.12906		41.1079	7.30748	37.7624	7.92774	40.2163	5.22959	31.1159	5.29356	37.0588	6.06113	45.2366	4.90008	22.9963	4.0162	32.308	4.35735	29.9219	5.02026	30.515	6.06307		15.7146	9.16561	15.1924	9.76773	7.84801	6.85748	11.5258	7.36483
6.64321	3.49694	6.59496	3.17948	3.73818	3.30535	3.29451	2.93824	6.89983	2.72672	5.60133	2.71343	3.96019	2.18096	5.46253	1.60373	5.40239	5.07445	3.92173	4.11927		41.0614	7.35787	37.8147	8.06342	40.3404	5.1947	30.1564	5.28968	37.051	6.08633	45.1939	4.91559	22.9187	4.05109	32.2634	4.36123	29.9064	5.04545	30.4704	6.05726		15.7332	9.16561	15.2017	9.74729	7.85544	6.84633	11.5165	7.44102
6.64181	3.50044	6.62153	3.19032	3.73678	3.298	3.30814	2.93964	7.07919	2.76623	5.56147	2.71064	3.9983	2.18655	5.46672	1.61282	5.40414	5.14507	3.92104	4.11752		40.9975	7.38695	37.7818	8.19717	40.5032	5.15594	29.5207	5.29937	36.9464	6.10959	45.161	4.92915	22.7074	4.08598	32.2014	4.36123	29.9103	5.04739	30.4123	6.03594		15.7481	9.14889	15.2147	9.71198	7.82942	6.80916	11.5165	7.48376
6.64531	3.52736	6.66139	3.18613	3.72734	3.298	3.33157	2.93964	7.36448	2.77706	5.5342	2.73826	4.03152	2.20333	5.47966	1.61072	5.40099	5.15101	3.91894	4.12137		40.2183	7.42184	37.4426	8.3154	40.6931	5.11523	29.5168	5.31294	36.5238	6.12122	45.1067	4.93303	22.6222	4.11312	32.1568	4.3651	29.9296	5.03382	30.4375	6.01655		15.7536	9.10057	15.2147	9.66552	7.80155	6.74784	11.5295	7.4912
6.65649	3.55673	6.68866	3.18613	3.7193	3.29661	3.3452	2.95432	7.6746	2.77637	5.52476	2.77077	4.05494	2.20263	5.49714	1.60443	5.42652	5.19157	3.91894	4.1378		39.6484	7.4451	37.1014	8.42395	40.8482	5.06677	29.6176	5.32457	36.047	6.14254	45.1978	4.93885	22.5853	4.11894	32.1645	4.37286	29.9684	4.99506	30.4336	6.01268		15.7462	9.04482	15.211	9.63393	7.80526	6.76828	11.68	7.51164
6.65999	3.61616	6.68866	3.18263	3.71301	3.29451	3.34381	2.95922	7.9057	2.77706	5.53105	2.79	4.05389	2.21277	5.53035	1.60722	5.47337	5.30729	3.91614	4.14235		39.6658	7.44703	36.9289	8.52668	40.8501	5.02995	29.4741	5.37497	35.9559	6.14836	45.4963	4.95241	22.5504	4.1325	32.1354	4.35929	30.013	4.92528	30.4394	6.01268		15.7425	9.03924	15.185	9.60605	7.7904	6.80173	11.8752	7.53394
6.65545	3.73888	6.68586	3.17808	3.6791	3.2987	3.32772	2.95922	8.03646	2.77846	5.5356	2.7879	4.04026	2.23585	5.62091	1.6268	5.45029	5.37862	3.91824	4.14305		39.6852	7.44703	36.9134	8.6139	40.8482	5.01056	29.1737	5.43893	36.0644	6.14448	45.5002	4.96017	22.5	4.16158	31.9629	4.35347	30.0614	4.83999	30.4685	6.0088		15.7406	9.02995	15.1645	9.55402	7.7365	6.85562	11.8789	7.5358
6.63552	3.90006	6.70544	3.15291	3.60882	3.30255	3.31479	2.96796	8.06758	2.77776	5.5356	2.7879	4.02208	2.23585	5.74712	1.64533	5.42722	5.44819	3.92453	4.14165		39.6716	7.45479	36.9522	8.70307	40.8618	4.98924	29.6118	5.46219	36.4308	6.17937	45.8433	4.9718	22.471	4.18484	31.5578	4.35347	30.0227	4.75858	30.4239	6.00105		15.7406	9.03181	15.1571	9.50756	7.68819	6.89279	11.8677	7.53766
6.60265	4.10249	6.76243	3.13333	3.53505	3.30989	3.30744	2.95712	8.06618	2.77776	5.5384	2.7907	4.01438	2.22955	5.81005	1.63449	5.43211	5.55518	3.92628	4.12417		39.7647	7.4858	36.9657	8.78642	40.8579	4.97374	30.0362	5.49514	36.8262	6.21232	46.3007	5.01444	22.4904	4.19259	31.2516	4.34184	29.7591	4.67911	30.2921	5.99911		15.7369	9.04667	15.1496	9.40534	7.62128	6.92624	11.864	7.5581
6.58902	4.25632	6.8334	3.10431	3.49554	3.33646	3.29171	2.94034	8.07037	2.79594	5.54189	2.80154	4.02243	2.23165	5.82229	1.6317	5.44819	5.60203	3.92838	4.09375		40.0981	7.55558	36.958	8.86783	40.7261	4.97374	30.0207	5.58625	36.8494	6.21039	46.6496	5.07065	22.4671	4.19259	31.1566	4.32634	29.4005	4.61321	30.1409	6.00105		15.735	9.04667	15.1404	9.25481	7.51164	6.93368	11.864	7.59712
6.58902	4.25912	6.88235	3.07914	3.4868	3.38401	3.28577	2.93335	8.08576	2.80608	5.5391	2.83196	4.03746	2.25123	5.83698	1.63589	5.43736	5.60203	3.93187	4.08361		40.4702	7.65056	36.9541	8.9473	40.4276	4.97374	29.9742	5.65215	36.8029	6.20457	46.6496	5.1288	22.4167	4.20034	31.145	4.30889	29.3404	4.57444	30.0091	6.01074		15.7834	9.02809	15.1329	9.23623	7.54695	6.92624	11.8714	7.65288
6.57748	4.34373	6.89843	3.10746	3.4903	3.41967	3.29381	2.9302	8.12107	2.81552	5.5377	2.89209	4.04235	2.25962	5.86355	1.64918	5.42127	5.60692	3.92978	4.08571		40.7901	7.70483	36.9541	9.02095	40.2241	4.97567	30.7302	5.68704	36.8184	6.22783	46.5159	5.20052	22.3101	4.21391	31.0791	4.28757	29.3753	4.55506	29.8579	6.02818		15.8094	9.00021	15.1181	9.26782	7.74022	6.91138	11.8919	7.73279
6.56035	4.421	6.88235	3.10082	3.50498	3.43051	3.29381	2.94279	8.15149	2.85153	5.54189	2.95258	4.02243	2.26032	5.87089	1.66071	5.43631	5.61077	3.92838	4.08571		40.9606	7.72615	36.9561	9.05972	40.0961	4.99893	31.8563	5.70448	36.8863	6.27435	46.4926	5.28774	22.2248	4.21973	30.8193	4.27594	29.3481	4.54149	29.856	6.05532		15.8057	8.98906	15.1143	9.30685	7.92978	6.87793	11.9067	7.79226
6.54881	4.44128	6.87746	3.09138	3.50988	3.43191	3.29591	2.97355	8.21162	2.90083	5.54644	2.96341	3.99481	2.25752	5.87089	1.65862	5.54714	5.61846	3.92698	4.09305		40.8366	7.7436	36.9173	9.08492	40.0167	5.03189	32.4281	5.70642	36.9735	6.29373	46.5062	5.3866	22.2248	4.21585	30.7844	4.274	29.2784	4.53955	29.7552	6.08633		15.8614	8.99464	15.105	9.31057	8.09332	6.82403	11.903	7.77739
6.52783	4.48917	6.88165	3.09138	3.52421	3.4382	3.35325	3.02075	8.3221	2.91656	5.55343	2.96132	3.95949	2.25822	5.88103	1.65407	5.6272	5.64748	3.92558	4.09305		40.8308	7.76686	36.8533	9.11981	40.0341	5.06484	32.5095	5.68316	37.022	6.3073	46.4965	5.48351	22.2267	4.21585	30.7747	4.25849	29.1446	4.55118	29.6253	6.10765		15.932	8.99278	15.1757	9.24366	8.00226	6.79244	11.9123	7.77181
6.48798	4.5605	6.86942	3.08858	3.54589	3.45708	3.43925	3.0662	8.39797	2.91097	5.56217	2.96132	3.90076	2.25682	5.87369	1.65337	5.63	5.66846	3.92768	4.09445		40.8831	7.79399	36.8087	9.15664	39.8538	5.09197	32.5425	5.64827	37.0549	6.32668	46.4655	5.57074	22.2345	4.21779	30.7302	4.23717	29.0845	4.55506	29.6389	6.0999		15.9878	8.98163	15.4507	9.12287	7.7904	6.772	11.9792	7.77925
6.4642	4.58078	6.86382	3.07914	3.54449	3.46303	3.50778	3.07285	8.45706	2.91447	5.56427	2.95642	3.83887	2.25822	5.81949	1.65547	5.6265	5.65972	3.93327	4.09305		40.8657	7.8347	36.7758	9.18571	39.2743	5.12686	32.622	5.63083	37.0433	6.33831	46.4093	5.64827	22.1899	4.21004	30.7108	4.22554	29.1272	4.55118	29.6777	6.08052		16.0305	8.95375	15.6533	8.9649	7.70305	6.79987	12.0573	7.76996
6.47259	4.57588	6.85368	3.07914	3.53155	3.46303	3.57561	3.07285	8.58362	2.90363	5.55483	2.98299	3.78818	2.25752	5.73838	1.66211	5.63	5.65692	3.93537	4.10459		40.8792	7.87928	36.768	9.23029	38.6889	5.18501	32.6278	5.62695	36.9987	6.3325	46.2988	5.73356	22.1763	4.20616	30.7069	4.21585	29.228	4.53761	29.6118	6.07276		16.0435	8.91287	15.6756	8.85526	7.57854	7.0266	12.1874	7.75509
6.48343	4.57658	6.8334	3.07285	3.50568	3.47666	3.62176	3.09802	8.7434	2.95258	5.55273	3.03858	3.7658	2.25752	5.66321	1.66701	5.66111	5.64818	3.93712	4.12626		40.9044	7.89673	36.768	9.27487	38.6191	5.24316	32.5522	5.61726	36.9793	6.32281	46.1844	5.85373	22.1356	4.20228	30.7108	4.20422	29.3772	4.5318	29.2435	6.07858		16.0528	8.898	15.6774	8.7642	7.46146	7.36111	12.6222	7.74951
6.49881	4.57728	6.81732	3.07914	3.45429	3.48086	3.6312	3.14627	8.81263	3.1162	5.55273	3.04033	3.7679	2.26032	5.61566	1.66701	5.70587	5.64189	3.94271	4.1406		40.8986	7.89479	36.7564	9.29038	38.6172	5.28193	32.6123	5.594	36.9909	6.33444	46.0739	6.034	22.031	4.19841	30.7166	4.20034	29.4121	4.54924	28.7957	6.0747		16.0733	8.90915	15.7369	8.70473	7.43544	7.58412	13.3117	7.74951
6.50825	4.57658	6.79495	3.08508	3.39275	3.48086	3.6291	3.17039	8.83955	3.33856	5.54504	3.05537	3.7637	2.25612	5.59049	1.65792	5.70692	5.65552	3.95705	4.15528		40.9626	7.88122	36.7428	9.30395	38.623	5.31876	32.8972	5.57849	37.0239	6.34994	45.8064	6.24334	22.029	4.18678	30.7069	4.19453	29.0632	4.56863	28.7376	6.05726		16.0677	8.88871	15.9655	8.64154	7.43544	7.66031	13.8413	7.74765
6.49742	4.57658	6.77397	3.09068	3.35534	3.47666	3.6249	3.17599	8.8808	3.47072	5.53979	3.0697	3.75916	2.25403	5.58595	1.65617	5.70517	5.65972	3.97977	4.15528		40.8269	7.86765	36.7002	9.33496	38.5397	5.34396	33.1298	5.57655	37.0724	6.35576	45.6611	6.43911	21.9224	4.17902	30.6197	4.18871	28.6271	4.57638	28.8849	6.034		16.0361	8.81252	16.588	8.58765	7.40199	7.66403	14.1684	7.69748
6.47993	4.57518	6.76837	3.09662	3.3466	3.491	3.61616	3.17738	8.91017	3.4896	5.54189	3.0683	3.75916	2.24948	5.58664	1.65547	5.69573	5.65832	3.99551	4.1892		40.8327	7.85214	36.6362	9.36016	38.5377	5.3866	33.3081	5.59012	36.9483	6.36351	45.7173	6.6058	21.8856	4.17708	30.3561	4.19065	28.3073	4.59189	29.0438	6.01074		16.0435	8.73446	17.3518	8.55048	7.36854	7.64916	14.3245	7.63987
6.4628	4.57448	6.77257	3.11375	3.33716	3.50114	3.60812	3.22878	8.90318	3.4903	5.54329	3.0655	3.7714	2.25333	5.58734	1.65267	5.65902	5.64888	4.00215	4.20808		40.9354	7.85408	36.611	9.38923	38.5823	5.49321	33.5233	5.60951	36.6479	6.36933	45.6998	6.73955	21.8875	4.16933	30.1894	4.19065	27.7529	4.59189	29.0341	5.97585		16.0863	8.68243	17.8815	8.53004	7.3704	7.6473	14.3171	7.60827
6.43239	4.57204	6.78481	3.12599	3.34171	3.50184	3.60952	3.26549	8.91087	3.50323	5.53979	3.0718	3.77454	2.25892	5.58315	1.67435	5.65692	5.63524	4.00494	4.21017		40.8385	7.85796	36.611	9.43769	38.6443	5.58237	33.6454	5.58625	36.6188	6.37127	45.6843	6.85391	21.8682	4.15576	30.2204	4.19065	27.0648	4.56475	29.1543	5.95065		16.1439	8.65455	18.3256	8.52632	7.35553	7.66774	14.2428	7.5804
6.38589	4.57204	6.80963	3.12599	3.348	3.50253	3.60323	3.26339	8.95143	3.577	5.54119	3.09732	3.77804	2.26102	5.57021	1.7198	5.66111	5.64014	4.00075	4.23045		40.8056	7.8754	36.611	9.48421	38.7102	5.59206	33.7036	5.56105	35.6225	6.3732	45.4401	6.96245	21.7538	4.15189	30.1836	4.19841	26.9252	4.54343	29.4218	5.9429		16.1885	8.65084	18.675	8.53004	7.35367	7.68819	14.1944	7.58412
6.33904	4.56225	6.84634	3.13543	3.3522	3.50708	3.60183	3.26129	9.01786	3.64938	5.54644	3.13997	3.78433	2.27431	5.54049	1.7198	5.64014	5.65552	4.0004	4.26297		41.1196	7.91417	36.5936	9.52685	38.6986	5.5688	33.7636	5.53585	35.0255	6.3732	45.0699	7.03999	21.653	4.15382	30.1429	4.21197	26.9272	4.54149	29.1117	5.93902		16.2071	8.65641	18.7679	8.54862	7.34624	7.69562	14.4063	7.62872
6.30652	4.55036	6.87151	3.15955	3.35954	3.52072	3.60602	3.2578	9.03394	3.67035	5.55273	3.16585	3.78748	2.27431	5.52092	1.7191	5.67055	5.65622	4.01788	4.27171		40.8017	7.88703	36.518	9.58888	38.6133	5.56492	33.8567	5.50871	35.0197	6.3732	44.9516	7.071	21.5367	4.15576	30.1312	4.22167	26.8748	4.58607	28.7686	5.94096		16.2312	8.6657	18.7661	8.57836	7.32394	7.70677	14.8096	7.64916
6.28624	4.54476	6.8841	3.22319	3.37422	3.54589	3.61022	3.2599	9.0252	3.67525	5.55483	3.17319	3.79167	2.26696	5.51952	1.73658	5.70517	5.64818	4.09165	4.2759		40.5361	7.79787	36.4288	9.6606	38.4195	5.57074	33.8547	5.50484	35.0197	6.3829	44.8586	7.12527	21.463	4.1577	30.1138	4.22748	26.4387	4.66942	28.7608	5.94677		16.3427	8.6657	18.7568	8.51703	7.31465	7.73465	15.0066	7.66403
6.28275	4.54267	6.8862	3.29591	3.38996	3.55743	3.61476	3.26549	9.0238	3.67455	5.55588	3.16305	3.79832	2.26766	5.51952	1.74462	5.7667	5.64084	4.15528	4.278		40.4935	7.70289	36.4056	9.711	38.1811	5.57462	33.595	5.51259	35.01	6.3829	44.8683	7.20087	21.4592	4.15576	30.0556	4.22554	25.173	4.77021	28.7589	5.94483		16.4412	8.65269	18.7717	8.34792	7.31093	7.78668	15.0567	7.69934
6.30302	4.54267	6.88305	3.32038	3.42107	3.55673	3.61476	3.26619	9.00562	3.75287	5.55483	3.14941	3.79622	2.26836	5.52231	1.74672	5.82019	5.64678	4.19724	4.33534		40.447	7.64474	36.4831	9.76915	37.9272	5.57849	33.2461	5.51453	34.9673	6.39065	45.0893	7.24351	21.4204	4.15576	30.0382	4.23717	24.1883	4.86325	28.7298	5.94096		16.4245	8.57464	18.7902	8.16765	7.25518	7.84801	15.0753	7.71792
6.31456	4.54407	6.87886	3.32038	3.46862	3.56197	3.61267	3.27353	8.98184	3.86055	5.55728	3.14802	3.77	2.27291	5.49644	1.75092	5.7667	5.65028	4.24339	4.37695		40.3617	7.61179	36.5781	9.83117	37.5589	5.58043	33.0852	5.49708	34.884	6.40228	45.2463	7.26483	21.4165	4.1577	30.0072	4.26431	23.7774	4.94466	28.7318	5.93902		16.4208	8.40739	18.7828	8.12305	7.11766	7.88146	15.0939	7.71978
6.31946	4.54407	6.87886	3.31758	3.4875	3.56617	3.61267	3.28891	8.97101	3.89796	5.55518	3.14732	3.74203	2.27431	5.43666	1.75022	5.72335	5.64748	4.29758	4.37695		40.29	7.5614	36.5936	9.89901	37.3418	5.58237	33.217	5.46219	34.8065	6.40034	45.4304	7.3036	21.4165	4.15576	29.9975	4.26237	23.4537	5.01832	28.6775	5.93127		16.4226	8.31261	18.7921	8.13048	7.03217	7.88518	15.1125	7.71978
6.3247	4.55106	6.87886	3.31409	3.47072	3.56861	3.61267	3.29241	8.98115	3.91474	5.537	3.14802	3.7172	2.29423	5.35624	1.75022	5.73069	5.64678	4.35772	4.38009		40.2551	7.47611	36.5955	9.98236	37.3243	5.58043	33.7268	5.43118	34.789	6.40034	45.4711	7.36563	21.3913	4.15576	29.8754	4.25268	23.2444	5.07259	28.5282	5.92545		16.4189	8.29402	18.9779	8.12305	6.995	7.88703	15.1181	7.7235
6.3268	4.5584	6.88235	3.31549	3.46443	3.56826	3.62246	3.29171	8.95667	3.91404	5.52476	3.15221	3.66826	2.30612	5.26359	1.76455	5.70971	5.64608	4.41331	4.37869		40.2376	7.38501	36.5684	10.0832	37.2701	5.57849	34.7037	5.42343	34.7851	6.40034	45.5196	7.39858	21.3681	4.15576	29.5536	4.26625	23.2095	5.11911	28.3906	5.91964		16.4189	8.29216	19.1285	8.10818	6.99315	7.89818	15.1218	7.72721
6.3275	4.57868	6.91347	3.35604	3.45988	3.56826	3.6256	3.29311	8.94548	3.95145	5.52476	3.17983	3.65217	2.32605	5.16989	1.80896	5.64328	5.64678	4.43708	4.38778		40.2338	7.32492	36.5665	10.1529	36.9638	5.58043	35.7272	5.43118	34.7832	6.40228	45.8084	7.41215	21.2692	4.15576	29.4664	4.27982	23.2095	5.15012	28.3887	5.88669		16.4301	8.29216	19.1433	8.04314	7.03589	7.89818	15.1199	7.72721
6.33239	4.60245	6.95053	3.42841	3.44555	3.56826	3.62281	3.29171	8.93639	4.05249	5.51322	3.19417	3.65287	2.35961	5.0678	1.83762	5.57755	5.64398	4.43708	4.39792		40.2396	7.29972	36.611	10.1995	36.8281	5.61144	35.8725	5.41955	34.789	6.41197	45.6901	7.42571	20.8835	4.15382	29.4722	4.28175	23.2095	5.14431	27.8634	5.87118		16.471	8.29216	19.1359	7.89633	7.07306	7.91677	15.1069	7.72535
6.33239	4.62937	6.96067	3.46862	3.44694	3.57561	3.62036	3.29381	8.92416	4.14654	5.4842	3.19906	3.67105	2.36171	4.94998	1.83413	5.55867	5.65028	4.43988	4.40247		40.2338	7.28809	36.6285	10.2266	36.8301	5.65796	35.983	5.40598	34.7871	6.40616	45.6068	7.42959	20.6664	4.1577	29.4761	4.30308	23.225	5.12299	27.4273	5.91188		16.5732	8.33677	19.1303	7.75323	7.12509	7.91863	15.0902	7.70119
6.33239	4.65245	6.95927	3.4854	3.45359	3.57421	3.60812	3.30989	8.90248	4.20493	5.45903	3.19906	3.70776	2.35961	4.90732	1.84217	5.56427	5.65622	4.43428	4.41016		40.195	7.25708	36.5626	10.2382	36.7642	5.69673	36.1982	5.4273	34.7929	6.40034	45.7677	7.43347	20.6393	4.16739	29.4683	4.37092	23.2502	5.09779	27.3633	5.95453		16.6996	8.41296	19.1266	7.67146	7.27005	7.91863	15.0939	7.65845
6.33239	4.67622	6.94319	3.50988	3.50498	3.5784	3.59029	3.32423	9.02065	4.20598	5.45588	3.20116	3.70637	2.36171	4.91851	1.87468	5.56497	5.65482	4.4175	4.4161		40.0457	7.17567	36.0257	10.2421	36.5781	5.78008	36.1982	5.45832	34.7813	6.39453	45.9906	7.44703	20.6276	4.17515	29.4354	4.43294	23.2812	5.05708	27.3633	5.97003		16.8408	8.47057	19.1266	7.58226	7.51536	7.91491	15.0976	7.6473
6.35722	4.68566	6.90997	3.52491	3.57351	3.59239	3.58435	3.32213	9.26644	4.21087	5.44365	3.20221	3.70637	2.3694	4.90033	1.88098	5.56497	5.66706	4.40806	4.40946		39.7899	7.04968	35.0953	10.244	36.5936	5.93321	36.202	5.45444	34.6475	6.35964	45.977	7.4606	20.6315	4.18484	29.3985	4.49885	23.2793	5.02607	27.3517	6.00686		17.0136	8.60623	19.1285	7.48005	7.68633	7.91863	15.0735	7.64173
6.40477	4.67902	6.87955	3.51862	3.61896	3.64518	3.57631	3.31898	9.41538	4.22731	5.42792	3.19626	3.73014	2.3701	4.87131	1.87888	5.56881	5.6786	4.44722	4.41121		39.5185	6.97215	34.1959	10.2421	36.3028	6.11541	36.2331	5.44087	34.4731	6.3325	45.8704	7.47611	20.6063	4.19647	29.2842	4.62678	23.2327	5.02219	27.3536	6.04175		17.0749	8.78464	19.1266	7.40013	7.73836	7.92049	15.0716	7.58412
6.41211	4.70804	6.85578	3.52002	3.69063	3.82069	3.56617	3.31898	9.49719	4.25283	5.41638	3.19137	3.73119	2.37115	4.85908	1.87888	5.57091	5.68734	4.53952	4.40736		39.3557	6.99734	33.4651	10.2402	35.9985	6.32862	36.2718	5.45638	34.0699	6.31893	45.9014	7.50131	20.6044	4.20228	29.1388	4.78572	23.2017	5.01832	27.3691	6.04563		17.0694	8.85154	19.1322	7.33323	7.75323	7.92792	15.0623	7.51907
6.40931	4.71154	6.85298	3.52002	3.78433	4.18046	3.57001	3.31968	9.5346	4.27101	5.40694	3.18263	3.73608	2.37115	4.85768	1.86594	5.56427	5.70097	4.60035	4.40317		39.3615	7.02254	33.2384	10.244	35.9443	6.57479	36.1982	5.47964	32.8449	6.30536	45.9576	7.54783	20.6024	4.21004	29.1233	4.94078	23.1785	4.997	27.3633	6.03594		17.0787	8.84225	19.1433	7.39642	7.75509	7.96509	15.0586	7.42429
6.40477	4.71084	6.85928	3.52806	3.81929	4.64441	3.57001	3.31828	9.54124	4.26437	5.41987	3.16375	3.75496	2.37535	4.87481	1.93587	5.55203	5.70517	4.63427	4.37625		39.0649	7.00122	33.1647	10.2479	35.9287	6.77831	36.0198	5.47964	31.2089	6.30149	45.9712	7.59047	20.6005	4.22748	29.1194	5.09779	23.1397	4.96211	27.3555	6.02818		17.0322	8.81995	19.1452	7.48562	7.75137	8.05429	15.0623	7.30536
6.39043	4.71154	6.84284	3.52281	3.83887	4.93215	3.56861	3.31828	9.54404	4.24828	5.43491	3.16235	3.75846	2.37744	4.9269	2.06034	5.52826	5.68524	4.66259	4.29408		38.623	6.98378	32.3428	10.244	35.9191	6.88298	35.9927	5.48545	30.2979	6.30536	46.2697	7.61373	20.5986	4.24493	29.1194	5.23153	23.0796	4.93691	27.3614	6.02237		16.9616	8.8088	19.1433	7.5358	7.7458	8.11562	15.0623	7.22359
6.37155	4.70804	6.79809	3.52421	3.89516	5.02235	3.5784	3.32423	9.54404	4.25073	5.45588	3.16375	3.77349	2.39493	4.98249	2.12886	5.51078	5.6779	4.68147	4.23744		38.3497	6.96827	31.6547	10.2343	35.9152	6.91981	36.0722	5.50871	30.1622	6.3073	46.3589	7.63118	20.5908	4.25462	29.1155	5.31682	23.0253	4.92915	27.3265	6.02043		16.9207	8.80508	19.1396	7.59527	7.74765	8.10447	15.0679	7.17713
6.37155	4.71398	6.76698	3.52072	3.96019	5.03459	3.58784	3.35325	9.54474	4.26507	5.51008	3.17389	3.78958	2.48163	5.02165	2.17571	5.49364	5.6793	4.66678	4.24863		38.1733	6.97408	31.583	10.2498	35.8822	6.93338	36.1342	5.52228	30.1138	6.31312	46.4461	7.64668	20.6121	4.25849	29.0884	5.37303	23.0292	4.93497	27.2315	6.01268		16.9226	8.8088	19.1341	7.6027	7.74394	8.14535	15.0679	7.14182
6.36805	4.71678	6.76103	3.52421	3.97663	5.03179	3.59239	3.42841	9.55558	4.2794	5.56007	3.22284	3.79902	2.57918	5.04053	2.19774	5.45309	5.6744	4.63637	4.28255		38.1404	7.01673	31.5791	10.2906	35.6438	6.9547	36.1478	5.52616	29.3113	6.32281	46.7485	7.66607	20.6664	4.26043	29.0923	5.42343	22.9594	4.95629	27.1985	5.98942		16.9504	8.81252	19.1248	7.56925	7.73836	8.17694	15.0604	7.11952
6.36141	4.71678	6.77572	3.52421	3.98187	5.04473	3.58924	3.54309	9.55558	4.28954	5.60343	3.27703	3.82209	2.63197	5.04927	2.21941	5.3954	5.68069	4.62063	4.25947		38.1423	7.04968	31.5753	10.3332	35.1844	6.97796	36.1303	5.52034	28.5592	6.32668	47.0276	7.68933	20.7284	4.25656	29.0826	5.47576	22.8683	4.96986	27.3691	5.95453		16.9672	8.86827	19.1229	7.53022	7.72721	8.16208	15.0623	7.10279
6.35652	4.71818	6.78341	3.5382	3.98187	5.10346	3.56267	3.63924	9.57865	4.31366	5.66706	3.29031	3.86405	2.65854	5.03983	2.23095	5.38246	5.68209	4.61993	4.18325		38.1365	7.05549	31.5733	10.3972	34.663	6.99541	36.0916	5.5184	28.3809	6.34801	47.5277	7.71646	20.7284	4.25074	29.0845	5.52034	22.8567	4.95629	27.5571	5.9177		16.9634	8.87942	19.1266	7.4819	7.70677	8.11376	15.0586	7.12881
6.33484	4.71958	6.76243	3.58365	3.97907	5.24192	3.54973	3.67979	9.68004	4.34023	5.72195	3.29101	3.87034	2.65714	5.04613	2.23725	5.38666	5.6793	4.62797	4.15878		38.1365	7.04774	31.5636	10.4883	34.4498	7.00897	36.0702	5.5184	28.3286	6.35964	47.8843	7.74166	20.6334	4.25074	28.9818	5.55136	22.8548	4.98537	27.5726	5.90025		16.9969	8.85526	19.1341	7.44288	7.66589	8.06916	15.0493	7.23288
6.29988	4.72167	6.71034	3.59519	3.98886	5.38246	3.54449	3.68679	9.74333	4.35177	5.73628	3.28717	3.83083	2.65784	5.04613	2.30297	5.39016	5.69887	4.59441	4.185		38.1384	7.03223	31.5598	10.5852	34.4324	7.01867	36.0567	5.52034	28.3073	6.36351	47.9076	7.7591	20.2186	4.25462	28.3518	5.5688	22.8528	5.08228	27.5804	5.8925		17.0638	8.90358	19.1396	7.40757	7.60827	8.10447	15.0419	7.26633
6.26736	4.72622	6.63901	3.58435	3.99481	5.43631	3.53365	3.68784	9.75731	4.37205	5.73279	3.27947	3.82209	2.65575	4.99368	2.38618	5.40484	5.72335	4.53742	4.22661		38.1249	7.02836	31.5656	10.6802	33.8295	7.00704	36.0606	5.53003	28.3538	6.3732	48.2526	7.77073	19.0556	4.25462	26.334	5.59206	22.6764	5.16757	27.5765	5.88281		17.1493	8.91287	19.1378	7.36111	7.51907	8.12305	15.0419	7.21244
6.25443	4.72482	6.5593	3.57631	4.00634	5.45309	3.52876	3.72874	9.75661	4.39233	5.72405	3.28577	3.82139	2.65575	4.89963	2.45191	5.43631	5.74013	4.47973	4.30422		38.1152	7.03611	31.5772	10.7848	31.3504	7.00122	36.0082	5.57074	28.4875	6.39259	48.0471	7.78236	17.6814	4.25656	23.6882	5.6192	22.3779	5.27999	27.5416	5.87506		17.2738	8.89057	19.1433	7.31837	7.41128	8.07287	15.0419	7.17713
6.25827	4.72307	6.48063	3.57211	4.05774	5.47826	3.5361	3.8179	9.77514	4.38778	5.71391	3.28891	3.82943	2.65575	4.86642	2.49317	5.42861	5.73419	4.39932	4.40876		38.1152	7.04193	31.583	10.8876	26.4058	7.01091	35.9869	5.61338	28.6833	6.40616	47.3804	7.79981	16.9448	4.25656	22.6493	5.65021	22.345	5.46801	27.5591	5.87699		17.3463	8.88871	19.1545	7.28677	7.36483	8.06358	15.0697	7.16412
6.28554	4.71328	6.40337	3.57211	4.1906	5.51812	3.55113	3.91754	9.78598	4.39513	5.70831	3.29975	3.84307	2.64421	4.88565	2.49107	5.42722	5.73419	4.33149	4.44198		38.1132	7.04193	31.5695	10.9883	23.6592	7.0206	36.0722	5.64633	28.8209	6.41197	46.3433	7.81338	16.813	4.25462	22.5504	5.67541	22.3353	5.64246	27.5785	5.87118		17.3574	8.91101	19.1545	7.25332	7.36668	8.05057	15.0697	7.16226
6.30442	4.75279	6.37435	3.57071	4.32345	5.5391	3.56826	3.98257	9.77444	4.38848	5.72195	3.31479	3.84307	2.68966	4.90033	2.49247	5.43631	5.72545	4.29688	4.44302		38.1094	7.04193	31.4377	11.0872	23.5467	7.02836	36.1129	5.68704	28.8461	6.40809	45.2288	7.81919	16.5843	4.25656	22.566	5.69091	22.2868	5.76457	27.592	5.85955		17.3203	8.93331	19.1564	7.24589	7.38527	8.05243	15.0753	7.16969
6.30163	4.82796	6.37085	3.57211	4.37834	5.5391	3.58015	3.98886	9.75661	4.37065	5.74957	3.32982	3.85321	2.72427	4.90732	2.49247	5.42057	5.72545	4.23675	4.47624		38.1113	7.03805	31.0558	11.1589	23.5351	7.03611	36.0761	5.71611	28.7977	6.39453	44.9381	7.82888	14.5142	4.25656	22.5194	5.69673	22.1143	5.90607	27.5261	5.85761		17.2626	8.94818	19.1694	7.25518	7.41872	8.12119	15.2333	7.18084
6.30722	4.85978	6.36666	3.57141	4.38429	5.54714	3.5791	3.99061	9.75661	4.35981	5.76006	3.33576	3.9081	2.68092	4.90593	2.49107	5.42582	5.71985	4.17906	4.50631		38.1113	7.03999	30.6139	11.2171	23.3316	7.03999	35.4054	5.74131	28.7279	6.38677	44.9051	7.85214	12.3374	4.25656	22.5272	5.69479	21.8914	6.07083	27.3982	5.86536		17.2775	8.90544	19.1991	7.26819	7.44102	8.21783	15.3634	7.19757
6.33764	4.87586	6.35267	3.54973	4.38638	5.55343	3.56617	3.98746	9.74193	4.35911	5.69887	3.32073	3.96089	2.65155	4.92061	2.50681	5.44365	5.69083	4.17032	4.50281		38.1113	7.04386	30.5014	11.2869	21.0928	7.02448	34.8394	5.75876	28.7337	6.39259	44.5019	7.87153	11.8742	4.25462	22.3217	5.68898	21.8526	6.20263	27.3982	5.89638		17.3723	8.83853	19.2363	7.26819	7.45403	8.2773	15.4042	7.21058
6.36211	4.88285	6.34358	3.54973	4.38638	5.55343	3.56407	3.97033	9.68144	4.36471	5.56951	3.298	3.99131	2.65155	4.9797	2.53722	5.45169	5.63384	4.16962	4.49197		38.1113	7.0458	30.4762	11.3702	17.5438	7.00122	35.0313	5.77232	28.7279	6.39453	44.0038	7.8851	11.849	4.24493	22.1201	5.68316	21.8682	6.31699	27.3943	5.93514		17.5042	8.84225	19.2604	7.26819	7.4689	8.31632	15.4247	7.21801
6.34323	4.886	6.33764	3.55673	4.38918	5.56007	3.55987	3.96019	9.61921	4.37205	5.3982	3.298	3.99551	2.64561	5.09333	2.554	5.46812	5.59399	4.17172	4.49861		37.962	7.05743	30.3444	11.4594	16.6017	6.98378	35.2038	5.78202	28.4914	6.39453	43.7034	7.91223	11.8432	4.24299	22.0639	5.66765	21.8914	6.43523	27.3807	5.96809		17.6287	8.85898	19.2809	7.26819	7.48005	8.33119	15.4414	7.20872
6.29708	4.89963	6.33099	3.55987	4.42624	5.57895	3.55847	3.95635	9.56712	4.37869	5.16465	3.28891	3.98991	2.62463	5.15836	2.56449	5.4856	5.57091	4.17906	4.52658		36.9735	7.05549	30.2669	11.5446	16.5591	6.96052	35.1282	5.76263	27.3885	6.3984	43.6084	7.95294	11.818	4.24493	22.0387	5.64633	21.8992	6.53215	27.342	6.01849		17.7514	8.89429	19.3069	7.26819	7.47075	8.32747	15.4321	7.18642
6.23135	4.89963	6.33099	3.56617	4.52798	5.61636	3.58155	3.95075	9.5346	4.38219	4.91921	3.28507	3.9969	2.61029	5.15311	2.56379	5.48071	5.55483	4.17172	4.55351		35.2678	7.04968	30.2727	11.6144	16.4893	6.94307	35.0739	5.70448	26.0976	6.39646	43.5735	7.98201	11.8121	4.24493	21.8953	5.62889	21.903	6.61356	27.3051	6.06307		17.8313	8.90729	19.3273	7.27005	7.46146	8.2996	15.499	7.16784
6.11737	4.89823	6.33099	3.5777	4.58532	5.68804	3.6235	3.96229	9.52306	4.38079	4.73181	3.28787	4.03012	2.60645	5.15241	2.58128	5.47966	5.55518	4.16542	4.55281		33.6745	7.03805	30.232	11.692	16.4757	6.94695	34.2637	5.67735	24.8861	6.38096	43.5231	8.00333	11.7036	4.24105	20.7885	5.61144	21.905	6.69303	27.2509	6.08827		17.6362	8.77163	19.3459	7.26819	7.46518	8.26429	15.6644	7.15668
5.98417	4.90243	6.33484	3.58015	4.59826	5.75446	3.63994	3.97907	9.50803	4.36925	4.60385	3.28577	4.09445	2.60645	5.17793	2.62917	5.4877	5.55483	4.17556	4.5542		32.6801	7.03805	29.5517	11.7831	16.6948	6.95276	33.659	5.68898	24.2872	6.32087	43.5347	8.02078	11.6842	4.23911	19.8387	5.58625	21.8778	6.75893	27.2276	6.12316		17.4262	8.63597	19.3664	7.26261	7.43359	8.23455	15.8261	7.12138
5.88732	4.90033	6.37889	3.57945	4.60245	5.7695	3.63434	3.9997	9.50418	4.36785	4.51295	3.28297	4.1399	2.60505	5.33037	2.70784	5.487	5.52336	4.1906	4.5542		32.651	7.03999	29.0981	11.8645	16.8905	6.95858	33.6163	5.70061	24.2465	6.25691	43.7828	8.03628	11.6842	4.24686	19.3871	5.56105	21.6646	6.78994	27.1908	6.17356		17.4987	8.68429	19.3608	7.2496	7.38713	8.19553	15.9989	7.07306
5.8181	4.89893	6.48658	3.57945	4.60175	5.7681	3.6298	4.04375	9.52027	4.36751	4.4154	3.27423	4.14654	2.60225	5.59608	2.77846	5.46672	5.50169	4.22591	4.55141		31.9106	7.03999	29.3346	11.9498	16.9778	6.96439	33.6183	5.70061	22.3585	6.24334	44.0232	8.07117	11.6629	4.25268	18.8715	5.52228	21.1413	6.8132	26.9718	6.21039		18.0134	8.79951	19.3199	7.2496	7.34624	8.16394	16.1086	7.07677
5.75866	4.89823	6.64111	3.58644	4.61714	5.76251	3.64273	4.0497	9.48181	4.36855	4.33359	3.2599	4.14794	2.60225	5.86425	2.7879	5.45169	5.49574	4.27101	4.53532		30.3503	7.03999	29.5633	12.0583	16.9875	6.96439	33.7501	5.70836	20.2652	6.24721	44.0484	8.10219	11.6144	4.25268	18.3889	5.46801	20.49	6.83646	26.6229	6.24721		19.3664	8.87756	19.2753	7.24217	7.33881	8.16208	16.1011	7.09907
5.72265	4.90173	6.73586	3.59658	4.66818	5.77404	3.677	4.05634	9.3958	4.36471	4.32345	3.24311	4.15878	2.61239	6.01948	2.7907	5.41568	5.49295	4.33884	4.52938		29.2764	7.04386	29.6932	12.1882	16.9875	6.96439	34.0079	5.70836	19.7205	6.24528	44.0464	8.11576	11.5214	4.274	18.1369	5.42536	19.6992	6.84034	26.3166	6.30342		21.156	8.91101	19.2028	7.2273	7.35367	8.16951	16.0937	7.12138
5.70027	4.91257	6.75089	3.62036	4.74265	5.78418	3.74692	4.06578	9.35979	4.36751	4.38778	3.22808	4.17486	2.61834	6.06528	2.80399	5.38666	5.49994	4.37869	4.52798		28.8112	7.05356	29.7552	12.32	16.9758	6.96245	34.1261	5.7103	19.5732	6.26853	44.0678	8.14095	11.3896	4.32052	17.9915	5.4021	19.3813	6.8384	25.9251	6.35964		22.3751	8.89614	19.1173	7.22359	7.34996	8.1788	16.1773	7.15668
5.6786	4.92131	6.76313	3.65497	4.82516	5.78208	3.78538	4.08081	9.35594	4.37345	4.4668	3.23612	4.17556	2.61309	6.08171	2.81482	5.38316	5.49854	4.39862	4.53532		28.7434	7.06325	29.6835	12.4537	16.972	6.96439	34.13	5.71999	19.265	6.30924	44.0697	8.17584	11.3217	4.37286	17.9508	5.38078	19.296	6.85003	25.7274	6.40034		22.9177	8.88313	19.03	7.22359	7.34624	8.1788	16.536	7.19571
5.66986	4.93005	6.82956	3.67595	4.89754	5.78104	3.77594	4.11123	9.34231	4.38848	4.48708	3.23962	4.17486	2.62812	6.08171	2.81238	5.40099	5.50064	4.42624	4.60979		28.7434	7.07875	29.7339	12.5681	16.9758	6.99153	34.13	5.74713	18.9258	6.34219	44.0736	8.19135	11.3179	4.47559	17.9547	5.36334	18.2842	6.87523	25.7022	6.42554		23.1017	8.93331	18.859	7.22359	7.34438	8.16765	16.8965	7.20686
5.66846	4.94019	6.91941	3.66581	4.95243	5.78034	3.79902	4.11403	9.29895	4.42345	4.48638	3.23822	4.18185	2.64561	6.0499	2.81168	5.47476	5.51008	4.43428	4.69231		28.7395	7.12721	29.3869	12.665	16.9661	7.03417	34.1629	5.77232	18.8405	6.35382	44.0755	8.21849	11.3043	4.68493	17.912	5.35752	17.786	6.90043	25.3746	6.45074		23.1259	9.09871	18.7141	7.22545	7.3481	8.1565	17.0192	7.21244
5.66776	4.93844	7.00332	3.65532	4.98249	5.78034	3.92104	4.10983	9.23672	4.45526	4.48638	3.24556	4.20143	2.67602	6.00899	2.80399	5.59469	5.51602	4.43358	4.6958		28.7492	7.19893	28.8713	12.7891	16.8964	7.09814	34.1726	5.78202	18.8676	6.35964	44.0193	8.30184	11.2132	4.89039	17.8287	5.34783	17.786	6.9295	25.078	6.4895		23.124	9.32543	18.7865	7.19199	7.35182	8.15464	17.0248	7.20314
5.67125	4.93564	7.09842	3.65008	4.98564	5.78104	4.10983	4.12836	9.18358	4.4668	4.47764	3.25116	4.20353	2.72217	5.99955	2.81343	5.67265	5.53315	4.43114	4.7021		28.788	7.27452	28.7608	12.9344	16.718	7.20862	34.1397	5.79946	18.9258	6.3577	43.9786	8.38518	11.0736	5.02801	17.8326	5.34008	17.8713	6.97602	24.8919	6.51664		23.1222	9.60419	18.8962	7.14182	7.35367	8.1565	17.0192	7.19014
5.6758	4.94508	7.17289	3.64798	4.98564	5.80726	4.32415	4.14864	9.15596	4.4668	4.47449	3.24696	4.19864	2.74525	6.00375	2.82042	5.68943	5.55063	4.4217	4.70944		28.7977	7.36175	28.7841	13.0468	16.373	7.31717	34.0776	5.80528	18.9587	6.34801	43.9476	8.43752	10.9515	5.18889	17.629	5.34008	17.9741	7.01867	24.8241	6.5399		23.098	9.78632	18.9538	7.11022	7.35739	8.15836	17.008	7.18084
5.6751	4.94578	7.20471	3.65287	4.9797	5.82963	4.49861	4.14794	9.14302	4.4654	4.4661	3.23752	4.1864	2.74665	6.01109	2.81972	5.66636	5.52476	4.4189	4.73111		28.786	7.46254	28.7841	13.1496	16.2296	7.40439	33.9381	5.80915	18.9607	6.34025	43.7227	8.51117	10.8236	5.45444	17.2239	5.32457	17.9702	7.06325	24.8144	6.57673		23.1315	9.71198	18.9724	7.09722	7.35739	8.15836	17.0099	7.18828
5.68069	4.94578	7.21869	3.66896	4.97096	5.83173	4.58742	4.17311	9.13988	4.4647	4.42904	3.22598	4.17416	2.75049	6.02752	2.82042	5.59923	5.51252	4.41016	4.72692		28.7822	7.55364	28.7918	13.2698	16.2354	7.49743	33.973	5.82466	18.9587	6.32668	43.4824	8.60615	10.7267	5.73743	16.9487	5.30131	18.0419	7.11364	24.7989	6.62131		23.1519	9.57632	19.0281	7.08792	7.3481	8.16022	17.0787	7.21429
5.69608	4.93704	7.22079	3.70007	4.96082	5.83033	4.61993	4.21682	9.23462	4.4661	4.45526	3.22458	4.17102	2.7865	6.03626	2.82496	5.52756	5.52022	4.39652	4.69056		28.7492	7.6273	28.788	13.3705	16.2509	7.60985	33.909	5.8421	18.9607	6.31118	43.3118	8.67012	10.6239	5.98554	16.7742	5.27418	18.1311	7.16598	24.7911	6.67946		23.1519	9.49455	19.1192	7.09722	7.33137	8.16208	17.2738	7.25332
5.71845	4.94718	7.22149	3.73399	4.92201	5.82893	4.64581	4.30108	9.4451	4.4689	4.50875	3.22528	4.17241	2.82322	6.03032	2.84734	5.50728	5.54189	4.39163	4.6993		28.7162	7.69708	28.6678	13.4461	16.2451	7.71646	33.6725	5.86343	18.9684	6.29955	43.2285	8.73214	10.4185	6.23946	16.7646	5.24898	18.1563	7.21831	24.7911	6.73761		23.1519	9.44995	19.2102	7.10093	7.30164	8.16022	17.6157	7.26447
5.80866	4.99998	7.21624	3.74972	4.86852	5.82544	4.64511	4.41261	9.51432	4.49617	4.52099	3.21934	4.17556	2.8379	5.97613	2.86902	5.51148	5.54434	4.39093	4.71014		28.7318	7.72809	28.4972	13.5295	16.2412	7.82888	33.626	5.89832	18.9684	6.30149	43.1936	8.831	10.1587	6.4895	16.5068	5.22766	18.1485	7.27646	24.7659	6.78219		23.1445	9.41278	19.1824	7.07492	7.28677	8.16394	17.809	7.22173
5.97543	5.00417	7.20995	3.75426	4.8346	5.816	4.63811	4.47099	9.52971	4.53882	4.50701	3.20151	4.17626	2.85608	5.92718	2.87915	5.52092	5.54119	4.39023	4.70944		28.755	7.7184	28.3305	13.6109	16.0416	7.96651	33.6493	5.92158	18.9393	6.28986	43.2013	8.9376	9.9339	6.69109	15.6539	5.21603	18.1427	7.33267	24.7756	6.8229		23.1054	9.3849	19.0913	7.07492	7.28863	8.19925	17.7718	7.12881
6.02892	5.01606	7.23512	3.75986	4.81782	5.81355	4.62133	4.48463	9.60103	4.58392	4.50141	3.18613	4.17696	2.86167	5.92193	2.87776	5.54923	5.5377	4.38953	4.70734		28.7647	7.68157	27.6773	13.6826	15.8012	8.06536	33.6376	5.87312	18.9006	6.25303	43.4708	9.0384	9.61796	6.83259	14.7797	5.21796	18.1505	7.38501	24.5333	6.8636		23.2337	9.36074	19.2548	7.08049	7.28863	8.24756	17.7161	7.03031
6.02472	5.04613	7.31309	3.72245	4.79964	5.82439	4.5612	4.47449	9.65172	4.61539	4.51854	3.18752	4.18046	2.84804	5.92124	2.87111	5.55413	5.5384	4.39023	4.70804		28.6678	7.63505	26.493	13.7892	15.7489	8.0828	33.6357	5.79365	18.9006	6.22201	44.122	9.16439	9.25161	6.96052	14.0218	5.23735	18.166	7.4354	23.8995	6.89461		23.6351	9.3403	19.4184	7.0935	7.28863	8.28845	17.6975	6.982
5.98801	5.07724	7.47427	3.65217	4.77517	5.84117	4.50561	4.48987	9.65242	4.61644	4.5563	3.18613	4.17696	2.85503	5.92193	2.87671	5.55413	5.54329	4.39233	4.71328		28.3654	7.59822	26.2778	13.923	15.7469	8.08087	33.6667	5.76457	18.9006	6.20457	44.7171	9.32915	9.0791	7.09232	13.3861	5.26061	18.166	7.48386	23.0583	6.9295		24.135	9.33658	19.541	7.09164	7.29421	8.32004	17.6789	6.95226
5.95305	5.10696	7.6239	3.61197	4.77657	5.84921	4.51784	4.57448	9.64963	4.61644	4.58078	3.19487	4.17172	2.85153	5.9083	2.88825	5.55063	5.53315	4.39233	4.71608		28.3014	7.57496	26.2585	14.0412	15.7217	8.11382	33.6939	5.75294	18.889	6.18519	44.8392	9.4939	9.05003	7.2125	13.072	5.27999	18.166	7.5362	21.5406	6.98959		24.5569	9.34402	20.0651	7.08978	7.29792	8.31632	17.6771	6.92439
5.95305	5.1178	7.71795	3.58854	4.79125	5.84677	4.5619	4.64371	9.6769	4.61609	4.58462	3.19277	4.1906	2.84594	5.88103	2.88999	5.56147	5.51672	4.39303	4.71398		28.2065	7.55946	26.2681	14.1439	15.6965	8.1584	33.7481	5.74713	18.8657	6.1755	44.8528	9.65478	9.05003	7.32492	13.0255	5.29937	18.2067	7.58659	20.271	7.04386		24.8523	9.35331	21.2452	7.09722	7.30164	8.29402	17.6529	6.93368
5.95969	5.10346	7.7676	3.58994	4.7867	5.84117	4.59476	4.69301	9.73319	4.61189	4.58672	3.20116	4.22591	2.85818	5.87229	2.88335	5.57161	5.52161	4.39443	4.73496		27.2528	7.54395	26.2623	14.2331	15.6539	8.19135	33.7772	5.74325	18.8037	6.16774	44.7617	9.82536	9.00351	7.45285	12.9945	5.31682	18.2435	7.60792	20.1411	7.08457		25.0382	9.35888	21.9681	7.09907	7.3035	8.28101	17.2719	6.91509
5.98627	5.09472	7.78578	3.58505	4.78181	5.83628	4.62797	4.74999	9.79122	4.61784	4.58882	3.20116	4.26367	2.89629	5.87229	2.86972	5.57441	5.52546	4.38499	4.74545		26.3399	7.51681	25.4366	14.2971	15.5977	8.23012	33.7888	5.7355	18.3637	6.15805	44.1899	9.96879	8.9376	7.57109	12.7445	5.33814	18.2648	7.61179	20.0927	7.1369		25.159	9.33844	22.1874	7.08235	7.31093	8.27358	16.9579	6.88908
6.06738	5.09612	7.74592	3.55987	4.78531	5.83313	4.69161	4.85418	9.83458	4.66259	4.58462	3.18613	4.30108	2.93894	5.88173	2.86972	5.57511	5.52231	4.38079	4.7465		26.3534	7.44897	24.3938	14.361	15.5861	8.25531	33.8063	5.72968	18.1582	6.14836	43.3525	10.0928	8.89496	7.67576	12.5778	5.39823	18.2784	7.61567	19.8097	7.19699		25.2147	9.31242	22.2859	7.03217	7.27376	8.26429	16.8928	6.88164
6.15548	5.09612	7.66306	3.54169	4.78601	5.83173	4.77027	5.01606	9.83598	4.72622	4.58078	3.19067	4.34443	2.99768	5.88592	2.86972	5.58979	5.52616	4.36191	4.76153		25.9716	7.38113	24.0895	14.4405	15.5841	8.25919	33.816	5.74131	18.1485	6.13867	42.8408	10.2305	8.86201	7.77655	12.5952	5.46995	18.2493	7.6273	19.1429	7.23382		25.2742	9.29384	22.2134	6.97642	7.1827	8.26243	16.8798	6.88164
6.25373	5.09892	7.57321	3.51932	4.78531	5.83173	4.79824	5.1171	9.82724	4.77377	4.56924	3.18333	4.38778	3.07634	5.88033	2.84874	5.59818	5.5391	4.32066	4.77971		25.0276	7.31135	23.9887	14.5083	15.5802	8.28439	33.8179	5.75294	17.9527	6.13091	42.8408	10.3623	8.86201	7.86571	12.6107	5.49902	18.1408	7.62924	18.6816	7.26096		25.2928	9.29012	21.9885	6.91881	7.13253	8.27172	16.9021	6.88164
6.35792	5.10346	7.47636	3.51197	4.7888	5.83173	4.79964	5.14542	9.82584	4.79055	4.54476	3.14417	4.42484	3.12459	5.88033	2.84804	5.58839	5.54784	4.30842	4.81992		23.5545	7.22413	23.9732	14.5684	15.5705	8.36386	33.8179	5.76263	17.8481	6.14448	42.3834	10.4689	8.86589	7.93355	12.6146	5.52228	17.7802	7.61761	18.6641	7.29391		25.2612	9.31057	21.4255	6.85191	7.14925	8.28659	16.9672	6.85005
6.41071	5.09472	7.3977	3.5389	4.79614	5.82159	4.79824	5.13738	9.82724	4.7888	4.49931	3.09732	4.44862	3.13333	5.87928	2.84664	5.59748	5.55728	4.30247	4.86922		22.8722	7.16016	23.9654	14.6498	15.3476	8.46659	33.8179	5.78977	17.8209	6.191	41.6138	10.5755	8.8058	7.99752	12.5545	5.57074	17.5438	7.6273	18.6447	7.30166		25.2314	9.38862	20.8345	6.79058	7.2273	8.28845	17.0062	6.80731
6.43728	5.08878	7.36938	3.54309	4.80838	5.79572	4.81013	5.10556	9.82724	4.77587	4.42904	3.08299	4.45736	3.13788	5.87229	2.84209	5.63804	5.5384	4.2787	4.91816		22.8354	7.13496	23.9732	14.7681	15.2216	8.57901	33.8121	5.83047	17.8791	6.26272	41.0886	10.6666	8.67593	8.05179	12.4227	5.61726	17.5438	7.64281	18.6447	7.29197		25.2054	9.46667	21.2582	6.77571	7.33323	8.28845	17.0211	6.81102
6.4663	5.08249	7.3463	3.5382	4.82097	5.74083	4.80628	5.07235	9.83318	4.76748	4.36995	3.08858	4.4668	3.21444	5.86704	2.8365	5.65412	5.52546	4.26646	4.96466		22.8179	7.1214	23.979	14.8786	15.2275	8.67399	33.8179	5.87699	17.9644	6.32087	40.8133	10.7344	8.48016	8.08862	12.3975	5.65409	17.1949	7.6525	18.6447	7.29585		25.1199	9.49269	21.9737	6.772	7.3927	8.29402	17.0266	6.81102
6.47574	5.07375	7.32253	3.52421	4.84964	5.64958	4.80139	5.04787	9.86325	4.78601	4.34233	3.09382	4.47554	3.30605	5.94955	2.8379	5.64678	5.52826	4.26646	5.00592		22.7811	7.1214	23.9712	14.9832	15.2158	8.73602	33.8354	5.9584	18.0264	6.40034	40.7125	10.8255	8.38712	8.11576	12.3898	5.71805	17.1445	7.65444	18.604	7.31523		25.0884	9.49083	22.7468	6.71624	7.40385	8.29402	17.0378	6.80545
6.4642	5.06955	7.32113	3.51337	4.88075	5.60343	4.79614	5.04403	9.9045	4.85978	4.31786	3.09347	4.47973	3.35744	5.98731	2.83335	5.6286	5.54993	4.26856	5.01291		22.7811	7.12721	23.9693	15.1519	15.1906	8.79998	33.752	6.08633	18.0225	6.52633	40.6931	10.9438	8.38712	8.14095	12.3704	5.82272	17.1348	7.65444	18.4858	7.34237		25.0902	9.54472	23.6109	6.6289	7.43359	8.29216	17.0601	6.80545
6.43728	5.07445	7.33686	3.51337	4.8874	5.59189	4.79475	5.05067	9.9517	4.9762	4.29199	3.08788	4.48043	3.39485	5.98627	2.83335	5.60692	5.57091	4.26926	5.01011		22.7792	7.15241	23.977	15.4213	15.0821	8.88915	33.6764	6.22395	18.0031	6.64263	40.7009	11.0349	8.31928	8.17778	12.3646	5.95453	17.1328	7.64281	18.4683	7.35787		25.0902	9.67667	23.8674	6.56571	7.42987	8.29588	17.0749	6.7943
6.40546	5.07654	7.34141	3.50988	4.8867	5.58769	4.79195	5.05067	10.0073	5.10416	4.28604	3.08438	4.48463	3.42177	5.98627	2.84664	5.61916	5.56427	4.25493	5.01151		22.7714	7.17179	24.0042	15.7237	14.6091	8.97443	33.6648	6.32862	18.2241	6.73761	40.6641	11.1143	8.28439	8.21655	12.3607	6.12316	17.129	7.62924	18.4199	7.32104		25.0995	9.75286	23.7652	6.50625	7.5581	8.29774	17.0731	6.78315
6.40337	5.07654	7.34351	3.50708	4.8867	5.58664	4.78321	5.04543	10.0447	5.14612	4.28325	3.08438	4.48603	3.42911	5.98731	2.86377	5.63734	5.55728	4.23814	5.01291		22.7055	7.18536	23.9867	16.0067	14.5025	9.05972	33.7229	6.4488	18.5207	6.84615	40.5924	11.2171	8.28245	8.23593	12.2696	6.30149	17.1212	7.61373	17.5515	7.25902		25.1107	9.74729	23.6741	6.51554	7.68261	8.31818	17.0712	6.77571
6.41421	5.08109	7.34141	3.50638	4.8867	5.56567	4.76083	5.04543	10.0426	5.14892	4.27101	3.09522	4.47973	3.45009	5.99151	2.87181	5.64084	5.55728	4.22381	5.01676		22.626	7.19118	23.7212	16.3071	14.5316	9.15664	33.7249	6.56122	18.4354	6.95664	40.5924	11.3237	8.22818	8.23593	11.8955	6.46818	17.1212	7.59629	16.6831	7.22219		25.1088	9.71198	23.6128	6.65863	7.78296	8.35163	17.0861	6.79244
6.4156	5.13004	7.30435	3.50393	4.88495	5.55483	4.74545	5.03913	10.0122	5.15031	4.27031	3.10291	4.48323	3.51582	5.99291	2.88125	5.64189	5.55518	4.21682	5.02305		22.5214	7.19118	22.8819	16.5707	14.5355	9.2458	33.5892	6.64263	18.2532	7.04386	40.5904	11.4148	8.09831	8.23981	11.2442	6.60774	17.0863	7.58659	16.6056	7.18536		25.185	9.67481	23.5496	6.71624	8.14163	8.37765	17.1195	6.84633
6.4156	5.20381	7.24806	3.50568	4.88425	5.55728	4.74545	5.04193	9.98492	5.14612	4.2752	3.05606	4.49407	3.54519	5.99501	2.91796	5.64678	5.56077	4.21682	5.01501		22.3799	7.18536	21.6491	16.7452	14.4967	9.32721	33.3236	6.71823	18.1892	7.11752	40.509	11.4884	7.95681	8.25531	10.8546	6.71435	17.0127	7.58272	15.5357	7.1117		25.3076	9.64879	23.5626	6.69209	8.14163	8.39066	17.1549	6.87049
6.41421	5.2066	7.18827	3.51197	4.89229	5.55133	4.75139	5.05207	9.96394	5.13878	4.26367	3.02285	4.48708	3.54519	5.98801	2.94978	5.64818	5.55728	4.21752	5.00662		22.3702	7.1621	20.4532	16.8808	14.4153	9.41831	33.0503	6.77056	18.1388	7.16985	40.3714	11.5388	7.85408	8.27276	10.841	6.79382	17.001	7.58078	15.1848	6.99928		25.3541	9.63764	23.6444	6.71067	8.02827	8.39438	17.114	6.84819
6.41211	5.16919	7.12954	3.52876	4.88425	5.52756	4.78041	5.05626	9.94366	5.13598	4.24339	3.05816	4.47834	3.54519	5.94606	2.94628	5.65342	5.57686	4.21891	5.00452		22.3004	7.1621	19.6682	17.0359	14.3979	9.50553	33.0232	6.78607	18.1621	7.19505	40.4683	11.5795	7.82695	8.27664	10.7654	6.89849	16.9778	7.58466	15.1926	6.88298		25.3504	9.63207	23.7299	6.65306	8.19925	8.40924	16.969	6.84262
6.40931	5.1143	7.06381	3.59658	4.87656	5.52756	4.80978	5.05137	9.93912	5.13458	4.24269	3.12984	4.48113	3.56337	5.92228	2.94488	5.65692	5.6244	4.21752	4.99718		22.186	7.15435	19.6216	17.1871	14.4444	9.58888	33.1085	6.79382	18.1873	7.2125	40.6214	11.6338	7.85602	8.27082	10.6278	7.01479	16.9138	7.58272	15.1693	6.77831		25.4173	9.63393	23.8321	6.64191	8.4873	8.40924	16.9281	6.84819
6.40477	5.10486	7.00961	3.70707	4.89963	5.53385	4.8395	5.03913	9.96813	5.13458	4.25213	3.22808	4.49197	3.60183	5.93312	2.94558	5.65762	5.64014	4.20598	5.0262		22.155	7.1466	19.2708	17.3402	14.549	9.71487	33.1201	6.81514	18.0865	7.22219	40.6292	11.692	7.8599	8.26501	10.5038	7.1369	16.9138	7.57303	15.1015	6.6969		25.434	9.63021	23.9938	6.65678	8.75862	8.44827	16.9393	6.85191
6.39253	5.1129	6.96137	3.75182	4.92411	5.54714	4.87586	5.02899	10.0101	5.13423	4.24933	3.29661	4.49861	3.627	5.94676	2.94628	5.65972	5.63944	4.21227	5.02095		22.1415	7.13496	18.2377	17.4953	14.6227	9.87381	33.1259	6.83065	18.102	7.21831	40.4005	11.7346	7.85214	8.26694	10.4398	7.25514	16.9177	7.54201	15.0763	6.59999		25.4229	9.62835	24.1015	6.68094	9.05039	8.52818	16.9207	6.85005
6.37889	5.07794	6.93095	3.74832	4.94229	5.57651	4.91397	5.03319	10.037	5.14892	4.24409	3.33996	4.49617	3.63504	5.9569	2.94628	5.65972	5.63384	4.23325	5.01746		22.0794	7.13109	17.3887	17.6155	14.6363	10.0076	33.1511	6.83646	18.0109	7.2125	39.9527	11.754	7.84439	8.26888	10.4476	7.35787	16.7122	7.49549	15.0898	6.474		25.408	9.62649	24.1313	6.70138	9.03924	8.55977	16.8464	6.84076
6.37085	5.05626	6.90578	3.74902	4.96396	5.58769	4.94718	5.0671	10.0468	5.15836	4.26227	3.40149	4.49267	3.63854	5.95899	2.94768	5.66111	5.63314	4.23849	5.01746		22.0659	7.1621	16.9254	17.7124	14.6072	10.1432	33.1647	6.84034	17.9256	7.21056	39.6833	11.7617	7.82695	8.2747	10.4611	7.4606	16.4874	7.45673	15.1131	6.37902		25.3745	9.6172	24.1629	6.65306	9.50941	8.57836	16.7776	6.8389
6.37225	5.08528	6.87676	3.7672	4.9741	5.58105	4.9734	5.09333	10.0332	5.15766	4.2794	3.47457	4.49057	3.6312	5.96564	2.94768	5.66042	5.64398	4.24828	5.01431		21.9263	7.17955	16.689	17.8287	14.5859	10.3196	33.1414	6.84034	17.9198	7.21056	39.5476	11.7695	7.80756	8.28245	10.4689	7.53814	16.3653	7.43928	15.1441	6.32087		25.3262	9.61534	24.1666	6.61217	9.96101	8.57092	16.7404	6.85562
6.36945	5.09542	6.85788	3.73608	4.9776	5.56951	5.00137	5.09892	10.0052	5.15591	4.2794	3.50568	4.48708	3.6298	5.98871	2.94768	5.66566	5.65272	4.26576	5.01151		21.5561	7.17373	16.6172	17.9489	14.6285	10.4786	33.1511	6.8384	17.883	7.20862	39.4642	11.7986	7.79787	8.29214	10.4689	7.56915	15.7663	7.43153	15.1906	6.26272		25.2798	9.61349	24.2465	6.60846	9.97401	8.58393	16.7181	6.86678
6.37085	5.08948	6.85858	3.71021	4.98249	5.56742	5.00872	5.10032	10.0255	5.14822	4.29199	3.50778	4.48603	3.6291	6.00025	2.96586	5.67405	5.63804	4.26646	4.99858		21.496	7.13303	16.6172	18.0419	14.7371	10.6046	33.155	6.81708	17.8849	7.20862	39.4642	11.8393	7.78624	8.30765	10.4572	7.60404	14.9813	7.42571	15.2798	6.2162		25.2389	9.6172	24.3246	6.60846	9.96658	8.59508	16.7181	6.84447
6.37889	5.0262	6.86242	3.71581	4.98249	5.56742	5.00592	5.09542	10.1157	5.14017	4.29199	3.51267	4.48848	3.62281	6.00584	3.04033	5.68139	5.64328	4.26017	4.98914		21.4941	7.10977	16.5184	18.1311	14.8243	10.7441	33.1337	6.75893	17.8616	7.2125	39.3014	11.8664	7.77267	8.3406	10.4146	7.668	14.7894	7.41796	15.3883	6.191		25.2296	9.62464	24.3283	6.63448	10.0985	8.59323	16.6847	6.8166
6.38763	4.9269	6.87081	3.7165	4.98249	5.57511	4.99368	5.09822	10.2422	5.13598	4.278	3.51582	4.49267	3.61826	5.99885	3.14137	5.69153	5.64154	4.23465	4.98914		21.4378	7.12721	16.4137	18.2319	14.8534	10.905	33.0833	6.69109	17.8442	7.19893	39.1987	11.8935	7.74941	8.39294	10.3022	7.71646	14.5277	7.41408	15.429	6.16774		25.2129	9.62464	24.3487	6.66235	10.433	8.61367	16.6605	6.79058
6.43658	4.86712	6.87326	3.7165	4.99123	5.57686	4.99193	5.1192	10.3513	5.12584	4.26786	3.50988	4.49337	3.62106	6.00235	3.26794	5.71775	5.65832	4.24409	4.98914		21.37	7.15047	16.4176	18.3191	14.8941	11.0484	33.124	6.61743	17.8461	7.17373	39.2472	11.9498	7.72034	8.4821	10.0754	7.7688	14.2312	7.40827	15.4329	6.1503		25.1757	9.62464	24.3469	6.64005	10.6226	8.63597	16.6568	6.73669
6.53273	4.84544	6.8834	3.7165	5.00347	5.56427	4.99998	5.16605	10.3737	5.1171	4.26087	3.51128	4.49617	3.6291	6.00724	3.41653	5.79502	5.6744	4.21752	4.9797		21.3778	7.15629	16.4253	18.3753	14.8999	11.2016	33.0581	6.54765	17.8442	7.1621	39.2568	12.0195	7.70095	8.56351	9.89126	7.84245	14.1459	7.40439	15.429	6.14448		25.1515	9.62649	24.3543	6.61403	10.63	8.61553	16.6475	6.65863
6.55301	4.84229	6.89774	3.69553	5.00942	5.55867	5.00452	5.19087	10.3569	5.11186	4.25947	3.51512	4.50701	3.63714	6.00514	3.50114	5.8569	5.67125	4.1857	4.96326		21.3758	7.15047	16.5959	18.4082	14.9406	11.3624	32.8565	6.48369	17.85	7.16404	39.2588	12.0874	7.68545	8.6236	9.88157	7.88122	13.3744	7.40052	15.3224	6.13673		25.1385	9.62649	24.423	6.65678	10.6077	8.58579	16.5695	6.5843
6.43308	4.8409	6.90787	3.65497	5.01291	5.55518	5.00662	5.19297	10.3398	5.10556	4.27101	3.51337	4.51365	3.65147	6.00514	3.53575	5.86495	5.66251	4.17976	4.94928		21.3836	7.15629	17.0941	18.449	14.8805	11.502	32.6569	6.44686	17.8384	7.18924	39.2472	12.1591	7.68545	8.69338	9.79047	7.89866	13.0565	7.39082	15.212	6.11928		25.1367	9.62649	24.5122	6.69394	10.6207	8.58765	16.4468	6.55456
6.28764	4.84404	6.91801	3.65357	5.01501	5.49924	5.01606	5.19716	10.294	5.09962	4.28814	3.50253	4.51435	3.68189	6.00375	3.55673	5.87858	5.64748	4.18185	4.93564		21.3894	7.17955	17.5031	18.5362	14.8824	11.6261	32.6142	6.45461	17.8403	7.22607	39.253	12.2463	7.67963	8.76703	9.45126	7.93162	12.822	7.38695	15.1577	6.10378		25.133	9.65251	24.5271	6.70881	10.7768	8.60066	16.4189	6.53412
6.17506	4.85698	6.92151	3.64448	5.01501	5.38876	5.0276	5.208	10.258	5.09682	4.32205	3.50114	4.50491	3.70077	6.01109	3.55673	5.88942	5.64014	4.18116	4.93564		21.3894	7.1873	17.4701	18.6835	14.8379	11.7598	32.653	6.474	17.8054	7.26289	39.2937	12.3452	7.6525	8.8058	9.05584	7.94712	12.4188	7.38695	15.148	6.08633		25.1162	9.72499	24.5308	6.70881	10.8883	8.58208	16.4375	6.53598
6.06598	4.87411	6.91801	3.64064	5.02305	5.32163	5.01955	5.21115	10.252	5.09542	4.35107	3.52876	4.49861	3.70567	6.02193	3.61546	5.89257	5.63524	4.15004	4.93285		21.3681	7.19505	17.4507	18.8599	14.8417	11.8858	32.684	6.4895	17.8151	7.29391	39.2859	12.4324	7.58853	8.85426	8.95699	7.93355	12.3083	7.37919	15.1577	6.0747		25.0791	9.74543	24.5401	6.69023	10.9385	8.56163	16.4598	6.58802
6.00235	4.89299	6.90927	3.66896	5.03179	5.31429	5.00942	5.20311	10.2513	5.10207	4.35107	3.53575	4.50001	3.72525	6.03416	3.79517	5.92124	5.63524	4.10808	4.93425		21.2304	7.228	17.4565	19.0324	14.8572	11.9846	32.6258	6.52633	17.8112	7.31329	39.0359	12.5274	7.44316	8.94148	8.96087	7.9258	12.3045	7.37532	15.1538	6.0747		25.0215	9.75101	24.5308	6.66793	10.9645	8.53561	16.4691	6.6289
6.00235	4.91117	6.89389	3.69937	5.03459	5.31289	5.00732	5.18772	10.2524	5.1178	4.34618	3.5368	4.50211	3.76126	6.07297	3.89446	6.00025	5.61426	4.07941	4.9262		21.1316	7.2784	17.4623	19.1739	14.7138	12.0719	32.591	6.58642	17.8093	7.32492	38.5397	12.6514	7.28615	9.03452	8.94923	7.9258	12.2967	7.38113	15.1112	6.07276		24.9471	9.82534	24.5141	6.69023	10.9757	8.52632	16.4858	6.64563
6.01389	4.91607	6.87955	3.69763	5.03389	5.31149	5.00452	5.17269	10.2531	5.13143	4.34828	3.52946	4.50071	3.7679	6.15408	3.89586	6.0464	5.55658	4.02802	4.91397		21.1025	7.31717	17.5903	19.296	14.646	12.1552	32.684	6.61937	17.7686	7.31911	38.1365	12.7871	7.21831	9.13338	8.94923	7.92386	12.2948	7.39276	15.1441	6.07276		24.9192	9.89039	24.5048	6.75527	10.9794	8.53004	16.5063	6.64934
6.01389	4.91537	6.85928	3.67035	5.01081	5.31009	5.00592	5.16779	10.2524	5.14367	4.35527	3.51582	4.49931	3.7658	6.26107	3.91369	6.06388	5.537	3.9969	4.90663		21.0773	7.35787	17.7608	19.4239	14.644	12.225	32.7751	6.62712	17.7686	7.28034	37.6403	12.9112	7.17373	9.23611	8.90465	7.90836	12.2928	7.39664	15.1945	6.08052		25.198	9.92384	24.5085	6.85377	10.9794	8.52261	16.5249	6.64377
5.97333	4.91676	6.82327	3.65287	4.96886	5.31009	5.01011	5.15766	10.2464	5.15101	4.34828	3.49624	4.49197	3.7658	6.46175	3.92104	6.11213	5.537	3.99271	4.91257		21.0308	7.39276	17.786	19.5383	14.6421	12.2948	32.8507	6.63294	17.7512	7.20087	37.0084	13.0468	7.08457	9.30589	8.88915	7.9006	12.2928	7.40827	15.2178	6.08633		25.7314	9.92755	24.5122	6.9281	10.9868	8.55792	16.5397	6.66235
5.88313	4.91467	6.79495	3.64588	4.93704	5.30799	5.01886	5.15626	10.2587	5.15975	4.32415	3.46652	4.4661	3.76266	6.67817	3.92034	6.14325	5.537	3.99061	4.9269		20.9804	7.4199	17.8132	19.6255	14.6091	12.3568	32.9011	6.64263	17.6465	7.10783	36.6265	13.2058	7.02642	9.35628	8.90271	7.89479	12.2793	7.42959	15.2701	6.09409		26.2145	9.91455	24.5085	6.92439	11.0314	8.64154	16.5434	6.69209
5.78418	4.91676	6.78865	3.63714	4.91851	5.30415	5.0276	5.15521	10.2716	5.16779	4.30247	3.43995	4.45072	3.76196	6.71768	3.92243	6.14464	5.53979	3.97802	4.9276		20.9591	7.4606	17.8694	19.6953	14.5394	12.4014	32.9069	6.65038	17.6426	7.02836	36.5064	13.3783	7.02254	9.41443	8.84844	7.88897	12.2541	7.4354	15.2449	6.10765		26.642	9.9164	24.5085	6.88164	11.0649	8.62296	16.5434	6.72925
5.68069	4.91676	6.78481	3.63574	4.89754	5.30345	5.00942	5.16255	10.2898	5.16919	4.30422	3.42807	4.44198	3.75846	6.66209	3.93537	6.17506	5.51742	3.96089	4.90732		20.8912	7.49355	17.8442	19.7457	14.4618	12.4557	32.9282	6.65038	17.6	6.97408	36.5199	13.5663	7.01867	9.46095	8.72051	7.88897	12.256	7.42765	14.9483	6.12316		26.9523	9.92755	24.5085	6.85562	11.063	8.59508	16.5434	6.77571
5.56881	4.91047	6.78551	3.64413	4.88215	5.30345	4.99438	5.16465	10.3087	5.16919	4.30702	3.42387	4.43708	3.75846	6.61734	3.9969	6.20338	5.44155	3.94935	4.85978		20.5656	7.50325	17.8151	19.7593	14.3882	12.5565	32.9321	6.65038	17.5418	6.93919	36.1051	13.764	7.00897	9.48615	8.45302	7.89091	12.2541	7.42377	14.7642	6.13867		27.1066	9.93499	24.5104	6.84447	11.0649	8.61181	16.5434	6.77386
5.50134	4.91047	6.78551	3.65497	4.88565	5.30205	4.98844	5.16535	10.3202	5.15975	4.30842	3.42457	4.42205	3.75566	6.59706	4.07662	6.21177	5.38596	3.93467	4.8395		20.4377	7.52263	17.8345	19.7534	14.3281	12.6824	32.7867	6.64651	17.2801	6.90818	35.1108	13.9404	6.96827	9.54818	8.26113	7.90254	12.2541	7.42184	14.6576	6.15417		27.1698	9.90711	24.516	6.8389	11.063	8.59137	16.5472	6.69952
5.48281	4.92411	6.78551	3.65357	4.8867	5.29646	4.98249	5.17723	10.3202	5.12269	4.31122	3.4389	4.39932	3.75986	6.59111	4.11752	6.20548	5.3489	3.91299	4.85243		20.3039	7.55946	17.7589	19.7573	14.3087	12.822	32.7518	6.64651	16.7936	6.86554	34.5506	14.0819	6.90043	9.61796	8.26501	7.93355	12.2735	7.41408	14.4192	6.17356		27.1029	9.89039	24.5215	6.82031	11.063	8.5765	16.5527	6.62518
5.47966	4.93425	6.78655	3.65008	4.87586	5.29541	4.99123	5.19507	10.2912	5.1129	4.31716	3.42177	4.36611	3.75636	6.59286	4.11403	6.21911	5.33596	3.88432	4.84474		20.0519	7.57496	17.284	19.7496	14.3048	12.9732	32.8197	6.64457	16.7316	6.81902	34.4149	14.1924	6.85197	9.65285	8.19717	7.98783	12.2987	7.42571	14.3184	6.191		26.891	9.87552	24.5234	6.80731	11.063	8.58022	16.5546	6.57872
5.47966	4.90383	6.79425	3.64064	4.86397	5.30415	4.99648	5.21534	10.2307	5.1129	4.3245	3.46093	4.32345	3.75846	6.59286	4.14095	6.28345	5.36288	3.86824	4.79125		20.0539	7.57884	16.6444	19.7399	14.2505	13.1263	32.7499	6.64651	16.7394	6.77831	34.3761	14.2777	6.84422	9.69161	8.11576	8.06148	12.3277	7.48192	14.1866	6.19876		26.6587	9.83835	24.5253	6.79801	11.0649	8.62853	16.5565	6.59173
5.4877	4.87516	6.81173	3.6256	4.85313	5.30345	4.99438	5.24646	10.1639	5.10556	4.33359	3.54834	4.28604	3.72734	6.59496	4.17696	6.30512	5.34191	3.86055	4.65909		20.0384	7.58078	16.2218	19.7438	14.1846	13.2911	32.4378	6.64651	16.7161	6.73179	34.3878	14.3513	6.83646	9.73813	8.03822	8.15452	12.3568	7.54395	13.7369	6.21232		26.4283	9.8049	24.5327	6.77014	11.0649	8.7419	16.5527	6.66421
5.487	4.87935	6.84774	3.63434	4.81992	5.30555	4.98249	5.29611	10.1192	5.10346	4.34443	3.59519	4.26227	3.71511	6.59042	4.17696	6.26177	5.23282	3.85461	4.52798		20.0345	7.58272	15.9408	19.7496	14.1381	13.4791	32.2731	6.63488	16.718	6.68721	34.4091	14.4231	6.8229	9.76915	7.99946	8.28439	12.3704	7.59047	13.6691	6.25109		26.2536	9.76959	24.542	6.7181	11.0612	8.78278	16.5639	6.71439
5.47546	4.86397	6.87151	3.68609	4.76957	5.30485	4.96152	5.37932	10.1083	5.10172	4.35527	3.63994	4.23465	3.70881	6.56314	4.1857	6.21037	5.08528	3.84866	4.47239		19.9841	7.59822	15.7217	19.7418	14.1032	13.6632	32.2673	6.62519	16.7006	6.64457	34.3471	14.4754	6.80157	9.79434	8.00527	8.43364	12.3762	7.65831	13.6691	6.29955		26.2052	9.73986	24.5438	6.65863	11.0593	8.65455	16.5546	6.71439
5.46882	4.87201	6.87151	3.73259	4.74405	5.28981	4.95522	5.46672	10.1118	5.05557	4.36471	3.677	4.21087	3.69273	6.54147	4.20073	6.19744	4.98564	3.84377	4.45596		19.9434	7.64087	15.5977	19.7341	14.0664	13.8299	32.2673	6.62519	16.7142	6.59611	34.1048	14.5122	6.7725	9.83505	7.951	8.58095	12.382	7.75717	13.6749	6.32475		26.2331	9.71012	24.5457	6.62147	11.0537	8.36464	16.484	6.69394
5.46532	4.87796	6.87081	3.73469	4.72307	5.26744	4.95313	5.49784	10.1118	5.02375	4.38219	3.67665	4.18116	3.69063	6.54566	4.22241	6.21037	4.96257	3.82139	4.4647		19.9473	7.69708	15.5318	19.7302	13.9986	13.9772	32.2537	6.62325	16.5823	6.55734	33.6105	14.5394	6.7221	9.86218	7.73003	8.77866	12.3743	7.84827	13.6652	6.31893		26.2201	9.68968	24.5494	6.63448	11.0686	7.98367	16.4115	6.65863
5.45519	4.87726	6.87221	3.72944	4.67692	5.2559	4.94439	5.48281	10.1118	5.01221	4.43778	3.6784	4.18395	3.69693	6.56664	4.22521	6.23345	4.96676	3.79622	4.44442		19.9221	7.75523	15.4659	19.7263	13.9424	14.109	32.054	6.61937	16.4777	6.53796	33.0135	14.5607	6.6814	9.87575	7.50518	9.00157	12.3568	7.91805	13.6206	6.31505		26.1941	9.70083	24.5531	6.65678	11.0686	7.81827	16.4022	6.64005
5.41113	4.87586	6.89249	3.73119	4.63637	5.25275	4.9269	5.48071	10.1111	5.00662	4.47379	3.6777	4.17836	3.72315	6.58272	4.22591	6.24429	4.97096	3.79237	4.3245		19.7399	7.79593	15.3961	19.7282	13.9327	14.235	31.835	6.61937	16.4602	6.53021	32.6588	14.5839	6.67946	9.89514	7.33074	9.1547	12.3335	7.97814	13.5624	6.31893		26.1439	9.71012	24.5587	6.65306	11.0891	7.8127	16.4189	6.63819
5.35135	4.87935	6.89774	3.73119	4.62728	5.2559	4.91117	5.49434	10.122	4.99508	4.47239	3.66581	4.17311	3.73538	6.58482	4.22661	6.17052	4.96746	3.77279	4.2808		19.3793	7.76686	15.3302	19.7321	13.9365	14.363	31.7206	6.61743	16.6037	6.52439	32.6181	14.6208	6.67946	9.91452	7.09814	9.27293	12.3258	8.04016	13.5043	6.31893		25.7053	9.71012	24.5643	6.6512	11.1021	7.81642	16.4078	6.64191
5.30205	4.89509	6.85158	3.72804	4.62623	5.2594	4.89509	5.50169	10.1367	4.98844	4.47519	3.65497	4.18116	3.73538	6.58552	4.25842	6.07752	4.95522	3.73958	4.30422		19.0828	7.70677	15.2333	19.7282	13.9443	14.4618	31.6916	6.61549	16.8692	6.5147	32.5696	14.6615	6.55347	9.92615	6.86166	9.41249	12.3239	8.10025	13.483	6.31893		25.408	9.71384	24.568	6.5843	11.1002	7.81642	16.3948	6.64934
5.2538	4.91187	6.80369	3.71965	4.62273	5.2566	4.88495	5.47337	10.1454	4.98984	4.47834	3.66826	4.18395	3.73748	6.58622	4.28604	6.02193	4.91397	3.73189	4.31786		19.0382	7.64474	15.1732	19.7127	13.9152	14.5413	31.6858	6.61743	16.9991	6.50501	32.3332	14.7041	6.32668	9.92033	6.7473	9.5443	12.3122	8.14677	13.483	6.32281		25.5084	9.71384	24.5717	6.38731	11.0853	7.82013	16.3873	6.6512
5.25136	4.92935	6.79809	3.7165	4.62133	5.2545	4.89019	5.46672	10.1251	4.9776	4.47764	3.6784	4.1906	3.77	6.59566	4.30038	5.9978	4.77167	3.73399	4.31716		19.0285	7.57884	15.1577	19.6914	13.8396	14.6169	31.6567	6.61937	17.0165	6.50113	32.1064	14.7642	6.191	9.90289	6.74342	9.63928	12.3045	8.1836	13.481	6.32668		25.7592	9.71384	24.5829	6.32598	11.0593	7.85173	16.378	6.64934
5.28317	4.94648	6.81977	3.72385	4.62343	5.2545	4.90663	5.47127	10.0765	4.95068	4.47764	3.67595	4.17032	3.82489	6.62748	4.31366	5.9978	4.55036	3.72944	4.3252		19.013	7.53038	14.8941	19.6565	13.6555	14.6867	31.6043	6.61549	17.0049	6.49338	32.0443	14.8379	6.15805	9.88157	6.76475	9.72456	12.2948	8.20492	13.4616	6.32862		25.8689	9.72127	24.5903	6.33527	11.0333	7.91305	16.3762	6.62147
5.32792	4.94998	6.81592	3.73958	4.62413	5.2545	4.93774	5.47197	10.0052	4.92061	4.47694	3.6777	4.13221	3.87488	6.64111	4.31716	6.01808	4.38638	3.72664	4.3273		19.0111	7.51681	14.6615	19.6023	13.231	14.7623	31.3756	6.59805	17.0107	6.46431	32.0463	14.9038	6.17162	9.868	6.76087	9.79628	12.2696	8.23206	13.3861	6.33056		25.906	9.76402	24.5866	6.34642	11.0314	7.9688	16.3706	6.5397
5.38246	4.94788	6.79634	3.72944	4.62343	5.26219	4.95452	5.47197	9.87269	4.89963	4.47834	3.66896	4.10319	3.89866	6.64601	4.31926	6.01808	4.30702	3.72664	4.3301		18.9723	7.51681	14.646	19.546	12.665	14.8475	31.2283	6.57091	16.9913	6.42166	32.0308	14.9852	6.18713	9.86606	6.74924	9.87188	12.2599	8.25338	13.2756	6.33444		25.9469	9.82348	24.5754	6.34828	11.0333	7.9781	16.3669	6.46722
5.41498	4.9276	6.76383	3.72944	4.63007	5.29611	4.95452	5.47337	9.65522	4.90453	4.52868	3.64658	4.07941	3.92383	6.66698	4.3301	6.01948	4.30178	3.72804	4.3287		18.7746	7.52457	14.6285	19.4956	12.004	14.9348	31.019	6.55153	16.9584	6.36545	32.0308	15.0879	6.18713	9.87963	6.74536	9.95522	12.2308	8.27857	13.2155	6.34025		26.0213	9.84764	24.5736	6.35386	11.0333	7.9781	16.3613	6.43563
5.40624	4.88879	6.74075	3.73608	4.67552	5.30625	4.96012	5.46882	9.41118	4.90767	4.68042	3.62176	4.01718	3.96788	6.68027	4.33079	5.9971	4.25702	3.72874	4.30982		18.3637	7.5614	14.6266	19.4472	11.4555	15.0084	30.9259	6.52633	16.9526	6.26272	31.8873	15.1926	6.19488	9.89901	6.73955	10.0153	12.1358	8.3251	13.2155	6.35382		26.1978	9.84764	24.5736	6.37058	11.0389	7.95951	16.2554	6.43934
5.40029	4.81363	6.73586	3.7679	4.7014	5.30869	4.96956	5.46532	9.21959	4.91257	4.84754	3.61162	3.93397	3.96963	6.68726	4.328	5.97473	4.12067	3.73888	4.30562		17.9915	7.61373	14.6595	19.3968	11.409	15.0724	30.9376	6.474	16.846	6.13091	31.4648	15.2972	6.22201	9.9184	6.74536	10.056	12.0215	8.37355	13.1903	6.35964		26.5491	9.8718	24.5754	6.39474	11.0352	7.92606	16.0993	6.44306
5.3996	4.68636	6.73936	3.78888	4.71398	5.31359	4.97166	5.49504	9.10666	4.9262	4.9762	3.61337	3.88992	3.95879	6.65335	4.31996	6.01109	4.02732	3.73608	4.30422		17.85	7.64862	14.6072	19.358	11.3469	15.1325	30.8949	6.40809	16.5552	6.02624	31.459	15.4232	6.25691	9.94747	6.79188	10.0948	11.8722	8.41038	13.041	6.35382		26.9858	9.90711	24.5736	6.40775	11.037	7.89075	16.0844	6.45979
5.3996	4.53952	6.746	3.80461	4.77167	5.31569	4.9727	5.49574	9.07659	4.93005	5.07584	3.61546	3.87908	3.96019	6.56594	4.31856	6.03346	3.93467	3.72944	4.30912		17.85	7.66413	14.5103	19.3348	11.2733	15.212	30.4355	6.35576	15.6112	5.95453	30.8484	15.5376	6.28792	9.9843	6.81514	10.1335	11.6784	8.44915	12.7522	6.35382		27.4541	9.90339	24.5736	6.38545	11.0166	7.84057	16.0807	6.48952
5.40414	4.36191	6.6932	3.82559	4.78531	5.31639	4.9727	5.49295	9.08079	4.9276	5.14612	3.6305	3.88118	3.96019	6.50231	4.33744	6.03556	3.77874	3.72664	4.30702		17.6387	7.66413	14.4754	19.3386	11.2229	15.3069	29.9316	6.29179	14.3649	5.92545	29.8288	15.6364	6.29567	10.0231	6.78413	10.1587	11.5214	8.47628	12.5216	6.35964		27.9354	9.89039	24.5792	6.3743	11.0537	7.80898	16.0826	6.50067
5.40554	4.22975	6.59042	3.84587	4.78915	5.30345	4.9734	5.49434	9.09093	4.91467	5.2094	3.64134	3.87908	3.96719	6.4698	4.37625	6.00864	3.70881	3.72385	4.30562		16.8712	7.62924	14.4735	19.3464	11.0872	15.3787	29.7804	6.20845	14.0625	5.93321	29.2725	15.7741	6.28598	10.0676	6.75312	10.1704	11.3838	8.48598	12.5216	6.36351		28.3368	9.90154	24.5866	6.38545	11.0649	7.80712	16.0826	6.4728
5.40694	4.26576	6.50825	3.84237	4.79824	5.27828	4.9776	5.49364	9.08428	4.90732	5.26674	3.6249	3.86754	3.96369	6.44462	4.41086	6.02472	3.70881	3.72175	4.31926		15.9446	7.5517	14.4657	19.3309	10.9593	15.4368	29.7377	6.14254	14.08	5.93708	29.0089	15.9369	6.25884	10.1142	6.75699	10.1801	11.2481	8.49179	12.4305	6.36933		28.5728	9.89782	24.594	6.37244	10.9906	7.80898	16.077	6.40775
5.42057	4.20423	6.4684	3.82943	4.79684	5.26534	4.9762	5.49854	9.05317	4.90977	5.29471	3.58994	3.86544	3.95949	6.43448	4.4203	6.03032	3.70147	3.72035	4.33289		15.1092	7.511	14.456	19.3173	10.8701	15.5105	28.9217	6.09215	13.9772	5.91188	28.9663	16.0784	6.23946	10.1587	6.72404	10.2014	11.1512	8.49954	12.3781	6.39259		28.6676	9.89039	24.6033	6.33899	10.8326	7.8127	16.077	6.29811
5.43561	4.12696	6.45266	3.9102	4.79125	5.27478	4.9769	5.49504	9.02065	4.89963	5.29471	3.54659	3.88572	3.96019	6.43308	4.4147	6.02332	3.69413	3.72035	4.34303		14.5626	7.55946	14.4444	19.3154	10.7616	15.5957	27.6482	6.0747	13.7757	5.87312	28.9527	16.2199	6.23752	10.2169	6.65814	10.2324	11.0756	8.5073	12.3665	6.41585		28.6936	9.90339	24.6107	6.2758	10.6709	7.80898	16.0788	6.18103
5.45169	4.10529	6.44462	3.98117	4.80908	5.29995	4.98774	5.4842	8.96157	4.86922	5.28841	3.54169	3.88572	3.96229	6.42365	4.43184	5.92228	3.67979	3.72105	4.33674		14.5781	7.63505	14.4463	19.3096	10.6995	15.6907	26.9427	6.09021	13.5528	5.8518	28.9411	16.3846	6.2414	10.2944	6.56897	10.2595	10.9864	8.51505	12.3452	6.44492		28.6676	9.90525	24.6312	6.24421	10.5668	7.80712	16.077	6.18103
5.48071	4.05319	6.44113	3.98537	4.82097	5.31499	4.96396	5.47197	8.85528	4.86117	5.28457	3.55253	3.87698	3.96229	6.40197	4.4654	5.85271	3.63364	3.72245	4.33674		14.3009	7.67382	14.4696	19.2941	10.6763	15.7915	26.8477	6.10959	13.4093	5.83823	28.9547	16.5494	6.24334	10.3681	6.47981	10.2925	10.9632	8.52862	12.3316	6.51858		28.6267	9.90339	24.5977	6.21819	10.539	7.80712	16.0696	6.23306
5.50134	3.97313	6.44322	3.97523	4.836	5.30555	4.90313	5.45449	8.78151	4.86187	5.28037	3.55253	3.87419	3.96019	6.38309	4.49267	5.84851	3.60113	3.72035	4.33604		13.9579	7.70289	14.4948	19.2786	10.6181	15.9136	26.8089	6.13673	13.326	5.81691	28.9527	16.6831	6.191	10.4437	6.43523	10.3235	10.9418	8.54994	12.2211	6.61162		28.6323	9.92755	24.4305	6.17359	10.539	7.80712	16.0157	6.27952
5.50239	3.94796	6.44812	3.98991	4.88495	5.30275	4.85034	5.45309	8.75354	4.85978	5.28107	3.55847	3.87279	3.95949	6.37085	4.53043	5.84921	3.60183	3.7179	4.33954		13.89	7.73585	14.5006	19.263	10.5445	16.0726	26.7062	6.17356	13.295	5.82078	28.9469	16.7917	6.10765	10.5193	6.42942	10.341	10.7751	8.57708	12.1009	6.67364		28.6862	9.9257	24.3097	6.18103	10.5594	7.76066	15.9655	6.31297
5.49994	3.95075	6.44882	4.07872	4.90907	5.31639	4.79964	5.45239	8.70809	4.86397	5.28457	3.54764	3.87349	3.96369	6.36666	4.57378	5.84711	3.59239	3.72105	4.33744		13.8513	7.76298	14.5006	19.2417	10.5115	16.2683	26.7004	6.20069	13.295	5.88281	28.9527	16.8925	6.03206	10.5852	6.43329	10.3545	10.4456	8.60421	12.0428	6.73567		28.7977	9.9257	24.3022	6.14386	10.5817	7.54323	15.9004	6.33713
5.51462	3.9574	6.44672	4.14375	4.91467	5.31639	4.76573	5.44505	8.64725	4.89369	5.28702	3.51128	3.87209	3.96369	6.36875	4.60385	5.80796	3.60323	3.72874	4.33289		13.7912	7.80369	14.4948	19.2185	10.4786	16.468	26.6965	6.22783	13.2872	5.99523	28.9295	16.97	6.00686	10.6569	6.43523	10.3739	9.87575	8.62554	12.0486	6.81902		29.1062	9.90525	24.2967	6.14758	10.5761	7.21801	15.5752	6.35386
5.51392	3.9581	6.44602	4.16472	4.9269	5.31499	4.75804	5.42197	8.65739	4.85173	5.28772	3.52351	3.87139	3.96649	6.36736	4.62728	5.7639	3.61966	3.73329	4.34513		13.8028	7.86377	14.5025	19.2204	10.4224	16.687	26.588	6.25691	13.2542	6.1251	28.8422	17.0088	6.00492	10.7402	6.4488	10.3855	9.18183	8.65461	12.0292	6.89461		29.6135	9.88481	24.2595	6.14386	10.6356	6.98571	15.0474	6.36501
5.51008	3.95879	6.4628	4.185	4.93285	5.31639	4.76083	5.40764	8.68396	4.7465	5.28911	3.51932	3.88118	3.96579	6.38519	4.65105	5.76251	3.60812	3.73329	4.33954		13.4946	7.93355	14.5045	19.2262	10.4069	16.9448	26.2313	6.2821	13.167	6.23752	28.8151	17.032	6.03206	10.81	6.45268	10.401	8.70694	8.69144	11.9265	6.96439		30.0317	9.88667	24.1146	6.14386	10.7973	6.90766	14.765	6.36501
5.51322	3.96019	6.4691	4.1885	4.92551	5.31289	4.76363	5.40309	8.68396	4.70664	5.28841	3.50708	3.91404	3.96649	6.40267	4.65734	5.76321	3.60078	3.72734	4.34023		12.9499	8.01109	14.4967	19.2146	10.4146	17.2084	25.8592	6.3073	13.0507	6.32862	28.788	17.0611	6.06113	10.8643	6.41391	10.4301	8.51311	8.7302	11.6067	7.05162		30.2696	9.89224	23.6871	6.15129	10.8586	6.9058	14.5475	6.37616
5.51252	3.96089	6.4628	4.1864	4.91746	5.30135	4.76503	5.40169	8.67383	4.72167	5.28911	3.51932	3.93257	3.96788	6.41281	4.65874	5.78278	3.61267	3.71161	4.30912		12.4188	8.10994	14.4967	19.1991	10.3235	17.4914	25.5645	6.33831	13.0061	6.44105	28.6988	17.0824	6.07664	10.9283	6.29179	10.4572	8.47047	8.78448	11.2093	7.13884		30.3959	9.89224	23.1352	6.15501	10.8586	6.91323	14.3561	6.40218
5.50588	3.96159	6.45161	4.17346	4.92201	5.29995	4.76643	5.37058	8.68991	4.73251	5.28772	3.52421	3.93712	3.96893	6.42924	4.66469	5.79502	3.6256	3.71161	4.29269		12.1358	8.20492	14.5161	19.1836	10.1471	17.8423	25.2777	6.36933	13.0139	6.57673	28.6969	17.1076	6.0747	11	6.06889	10.4824	8.47628	8.86007	11.2074	7.20281		30.4647	9.89968	22.7263	6.15501	10.8605	6.89651	14.2595	6.43563
5.50308	3.97243	6.43588	4.16822	4.9269	5.31429	4.76573	5.3461	8.70424	4.72902	5.28457	3.52491	3.98327	3.97732	6.43728	4.66993	5.79048	3.62246	3.74273	4.29478		12.2405	8.25338	14.5297	19.1603	9.89901	18.2067	25.1052	6.39646	13.0546	6.7066	28.6213	17.1464	5.93902	11.0717	5.89444	10.5135	8.48598	8.93954	10.7364	7.25126		30.4926	9.91083	22.3602	6.14758	10.9311	6.86492	14.2279	6.42076
5.51008	4.01369	6.41141	4.17032	4.92201	5.33666	4.76748	5.3454	8.67627	4.67692	5.28177	3.52736	4.02802	4.00984	6.44252	4.66399	5.78278	3.59449	3.84971	4.278		11.6009	8.25338	14.5161	19.1467	9.62765	18.5207	25.0296	6.42748	13.105	6.83453	28.5554	17.1755	5.67153	11.1647	5.84404	10.5367	8.48404	9.00545	9.96879	7.30748		30.487	9.89968	22.0573	6.13457	11.0983	6.84633	14.2632	6.37058
5.53105	4.05494	6.36491	4.17241	4.91921	5.3447	4.77587	5.36638	8.6067	4.62063	5.27688	3.52002	4.03466	4.03956	6.45336	4.66399	5.78173	3.57211	4.01858	4.24863		10.4321	8.22818	14.4657	19.139	9.51716	18.8502	24.9462	6.46237	13.1283	6.96439	28.5244	17.2007	5.51453	11.283	5.84404	10.5522	8.46659	9.06166	9.66835	7.40439		30.4833	9.88853	22.0016	6.10112	11.2043	6.84447	14.0328	6.30554
5.54119	4.07662	6.32016	4.15319	4.91537	5.33946	4.78391	5.37442	8.6032	4.60525	5.27548	3.50568	4.03746	4.06193	6.45546	4.66958	5.74363	3.58365	4.1371	4.25702		9.69937	8.26694	14.4327	19.1177	9.5036	19.1991	24.8183	6.49338	13.1263	7.06712	28.4507	17.2414	5.49514	11.3799	5.89444	10.5794	8.4569	9.12562	9.65091	7.52651		30.4721	9.87738	22.0833	6.06395	11.26	6.8389	13.6462	6.28324
5.54784	4.09445	6.29638	4.10738	4.91746	5.34331	4.78601	5.37302	8.64271	4.60035	5.26954	3.50708	4.03606	4.07732	6.46036	4.68986	5.71251	3.59239	4.20353	4.27031		9.37373	8.3251	14.4269	19.0886	9.4939	19.4879	24.7155	6.53408	13.1147	7.15629	28.441	17.2724	5.49708	11.4884	5.91188	10.6026	8.45109	9.18377	9.65672	7.63505		30.4127	9.86251	22.232	6.07324	11.3139	6.81102	13.7298	6.26094
5.55483	4.10039	6.31002	4.06263	4.91537	5.38072	4.77971	5.36988	8.68396	4.60245	5.26814	3.5368	4.03082	4.08151	6.47364	4.7	5.65972	3.58644	4.278	4.27451		9.32915	8.36774	14.4114	19.0673	9.47064	19.7476	24.7039	6.57091	13.1089	7.2532	28.317	17.284	5.50484	11.6454	5.8925	10.6317	8.42007	9.21866	9.6606	7.73197		30.3569	9.81791	22.3509	6.01935	11.3306	6.74598	14.3394	6.21634
5.5342	4.10179	6.36001	4.05459	4.90033	5.40624	4.76887	5.36988	8.72312	4.56994	5.26814	3.57561	4.02942	4.08501	6.48798	4.70524	5.58035	3.58015	4.28534	4.22101		9.34465	8.4065	14.2098	19.0401	9.44932	19.9977	24.7097	6.58642	13.105	7.33074	27.9681	17.3228	5.51065	11.8005	5.89056	10.6918	8.38131	9.26324	9.6606	7.83082		30.3588	9.74543	22.3918	5.98775	11.3622	6.69023	15.1032	6.19032
5.52231	4.11543	6.40057	4.05459	4.87586	5.41708	4.76503	5.36638	8.74969	4.51575	5.27163	3.60323	4.02942	4.11263	6.52713	4.71154	5.54714	3.6326	4.24129	4.1906		9.33884	8.43558	13.9152	19.0111	9.44157	20.1934	24.6555	6.59611	13.1224	7.39276	27.6579	17.3887	5.50871	11.942	5.88475	10.7499	8.37743	9.3621	9.66641	7.94518		30.3922	9.6841	22.4253	6.01377	11.5629	6.66607	15.5418	6.19589
5.53105	4.11613	6.44672	4.05389	4.86397	5.44435	4.78041	5.36358	8.77207	4.49617	5.29855	3.61756	4.02068	4.1364	6.55231	4.71154	5.52686	3.69413	4.19269	4.20283		9.30395	8.46078	13.8706	18.9878	9.48227	20.3524	24.3124	6.60774	13.1748	7.46254	27.34	17.4565	5.49708	12.0971	5.89638	10.8003	8.40263	9.46289	9.66641	8.05373		30.4405	9.67295	22.4327	6.0212	11.615	6.65863	15.7276	6.19404
5.53979	4.11403	6.49881	4.05634	4.85978	5.47476	4.81083	5.39016	8.78361	4.48043	5.32443	3.61686	4.01159	4.12696	6.5544	4.72098	5.46602	3.69553	4.1364	4.20808		9.23611	8.48791	13.8609	18.9587	9.59276	20.4881	23.4304	6.61937	13.2717	7.51875	27.2392	17.5127	5.47382	12.2289	5.91382	10.8798	8.42589	9.5443	9.66448	8.12545		30.4796	9.68968	22.2785	6.02306	11.6577	6.64934	15.8075	6.18474
5.55518	4.10913	6.51035	4.05634	4.85838	5.47966	4.83251	5.43211	8.79445	4.48708	5.33457	3.61966	4.05249	4.14095	6.55965	4.74125	5.41848	3.7193	4.07662	4.21507		9.19928	8.51117	13.8435	18.918	9.69937	20.583	21.8895	6.62906	13.4074	7.57109	27.1249	17.5748	5.46219	12.3277	5.90025	10.9961	8.44139	9.64315	9.62571	8.18166		30.565	9.70083	22.1539	6.0305	11.6967	6.66235	15.7815	6.17731
5.61147	4.10109	6.47504	4.01998	4.86117	5.47896	4.88879	5.45379	8.75774	4.47309	5.33666	3.59029	4.09969	4.14514	6.56804	4.7479	5.40764	3.75846	4.0455	4.20668		9.17602	8.53056	13.7931	18.8986	9.78078	20.6528	20.1682	6.63294	13.5314	7.64862	26.5027	17.6562	5.46801	12.4382	5.85373	11.1124	8.45496	9.79434	9.57919	8.2495		30.6784	9.70455	22.1316	6.07138	12.8768	6.74784	16.5007	6.17731
5.6744	4.08676	6.44252	3.95215	4.88355	5.487	4.99368	5.46043	8.74025	4.40177	5.33526	3.57631	4.14165	4.1392	6.57189	4.74055	5.40904	3.78468	4.03956	4.19654		9.15276	8.55382	13.6846	18.9025	9.8021	20.7129	19.8213	6.6562	13.5954	7.75135	26.1422	17.7337	5.4777	12.57	5.8266	11.2539	8.42589	9.99011	9.57725	8.31347		30.7044	9.70455	22.1948	6.14386	14.0866	6.85005	17.6826	6.18103
5.70307	4.06263	6.43378	3.91964	4.95522	5.487	5.08878	5.45903	8.7427	4.328	5.33387	3.5777	4.15528	4.15458	6.57049	4.74335	5.40484	3.78433	4.02942	4.19269		9.14694	8.57126	13.6594	18.92	9.78465	20.7478	19.61	6.69109	13.6419	7.85602	26.1422	17.7899	5.47188	12.6747	5.8014	11.4458	8.29796	10.2072	9.45708	8.3658		30.6598	9.67109	22.3993	6.1643	14.6144	6.93368	18.1082	6.17731
5.72545	4.0441	6.43798	3.9095	5.04193	5.49504	5.16605	5.45029	8.78885	4.27381	5.33806	3.5784	4.1392	4.1871	6.53413	4.7486	5.3989	3.77384	4.02662	4.185		9.14694	8.56545	13.6594	18.9665	9.79434	20.7672	19.1623	6.72598	13.6749	7.95681	25.8514	17.8403	5.44669	12.7755	5.74519	11.6396	8.16809	10.4359	9.30395	8.42976		30.5762	9.60419	22.5814	6.11227	15.0066	6.95969	18.1547	6.18289
5.75656	4.01998	6.47049	3.88293	5.0657	5.50378	5.2601	5.43945	8.72872	4.26507	5.32967	3.57421	4.14864	4.24758	6.49462	4.73636	5.3982	3.77734	4.10529	4.17766		9.10042	8.56738	13.6419	19.044	9.79241	20.7808	19.1138	6.79576	13.7001	8.08087	25.4095	17.9004	5.42536	12.8995	5.71611	11.8528	8.0828	10.6627	9.29813	8.51117		30.5427	9.51499	22.6929	6.06395	15.1552	6.99315	18.1621	6.22377
5.74363	4.00634	6.50301	3.86684	5.06955	5.50239	5.36708	5.44959	8.52209	4.26576	5.33981	3.56861	4.16822	4.34093	6.49602	4.73706	5.3975	3.75986	4.26157	4.17836		8.96862	8.6139	13.6264	19.1119	9.74588	20.7846	19.108	6.95664	13.7175	8.22236	25.3106	17.9682	5.4273	13.012	5.71611	12.1048	8.04404	10.8992	9.29619	8.60034		30.6524	9.34588	22.7208	6.03793	15.0939	7.0712	18.1733	6.21262
5.69433	4.00984	6.51105	3.86475	5.15521	5.47057	5.45309	5.45519	8.40357	4.26157	5.36918	3.57071	4.17172	4.42764	6.49532	4.73985	5.39295	3.73958	4.33289	4.16892		8.90659	8.67012	13.6225	19.1719	9.71681	20.7594	19.0401	7.17761	13.6206	8.35611	25.2912	18.0477	5.43118	13.105	5.72193	12.3258	8.0421	11.1667	9.2865	8.67205		30.9033	9.13959	22.717	6.01749	15.0735	7.17155	18.1491	6.21634
5.69153	4.00494	6.50616	3.86055	5.24716	5.35624	5.51322	5.45903	8.37035	4.23919	5.40834	3.58644	4.18046	4.47694	6.48798	4.73985	5.39016	3.75287	4.29408	4.16962		8.92016	8.69531	13.6206	19.2437	9.72456	20.711	18.9645	7.42571	13.4927	8.49761	25.1614	18.1291	5.43118	13.2155	5.73356	12.4964	8.04016	11.4477	9.26712	8.73602		31.3419	8.98906	22.7152	6.02306	15.4284	7.23102	18.1491	6.22563
5.69013	4.02942	6.48343	3.87558	5.23912	5.09402	5.55413	5.47546	8.40951	4.21297	5.44015	3.59449	4.19269	4.49477	6.47924	4.73846	5.38946	3.84447	4.24269	4.16752		8.91628	8.71276	13.6206	19.3115	9.72263	20.6625	18.9393	7.72615	13.4403	8.63135	25.0644	18.197	5.46025	13.357	5.73937	12.6359	8.04016	11.723	9.28456	8.83294		31.6782	8.90544	22.7077	5.91528	17.0173	7.22545	18.1491	6.2535
5.68804	4.03816	6.4628	3.90006	5.21674	4.68357	5.58525	5.4905	8.49831	4.20668	5.44435	3.59379	4.26157	4.49477	6.47364	4.71223	5.37058	4.02872	4.19339	4.16962		8.91241	8.74571	13.6225	19.3561	9.71487	20.6373	18.9413	8.03047	13.4384	8.74571	24.9985	18.2687	5.5029	13.4946	5.73937	12.7755	8.03822	12.0137	9.27293	8.97637		31.7377	8.89057	22.73	5.79262	18.9817	7.13067	18.203	6.32784
5.69817	4.03886	6.47434	3.9053	5.19646	4.37485	5.61077	5.49714	8.56334	4.20598	5.43351	3.60253	4.43638	4.49337	6.47294	4.68357	5.35554	4.23255	4.14724	4.17906		8.91434	8.78835	13.6303	19.3852	9.71487	20.6393	18.9219	8.29214	13.4132	8.8717	24.386	18.3637	5.50484	13.6264	5.74325	12.9499	8.03435	12.3122	9.27487	9.09267		31.7451	8.89429	22.8508	5.72944	20.1134	7.05633	18.2662	6.3966
5.71531	4.05179	6.52189	3.9053	5.14612	4.2766	5.63874	5.51008	8.62348	4.20493	5.41568	3.60672	4.60979	4.50141	6.4698	4.67832	5.38386	4.35177	4.11123	4.19794		8.92016	8.83681	13.64	19.4142	9.711	20.6606	18.7494	8.56545	13.3221	9.01708	24.1922	18.4431	5.48933	13.7737	5.6599	13.1418	8.03435	12.601	9.30976	9.18765		31.7749	8.89614	22.9605	5.67183	20.5947	7.05819	18.2643	6.45235
5.73838	4.08221	6.57258	3.9046	5.10766	4.26996	5.64538	5.50134	8.69271	4.20073	5.36778	3.59798	4.72098	4.52589	6.4691	4.67413	5.47337	4.40666	4.09899	4.19129		8.9221	8.86976	13.6361	19.4491	9.64897	20.6935	18.5342	8.88915	13.2523	9.14888	24.0158	18.4897	5.43506	13.9404	5.5436	13.3182	8.02659	12.9054	9.30007	9.30782		31.7674	8.89614	23.0292	5.69227	20.7471	6.995	18.268	6.50439
5.76006	4.09445	6.58202	3.91754	5.1143	4.2759	5.64398	5.45379	8.69131	4.19339	5.31079	3.55987	4.79894	4.54267	6.47049	4.66538	5.59608	4.44652	4.10249	4.16402		8.91241	8.90271	13.6458	19.4995	9.56756	20.711	18.4761	9.21478	13.2271	9.25355	23.4052	18.5304	5.26061	14.111	5.52228	13.5004	8.03435	13.1961	9.21285	9.42025		31.8195	8.88685	23.1203	5.7536	20.8029	6.95598	18.2773	6.54341
5.76181	4.09445	6.56524	3.93991	5.12514	4.25842	5.65342	5.38211	8.70215	4.18395	5.26604	3.55183	4.85698	4.52938	6.47714	4.64825	5.70237	4.43708	4.10738	4.16088		8.90078	8.95117	13.6497	19.5674	9.52685	20.7226	18.4761	9.51716	13.2271	9.3621	22.8296	18.5827	5.05321	14.2971	5.54554	13.702	8.06536	13.4345	8.69338	9.51329		31.931	8.81623	23.1835	5.78333	20.8531	6.99686	18.2625	6.58802
5.7695	4.09969	6.57049	3.95075	5.14017	4.1864	5.66321	5.31708	8.8336	4.17311	5.19856	3.61267	4.86048	4.51435	6.49427	4.65315	5.766	4.43988	4.10319	4.16088		8.89884	8.99382	13.6361	19.6178	9.52492	20.7381	18.4722	9.79241	13.2562	9.46483	21.7674	18.6292	4.9718	14.487	5.57268	13.8997	8.09831	13.6574	8.02272	9.62959		32.0722	8.75305	23.1872	5.79448	20.8586	7.05819	18.2773	6.5843
5.84397	4.10913	6.59111	3.96299	5.15696	4.00494	5.67265	5.28841	9.10771	4.20423	5.13598	3.64868	4.84614	4.51505	6.49077	4.66888	5.79782	4.45211	4.09655	4.14235		8.8969	9.02483	13.6322	19.6507	9.54042	20.7536	18.4742	9.99593	13.2756	9.55981	20.9707	18.6622	4.97567	14.6576	5.54942	14.0935	8.13126	13.892	7.96069	9.75751		32.2004	8.70287	23.1816	5.80377	20.8847	7.10279	18.3052	6.45793
5.9569	4.10669	6.59426	4.01508	5.15696	3.80776	5.68069	5.28457	9.3979	4.25772	5.1185	3.64588	4.85034	4.53742	6.48798	4.65734	5.79432	4.42764	4.09829	4.10808		8.89108	9.05584	13.6574	19.703	9.54624	20.7769	18.4722	10.1587	13.2639	9.68774	20.9106	18.6932	5.01638	14.8185	5.51647	14.2932	8.17972	14.0955	7.97426	9.86606		32.2562	8.65084	23.1779	5.80935	20.9032	7.07677	18.3275	6.37058
6.03906	4.0976	6.59636	4.05914	5.15241	3.73818	5.68419	5.28317	9.5346	4.30562	5.1192	3.64588	4.86397	4.56994	6.50371	4.6479	5.83033	4.39093	4.10738	4.06123		8.88915	9.08879	13.6768	19.7573	9.53848	20.8098	18.5168	10.339	13.1961	9.87381	19.7612	18.7164	5.09197	14.9735	5.50677	14.4793	8.21461	14.3009	7.95681	9.95329		32.2488	8.63225	23.2467	5.81121	20.9032	7.01916	18.3275	6.35572
6.08241	4.10249	6.59986	4.07207	5.14367	3.73049	5.69433	5.2545	9.65592	4.38289	5.1136	3.64728	4.89159	4.58148	6.51979	4.66399	5.9097	4.38219	4.11682	3.97313		8.88915	9.11593	13.6535	19.7903	9.50747	20.8447	18.5963	10.5154	12.9538	10.1045	19.0731	18.7339	5.21021	15.0898	5.49514	14.6421	8.23787	14.5549	7.97232	10.0231		32.1819	8.63225	23.5477	5.81121	20.9014	7.0173	18.3888	6.352
6.0957	4.16228	6.6044	4.07277	5.10416	3.7179	5.71111	5.19297	9.8157	4.47904	5.08738	3.66581	4.91851	4.58742	6.52119	4.69056	5.97717	4.41331	4.12207	3.85251		8.88915	9.13919	13.6206	19.8077	9.49778	20.8719	18.5769	10.6395	12.5293	10.3739	18.9103	18.7727	5.35365	15.1848	5.46413	14.8049	8.25531	14.8243	7.90254	10.0851		32.1503	8.63597	24.0811	5.81864	20.9014	7.01359	18.4297	6.35757
6.07472	4.23325	6.61139	4.07802	5.00207	3.66091	5.71111	5.13598	9.93212	4.52973	5.06151	3.67979	4.98774	4.62273	6.51315	4.72167	5.98801	4.45072	4.12137	3.81405		8.88915	9.16633	13.5779	19.8077	9.49003	20.8951	18.3675	10.7441	12.2056	10.6336	18.856	18.8463	5.38854	15.2953	5.39629	14.9755	8.29408	15.086	7.79981	10.1432		32.1763	8.61367	24.6107	5.83536	20.8977	7.01545	18.4167	6.35386
6.05584	4.26227	6.60999	4.07732	4.89754	3.63504	5.69608	5.13213	9.96953	4.56225	5.03529	3.67315	5.12794	4.7014	6.49881	4.76083	5.97857	4.45072	4.13291	3.81265		8.88915	9.19346	13.5256	19.7845	9.48034	20.9087	18.2377	10.8585	12.1145	10.8759	18.856	18.9142	5.35946	15.3961	5.3362	15.1344	8.34835	15.3631	7.73391	10.215		32.193	8.58951	24.949	5.86882	20.8884	6.99872	18.3944	6.34457
6.07227	4.30038	6.63377	4.07872	4.86397	3.63994	5.68804	5.16045	9.96883	4.56574	4.99998	3.65952	5.31079	4.77027	6.49217	4.80768	5.98557	4.43498	4.19409	3.77384		8.88721	9.2206	13.5043	19.7728	9.48227	20.9281	18.2551	10.9709	12.1145	11.155	18.8327	18.9626	5.34202	15.4659	5.33039	15.2895	8.37549	15.6423	7.68933	10.3138		32.1967	8.56535	25.3207	5.95802	20.9404	6.91695	18.242	6.32784
6.14884	4.41261	6.68586	4.08676	4.86187	3.63854	5.69013	5.16115	9.94576	4.57518	4.98249	3.65147	5.4863	4.79195	6.49357	4.82167	5.98731	4.45666	4.25143	3.73469		8.88333	9.24386	13.5004	19.7806	9.5036	20.9513	18.2144	11.093	12.0951	11.4535	18.8134	18.9897	5.33039	15.5221	5.32263	15.4562	8.39487	15.9059	7.66994	10.4107		32.1819	8.55977	25.9376	6.10112	21.7488	6.7943	18.1491	6.30554
6.25023	4.48778	6.72712	4.09655	4.86502	3.64518	5.70377	5.15975	9.92863	4.60455	4.9762	3.65427	5.59119	4.79335	6.48273	4.81293	6.00899	4.4682	4.27241	3.72455		8.89302	9.271	13.5024	19.7922	9.53461	20.9668	17.9586	11.2229	12.0796	11.6861	18.8114	18.9994	5.31682	15.5725	5.19083	15.6326	8.41426	16.1598	7.67382	10.4824		32.154	8.5542	26.4877	6.23306	23.4455	6.70881	18.2141	6.29625
6.30023	4.50351	6.76313	4.09899	4.87341	3.64798	5.72125	5.16255	9.94156	4.62623	4.9727	3.65357	5.61566	4.78321	6.43658	4.79684	6.06528	4.4696	4.2787	3.71965		8.91047	9.30976	13.5082	19.8019	9.48421	20.9785	17.3557	11.3508	12.0796	11.8683	18.8134	19.0072	5.31488	15.6093	4.96598	15.8051	8.39294	16.4079	7.65637	10.5677		32.2803	8.53004	26.7144	6.3074	24.9508	6.67536	18.2792	6.30554
6.31946	4.49931	6.78935	4.09235	4.88425	3.63784	5.74502	5.17549	9.97023	4.62413	4.9727	3.65602	5.61357	4.77726	6.34708	4.7881	6.10654	4.47624	4.2752	3.72175		8.90465	9.35047	13.514	19.8058	9.428	20.9862	16.813	11.4652	12.0757	12.0583	18.8192	19.0072	5.33039	15.6364	4.83999	15.9815	8.3406	16.6483	7.64668	10.6879		32.6762	8.51331	26.7219	6.32598	25.9098	6.66235	18.2625	6.29996
6.3226	4.50211	6.79495	4.09025	4.85628	3.60812	5.75936	5.18702	9.99925	4.62343	4.9727	3.68609	5.61496	4.78391	6.29079	4.78181	6.14744	4.47764	4.2752	3.70707		8.7806	9.41637	13.5043	19.8038	9.3776	20.9862	16.6676	11.597	12.068	12.2366	18.7998	18.9917	5.34202	15.6655	4.8051	16.1637	8.30377	16.8634	7.65831	10.8197		33.0869	8.478	26.7516	6.32226	26.2573	6.66421	18.281	6.29439
6.29708	4.59476	6.79564	4.08291	4.76153	3.54659	5.74852	5.18772	9.97618	4.65245	4.9769	3.70147	5.61357	4.79475	6.30442	4.79475	6.22506	4.48393	4.30422	3.67315		8.33285	9.55011	13.4403	19.8038	9.3776	20.9862	16.6735	11.7714	12.0699	12.3859	18.7378	18.9801	5.33814	15.6907	4.78766	16.3575	8.27082	17.0437	7.65637	10.9612		33.4214	8.39995	26.9839	6.32226	26.2907	6.69023	18.2272	6.29439
6.27925	4.70245	6.79564	4.06858	4.70594	3.43121	5.72614	5.17933	9.92059	4.69056	4.96956	3.71301	5.58909	4.79614	6.36875	4.84404	6.26806	4.48393	4.34443	3.68119		7.75135	9.75945	13.3376	19.8	9.24774	20.9882	16.6114	11.9498	12.0564	12.5293	18.7184	18.9742	5.34589	15.7101	4.75664	16.5765	8.25144	17.2123	7.61179	11.1046		33.6277	8.32004	27.246	6.32412	26.3186	6.73111	18.0692	6.28696
6.30442	4.73985	6.79285	4.06578	4.69301	3.32038	5.72125	5.17059	9.90905	4.71608	4.94648	3.72804	5.54504	4.81782	6.42994	4.85838	6.26457	4.47379	4.39513	3.68329		7.52651	9.96298	13.2329	19.7767	8.72633	20.994	16.5436	12.1455	12.004	12.6708	18.666	18.9762	5.37303	15.7295	4.72757	16.7917	8.25144	17.3616	7.58272	11.252		33.6314	8.2327	27.376	6.32784	26.4375	6.83518	17.9261	6.26465
6.33484	4.76573	6.75229	4.06578	4.69231	3.32702	5.72265	5.15696	9.91115	4.71888	4.91607	3.73014	5.52756	4.82446	6.33834	4.82586	6.25233	4.46155	4.42414	3.68329		7.53814	10.1878	12.9674	19.7651	8.26113	20.9998	16.5397	12.413	11.9149	12.7968	18.0749	18.9956	5.39629	15.7586	4.74889	16.9681	8.25144	17.4914	7.57884	11.4555		33.5682	8.10261	27.3983	6.3297	26.4431	7.01173	17.7737	6.23864
6.35792	4.77377	6.63622	4.06578	4.72692	3.37492	5.72405	5.12269	9.89506	4.72307	4.90837	3.74133	5.57021	4.8388	6.10339	4.80349	6.26666	4.44128	4.4189	3.68329		7.53814	10.4631	12.3491	19.7786	8.04985	21.0017	16.4622	12.758	11.7869	12.9228	17.4817	19.0169	5.38466	15.7993	4.78572	17.1231	8.25919	17.6058	7.53814	11.692		33.2634	7.97438	27.4225	6.33527	26.5862	7.25332	17.6641	6.20519
6.39113	4.77657	6.4698	4.06333	4.75139	3.37492	5.71845	5.1185	9.87339	4.72762	4.91397	3.75916	5.60413	4.88285	5.82509	4.80349	6.30652	4.44058	4.38149	3.68749		7.49355	10.7247	11.785	19.7748	8.00333	21.0017	16.0067	13.1457	11.6745	13.0546	17.3887	19.0498	5.34008	15.84	4.82836	17.284	8.26113	17.7027	7.50131	11.8877		32.4569	7.89818	27.5842	6.35572	26.878	7.55996	17.6882	6.17545
6.43239	4.77796	6.37155	4.05249	4.72098	3.38471	5.69678	5.11116	9.86115	4.74475	4.886	3.75706	5.60133	4.8881	5.66426	4.81432	6.37365	4.45736	4.30912	3.68679		7.42959	10.9535	11.4574	19.7476	8.00527	21.0017	15.3341	13.5799	11.6067	13.1806	17.3809	19.1138	5.311	15.8826	4.8962	17.4585	8.25919	17.7841	7.49549	12.0835		31.3065	7.89075	27.7329	6.40218	27.1196	7.71235	17.8257	6.15873
6.47714	4.76713	6.36736	4.02522	4.65245	3.3987	5.65028	5.10102	9.85905	4.81293	4.81153	3.78888	5.58979	4.8867	5.64398	4.83006	6.46245	4.45946	4.26297	3.69063		7.36563	11.1609	11.2248	19.7205	7.98201	21.0017	14.9968	14.0121	11.5892	13.3182	17.2976	19.203	5.311	15.9233	4.97567	17.6232	8.20492	17.8558	7.50518	12.3142		30.4684	7.94093	27.7421	6.43563	27.2924	7.69376	17.8908	6.13828
6.51769	4.76503	6.39463	3.98816	4.56784	3.42527	5.62091	5.10766	9.84682	4.90523	4.72762	3.83153	5.58909	4.89439	5.65098	4.836	6.5558	4.49197	4.25563	3.67979		7.34818	11.3431	11.2287	19.6798	7.9762	20.9978	14.9483	14.4231	11.5892	13.4849	17.1794	19.3018	5.32263	15.9505	5.00669	17.7744	8.09056	17.912	7.52263	12.5138		30.0614	8.01341	27.7459	6.45421	27.3835	7.68447	17.8276	6.11041
6.53867	4.77726	6.4177	3.97033	4.49861	3.45638	5.62021	5.13808	9.82933	4.94648	4.70664	3.86265	5.59049	4.89649	5.63944	4.85908	6.61069	4.55141	4.26856	3.58714		7.36175	11.4904	11.1221	19.6313	7.97232	20.992	14.9522	14.8282	11.5795	13.6574	17.16	19.4104	5.3362	15.9621	5.01056	17.9237	8.04404	17.9779	7.54007	12.6902		29.9128	8.05615	27.8239	6.4728	27.4225	7.69562	18.4948	6.09926
6.5586	4.76643	6.4649	3.96719	4.45596	3.4882	5.59853	5.16045	9.82094	4.92481	4.70664	3.88992	5.59399	4.89649	5.63874	4.88879	6.59986	4.61399	4.30422	3.47876		7.34624	11.5931	11.0795	19.5829	7.96844	20.9804	14.865	15.2216	11.5679	13.8202	17.1503	19.5228	5.3362	15.9524	5.02607	18.0845	8.02853	18.069	7.54977	12.8705		29.9722	7.98925	27.8667	6.48766	27.4281	7.69934	20.394	6.09554
6.57049	4.77447	6.51699	3.96788	4.43568	3.51862	5.50938	5.15836	9.82094	4.88565	4.70664	3.88852	5.58385	4.87341	5.64608	4.90837	6.53692	4.66993	4.35702	3.48016		7.24351	11.6765	11.1066	19.5092	7.98783	20.963	14.7119	15.5957	11.5427	14.0238	17.096	19.6275	5.32651	15.9485	5.00475	18.2571	7.95488	18.1737	7.55364	13.0294		30.2473	7.78668	27.8128	6.49881	27.4318	7.69934	22.2394	6.09368
6.56804	4.77447	6.52049	3.97173	4.45072	3.54903	5.36708	5.14612	9.8185	4.88355	4.70874	3.88852	5.57965	4.85173	5.66181	4.90732	6.49357	4.69056	4.40946	3.4861		7.11558	11.7676	11.0911	19.4181	8.0828	20.9281	14.6169	15.9601	11.5291	14.2913	17.0708	19.7302	5.32457	16.0086	4.99893	18.4179	7.78624	18.2881	7.54589	13.1709		30.4145	7.45775	27.7459	6.50439	27.4355	7.69562	23.1277	6.08253
6.56454	4.76957	6.48518	3.97872	4.4696	3.52596	5.19646	5.13668	9.8129	4.87866	4.70874	3.93467	5.57895	4.84824	5.65972	4.90383	6.52608	4.68776	4.46225	3.48226		7.07875	11.8509	11.031	19.3464	8.16228	20.8912	14.5277	16.3226	11.5795	14.5839	17.0766	19.8193	5.30131	16.0881	5.00281	18.5594	7.58659	18.4218	7.53232	13.3492		30.4758	7.09536	27.6827	6.52855	27.4559	7.69748	23.3024	6.06209
6.56734	4.76887	6.4642	3.99061	4.47099	3.4931	5.04752	5.14087	9.80136	4.87411	4.71328	3.97663	5.57895	4.84964	5.65622	4.90383	6.6086	4.71818	4.51645	3.45009		7.09426	11.8994	11.0291	19.2805	8.17197	20.866	14.3785	16.6676	11.6532	14.8572	17.0941	19.8756	5.28968	16.1016	4.997	18.6951	7.34043	18.5594	7.51681	13.5353		30.4331	6.9281	27.6325	6.55828	27.6697	7.70305	23.2727	6.03979
6.59181	4.78601	6.47189	3.98991	4.4661	3.4889	4.95802	5.1206	9.78179	4.88005	4.70944	3.98117	5.58455	4.84754	5.68874	4.90523	6.65859	4.71818	4.58217	3.39345		7.07488	11.9381	11.0135	19.2049	8.15065	20.837	14.2002	17.0243	11.6978	15.0957	17.0941	19.8911	5.27999	16.1113	4.96404	18.8405	7.02642	18.6738	7.48968	13.6962		30.4684	6.93925	27.6028	6.55828	27.9261	7.70119	23.2448	6.00634
6.62363	4.81432	6.48588	3.95949	4.45946	3.4896	4.91607	5.08389	9.6713	4.88145	4.65455	3.97977	5.58595	4.82656	5.74712	4.90313	6.66943	4.68986	4.65455	3.36758		7.10977	11.9769	10.9709	19.1409	8.10606	20.7943	14.08	17.3906	11.6958	15.3069	16.9797	19.8969	5.27999	16.1617	4.92915	18.9975	6.80351	18.794	7.47611	13.8571		30.7416	6.95598	27.5637	6.54156	28.1287	7.72535	23.1742	5.95988
6.62468	4.80209	6.48798	3.92978	4.46016	3.484	4.88879	5.01291	9.46013	4.88005	4.59092	3.98117	5.58664	4.80419	5.79642	4.88879	6.67712	4.65595	4.70664	3.35744		7.19505	12.006	10.8721	19.0905	8.11188	20.7536	14.078	17.724	11.6881	15.5027	16.8964	19.9008	5.28193	16.185	4.93691	19.1623	6.73955	18.9452	7.47999	14.0296		31.0055	6.95226	27.5229	6.52855	28.2681	7.75695	23.1147	5.93014
6.56734	4.75559	6.48133	3.91404	4.46016	3.4924	4.886	4.91607	9.41887	4.85488	4.57204	3.97977	5.61986	4.79125	5.86774	4.88075	6.6967	4.66958	4.73181	3.37492		7.19505	12.0525	10.8042	19.0304	8.13708	20.709	14.1265	18.0012	11.6939	15.6946	16.8905	19.9066	5.28193	16.185	4.93691	19.3251	6.73567	19.1254	7.47805	14.1885		31.1858	7.03217	27.5247	6.52483	28.2662	7.77553	23.5087	5.932
6.45966	4.7867	6.4663	3.91684	4.47379	3.51058	4.87131	4.88355	9.49614	4.81572	4.58812	3.97977	5.67999	4.79265	5.94746	4.91397	6.72152	4.67692	4.74195	3.47387		7.10783	12.1048	10.7926	18.9742	8.14483	20.6548	14.1207	18.2609	11.7017	15.8865	16.7975	19.9298	5.28193	16.2179	4.94078	19.4743	6.73373	19.3367	7.4451	14.3552		31.3511	7.13067	27.4968	6.52483	28.3498	7.7365	24.2353	5.96359
6.45266	4.78531	6.43938	3.92104	4.48533	3.52596	4.85243	4.93495	9.57586	4.77167	4.6084	3.97872	5.70167	4.83251	5.99221	4.96257	6.71768	4.67622	4.74475	3.52876		7.05743	12.194	10.7868	18.9238	8.14677	20.6179	14.08	18.5168	11.6978	16.0668	16.0164	19.9531	5.28387	16.2742	4.95435	19.61	6.71047	19.5616	7.36175	14.5316		31.4924	7.17341	27.2924	6.50996	28.3851	7.69934	24.6665	6.04351
6.47504	4.75804	6.35407	3.91894	4.47694	3.57211	4.84964	5.01431	9.62585	4.74125	4.57518	3.97383	5.71041	4.87516	6.00899	4.98494	6.71488	4.68706	4.7465	3.52736		7.07682	12.3587	10.7848	18.8521	8.14677	20.6179	14.0276	18.7552	11.7036	16.2044	14.0819	19.9492	5.27805	16.3246	4.92915	19.7302	6.67364	19.7864	7.25514	14.6983		31.4348	7.21058	27.1326	6.46908	28.3851	7.70305	24.8207	6.12156
6.47574	4.73985	6.16772	3.91894	4.48708	3.59868	4.8416	5.03843	9.68844	4.7465	4.53043	3.97453	5.72999	4.88949	6.01878	4.99788	6.7432	4.6958	4.7465	3.54029		7.07294	12.5642	10.7906	18.7688	8.14483	20.6218	13.9579	18.9626	11.7094	16.3013	11.9381	19.9201	5.28387	16.3749	4.90008	19.8368	6.65038	20.0093	7.20862	14.8495		31.1151	7.26633	27.0508	6.49881	28.4019	7.75137	24.9118	6.2089
6.47714	4.73111	5.97787	3.91754	4.48708	3.60812	4.80488	4.9776	9.78598	4.74405	4.52029	3.97977	5.75656	4.89369	6.0436	5.01955	6.76907	4.72307	4.7465	3.55393		7.04386	12.7561	10.812	18.6854	8.14483	20.6063	13.8706	19.1409	11.7094	16.3827	11.4051	19.8988	5.30131	16.4001	4.90202	19.926	6.60968	20.2438	7.23963	14.9794		30.7769	7.29606	26.6921	6.57129	28.4558	7.82757	25.0103	6.35572
6.47574	4.77831	5.83453	3.91369	4.48253	3.6242	4.76153	4.93285	9.87583	4.75489	4.51575	4.00425	5.77824	4.89369	6.11737	5.04787	6.76698	4.74929	4.74545	3.56337		6.98378	12.9383	10.7926	18.6079	8.14289	20.5908	13.8144	19.2902	11.7113	16.4486	11.1686	19.8833	5.31876	16.4118	4.90783	19.9996	6.50695	20.4706	7.25126	15.115		30.5372	7.28863	25.7704	6.57872	28.5097	7.8573	25.0809	6.44678
6.4691	4.84964	5.68209	3.9074	4.50631	3.63924	4.7458	4.91676	9.8636	4.75943	4.52099	4.00634	5.766	4.8881	6.21981	5.04857	6.76103	4.73321	4.7458	3.5389		6.87135	13.1147	10.6976	18.5556	8.14483	20.5869	13.8435	19.4104	11.7075	16.5009	9.9339	19.8542	5.33039	16.437	4.90977	20.0578	6.42554	20.6664	7.24351	15.243		30.3755	7.27748	25.053	6.58058	28.61	7.87588	25.1274	6.4728
6.44462	4.88425	5.55273	3.9039	4.52728	3.64868	4.73985	4.87341	9.80556	4.75489	4.52029	4.00844	5.73838	4.87201	6.28205	5.05836	6.76173	4.72692	4.75559	3.55043		6.78025	13.2911	10.6375	18.5362	8.13708	20.585	13.8958	19.515	11.659	16.5513	9.49584	19.829	5.33426	16.4854	4.93303	20.112	6.42942	20.8467	7.23382	15.3205		30.2807	7.28491	24.7557	6.59173	28.7643	7.94464	25.1627	6.48209
6.36945	4.89509	5.537	3.9039	4.54127	3.65882	4.68217	4.75873	9.78668	4.74545	4.52099	4.01508	5.71531	4.85558	6.29289	5.06955	6.76243	4.72972	4.76887	3.64588		6.73761	13.4655	10.6336	18.5129	8.12157	20.5869	13.8861	19.6139	11.5989	16.5959	9.48227	19.8097	5.32845	16.5203	4.96986	20.1527	6.44105	21.0541	7.20474	15.3806		30.2361	7.29049	24.607	6.58987	28.8479	8.06172	25.146	6.48209
6.27855	4.89754	5.57825	3.90285	4.56504	3.67035	4.59966	4.63427	9.80346	4.73706	4.52169	4.01299	5.68804	4.81992	6.28694	5.10102	6.75299	4.72167	4.80488	3.74692		6.69109	13.6109	10.6336	18.4742	8.12157	20.5986	13.8532	19.7089	11.5795	16.6347	9.47258	19.7651	5.29162	16.5436	4.96404	20.1818	6.41779	21.246	7.17567	15.4833		30.225	7.29792	24.6293	6.58987	28.8925	8.1565	25.1014	6.48209
6.1845	4.89299	5.56357	3.89656	4.58392	3.68469	4.5549	4.65315	9.8129	4.77901	4.51365	4.01054	5.65902	4.77307	6.29219	5.19017	6.75159	4.71014	4.836	3.76056		6.63682	13.7272	10.6356	18.4296	8.11188	20.616	13.859	19.8097	11.5795	16.6831	9.47452	19.7069	5.25867	16.5746	4.96792	20.2148	6.41779	21.3952	7.16792	15.588		30.2881	7.28491	24.7836	6.59545	28.9798	8.19925	25.1608	6.51182
6.08381	4.89089	5.55273	3.87558	4.59476	3.68399	4.54686	4.81852	9.82234	4.86642	4.49617	4.01229	5.66426	4.75873	6.29498	5.2545	6.75474	4.6986	4.84334	3.71161		6.60386	13.8319	10.6491	18.3772	8.10413	20.6141	13.892	19.9182	11.5795	16.7568	9.46289	19.6604	5.24704	16.6075	4.99506	20.2535	6.43523	21.5251	7.17373	15.6675		30.4814	7.24589	24.8988	6.59917	29.056	8.21411	25.3039	6.51554
6.02822	4.89823	5.58315	3.85391	4.59616	3.66826	4.54476	4.95592	9.84542	4.95732	4.48708	4.02662	5.65762	4.77097	6.30722	5.27758	6.7432	4.67203	4.84334	3.64518		6.61162	13.9249	10.6918	18.3171	8.09831	20.5966	13.954	20.0209	11.5582	16.8479	9.46095	19.6236	5.24122	16.6366	5.01638	20.2787	6.38677	21.6433	7.17373	15.7624		30.6357	7.17155	24.5792	6.60102	29.0597	8.23455	25.4489	6.4728
5.99291	4.89439	5.58909	3.8595	4.58287	3.66826	4.51365	4.99788	9.865	5.03669	4.48638	4.06858	5.64328	4.77027	6.35337	5.29051	6.70684	4.67133	4.84229	3.5784		6.60774	14.0141	10.7499	18.2493	8.08087	20.5714	14.0296	20.143	11.4787	16.9681	9.44157	19.5926	5.24898	16.6754	5.01056	20.3039	6.33444	21.7344	7.17179	15.869		30.6171	7.13253	23.8488	6.59359	29.0523	8.25128	25.5697	6.46908
5.9555	4.93704	5.58909	3.88782	4.56294	3.67105	4.50211	4.99578	9.865	5.07305	4.48638	4.15074	5.63105	4.71818	6.36141	5.29471	6.69181	4.64161	4.84229	3.50498		6.6058	14.1187	10.8391	18.166	8.07699	20.554	14.0276	20.2904	11.3683	17.1425	9.37567	19.5732	5.2703	16.7297	5.02607	20.333	6.3325	21.8139	7.16985	15.9757		30.6171	7.14553	23.2188	6.58058	29.0783	8.25314	25.6068	6.52669
5.92928	5.04682	5.58909	3.9074	4.52658	3.6777	4.50211	5.00732	9.83318	5.05626	4.48778	4.20668	5.6272	4.66469	6.30163	5.29401	6.72118	4.61049	4.84229	3.4375		6.60968	14.2215	10.9244	18.0594	8.08668	20.5501	13.9346	20.4396	11.2907	17.3402	9.31558	19.5499	5.28193	16.7684	5.05514	20.3466	6.34219	21.8856	7.16985	16.1036		30.6115	7.16969	22.4587	6.57501	29.0969	8.255	25.6013	6.61032
5.91844	5.13458	5.58385	3.91894	4.48987	3.6777	4.50211	5.04613	9.79053	4.98774	4.47624	4.20808	5.63454	4.66049	6.29568	5.29331	6.73306	4.59441	4.84894	3.41583		6.61356	14.3184	10.9515	17.9004	8.08087	20.5423	13.8202	20.5753	11.3004	17.5496	9.30395	19.5131	5.28968	16.7878	5.0629	20.3369	6.34607	21.9341	7.16985	16.2276		30.658	7.12881	21.5444	6.57687	29.0895	8.255	25.6552	6.65492
5.9055	5.16779	5.58664	3.94726	4.47973	3.6777	4.50211	5.07375	9.74193	4.88425	4.4647	4.21507	5.63594	4.71084	6.33974	5.29261	6.73236	4.57064	4.85418	3.41583		6.61356	14.392	10.9321	17.6678	8.08087	20.5288	13.6884	20.7245	11.1938	17.7957	9.30201	19.4956	5.29356	16.8091	5.0629	20.3136	6.34607	21.9689	7.16985	16.3478		30.8289	6.9727	21.221	6.59917	29.0932	8.25128	25.7815	6.69394
5.89606	5.18633	5.59469	3.98467	4.47973	3.6784	4.50421	5.08878	9.68564	4.80139	4.46295	4.21437	5.6293	4.76293	6.36211	5.28841	6.72152	4.56714	4.85488	3.41373		6.61356	14.4444	10.8876	17.4061	8.07699	20.5171	13.5624	20.8719	10.715	18.069	9.28069	19.5034	5.2955	16.8305	5.06871	20.2749	6.34413	21.9941	7.17955	16.5029		30.9349	6.84447	21.2861	6.61032	29.0672	8.25128	25.9544	6.76642
5.88522	5.2052	5.59329	4.00914	4.48183	3.6784	4.49722	5.09892	9.64578	4.79475	4.47239	4.21367	5.62091	4.78391	6.36071	5.28037	6.70474	4.59686	4.85628	3.41163		6.61356	14.4987	10.8546	17.1348	8.04985	20.5016	13.4229	21.0211	10.0192	18.3792	9.27681	19.517	5.29744	16.846	5.06484	20.2303	6.34801	22.0097	7.19311	16.6735		30.9683	6.79987	21.3734	6.55828	29.0356	8.26057	26.1495	6.81474
5.87648	5.21185	5.56602	4.02452	4.48917	3.6784	4.49057	5.09892	9.63075	4.80978	4.48533	4.20143	5.61357	4.77831	6.35197	5.27373	6.70125	4.66608	4.87271	3.40639		6.61549	14.5587	10.8178	16.8227	8.00915	20.4764	13.1147	21.2052	9.57725	18.7261	9.28456	19.5267	5.30131	16.8653	5.05321	20.1838	6.34607	22.0174	7.21056	16.8382		30.9758	6.78686	21.4422	6.41147	29.0114	8.28659	26.2814	6.79244
5.89257	5.16115	5.54434	4.05494	4.52309	3.68119	4.49057	5.10416	9.63075	4.81432	4.49477	4.1878	5.59993	4.73985	6.35057	5.26744	6.69985	4.70874	4.89089	3.40639		6.62519	14.615	10.7809	16.5513	8.01303	20.4512	12.8472	21.4243	9.46289	19.075	9.28456	19.546	5.29937	16.8847	5.07453	20.143	6.34219	22.0252	7.23382	17.0262		30.9107	6.78501	21.4979	6.29625	28.9092	8.31261	26.2759	6.7181
5.9111	5.13423	5.52966	4.08955	4.59231	3.67455	4.49477	5.10032	9.63075	4.81432	4.49407	4.1857	5.58385	4.72237	6.34358	5.24646	6.6974	4.74405	4.90523	3.46932		6.63875	14.6789	10.8061	16.3769	8.02659	20.4338	12.8201	21.6336	9.45708	19.4239	9.28456	19.5829	5.30325	16.8925	5.1036	20.112	6.34025	22.029	7.24739	17.2433		30.8215	6.78501	21.4886	6.25908	28.8832	8.29588	26.2629	6.65863
5.9097	5.22968	5.52616	4.11193	4.6958	3.65812	4.48778	5.10032	9.65592	4.81432	4.50351	4.18116	5.58245	4.77657	6.35267	5.2531	6.72642	4.79824	4.91327	3.60463		6.66008	14.7409	10.8158	16.2334	8.03822	20.4047	12.8104	21.8352	9.45708	19.7593	9.22641	19.6275	5.2955	16.9002	5.10748	20.0849	6.34025	22.0271	7.25902	17.4488		30.9535	6.79244	21.5332	6.31483	28.8646	8.29402	26.2461	6.64377
5.89047	5.29925	5.53315	4.09899	4.81293	3.66441	4.45736	5.12269	9.71326	4.81432	4.56364	4.15738	5.61776	4.85243	6.4663	5.32303	6.76907	4.81502	4.91676	3.76266		6.67946	14.7836	10.8042	16.0784	8.04016	20.3776	12.6359	22.0348	9.38923	20.0229	8.75346	19.672	5.2703	16.9216	5.10554	20.0519	6.34025	22.0232	7.25708	17.6484		31.1263	6.81474	21.6689	6.41518	28.794	8.31261	26.1997	6.63819
5.87439	5.32792	5.5363	4.05389	4.87866	3.67385	4.43778	5.13458	9.75277	4.81363	4.70734	4.10459	5.70167	4.86992	6.62817	5.40239	6.78271	4.7888	4.91921	3.92034		6.65814	14.8398	10.7926	15.9311	7.95294	20.3582	12.4014	22.2171	9.31364	20.2361	7.98395	19.7011	5.24316	16.9487	5.12686	20.0229	6.34025	22.0213	7.26483	17.8345		31.1244	6.83704	21.641	6.42633	28.7141	8.34606	26.1606	6.64563
5.85481	5.31499	5.52092	4.00145	4.88215	3.68049	4.4161	5.13458	9.73843	4.81572	4.85104	4.02208	5.79048	4.85418	6.75404	5.47966	6.77851	4.79824	4.9276	4.02068		6.61937	14.9076	10.7461	15.7663	7.76298	20.3156	12.3219	22.3779	9.25355	20.4299	7.79787	19.7205	5.22959	16.9739	5.15206	20.0015	6.34025	22.0213	7.27065	17.9993		31.1374	6.84819	21.4626	6.41333	28.6435	8.33862	26.1495	6.71996
5.83243	5.28037	5.52231	3.9983	4.89159	3.66022	4.37345	5.13458	9.68983	4.8353	4.99333	3.96229	5.83383	4.836	6.89983	5.537	6.77397	4.82866	4.92271	4.08361		6.59805	14.989	10.7015	15.5919	7.60404	20.2497	12.2657	22.5272	9.1547	20.5792	7.76104	19.7457	5.21215	16.9933	5.16951	19.9802	6.32668	22.0213	7.25708	18.1466		31.1542	6.84633	21.3586	6.38917	28.571	8.24199	26.1476	6.81474
5.82159	5.26814	5.51952	4.01369	4.90523	3.61476	4.3301	5.13353	9.66186	4.8353	5.10346	3.92313	5.83523	4.82516	7.04528	5.57021	6.77537	4.85978	4.91327	4.09445		6.61162	15.0879	10.6957	15.4678	7.53038	20.1857	12.192	22.6648	9.11981	20.6955	7.58466	19.7922	5.21603	17.0107	5.17532	19.957	6.30536	22.0213	7.22607	18.29		31.1542	6.85562	21.3734	6.35386	28.6063	8.14163	26.1421	6.87793
5.83103	5.23982	5.50868	4.02592	4.88495	3.60008	4.29408	5.10032	9.65592	4.82167	5.12794	3.8567	5.83628	4.83181	7.09143	5.59678	6.77397	4.86572	4.91607	4.09095		6.60968	15.1732	10.6918	15.3631	7.50906	20.114	12.1552	22.7792	9.11593	20.8156	7.53426	19.8349	5.23153	17.0204	5.15012	19.9337	6.2821	22.0232	7.16792	18.4257		31.1597	6.86678	21.3864	6.35386	28.4836	8.11004	26.1421	6.89837
5.83593	5.18353	5.50134	4.01508	4.89019	3.60183	4.24199	5.07724	9.65592	4.83076	5.10766	3.78014	5.83907	4.84404	7.08688	5.60692	6.77781	4.85313	4.94299	4.09235		6.58836	15.2313	10.6957	15.2216	7.51294	20.019	12.161	22.8703	9.11012	20.9126	7.5362	19.8504	5.24898	17.0204	5.16757	19.9182	6.24528	22.029	7.10395	18.5517		31.1969	6.86492	21.4366	6.40589	28.361	8.11004	26.1532	6.90208
5.83698	5.16675	5.49644	3.98886	4.92341	3.60183	4.1885	5.10976	9.65522	4.86992	5.09752	3.79447	5.84537	4.84894	7.06835	5.60622	6.77642	4.84404	5.0262	4.09515		6.57285	15.272	10.7015	15.0821	7.42377	19.9395	12.1339	22.9517	9.11787	20.9765	7.53426	19.8581	5.30131	17.0185	5.18501	19.9182	6.19488	22.0407	7.01673	18.6583		31.4571	6.86492	21.3864	6.43191	28.3944	8.11933	26.1718	6.89837
5.83698	5.16849	5.51217	3.96089	4.92481	3.60113	4.17766	5.15381	9.6241	4.88949	5.10172	3.86614	5.85271	4.85488	7.05437	5.58839	6.76488	4.83251	5.08948	4.09515		6.56704	15.305	10.6957	14.9716	7.16404	19.8872	12.1068	23.0195	9.12562	21.0289	7.52457	19.8736	5.35559	17.0146	5.16369	19.9163	6.13867	22.062	6.83065	18.761		32.0034	6.85934	21.3009	6.42448	28.4223	8.29588	26.1978	6.89651
5.83593	5.17059	5.55063	3.94341	4.91851	3.60113	4.17906	5.15766	9.5311	4.88565	5.12374	3.87104	5.85551	4.88425	7.07849	5.54189	6.7481	4.79544	5.10346	4.09655		6.56704	15.3205	10.6957	14.8592	6.91593	19.8484	12.0971	23.0796	9.1295	21.0657	7.49162	19.8872	5.36528	16.9991	5.15012	19.8969	6.09021	22.093	6.60193	18.8696		32.2692	6.85377	21.3102	6.38917	28.3963	8.61738	26.2201	6.93554
5.81949	5.16605	5.57161	3.93922	4.91676	3.58854	4.17976	5.14892	9.3958	4.88565	5.13948	3.87209	5.85481	4.91746	7.16799	5.4863	6.73656	4.82516	5.12514	4.0976		6.55347	15.3244	10.6666	14.7196	6.78801	19.8252	12.0719	23.1533	9.1295	21.087	7.35787	19.8969	5.36915	16.972	5.15206	19.8775	6.0592	22.1163	6.52827	18.9723		32.2822	6.87421	21.3065	6.35943	28.2848	8.85154	26.2368	6.99872
5.75446	5.16605	5.56811	3.93922	4.91047	3.577	4.17976	5.12724	9.27588	4.89509	5.14157	3.87558	5.8569	4.91467	7.2568	5.43141	6.71418	4.86712	5.1143	4.11927		6.50501	15.3263	10.6278	14.5723	6.7066	19.8097	11.9653	23.2347	9.12562	21.1006	7.09232	19.9104	5.3866	16.9254	5.14431	19.8542	6.02818	22.1337	6.54959	19.0712		32.2822	6.94483	21.3195	6.45607	28.2067	8.96305	26.2498	7.04332
5.65272	5.16395	5.54923	3.93852	4.89893	3.57421	4.17102	5.07934	9.26854	4.90593	5.14507	3.87558	5.85551	4.93425	7.32323	5.37232	6.63971	4.89823	5.10416	4.13431		6.48563	15.3321	10.5949	14.4327	6.5903	19.7767	11.8625	23.2928	9.10236	21.1064	7.01479	19.9279	5.40598	16.8867	5.14431	19.8193	6.01461	22.1492	6.59611	19.1584		32.2766	6.98943	21.4329	6.70138	28.1956	9.03738	26.2573	7.05261
5.60203	5.15626	5.60203	3.93922	4.89299	3.58365	4.16472	5.05207	9.26959	4.90977	5.14892	3.87209	5.84677	4.93984	7.41658	5.33387	6.54496	4.88425	5.10836	4.135		6.474	15.3341	10.215	14.3029	6.49144	19.7418	11.8509	23.3335	9.02289	21.1064	6.9799	19.9337	5.43118	16.8576	5.15788	19.8019	6.03012	22.1589	6.63682	19.2398		32.2729	6.99315	21.4478	6.96527	28.1956	9.06712	26.2647	7.06748
5.59748	5.15241	5.73768	3.93922	4.89019	3.6235	4.16158	5.04543	9.24791	4.91117	5.14017	3.89866	5.84047	4.9276	7.52916	5.31149	6.49672	4.86432	5.10976	4.13291		6.42748	15.3321	9.22835	14.1614	6.45461	19.7263	11.878	23.3626	8.95117	21.0967	6.76281	19.9201	5.46219	16.8227	5.18114	19.7922	5.97003	22.1686	6.66008	19.3231		32.2785	6.99315	21.3623	7.21801	28.19	9.05968	26.2703	7.12695
5.59608	5.14612	5.83033	3.94656	4.93774	3.70217	4.15144	5.03529	9.24476	4.91187	5.12584	3.95075	5.84327	4.90523	7.61971	5.29471	6.47574	4.8874	5.10836	4.1357		6.38483	15.3283	8.29408	13.9811	6.44686	19.7186	11.8412	23.38	8.9473	21.0851	6.40616	19.8949	5.47964	16.7859	5.21796	19.7786	5.90025	22.1783	6.63682	19.4045		32.2785	6.95969	21.3381	7.50606	28.1454	9.04482	26.2684	7.22916
5.58664	5.13004	5.9069	3.97523	5.05871	3.7658	4.1371	5.02305	9.24336	4.91816	5.10207	4.03676	5.85795	4.89439	7.67949	5.29995	6.48203	4.96816	5.11116	4.1371		6.37127	15.3379	8.25144	13.7369	6.4488	19.7224	11.7559	23.3975	8.93373	21.0734	6.08827	19.8756	5.48933	16.7626	5.23735	19.7709	5.88281	22.186	6.61937	19.4821		32.2692	6.85191	21.3288	7.81827	28.1231	9.05225	26.2554	7.29421
5.58245	5.10766	5.99361	4.03676	5.15241	3.80041	4.13291	5.02165	9.24476	4.94858	5.08039	4.17311	5.87788	4.93634	7.71061	5.27688	6.48658	5.01361	5.1192	4.1357		6.35188	15.3496	8.23012	13.4578	6.44686	19.7438	11.6784	23.4111	8.91241	21.0618	5.98748	19.8736	5.50871	16.7374	5.2451	19.7728	5.88475	22.1919	6.62131	19.5674		32.2692	6.79987	21.3139	8.045	28.1324	9.08198	26.248	7.2496
5.58245	5.09263	6.0429	4.14095	5.22199	3.8172	4.13361	5.02585	9.24476	4.9797	5.08039	4.30178	5.89047	5.00417	7.71341	5.18143	6.45756	5.04927	5.1178	4.135		6.30536	15.3496	8.20104	13.1825	6.39259	19.7748	11.5989	23.4111	8.90078	21.0541	5.9836	19.8717	5.52228	16.6909	5.27611	19.7767	5.88862	22.1977	6.61356	19.6488		32.3863	6.76456	21.3139	8.13234	28.151	9.07827	26.2536	7.21058
5.57441	5.07514	6.07682	4.26926	5.28037	3.81999	4.14305	5.09612	9.2556	5.02305	5.09018	4.36611	5.90201	5.03983	7.68544	5.14157	6.40616	5.08039	5.12129	4.14375		6.28404	15.3457	8.18747	12.948	6.31893	19.8232	11.4846	23.4091	8.89884	21.0482	5.9836	19.8426	5.51647	16.6386	5.30325	19.7825	5.89444	22.1996	6.53215	19.7205		32.4513	6.65678	21.3307	8.18252	28.1733	9.09499	26.2443	7.20314
5.56672	5.07584	6.11877	4.39443	5.32897	3.82139	4.15388	5.14367	9.31119	5.06431	5.09472	4.38009	5.91284	5.06955	7.61097	5.14892	6.38379	5.08528	5.1206	4.1857		6.29955	15.3535	7.91417	12.7406	6.28986	19.8988	11.2655	23.4227	8.90078	21.0444	5.96034	19.7961	5.49708	16.5804	5.30713	19.7864	5.89444	22.1977	6.39259	19.8097		32.4365	6.52669	21.3678	8.23084	28.2123	9.16375	26.2313	7.20129
5.56811	5.07654	6.15199	4.50351	5.38211	3.83782	4.16158	5.14087	9.4465	5.07654	5.07305	4.37415	5.91914	5.07584	7.50049	5.13668	6.37085	5.08878	5.1157	4.23185		6.31699	15.369	7.52457	12.5313	6.29373	19.9705	10.9922	23.4363	8.91241	21.0444	5.90025	19.7496	5.49127	16.5203	5.33426	19.798	5.89832	22.1938	6.27629	19.9085		32.2042	6.49138	21.5072	8.2011	28.2421	9.24366	26.2201	7.19757
5.57511	5.07514	6.16842	4.52938	5.42127	3.90076	4.17626	5.14752	9.59683	5.09333	5.04927	4.39443	5.92298	5.06955	7.3068	5.14297	6.324	5.09962	5.1129	4.24339		6.31893	15.4097	7.3947	12.3568	6.29955	20.0306	10.7693	23.4537	8.92016	21.0405	5.78008	19.6972	5.50871	16.4757	5.44087	19.8116	5.89832	22.1899	6.18325	19.9899		31.7934	6.50625	21.7414	8.15464	28.2476	9.34959	26.2145	7.17713
5.57755	5.07724	6.17506	4.53463	5.42792	4.01578	4.19864	5.19157	9.71396	5.12269	5.03459	4.47904	5.91984	5.07025	7.08758	5.15031	6.29568	5.09962	5.12199	4.22521		6.32087	15.4717	7.12915	12.258	6.29955	20.1159	10.6181	23.4808	8.92597	21.0386	5.73162	19.6294	5.52616	16.4428	5.53391	19.8193	5.93514	22.1822	6.03787	20.0675		31.4961	6.51925	21.7767	8.14721	28.229	9.44251	26.2108	7.1604
5.57755	5.10172	6.17506	4.63357	5.42127	4.07067	4.20423	5.33387	9.8101	5.1192	5.02165	4.6472	5.91704	5.08004	7.01626	5.14892	6.30652	5.10346	5.12514	4.21437		6.3325	15.5357	6.6814	12.1552	6.29567	20.207	10.5987	23.5002	8.9473	21.0424	5.77232	19.5538	5.57268	16.406	5.62889	19.8329	6.02431	22.1783	5.85955	20.1566		31.2043	6.51554	21.8715	8.14349	28.2272	9.55402	26.209	7.1381
5.58175	5.15241	6.17296	4.72692	5.42197	4.07592	4.20423	5.50064	9.86849	5.12654	5.01291	4.85173	5.91634	5.08458	7.02045	5.15836	6.27855	5.10976	5.13143	4.22311		6.33638	15.6054	6.48757	12.0544	6.29955	20.2729	10.4689	23.5099	8.988	21.0463	5.76651	19.4763	5.65409	16.3711	5.76457	19.8581	6.15417	22.1763	5.73937	20.2341		30.9888	6.49881	22.2431	8.1342	28.2718	9.62835	26.209	7.07492
5.58385	5.18423	6.1838	4.85173	5.45728	4.07802	4.20668	5.61706	9.89436	5.16185	5.01081	4.9755	5.90131	5.08458	7.02045	5.18423	6.24953	5.1136	5.14822	4.23989		6.30924	15.7023	6.44492	11.9982	6.30536	20.333	9.82536	23.5215	9.01126	21.0502	5.85955	19.3793	5.7258	16.3381	5.89056	19.8775	6.26466	22.1744	5.69285	20.302		30.9219	6.47651	22.7133	8.14163	28.3127	9.63207	26.209	7.00244
5.58525	5.18702	6.1901	5.06431	5.51952	4.07802	4.21507	5.66181	9.91045	5.21255	5.03459	5.03109	5.88452	5.08808	7.05681	5.18772	6.24429	5.11046	5.16395	4.22451		6.28792	15.8225	6.40228	11.9478	6.32475	20.3912	9.00157	23.5429	9.00738	21.0521	5.87312	19.2766	5.78783	16.2897	6.01268	19.8969	6.3325	22.1705	5.68898	20.3815		30.8512	6.44864	23.1686	8.17694	28.3275	9.62835	26.2071	6.96341
5.59608	5.17723	6.19814	5.2608	5.59399	4.07802	4.21367	5.65482	9.92688	5.24296	5.10766	5.05696	5.87928	5.08878	7.19037	5.17409	6.26107	5.10172	5.17339	4.19724		6.29373	15.9485	6.37127	11.8974	6.33638	20.3873	8.42589	23.5681	8.97831	21.0502	5.89056	19.1971	5.85955	16.2373	6.17356	19.926	6.35188	22.1686	5.68898	20.459		30.8661	6.41704	23.5161	8.21411	28.3313	9.63764	26.2034	6.95412
5.61357	5.16675	6.26526	5.37932	5.66986	4.07487	4.20073	5.63524	9.94506	5.24366	5.16465	5.0678	5.87928	5.08668	7.36308	5.17933	6.28065	5.09402	5.17409	4.19269		6.31312	16.0512	6.29567	11.8897	6.34413	20.3311	8.14095	23.5894	8.94923	21.0482	5.89444	19.1467	5.9429	16.1947	6.29567	19.9376	6.33638	22.1628	5.6851	20.5171		30.8847	6.40775	23.6778	8.21411	28.3313	9.67481	26.1997	6.96899
5.61426	5.16605	6.38973	5.42722	5.73209	4.07487	4.19514	5.61357	9.951	5.2566	5.20171	5.02899	5.88243	5.08389	7.54069	5.16185	6.26317	5.07375	5.17269	4.19514		6.33638	16.1327	6.14061	11.8877	6.35964	20.271	8.02466	23.6088	8.9376	21.0444	5.8014	19.1041	6.00492	16.154	6.37514	19.9298	6.3325	22.1473	5.68704	20.5734		30.8884	6.38545	23.7317	8.20482	28.3331	9.64322	26.1941	6.97642
5.60622	5.17479	6.48658	5.43211	5.77195	4.12207	4.19654	5.59399	9.96114	5.26604	5.24122	4.98249	5.88173	5.08179	7.65782	5.13353	6.28205	5.05137	5.17549	4.19514		6.34801	16.2179	6.04757	11.849	6.3984	20.2051	7.94131	23.6417	8.92404	21.0405	5.65021	19.0615	6.07664	16.1249	6.46818	19.9163	6.36545	22.1279	5.72387	20.6296		30.9683	6.33713	23.7763	8.20482	28.3424	9.53543	26.1829	6.90952
5.60343	5.17269	6.50441	5.41987	5.80201	4.14654	4.24269	5.63944	10.0888	5.26534	5.26149	5.01676	5.88313	5.08004	7.6753	5.13353	6.30722	5.04613	5.17619	4.19514		6.35382	16.3168	6.01849	11.818	6.47981	20.1198	7.85021	23.6902	8.91434	21.0386	5.50677	19.0149	6.14836	16.1133	6.56122	19.893	6.45461	22.1143	5.74519	20.6916		30.959	6.34457	23.7949	8.2104	28.3777	9.46295	26.1718	6.80916
5.61077	5.18563	6.52993	5.38386	5.81075	4.16472	4.3245	5.71845	10.3087	5.2545	5.27548	5.05941	5.88522	5.09612	7.6753	5.12864	6.30722	5.04403	5.17793	4.19654		6.36351	16.404	5.99911	11.816	6.59417	20.05	7.82501	23.7251	8.91822	21.0386	5.43506	18.9742	6.191	16.1036	6.63488	19.862	6.57285	22.093	5.74519	20.7769		30.868	6.34457	23.8339	8.22155	28.413	9.46481	26.1644	6.76456
5.62161	5.24926	6.64321	5.36044	5.81075	4.21157	4.36751	5.68734	10.5024	5.26604	5.30869	5.04543	5.87928	5.10102	7.68544	5.12129	6.29988	5.03704	5.18073	4.20598		6.38096	16.4602	5.96616	11.8315	6.68527	19.9899	7.86184	23.7483	8.87364	21.0405	5.40986	18.9471	6.22589	16.1016	6.74536	19.831	6.6969	22.062	5.72774	20.868		30.9051	6.35014	24.2428	8.21969	28.413	9.47968	26.1551	6.75155
5.6251	5.36778	6.78271	5.36498	5.81145	4.28954	4.39093	5.64258	10.6995	5.36358	5.33387	5.04543	5.88173	5.1192	7.69418	5.10556	6.30163	5.03039	5.18073	4.21682		6.37902	16.4951	5.95065	11.8839	6.76668	19.926	7.85021	23.7658	8.84457	21.0405	5.40404	18.9297	6.25884	16.1133	6.84809	19.7883	6.83259	22.0368	5.73356	20.9649		30.8996	6.40403	25.0623	8.24942	28.426	9.47968	26.1514	6.74226
5.6251	5.47337	6.86312	5.36708	5.82299	4.36261	4.40247	5.63105	10.923	5.42197	5.31953	5.04787	5.89536	5.13948	7.68264	5.11046	6.37959	5.03039	5.17793	4.20004		6.36739	16.5145	5.95259	11.9885	6.82871	19.8697	7.82113	23.7793	8.8562	21.0424	5.40986	18.9083	6.28792	16.1385	6.93144	19.7515	6.95664	22.0174	5.74519	21.0754		31.0036	6.45235	26.2257	8.26429	28.426	9.49083	26.1476	6.73297
5.64154	5.52092	6.87396	5.38596	5.84851	4.40317	4.40107	5.63245	11.0855	5.41498	5.32897	5.05347	5.9097	5.12269	7.66866	5.15696	6.48588	5.03669	5.17199	4.16402		6.36351	16.5184	5.95259	12.0913	6.83259	19.8252	7.85214	23.791	8.79998	21.0444	5.40598	18.8812	6.33056	16.1792	7.00316	19.7767	7.05743	21.9941	5.751	21.18		31.0705	6.47651	27.2385	8.26429	28.4297	9.49641	26.1439	6.7404
5.70901	5.52966	6.85788	5.3996	5.86145	4.4161	4.40666	5.60937	11.1548	5.41708	5.35624	5.08039	5.9076	5.1185	7.6732	5.19891	6.58098	5.03669	5.17199	4.10843		6.37902	16.5184	5.95453	12.1591	6.81708	19.7845	7.88703	23.8065	8.47822	21.0424	5.40792	18.8502	6.36933	16.2451	7.02254	19.8329	7.14272	21.9709	5.751	21.2731		31.1542	6.4951	27.6548	8.26615	28.426	9.49455	26.1458	6.73855
5.80131	5.52231	6.86242	5.41113	5.86949	4.4161	4.4203	5.59259	11.1677	5.42197	5.36288	5.12129	5.88872	5.11255	7.6732	5.19367	6.66628	5.03459	5.17129	4.05494		6.44105	16.5223	5.95259	12.2231	6.80157	19.7612	7.87153	23.8162	7.94906	21.0424	5.40792	18.8172	6.40422	16.3071	7.0051	19.8639	7.21831	21.9476	5.75488	21.3681		31.4088	6.50253	27.8035	8.27172	28.4316	9.49641	26.1588	6.73297
5.87648	5.50658	6.85578	5.41253	5.88522	4.4189	4.44652	5.63175	11.1383	5.43141	5.37128	5.12934	5.86145	5.10696	7.71061	5.18877	6.70195	5.03843	5.17129	4.04096		6.50307	16.5455	5.95065	12.3297	6.79576	19.7593	7.80175	23.822	7.64862	21.0424	5.40017	18.7843	6.45268	16.3788	6.9799	19.9027	7.28422	21.9282	5.75876	21.4534		31.379	6.5081	27.9373	8.27358	28.4409	9.53172	26.1792	6.73297
5.91214	5.50868	6.82991	5.41568	5.90096	4.46365	4.48043	5.65902	11.1006	5.43421	5.38806	5.1192	5.83313	5.08249	7.74103	5.18807	6.70474	5.02025	5.17269	4.04096		6.53215	16.5727	5.95259	12.4828	6.79576	19.769	7.73585	23.8259	7.64668	21.0424	5.39047	18.7358	6.4992	16.4835	6.98378	19.9608	7.33074	21.9089	5.75682	21.5154		31.2768	6.5081	27.9856	8.27544	28.4799	9.56703	26.2052	6.73669
5.9076	5.537	6.79564	5.40834	5.9041	4.56644	4.49407	5.68419	11.0674	5.43491	5.3996	5.1199	5.83103	5.04123	7.71725	5.17549	6.68971	5.01746	5.17409	4.04096		6.5399	16.6017	5.9584	12.6708	6.78801	19.7573	7.69126	23.8259	7.69902	21.0424	5.35559	18.6757	6.51276	16.6017	6.98184	20.019	7.354	21.8914	5.76069	21.5774		31.5611	6.51182	27.9893	8.26801	28.6416	9.55959	26.222	6.73669
5.88592	5.55133	6.78865	5.40414	5.9041	4.71328	4.49127	5.71845	11.0443	5.43421	5.3996	5.12444	5.85551	5.00452	7.70712	5.18633	6.66139	5.05626	5.17059	4.03956		6.51858	16.6231	5.95259	12.8821	6.7725	19.7166	7.68351	23.8259	7.73585	21.0424	5.28774	18.6176	6.52246	16.7103	6.96827	20.0868	7.37726	21.8759	5.76069	21.6375		32.0202	6.47094	28.1547	8.25686	28.8962	9.54101	26.2238	6.72925
5.8562	5.55483	6.80648	5.40169	5.9048	4.8388	4.54686	5.72195	11.0408	5.43736	5.41498	5.12654	5.87858	5.00522	7.70851	5.21325	6.65335	5.10102	5.16919	4.03886		6.51083	16.6386	5.96034	13.0798	6.7725	19.6662	7.68545	23.8259	7.82307	21.0405	5.23541	18.5517	6.5399	16.844	6.96052	20.1682	7.39276	21.8701	5.76263	21.6976		32.1837	6.38917	28.3591	8.25314	28.991	9.53915	26.2238	6.73483
5.82544	5.55518	6.82396	5.41393	5.90026	4.89439	4.66119	5.73943	11.039	5.42792	5.41848	5.12724	5.88872	5.04613	7.69173	5.21045	6.65475	5.18073	5.16849	4.03536		6.47981	16.6502	5.96809	13.198	6.80545	19.6236	7.67963	23.8259	7.91417	21.0366	5.19277	18.4664	6.55734	16.9894	6.96245	20.2283	7.3947	21.8643	5.74713	21.7635		32.1168	6.35014	28.4929	8.24942	28.991	9.53915	26.2238	6.74226
5.84187	5.55867	6.83131	5.40554	5.86634	4.9804	4.75139	5.78488	11.0355	5.42477	5.30555	5.12934	5.90026	5.07864	7.6746	5.21115	6.65475	5.24192	5.17549	4.03536		6.43329	16.6579	5.9429	13.2426	6.82871	19.5867	7.63311	23.8259	7.96651	21.0347	5.16175	18.3811	6.57673	17.1057	6.95082	20.2787	7.42184	21.843	5.74131	21.8255		32.0034	6.33342	28.571	8.23641	29.0096	9.53915	26.2201	6.72554
5.93802	5.56077	6.84354	5.38946	5.84607	5.08738	4.78321	5.82614	11.0348	5.41987	5.14542	5.12934	5.9048	5.09962	7.65083	5.24226	6.63097	5.2559	5.18353	4.03956		6.39259	16.6502	5.84017	13.2562	6.84809	19.5538	7.59241	23.8239	7.99364	21.0347	5.16757	18.29	6.59611	17.2065	6.9295	20.3563	7.45673	21.8236	5.75488	21.8662		31.7135	6.31483	28.6082	8.21783	29.0449	9.53357	26.2201	6.72554
6.06283	5.56077	6.85228	5.37722	5.83767	5.13004	4.78041	5.81005	11.0341	5.40764	5.01606	5.12724	5.90131	5.10032	7.61971	5.30695	6.58342	5.26149	5.19227	4.04375		6.38483	16.6405	5.75294	13.2523	6.85972	19.517	7.57496	23.8259	7.98977	21.0386	5.16757	18.1795	6.58642	17.2879	6.90043	20.4454	7.50906	21.81	5.75488	21.903		31.4459	6.27209	28.6082	8.21225	29.1434	9.52614	26.2238	6.71996
6.15129	5.56007	6.83271	5.36638	5.79257	5.13213	4.81013	5.81005	11.0436	5.41113	4.91607	5.12654	5.89676	5.10032	7.59279	5.32093	6.56314	5.26534	5.20311	4.03886		6.39453	16.6405	5.70642	13.2446	6.86166	19.4588	7.57496	23.8278	7.97038	21.0386	5.16563	18.0749	6.53602	17.3267	6.88298	20.5055	7.5769	21.7984	5.74519	21.9379		31.1096	6.25908	28.636	8.2104	29.2047	9.52057	26.2275	6.6958
6.1831	5.55658	6.82466	5.36288	5.77894	5.12584	4.85034	5.85795	11.0513	5.42197	4.84229	5.12339	5.89257	5.10486	7.57985	5.30555	6.56245	5.394	5.21744	4.03746		6.40809	16.6386	5.64633	13.295	6.84809	19.3871	7.55946	23.8297	7.92968	21.0347	5.14625	17.9779	6.46818	17.3441	6.89074	20.5443	7.61179	21.7867	5.73743	21.9593		30.6765	6.26651	28.6695	8.2011	29.1861	9.52057	26.2294	6.6735
6.20023	5.54049	6.82047	5.36358	5.77474	5.12269	4.85243	5.90096	11.053	5.42407	4.77447	5.12339	5.88662	5.09962	7.57705	5.27443	6.56314	5.59259	5.23038	4.05984		6.40228	16.6386	5.62114	13.3938	6.79576	19.3522	7.5517	23.8375	7.8851	21.0327	5.14818	17.8403	6.45461	17.3693	6.92175	20.585	7.65637	21.7848	5.75294	21.9748		30.3216	6.25165	28.6676	8.19181	29.214	9.51871	26.2294	6.65678
6.21492	5.51148	6.82047	5.35904	5.77894	5.1206	4.84684	5.92193	11.0681	5.42652	4.70314	5.12724	5.88452	5.09892	7.57705	5.2573	6.54007	5.67265	5.23982	4.09235		6.36351	16.6599	5.64246	13.5314	6.69884	19.3483	7.59047	23.8491	7.86959	21.0308	5.20052	17.6775	6.50113	17.3926	6.9547	20.6218	7.71065	21.7887	5.76263	21.9825		30.1358	6.25165	28.6713	8.18438	29.2642	9.52614	26.2294	6.65492
6.20548	5.50448	6.82047	5.35624	5.82684	5.12654	4.8416	5.92298	11.0747	5.42267	4.66329	5.15171	5.89012	5.1136	7.56901	5.27618	6.53797	5.68279	5.2545	4.11997		6.33638	16.6812	5.6599	13.6361	6.59805	19.3193	7.61761	23.8569	7.89091	21.0308	5.25673	17.5263	6.55347	17.41	6.9799	20.647	7.74941	21.8061	5.77814	21.9767		30.2398	6.25165	28.7791	8.17137	29.2642	9.55402	26.222	6.65492
6.19744	5.53105	6.82956	5.29261	5.92648	5.1185	4.8381	5.91424	11.0768	5.41323	4.66329	5.22968	5.89012	5.13073	7.56482	5.28911	6.53797	5.68524	5.27548	4.12626		6.31893	16.6696	5.68704	13.6458	6.57091	19.2456	7.62342	23.8569	7.87928	21.0366	5.25673	17.3732	6.57867	17.4275	7.00897	20.6703	7.77655	21.8313	5.80915	21.9631		30.6765	6.22377	28.8888	8.17137	29.2642	9.59304	26.2127	6.65492
6.20758	5.55273	6.84494	5.23912	6.03276	5.09263	4.82167	5.9069	11.0869	5.41393	4.67482	5.2538	5.89012	5.14437	7.57915	5.29121	6.54776	5.69363	5.29401	4.12557		6.25303	16.6599	5.71999	13.6458	6.58448	19.1681	7.61373	23.853	7.88122	21.0502	5.1947	17.191	6.5903	17.4294	7.03999	20.6993	7.82888	21.8565	5.85373	21.9457		31.2396	6.21634	28.8758	8.18066	29.4351	9.60419	26.2108	6.63448
6.21107	5.56881	6.85928	5.23702	6.11807	5.07375	4.81083	5.89536	11.0943	5.41463	4.67552	5.25136	5.89257	5.14682	7.59419	5.29925	6.56035	5.69433	5.30065	4.1406		6.16968	16.6735	5.69285	13.6807	6.59611	19.0905	7.6021	23.8491	7.90254	21.0637	5.1036	17.003	6.5903	17.4371	7.06131	20.7245	7.90836	21.8798	5.89444	21.9147		31.7823	6.22563	28.8702	8.18624	29.831	9.60605	26.2108	6.5843
6.21981	5.58315	6.86802	5.23982	6.15339	5.08389	4.84544	5.88662	11.0918	5.41708	4.66888	5.27688	5.89326	5.14961	7.59139	5.27688	6.58552	5.68874	5.30135	4.15179		6.14061	16.6793	5.64439	13.7214	6.56122	18.9975	7.59822	23.8414	7.92968	21.0734	5.01638	16.8421	6.6058	17.4643	7.09814	20.7594	7.98589	21.8992	5.93127	21.8837		32.5405	6.19404	28.8628	8.18624	30.3922	9.60419	26.2127	6.52483
6.22261	5.58664	6.86452	5.22548	6.1359	5.10416	4.8874	5.89956	11.0667	5.43141	4.66608	5.29051	5.89326	5.15905	7.58999	5.26954	6.62748	5.69013	5.29995	4.14794		6.11735	16.6735	5.65796	13.7311	6.42554	18.8618	7.59822	23.8317	7.96844	21.0831	4.95435	16.7064	6.63294	17.4798	7.14466	20.8098	8.05179	21.9127	5.97003	21.8623		33.6872	6.19404	28.8572	8.1881	30.8624	9.60419	26.2034	6.48766
6.20967	5.58175	6.86382	5.16325	6.12297	5.09263	4.90033	5.92788	11.0044	5.43631	4.66399	5.29541	5.89326	5.15905	7.59279	5.24506	6.72152	5.68943	5.29925	4.1371		6.08633	16.6735	5.69285	13.764	6.28598	18.6816	7.58853	23.8259	8.01884	21.0851	4.93885	16.5882	6.65814	17.4837	7.17179	20.8583	8.10606	21.9244	6.00298	21.8488		34.7186	6.18289	28.8516	8.2011	30.9274	9.60419	26.1755	6.4635
6.19394	5.57581	6.86382	5.1206	6.12297	5.08458	4.90033	5.94955	10.9244	5.38456	4.66049	5.29191	5.89187	5.15905	7.59209	5.21744	6.80788	5.68349	5.29471	4.12906		6.08246	16.6676	5.74713	13.9617	6.26272	18.5129	7.58272	23.8239	8.10413	21.0754	4.95435	16.4835	6.66395	17.5031	7.18148	20.9009	8.1584	21.9341	6.01461	21.8352		35.1832	6.18846	28.8535	8.20296	30.9423	9.60233	26.1514	6.44492
6.20898	5.57686	6.86312	5.10276	6.11947	5.08389	4.90033	5.98067	10.867	5.32862	4.66399	5.28911	5.89746	5.15626	7.59139	5.2059	6.82466	5.6758	5.28702	4.11473		6.08439	16.6541	5.78783	14.3068	6.32281	18.3016	7.58078	23.8278	8.17972	21.0541	4.95823	16.4001	6.66008	17.5244	7.18342	20.961	8.23787	21.9418	5.97972	21.841		35.0772	6.17917	28.8535	8.2011	30.9981	9.60419	26.1216	6.43377
6.25583	5.58734	6.89424	5.08039	6.12017	5.09263	4.92061	6.00165	10.8244	5.28387	4.66259	5.30729	5.9027	5.15766	7.57636	5.2059	6.82956	5.66916	5.27618	4.10738		6.09021	16.6347	5.81109	14.5859	6.35576	18.0768	7.56915	23.8356	8.19329	21.0347	4.96211	16.3207	6.63875	17.5399	7.21056	21.0308	8.32316	21.9515	5.90413	21.8585		34.7502	6.15687	28.8516	8.2234	31.1486	9.6172	26.0101	6.42633
6.30442	5.59539	6.98304	5.07514	6.12507	5.09682	4.94578	6.00375	10.7912	5.24052	4.68217	5.32023	5.88662	5.15766	7.56692	5.23702	6.84145	5.6772	5.26394	4.11123		6.06889	16.6134	5.8518	14.7293	6.3577	17.8287	7.59241	23.8472	8.19329	21.025	4.9718	16.2373	6.61743	17.5806	7.27259	21.1045	8.37743	21.9631	5.84017	21.8623		34.5439	6.15315	28.8683	8.25686	31.4868	9.62649	25.9544	6.41518
6.31946	5.59748	7.04353	5.07654	6.11877	5.09542	4.94439	6.00514	10.7702	5.22898	4.71748	5.31219	5.86774	5.15766	7.57566	5.26674	6.82606	5.68279	5.26534	4.12067		5.98166	16.5804	5.88862	14.7913	6.39065	17.5864	7.65831	23.8608	8.19717	21.0056	4.95048	16.1617	6.61356	17.6407	7.33655	21.2033	8.41813	21.9689	5.83823	21.8759		34.4249	6.15501	28.9055	8.26801	31.7916	9.62464	25.9469	6.38917
6.31946	5.60762	7.05087	5.08004	6.10863	5.09088	4.95592	6.00899	10.7558	5.24856	4.74265	5.31429	5.85411	5.15381	7.58649	5.26219	6.81313	5.68279	5.26464	4.11997		5.80915	16.5455	5.8925	14.801	6.46043	17.4255	7.76492	23.8801	8.17584	20.9804	4.93885	16.0881	6.64845	17.6891	7.40052	21.3274	8.48016	21.9631	5.8673	21.9069		34.4064	6.142	28.9222	8.26615	32.0165	9.62835	25.9358	6.35014
6.3282	5.6258	7.05577	5.07794	6.10549	5.07654	4.96676	6.00794	10.7387	5.28317	4.78041	5.31009	5.82229	5.14507	7.60642	5.2608	6.80648	5.68874	5.24296	4.12417		5.58625	16.5281	5.92545	14.8127	6.53021	17.1813	7.86571	23.8976	8.11963	20.961	4.95823	16.0047	6.74536	17.7318	7.50131	21.4417	8.51699	21.9612	5.88281	21.9263		35.0345	6.11412	28.9278	8.26429	32.141	9.63393	25.9246	6.38731
6.36071	5.60203	7.09562	5.09018	6.10479	5.06221	4.98354	6.00584	10.7272	5.31359	4.83076	5.29401	5.78908	5.1178	7.63929	5.258	6.80508	5.69573	5.16779	4.1399		5.45832	16.53	5.97585	14.8669	6.58836	16.8498	7.95488	23.9015	8.09831	20.9358	4.97761	15.9233	6.82677	17.7647	7.63699	21.5406	8.52862	21.9767	5.89638	21.9457		36.0733	6.11412	28.9259	8.26429	32.1465	9.6395	25.9042	6.42633
6.40337	5.57091	7.16939	5.10416	6.11493	5.06221	5.02445	5.99361	10.7279	5.33457	4.85243	5.27373	5.77894	5.09018	7.66446	5.2573	6.81907	5.69153	5.04403	4.14514		5.39823	16.5281	6.00492	14.8883	6.69303	16.4777	8.00721	23.8976	8.11963	20.9029	4.9873	15.8555	6.85003	17.7608	7.78236	21.6569	8.56545	22.0058	5.92351	21.9612		36.8093	6.13085	28.9111	8.26243	32.1372	9.64322	25.8968	6.42448
6.41141	5.56881	7.22708	5.1199	6.13835	5.06431	5.06221	5.99291	10.7132	5.33736	4.84964	5.27373	5.77474	5.09682	7.67145	5.2538	6.90263	5.6779	4.93495	4.13221		5.36334	16.5087	6.01461	14.8766	6.8132	16.152	7.99558	23.8898	8.13514	20.8796	5.00281	15.7896	6.86166	17.7395	7.91223	21.7829	8.63329	22.0232	5.93902	21.9457		37.4746	6.14386	28.9092	8.25871	32.1354	9.64136	25.8559	6.40589
6.40686	5.58734	7.28127	5.1185	6.15199	5.05417	5.07724	5.99361	10.6842	5.33596	4.85348	5.27898	5.77264	5.10102	7.66726	5.23038	7.09562	5.6758	4.81782	4.12766		5.37109	16.4912	6.01849	14.8669	6.87135	16.154	8.00721	23.8763	8.14871	20.8622	5.02026	15.7314	6.8888	17.7066	8.07699	21.9089	8.70113	22.0387	5.94096	21.9263		38.0209	6.14386	28.9761	8.25314	32.1224	9.6395	25.6868	6.40403
6.40931	5.60343	7.32323	5.10766	6.14989	5.01955	5.08004	5.99431	10.6517	5.33457	4.86117	5.2601	5.78173	5.09682	7.65642	5.22828	7.35644	5.69608	4.6979	4.15458		5.33039	16.4777	6.02043	14.8534	6.89461	16.2063	7.9917	23.8646	8.17584	20.8563	5.01832	15.6849	6.92563	17.6426	8.21267	22.0232	8.76122	22.0659	5.96034	21.9205		38.0934	6.142	29.0412	8.24756	32.1168	9.64322	25.3225	6.40589
6.4163	5.61566	7.30819	5.09333	6.14464	4.99718	5.08109	5.99431	10.6195	5.30729	4.86117	5.23352	5.80061	5.09962	7.64418	5.22269	7.55223	5.69678	4.65909	4.16228		5.30713	16.4602	6.02624	14.9076	6.92563	16.1094	7.99558	23.8608	8.20104	20.8641	5.03189	15.6229	6.97215	17.5709	8.27664	22.1085	8.81743	22.0969	6.00686	21.9108		38.1399	6.14014	29.0746	8.23641	32.1038	9.63579	24.8635	6.41518
6.42365	5.60552	7.27778	5.09088	6.16422	4.98319	5.08249	5.9964	10.5968	5.27373	4.85488	5.21464	5.80726	5.08668	7.62041	5.22968	7.68893	5.65972	4.6965	4.16228		5.311	16.4447	6.02624	15.1228	6.9547	16.0261	7.98977	23.8608	8.17972	20.8757	5.05321	15.5376	7.02642	17.5069	8.30377	22.1647	8.86007	22.1221	6.0747	21.8837		38.1826	6.15687	29.1211	8.21597	32.0332	9.62649	24.5773	6.43005
6.417	5.60902	7.23792	5.09088	6.27051	4.95068	5.0678	5.99815	10.5775	5.26359	4.83146	5.22408	5.79852	5.08249	7.62041	5.26954	7.80256	5.61986	4.71014	4.1892		5.311	16.4312	6.03594	15.5027	6.91787	15.9291	7.95681	23.8588	8.11382	20.8893	5.05708	15.4407	7.071	17.4294	8.30571	22.2151	8.89108	22.1686	6.18131	21.8526		38.151	6.17173	29.201	8.20296	32.0146	9.62649	24.4398	6.4635
6.40686	5.61007	7.19177	5.08878	6.36211	4.92201	5.03773	5.97543	10.5541	5.26394	4.81922	5.30135	5.77964	5.10556	7.64348	5.30345	7.89486	5.6265	4.70804	4.20668		5.32069	16.4137	6.04369	15.8632	6.77831	15.7935	7.92192	23.853	7.99364	20.9261	5.0377	15.3496	7.10008	17.3499	8.31928	22.2597	8.9376	22.2461	6.29373	21.8294		38.1231	6.16616	29.2605	8.19925	32.0034	9.62278	24.3692	6.47651
6.39183	5.60413	7.17359	5.09018	6.38169	4.96676	5.01151	5.93732	10.5478	5.29716	4.80069	5.35764	5.74782	5.12339	7.65013	5.33666	7.94416	5.63734	4.71084	4.21227		5.33039	16.4001	6.08827	16.0551	6.63488	15.6733	7.90448	23.8452	7.8095	20.9804	5.0377	15.2624	7.11558	17.286	8.37549	22.2597	8.99769	22.3392	6.38096	21.8158		38.0878	6.14572	29.2735	8.1881	32.0276	9.60233	24.3617	6.47837
6.34253	5.60133	7.17079	5.09822	6.38379	5.02515	4.95802	5.91704	10.5593	5.3482	4.80488	5.37232	5.71321	5.13423	7.64278	5.38002	7.97283	5.61846	4.71084	4.21961		5.33039	16.3905	6.16968	16.2102	6.53408	15.6268	7.90448	23.8375	7.66607	21.0327	5.02413	15.1616	7.11558	17.2104	8.46853	22.2364	9.08104	22.4167	6.48757	21.81		38.0655	6.14572	29.2772	8.14907	31.6057	9.54287	23.8581	6.48766
6.30372	5.60133	7.16799	5.10346	6.37575	5.03389	4.85243	5.91564	10.5744	5.3475	4.84544	5.37862	5.69083	5.13213	7.65362	5.3975	7.99101	5.60762	4.70245	4.21961		5.33232	16.373	6.2414	16.3653	6.4895	15.745	7.91029	23.8239	7.63311	21.0793	5.02026	15.0646	7.10977	17.1154	8.55963	22.1977	9.19346	22.4826	6.59805	21.8042		38.1715	6.14943	29.227	8.08402	31.1058	9.45366	22.9828	6.50439
6.31946	5.59818	7.17743	5.10172	6.33169	5.02585	4.7486	5.92648	10.5723	5.33596	4.88285	5.40099	5.6779	5.12374	7.69977	5.3954	8.00045	5.63874	4.69301	4.22766		5.33426	16.3594	6.26272	16.3246	6.49338	15.8962	7.91417	23.8084	7.61567	21.1161	5.02607	14.989	7.11558	17.0379	8.63717	22.124	9.30395	22.5563	6.65814	21.7926		38.3852	6.15873	29.0709	8.045	30.8624	9.39234	22.6464	6.5081
6.35652	5.59189	7.18618	5.09612	6.25757	5.03319	4.66329	5.92438	10.5275	5.34121	4.92551	5.45903	5.66706	5.10696	7.74383	5.39155	8.00534	5.67335	4.67692	4.24479		5.33814	16.3575	6.28404	16.6715	6.52052	16.3168	7.91805	23.7968	7.56915	21.1529	5.02607	14.9173	7.12915	16.9623	8.71276	22.029	9.4028	22.6338	6.67946	21.7906		38.4818	6.17917	28.9371	8.03756	30.6431	9.37561	22.5925	6.49881
6.41071	5.60902	7.15925	5.09612	6.21317	5.03109	4.5584	5.93312	10.4538	5.38002	4.98249	5.4898	5.66181	5.0678	7.7641	5.39225	8.00465	5.67335	4.61469	4.26507		5.35365	16.3556	6.29179	17.6891	6.53796	17.412	7.9258	23.7832	7.52263	21.1897	5.02801	14.8359	7.13109	16.8653	8.75928	21.9127	9.49778	22.6978	6.68527	21.7809		38.4372	6.18103	28.8869	8.03756	30.513	9.35331	22.5702	6.46908
6.48658	5.64818	7.12954	5.09472	6.1838	5.02515	4.43044	5.93137	10.394	5.41498	5.01151	5.4905	5.65098	4.99054	7.7641	5.40099	8.01478	5.67265	4.48917	4.26716		5.36528	16.3478	6.29761	18.6428	6.54571	18.5032	7.92774	23.76	7.51681	21.213	5.02413	14.7506	7.12527	16.7781	8.78448	21.7635	9.58888	22.7462	6.68721	21.7577		38.3331	6.16802	28.8943	8.04128	30.4963	9.29012	22.5609	6.46908
6.53343	5.65272	7.12184	5.09123	6.11283	5.02305	4.32415	5.92648	10.344	5.42057	5.00417	5.4898	5.63175	4.91397	7.76271	5.40764	8.03157	5.6765	4.41121	4.26576		5.37497	16.3323	6.31699	19.234	6.54959	19.1778	7.93937	23.7289	7.54977	21.2266	5.00281	14.6576	7.12721	16.7025	8.82712	21.6123	9.68192	22.7578	6.6814	21.748		38.1176	6.14572	28.8943	8.04128	30.5279	9.21207	22.5535	6.45421
6.54077	5.61846	7.12184	5.09123	6.03067	5.01676	4.24479	5.92228	10.2971	5.42547	4.96326	5.47896	5.61776	4.86922	7.7634	5.40834	8.04031	5.69748	4.39582	4.33814		5.37691	16.3246	6.34413	19.486	6.54184	19.6682	7.95488	23.6863	7.58853	21.2498	4.97761	14.5432	7.12915	16.6211	8.89884	21.4863	9.75558	22.7462	6.65232	21.7519		37.7961	6.13271	28.9297	8.045	30.4108	9.16004	22.5405	6.44492
6.54217	5.59678	7.12394	5.08668	5.99955	5.00452	4.1864	5.909	10.281	5.42477	4.93145	5.46987	5.60133	4.85698	7.76201	5.41253	8.06024	5.6793	4.40946	4.70384		5.35946	16.3459	6.35576	19.5402	6.54184	19.8872	7.96651	23.632	7.60792	21.2634	4.93885	14.4347	7.10589	16.5184	8.95699	21.3797	9.81373	22.7326	6.631	21.7363		37.928	6.13085	28.9705	8.05986	29.6024	9.1303	22.5405	6.41704
6.53867	5.59539	7.14247	5.06955	5.98871	5.01081	4.16088	5.89886	10.2741	5.43001	4.95103	5.47267	5.5363	4.85628	7.75466	5.41987	8.11967	5.59119	4.43184	4.88075		5.34589	16.3885	6.34994	19.5867	6.55734	19.8872	7.96069	23.5797	7.62536	21.2595	4.89426	14.3203	7.07875	16.4098	8.99188	21.2673	9.89126	22.6861	6.59611	21.6976		38.6955	6.12899	28.965	8.06544	28.4316	9.12473	22.4959	6.34085
6.53133	5.60762	7.15786	5.0657	5.98696	5.02899	4.12696	5.91494	10.2464	5.43211	4.96746	5.47127	5.3933	4.85698	7.74767	5.40904	8.17247	5.46393	4.44302	4.86117		5.39629	16.4234	6.32862	19.6914	6.5806	19.8407	7.96069	23.5254	7.6525	21.2498	4.87876	14.1846	7.09038	16.3013	9.01901	21.1549	9.98624	22.5931	6.55928	21.6743		39.1527	6.14014	28.9036	8.06544	27.6585	9.1303	22.4476	6.27023
6.52853	5.61217	7.14632	5.06501	5.9957	5.02899	4.08011	5.95829	10.2139	5.43561	4.9727	5.46812	5.23562	4.84404	7.74767	5.38736	8.16652	5.36638	4.44267	4.84824		5.49127	16.4447	6.30536	19.7108	6.58642	20.2225	7.96457	23.4459	7.66994	21.2324	4.87488	14.0742	7.12333	16.1811	9.04809	21.0773	10.0657	22.4904	6.54959	21.6724		39.3162	6.16058	28.8776	8.09332	27.3073	9.13216	22.4457	6.21262
6.5163	5.59049	7.13478	5.08039	5.98871	5.02095	4.06123	5.98067	10.1765	5.44575	4.9741	5.46532	5.12444	4.77901	7.77564	5.37302	8.09799	5.31953	4.43918	4.8374		5.58818	16.4544	6.31505	19.672	6.58836	21.9244	7.96844	23.3432	7.65056	21.2188	4.86907	14.0044	7.13303	16.0416	9.08298	21.023	10.1355	22.3702	6.54571	21.6588		39.66	6.18289	28.8237	8.0896	27.246	9.13588	22.4383	6.15873
6.50371	5.59049	7.13478	5.07654	5.97053	5.0262	4.09235	5.98417	10.1765	5.44085	4.9783	5.45798	5.04543	4.71223	7.83508	5.36918	7.99975	5.35764	4.43114	4.83076		5.70254	16.4602	6.31118	19.672	6.58836	23.9247	7.97814	23.2385	7.63893	21.2246	4.86907	13.9404	7.1214	15.8962	9.10624	20.9513	10.1995	22.2442	6.55153	21.6433		40.0968	6.20519	28.7698	8.05243	27.3277	9.14145	22.4234	6.11784
6.48518	5.60203	7.13338	5.05941	5.96319	5.05207	4.1899	5.98137	10.1678	5.44295	4.979	5.44015	4.96886	4.70594	7.84277	5.36988	7.92458	5.47616	4.42764	4.83181		5.83047	16.4544	6.33444	19.6953	6.57867	25.1071	7.98589	23.1436	7.60985	21.2266	4.87682	13.8571	7.11752	15.7372	9.11399	20.8835	10.2479	22.1531	6.56316	21.6491		40.186	6.20519	28.7215	8.03013	27.3482	9.12844	22.4234	6.06952
6.4698	5.61077	7.12954	5.03773	5.9576	5.07794	4.2759	5.97997	10.0311	5.43001	4.99333	5.42477	4.92201	4.74929	7.83508	5.36428	7.89871	5.52231	4.43044	4.836		5.9584	16.4447	6.36739	19.9163	6.55541	25.5955	7.98201	23.0602	7.54589	21.2169	4.87294	13.7892	7.10783	15.5938	9.10042	20.8253	10.2654	22.0775	6.54184	21.6588		40.0707	6.21262	28.7141	8.02641	27.3463	9.09871	22.4085	6.02678
6.47434	5.61706	7.12254	4.98704	5.95025	5.08808	4.34618	5.97927	9.69053	5.38526	5.01536	5.45588	4.91676	4.79195	7.83787	5.3489	7.92878	5.51882	4.42414	4.8416		6.0747	16.4389	6.38677	20.3853	6.53021	25.6963	7.97426	23.0118	7.51294	21.2091	4.87294	13.7602	7.08845	15.4698	9.07716	20.7497	10.2692	21.9728	6.50307	21.6704		40.015	6.21076	28.7605	8.03199	27.3277	9.05597	22.3844	6.00634
6.42924	5.6244	7.118	4.93145	5.94816	5.08808	4.38638	5.98347	9.34895	5.33457	5.02445	5.49784	4.91327	4.77796	7.84067	5.34331	7.99451	5.51882	4.4147	4.84544		6.21814	16.4409	6.3829	20.9048	6.52246	25.7002	7.97038	22.9866	7.49162	21.1839	4.88457	13.7136	7.08845	15.3341	9.06553	20.6431	10.2712	21.8682	6.47594	21.6956		40.5205	6.20333	28.8609	8.02827	27.3147	9.01508	22.3677	5.9989
6.39602	5.6265	7.1173	4.89823	5.94816	5.08039	4.38708	5.98557	9.18917	5.28037	5.02585	5.52406	4.89089	4.7458	7.87668	5.31883	8.02877	5.58035	4.40876	4.84684		6.41779	16.4409	6.3829	21.4204	6.52246	25.739	7.84633	22.9381	7.42959	21.1161	4.8962	13.6749	7.10008	15.1984	9.06747	20.5326	10.2789	21.7519	6.46431	21.7441		41.1393	6.20147	28.8813	8.02827	27.3742	9.00393	22.3695	5.99519
6.4156	5.61846	7.10786	4.89019	5.94886	5.08179	4.37695	5.98487	9.07205	5.20451	5.02585	5.53979	4.86397	4.73636	8.00919	5.27443	8.03576	5.66321	4.40876	4.84824		6.62906	16.435	6.40809	21.6472	6.52439	25.8029	7.62536	22.8819	7.34237	21.0095	4.90202	13.6439	7.07488	15.1112	9.07329	20.4377	10.2867	21.5793	6.47787	21.7964		41.2006	6.20147	28.7308	8.03013	27.4764	9.00393	22.3175	6.01563
6.44672	5.57371	7.10926	4.89089	5.94746	5.10906	4.35772	5.98417	8.89129	5.12269	5.03249	5.52546	4.82376	4.72972	8.13925	5.23982	8.02772	5.66321	4.43114	4.84894		6.7977	16.4331	6.41585	21.5793	6.51858	25.7894	7.53232	22.8489	7.31135	20.8854	4.90977	13.5838	7.0303	15.0414	9.08298	20.3621	10.2983	21.3623	6.49726	21.8565		41.2081	6.19404	28.3851	8.02641	27.521	9.00393	22.2673	6.05094
6.50021	5.52022	7.16275	4.8874	5.94081	5.12724	4.34163	5.96983	8.76228	5.0678	5.03843	5.51462	4.73985	4.69301	8.20568	5.23038	8.01618	5.64608	4.45072	4.84894		6.94695	16.4234	6.41003	21.6685	6.53021	25.7719	7.5362	22.816	7.31329	20.7672	4.91752	13.4733	7.03611	14.9522	9.09267	20.2826	10.2983	21.151	6.51664	21.9147		41.1858	6.21076	27.9819	8.01155	27.5712	8.99836	22.2692	6.07881
6.59181	5.46672	7.25016	4.89089	5.93312	5.12199	4.33954	5.92998	8.78815	5.04123	5.03704	5.50798	4.57938	4.57134	8.22596	5.23038	8.05534	5.64258	4.43778	4.85348		7.1369	16.4079	6.41003	21.8798	6.57091	25.7564	7.53814	22.7695	7.32686	20.6489	4.91752	13.3764	7.071	14.8727	9.10236	20.1838	10.2867	20.9416	6.56704	21.9418		41.1765	6.21448	27.7273	7.9911	27.6678	9.00393	22.2692	6.08811
6.64461	5.37302	7.29596	4.94159	5.92438	5.1185	4.35911	5.90096	8.89304	5.05137	5.03669	5.52161	4.34513	4.45666	8.2361	5.21534	8.07702	5.64258	4.38638	4.86048		7.33267	16.3924	6.41003	22.1589	6.61356	25.77	7.50712	22.7249	7.33461	20.5055	4.91752	13.3027	7.10977	14.8146	9.1043	20.0733	10.2906	20.7284	6.64651	21.9476		41.2657	6.22005	27.4652	7.93349	27.6418	9.00579	22.271	6.08811
6.59356	5.25066	7.27498	4.9769	5.91774	5.11186	4.37415	5.89816	8.95422	5.07165	5.03704	5.52686	4.06928	4.44267	8.25043	5.21954	8.07352	5.6258	4.34443	4.86048		7.46836	16.3827	6.40616	22.5989	6.59805	25.8185	7.45866	22.6939	7.34237	20.3466	4.91752	13.2601	7.15241	14.7584	9.10236	19.9531	10.3022	20.5055	6.71823	21.967		41.3493	6.23492	26.9467	7.82942	26.9988	9.00765	22.245	6.08811
6.47259	5.17059	7.23932	4.96466	5.91634	5.09962	4.36785	5.89816	8.99758	5.06011	5.03773	5.52756	3.86614	4.45456	8.27141	5.24996	8.0459	5.61916	4.32415	4.86048		7.5769	16.3749	6.39065	23.2347	6.53602	25.8437	7.42377	22.6648	7.36369	20.24	4.91559	13.2387	7.20087	14.7157	9.10236	19.8213	10.3041	20.2729	6.78607	21.9903		41.3437	6.24421	26.4152	7.74022	25.5474	9.00021	22.1595	6.09182
6.38379	5.15836	7.21135	4.97235	5.92054	5.10102	4.36331	5.91284	9.05701	5.04263	5.03843	5.55483	3.79972	4.45386	8.28085	5.31359	7.99835	5.63384	4.31996	4.86048		7.69126	16.3556	6.38096	23.8317	6.53796	25.8437	7.40827	22.6338	7.38695	20.1954	4.90202	13.2194	7.27065	14.7099	9.10624	19.6817	10.308	20.0403	6.85972	22		41.3791	6.24793	26.1699	7.68447	24.1703	8.98906	22.087	6.08439
6.35407	5.19227	7.21205	5.03179	5.93522	5.10207	4.34967	5.92578	9.08673	5.06081	5.05836	5.56427	3.79692	4.45386	8.28295	5.36219	7.9557	5.65762	4.3245	4.85034		7.8095	16.3284	6.37514	24.0643	6.57867	25.8417	7.40633	22.5931	7.40052	20.1586	4.87876	13.2077	7.33267	14.7351	9.11399	19.5364	10.3254	19.8038	6.90237	22		41.3122	6.26094	26.1662	7.66774	23.5236	8.98349	22.087	6.08439
6.35127	5.20101	7.23372	5.17689	5.97997	5.10032	4.34513	5.91564	9.07345	5.05626	5.10556	5.54259	3.79622	4.44582	8.28295	5.37652	7.9078	5.66706	4.3259	4.84474		7.93937	16.2974	6.38871	24.0371	6.61162	25.8863	7.42377	22.5388	7.4199	20.114	4.871	13.2291	7.38307	14.7603	9.11787	19.3852	10.3429	19.5887	6.93144	21.9845		41.3066	6.27395	26.274	7.66774	23.6184	8.97048	22.0759	6.09182
6.35337	5.13458	7.2561	5.2587	6.02962	5.1199	4.34513	5.91564	9.06331	5.03843	5.14017	5.54049	3.80706	4.43778	8.28819	5.36988	7.84417	5.66776	4.31122	4.86048		8.11769	16.2218	6.44686	24.0313	6.631	25.8902	7.46254	22.471	7.42765	20.0578	4.86325	13.2601	7.4354	14.7739	9.11787	19.2243	10.3584	19.4065	6.99347	21.9437		41.4478	6.28881	26.3037	7.66589	23.8655	8.9519	22.0685	6.09368
6.35057	5.04123	7.30015	5.2545	6.0478	5.15975	4.33359	5.96109	9.07485	5.00417	5.15696	5.55133	3.82349	4.44582	8.31896	5.31813	7.81165	5.69817	4.27451	4.85173		8.31928	16.0958	6.48563	24.0565	6.64457	25.9251	7.49162	22.4148	7.42571	19.9957	4.8303	13.2833	7.47223	14.7778	9.11787	19.0382	10.3855	19.2301	7.03611	21.905		41.786	6.36315	26.2275	7.66217	23.9845	8.92774	22.0759	6.09182
6.34113	4.99578	7.3921	5.28457	6.05514	5.20241	4.30842	6.05234	9.07659	4.98494	5.16535	5.57301	3.82489	4.42345	8.36091	5.28247	7.8155	5.71775	4.23605	4.86187		8.52474	15.9698	6.49338	24.0914	6.66008	25.9328	7.50325	22.3314	7.42571	19.9434	4.79541	13.3318	7.49743	14.7642	9.11399	18.8502	10.4165	19.0731	7.02836	21.8623		42.3882	6.46536	26.1792	7.65845	23.9529	8.87198	22.0852	6.09182
6.33764	4.98704	7.52216	5.30799	6.05794	5.2052	4.28534	6.08626	9.08079	4.98494	5.18003	5.59049	3.79972	4.42554	8.45356	5.28772	7.8155	5.71915	4.26297	4.87131		8.72051	15.8303	6.50113	24.1282	6.66589	26.0065	7.511	22.1996	7.43153	19.8988	4.78766	13.4016	7.57303	14.7274	9.10236	18.7164	10.4456	18.9471	7.00122	21.7809		42.8844	6.49881	26.2331	7.66774	24.0012	8.73818	22.1019	6.09182
6.33974	4.99193	7.64209	5.30625	6.03276	5.17409	4.26996	6.09115	9.11121	4.99508	5.18003	5.58245	3.72105	4.43044	8.6011	5.29191	7.8141	5.72614	4.32345	4.87481		8.9221	15.65	6.53215	24.1089	6.66977	26.3573	7.52651	22.0252	7.43928	19.8407	4.79153	13.4403	7.71452	14.6828	9.08298	18.7785	10.4786	18.8424	6.98378	21.6782		43.0405	6.50439	26.2814	7.68819	23.886	8.52446	22.1149	6.09182
6.33694	5.00277	7.72075	5.30205	6.00165	5.2087	4.26716	6.0971	9.18917	4.98914	5.1671	5.58664	3.66441	4.39233	8.71368	5.29611	7.81165	5.77404	4.34758	4.8867		9.13919	15.4736	6.5806	24.0546	6.67364	26.8283	7.5614	21.8197	7.45479	19.7786	4.80316	13.5024	7.84051	14.646	9.05972	18.951	10.5232	18.761	7.00316	21.589		43.0386	6.51554	26.1644	7.6919	23.5831	8.22526	22.1056	6.08997
6.31876	5.03459	7.75676	5.30345	5.98627	5.21534	4.26716	6.11073	9.37797	4.98494	5.16395	5.60902	3.65427	4.38708	8.76578	5.28702	7.82424	5.84117	4.35527	4.93005		9.35628	15.3108	6.64651	24.0061	6.67558	27.2799	7.62342	21.5852	7.49355	19.7263	4.80122	13.5741	7.93937	14.6053	9.02289	19.0983	10.56	18.7048	7.05743	21.4844		43.0386	6.49324	26.0622	7.6696	23.3062	8.05057	22.0146	6.10483
6.27855	5.06431	7.75851	5.31219	5.98277	5.20241	4.26996	6.11213	9.75801	4.92411	5.16465	5.60937	3.65357	4.39233	8.78815	5.26604	7.84277	5.84921	4.36191	4.95243		9.60051	15.1577	6.76862	24.0274	6.67752	27.6172	7.69708	21.3564	7.54783	19.6565	4.81479	13.5217	8.02659	14.5568	8.98025	19.1719	10.591	18.6816	7.1369	21.3448		43.0275	6.4189	26.0752	7.63615	23.1073	8.04314	21.9012	6.2628
6.24743	5.05417	7.726	5.31429	5.98137	5.18633	4.30492	6.09185	10.2971	4.82936	5.16395	5.58175	3.67525	4.39652	8.82871	5.27618	7.82564	5.82369	4.35981	4.96746		9.868	15.0181	6.85003	24.4403	6.6814	27.8324	7.77655	21.1393	7.62148	19.5577	4.83224	13.4074	8.08862	14.5122	8.95117	19.1971	10.6336	18.6893	7.22607	21.2227		43.0628	6.32598	26.0659	7.61757	23.0032	8.04314	21.6875	6.4951
6.25897	5.05207	7.64978	5.31219	5.97403	5.16535	4.36611	6.04046	10.7726	4.7867	5.16535	5.56427	3.78084	4.41331	8.89129	5.30729	7.80536	5.77614	4.34163	4.99438		10.1006	14.896	6.81902	25.0276	6.71241	27.9351	7.87347	20.9106	7.68739	19.4569	4.83611	13.3066	8.11769	14.4638	8.93954	19.2534	10.6627	18.7087	7.28809	21.12		43.3174	6.19961	25.9804	7.625	22.9586	8.03385	20.8401	6.65306
6.25722	5.06011	7.52706	5.31219	5.96039	5.14367	4.43918	6.01389	11.0464	4.78391	5.16675	5.56811	3.94551	4.43918	8.93569	5.30729	7.79522	5.7174	4.34233	5.01431		10.2983	14.7933	6.76862	25.3707	6.78025	27.9332	7.96844	20.6858	7.71452	19.3561	4.8303	13.1612	8.14677	14.4114	8.92791	19.2882	10.6782	18.7145	7.32298	21.0114		43.5422	6.03235	25.9079	7.61013	22.9531	8.02827	18.885	6.7627
6.24569	5.05277	7.40119	5.31429	5.95235	5.12199	4.53952	6.01668	11.1649	4.80209	5.19891	5.56497	4.06193	4.45526	8.96227	5.29191	7.77354	5.66566	4.40736	5.01536		10.4611	14.6925	6.79188	25.6246	6.84615	28.127	8.04791	20.4784	7.71258	19.2417	4.79347	12.9441	8.17003	14.3649	8.91434	19.1623	10.6957	18.7009	7.35593	20.9106		43.4103	5.92643	25.893	7.58597	22.9623	8.03013	16.6754	6.80359
6.25513	5.04752	7.30889	5.31778	5.93872	5.14612	4.62203	6.01528	11.2198	4.80558	5.23108	5.57686	4.10179	4.44512	8.98324	5.28702	7.74452	5.63594	4.49547	5.02375		10.5794	14.5781	6.84615	25.8107	6.7977	28.7337	8.11769	20.2555	7.63893	19.1138	4.7392	12.7387	8.18166	14.3378	8.90659	19.0091	10.717	18.6641	7.39858	20.8195		43.2932	5.90413	26.0529	7.59712	22.9735	8.04128	15.4228	6.80545
6.25583	5.03983	7.29386	5.31708	5.92368	5.22024	4.65909	6.01389	11.2394	4.81502	5.25066	5.55658	4.11613	4.43918	9.01925	5.28911	7.69907	5.61636	4.53672	5.05137		10.6802	14.4676	6.8888	25.8863	6.73955	29.4024	8.21461	20.0248	7.50712	18.9529	4.69656	12.6224	8.18747	14.4095	8.90465	18.9335	10.717	18.5749	7.42377	20.7071		43.2467	5.91156	26.4766	7.61757	22.9623	8.07845	15.1366	6.84262
6.25373	5.03983	7.347	5.30555	5.92193	5.22828	4.65734	6.00969	11.2415	4.82237	5.27548	5.52896	4.12766	4.45281	9.05981	5.28981	7.6281	5.59259	4.52973	5.05871		10.7848	14.3785	6.92756	25.9793	6.76475	29.854	8.36192	19.8116	7.39082	18.7785	4.63453	12.6068	8.19329	14.6557	8.90465	19.0304	10.6957	18.4373	7.4354	20.5869		43.269	5.90227	26.6736	7.61943	22.7189	8.11748	15.1366	6.89279
6.22995	5.02445	7.41203	5.29611	5.92228	5.23108	4.65175	6.02682	11.2408	4.81642	5.30135	5.53105	4.12766	4.47519	9.07799	5.29331	7.57496	5.58245	4.49722	5.05941		10.874	14.2893	6.97021	26.1499	6.8132	30.0595	8.5325	19.5848	7.33655	18.6408	4.56281	12.7212	8.20492	14.8727	8.91047	19.2437	10.6782	18.3016	7.44122	20.4784		43.2728	5.81864	26.6717	7.62872	22.4308	8.12119	15.0902	6.94297
6.1845	5.01746	7.46727	5.30275	5.92124	5.23108	4.66469	6.03346	11.245	4.82446	5.30799	5.56567	4.12766	4.49931	9.09093	5.33247	7.56762	5.58385	4.42694	5.05557		10.9573	14.1963	6.99734	26.2333	6.82871	30.0886	8.65073	19.2941	7.35981	18.5342	4.55506	13.0197	8.21461	14.927	8.91434	19.2611	10.686	18.1563	7.44122	20.364		43.1074	5.70156	26.6754	7.64916	22.2208	8.09703	14.9712	6.98014
6.16632	5.05696	7.51552	5.30275	5.91984	5.23108	4.74475	6.03346	11.2568	4.83006	5.30799	5.57895	4.12836	4.52868	9.12065	5.39225	7.56237	5.58455	4.37869	5.04682		11.0717	14.1013	7.01091	26.2371	6.80933	30.0886	8.69338	18.9897	7.3695	18.4179	4.58219	13.2291	8.21655	15.0084	8.90853	19.1293	10.6995	17.9799	7.4606	20.2438		42.9606	5.59935	26.655	7.67889	22.0796	8.06916	14.6107	7.00058
6.17087	5.06361	7.54594	5.30869	5.91914	5.22408	4.91187	6.03137	11.2589	4.8346	5.30135	5.58245	4.08011	4.58217	9.13078	5.44225	7.54314	5.57091	4.36855	5.0262		11.2035	14.0179	7.04774	26.2468	6.78994	30.1506	8.69144	18.7242	7.36563	18.29	4.61708	13.2349	8.21655	15.1596	8.90465	18.982	10.7054	17.7667	7.50712	20.1314		42.9122	5.4674	26.8204	7.71235	22.1465	8.05057	13.6462	7.01359
6.138	5.0276	7.56377	5.31639	5.909	5.21255	5.07305	6.00375	11.1939	4.84334	5.28037	5.59119	3.9997	4.62553	9.1182	5.46183	7.50678	5.56147	4.37275	4.9811		11.3334	13.952	7.08263	26.2953	6.79382	30.2688	8.67399	18.4742	7.38113	18.1446	4.63841	13.1883	8.21849	15.1325	8.90271	18.8463	10.7112	17.5166	7.60016	20.0074		42.8844	5.35032	27.3872	7.75323	22.1651	8.04871	12.2729	6.99129
6.09325	5.02025	7.57111	5.31009	5.89886	5.19716	5.18353	5.93942	11.0722	4.84754	5.2566	5.59189	3.97732	4.58532	9.10107	5.46602	7.49105	5.56951	4.42484	4.9755		11.4342	13.8629	7.10008	26.3282	6.80545	30.4065	8.68756	18.2338	7.39664	17.9973	4.65391	13.0914	8.21849	15.0104	8.89496	18.7126	10.715	17.253	7.69514	19.8775		42.823	5.31873	28.1863	7.77739	22.2153	8.03571	11.3808	6.92439
6.07367	5.04543	7.56762	5.31009	5.89956	5.15031	5.30729	5.86145	11.024	4.87271	5.27093	5.61077	3.97453	4.54127	9.09093	5.47616	7.49524	5.58525	4.54337	4.98634		11.5175	13.7117	7.12333	26.3263	6.81708	30.5325	8.75346	17.9954	7.41408	17.8868	4.66554	12.9906	8.21267	15.0181	8.89302	18.5866	10.715	16.9952	7.77849	19.7612		42.6911	5.28156	29.5485	7.78482	22.2729	7.98925	11.0389	6.89279
6.11947	5.05871	7.57041	5.33387	5.88872	5.1136	5.44505	5.84187	11.089	4.8867	5.27093	5.68209	3.95425	4.51889	9.09442	5.47267	7.47287	5.57755	4.63497	4.9762		11.6202	13.5256	7.14466	26.3185	6.8229	30.6313	8.81549	17.7802	7.46254	17.8248	4.68299	12.9112	8.2088	15.2817	8.89884	18.4645	10.7092	16.7355	7.87153	19.6507		42.7004	5.20165	31.2694	7.74765	22.3008	7.91491	10.8289	6.88722
6.23415	5.03459	7.57111	5.38946	5.88872	5.09822	5.52616	5.87578	11.1264	4.90593	5.2566	5.75656	3.91299	4.51784	9.07799	5.44645	7.44909	5.55798	4.67622	4.96816		11.7288	13.3337	7.13303	26.3185	6.8229	30.6856	8.84457	17.5883	7.52651	17.7764	4.68686	12.8162	8.1991	15.6442	8.89884	18.3598	10.7073	16.4292	7.98201	19.5519		43.1891	5.16077	32.3863	7.68633	22.2301	7.84429	10.5836	6.80731
6.35127	4.98354	7.60887	5.44435	5.89187	5.08668	5.56287	5.94676	11.0485	4.90243	5.2552	5.79502	3.86265	4.51889	9.03254	5.41987	7.44315	5.53979	4.68776	4.95872		11.818	13.1438	7.13496	26.3263	6.82483	30.6778	8.79223	17.4275	7.57109	17.7376	4.67136	12.7115	8.19523	15.7954	8.90078	18.2764	10.7092	16.1191	8.09056	19.4491		44.018	5.17935	32.9011	7.67332	22.1911	7.8127	10.3476	6.7404
6.42924	4.91047	7.70257	5.4891	5.89466	5.07584	5.58909	6.00514	11.0118	4.89823	5.24926	5.80516	3.85321	4.51784	8.96366	5.42407	7.44105	5.5391	4.68287	4.96012		11.9207	12.9713	7.15629	26.3244	6.83065	30.7302	8.67787	17.3596	7.60985	17.7046	4.6733	12.6146	8.20298	15.7993	8.90078	18.2105	10.7054	15.8555	8.19717	19.3503		44.7409	5.19236	33.1817	7.67518	22.0908	7.79597	10.1747	6.71253
6.48728	4.87131	7.84417	5.50518	5.89257	5.0692	5.60762	6.03976	11.0715	4.89823	5.2594	5.80376	3.8588	4.51365	8.91821	5.41463	7.43825	5.54923	4.67762	4.94578		12.0273	12.8007	7.18148	26.303	6.83259	30.8348	8.59064	17.2957	7.64668	17.6659	4.69656	12.5409	8.20298	15.7663	8.87558	18.1485	10.6918	15.6132	8.3251	19.2882		45.1237	5.18307	33.3322	7.66403	21.9216	7.73279	10.0242	6.69952
6.56105	4.85908	7.98891	5.50728	5.88243	5.08319	5.61147	6.06878	11.1439	4.86572	5.27443	5.79922	3.85041	4.51365	8.90458	5.40099	7.43546	5.57825	4.68217	4.87201		12.1029	12.6262	7.21056	26.3263	6.83453	30.831	8.60421	17.1813	7.66994	17.6252	4.71012	12.5797	8.20492	15.7217	8.82518	18.0942	10.6802	15.3302	8.43946	19.234		45.2259	5.17192	33.3694	7.66589	21.9923	7.62686	9.95543	6.69952
6.62817	4.85628	8.07212	5.55483	5.86879	5.13353	5.61147	6.02542	11.2327	4.81293	5.27443	5.79048	3.84097	4.52589	8.90598	5.36358	7.43686	5.60273	4.68287	4.77831		12.1785	12.4731	7.23382	26.4814	6.84422	30.8523	8.66236	17.0863	7.67963	17.5922	4.72175	12.5661	8.2243	15.6694	8.79417	18.0419	10.6743	15.0588	8.53831	19.1506		45.1981	5.16263	33.3285	7.67146	22.2692	7.5581	9.94056	6.70509
6.65055	4.87516	8.11967	5.6293	5.86704	5.15241	5.61007	5.96913	11.3334	4.72412	5.27478	5.79048	3.83293	4.52169	8.90248	5.27618	7.43301	5.6272	4.6965	4.75069		12.2638	12.3626	7.23963	26.5763	6.87329	30.9395	8.69919	16.9642	7.67963	17.5476	4.72757	12.5448	8.23981	15.6151	8.78254	17.9973	10.6685	14.8437	8.63329	19.0634		45.317	5.15705	33.6518	7.67332	22.3807	7.55438	9.65437	6.66979
6.66419	4.90033	8.12457	5.69573	5.86879	5.14367	5.61077	5.91145	11.3925	4.62483	5.27548	5.79187	3.78223	4.5077	8.90143	5.21115	7.43686	5.64958	4.76573	4.74929		12.351	12.2754	7.22219	26.5899	6.91981	31.017	8.67593	16.8343	7.69708	17.4701	4.72563	12.539	8.24175	15.5531	8.78448	17.9469	10.6414	14.6518	8.7302	18.9878		45.6943	5.14404	34.7502	7.66589	22.3509	7.58969	9.14331	6.63819
6.68027	4.89754	8.10149	5.73628	5.86879	5.15311	5.60937	5.8146	11.3984	4.58008	5.28107	5.78348	3.75357	4.48708	8.89234	5.19716	7.45713	5.65098	4.86397	4.75664		12.4518	12.2076	7.15822	26.5763	6.97021	31.0577	8.59646	16.7025	7.70677	17.3674	4.72757	12.5468	8.23787	15.4891	8.79611	17.9489	10.6162	14.4715	8.83875	18.9006		46.3224	5.08457	35.6738	7.66403	22.3472	7.62128	8.65455	6.64934
6.68307	4.89754	8.0966	5.74293	5.87578	5.23562	5.60832	5.78278	11.3897	4.557	5.28107	5.74782	3.74972	4.48253	8.85948	5.18702	7.46727	5.66636	4.93355	4.81642		12.6127	12.1339	7.05356	26.5473	7.01479	31.081	8.52862	16.563	7.69126	17.2259	4.72563	12.5351	8.23593	15.4174	8.80386	17.9682	10.6123	14.3242	8.94923	18.8095		47.023	4.9805	35.999	7.66403	22.3379	7.62128	8.26801	6.62332
6.67887	4.85488	8.09939	5.73139	5.88103	5.3996	5.60902	5.80586	11.3883	4.58008	5.28772	5.6765	3.74692	4.47904	8.82871	5.18143	7.45853	5.69083	4.96676	4.85313		12.7697	12.037	6.89849	26.5221	7.04968	31.0946	8.56157	16.3788	7.668	17.032	4.71982	12.5293	8.26501	15.3457	8.80386	17.9237	10.6162	14.1924	9.05972	18.7242		47.3408	4.92847	36.0659	7.66217	22.2896	7.61571	8.13978	6.55456
6.68586	4.74055	8.10219	5.72614	5.88313	5.52616	5.60832	5.82229	11.3939	4.62483	5.28981	5.63	3.74203	4.46086	8.81402	5.18143	7.42322	5.70027	4.9741	4.85243		12.886	11.9498	6.76475	26.5492	7.06712	31.081	8.63717	16.1637	7.64281	16.8033	4.70625	12.4925	8.31153	15.3127	8.78835	17.8888	10.6278	14.0742	9.16439	18.6176		47.3928	4.91174	36.0715	7.66031	22.2562	7.625	8.13234	6.48209
6.68656	4.65035	8.10394	5.71601	5.88662	5.56672	5.61007	5.79257	11.3953	4.61189	5.28981	5.6293	3.72315	4.42904	8.79025	5.18213	7.41308	5.70167	4.96816	4.85173		13.0023	11.8722	6.71629	26.5589	7.07682	31.2303	8.74377	16.0105	7.62148	16.5668	4.67523	12.7968	8.33091	15.2837	8.78642	17.8771	10.6685	13.9908	9.24967	18.5071		47.3687	4.86714	36.0733	7.65845	22.245	7.63615	7.91491	6.44492
6.68586	4.62553	8.0945	5.69887	5.88732	5.56077	5.61776	5.7639	11.4033	4.61189	5.32093	5.64189	3.7165	4.39932	8.75983	5.18003	7.41378	5.70761	4.99123	4.85313		13.1573	11.7986	6.70853	26.5376	7.08263	31.6024	8.89496	16.1889	7.60792	16.28	4.6229	13.3609	8.35417	15.2488	8.78642	17.9062	10.7422	13.9385	9.3117	18.4024		47.2572	4.83183	36.0808	7.63801	22.2357	7.63615	7.45217	6.40961
6.6967	4.61644	8.09205	5.6751	5.88732	5.57091	5.61916	5.76251	11.431	4.59371	5.38596	5.6758	3.72664	4.36051	8.7427	5.18772	7.41588	5.70761	5.09018	4.85313		13.3085	11.754	6.69303	26.5124	7.08845	31.8563	9.01126	16.5048	7.59629	15.9291	4.58026	13.7272	8.40844	15.2352	8.78448	17.9489	10.7984	13.9268	9.36791	18.2687		47.1884	4.83369	36.1086	7.61571	22.232	7.625	6.82403	6.39103
6.70614	4.60035	8.08925	5.65972	5.88592	5.58175	5.61776	5.76251	11.4467	4.58148	5.46812	5.69083	3.75112	4.32275	8.74025	5.20171	7.49384	5.68489	5.16395	4.85978		13.4171	11.7191	6.67364	26.4911	7.10395	31.9571	9.08686	16.5746	7.57884	15.5221	4.5977	13.8532	8.45496	15.2197	8.78448	18.0051	10.8255	13.985	9.42218	18.1291		47.1661	4.83369	36.2164	7.59527	22.2339	7.59155	6.03421	6.40775
6.70125	4.58602	8.08716	5.64958	5.87963	5.58979	5.61916	5.76321	11.4533	4.57658	5.54714	5.69608	3.7672	4.30772	8.74025	5.2073	7.65782	5.63	5.16989	4.89299		13.5043	11.6765	6.66977	26.4794	7.11946	31.9881	9.16245	16.4622	7.5769	15.0472	4.65391	13.8551	8.48791	15.2003	8.78448	17.9993	10.8449	14.0645	9.46095	18.007		47.3018	4.82997	36.2127	7.59341	22.2339	7.52836	5.37448	6.43005
6.68796	4.58672	8.08716	5.6286	5.86949	5.60413	5.6251	5.77195	11.4526	4.57064	5.61426	5.69573	3.7672	4.29968	8.74025	5.21744	7.79872	5.59399	5.16255	4.94788		13.5973	11.628	6.65814	26.4911	7.10977	31.9862	9.25161	16.2955	7.59241	14.5607	4.714	13.8357	8.52668	15.212	8.76897	18.1272	10.8565	14.1149	9.49778	17.883		47.5564	4.82997	36.1793	7.66031	22.2376	7.4689	5.29457	6.43934
6.67223	4.54267	8.08716	5.6293	5.84327	5.61566	5.63245	5.77894	11.4561	4.57448	5.6751	5.69957	3.78293	4.32135	8.7406	5.23422	7.85955	5.55658	5.15031	4.92481		13.6865	11.5679	6.61937	26.5628	7.0962	31.992	9.3369	16.1365	7.59822	14.0606	4.8051	13.766	8.56157	15.3147	8.75734	18.3152	10.8856	14.1362	9.53073	17.7357		47.7273	4.85041	36.1495	7.75695	22.2524	7.46518	5.22209	6.43934
6.67363	4.47309	8.09135	5.6237	5.75866	5.61007	5.64608	5.7709	11.4404	4.57134	5.71845	5.69887	3.8574	4.26856	8.72452	5.22024	7.82913	5.51008	5.14297	4.82307		13.7388	11.5039	6.59999	26.5744	7.10977	32.0191	9.41637	15.9873	7.59435	13.5566	4.96598	13.6613	8.59064	15.4446	8.76122	18.3346	10.967	14.1459	9.55011	17.5903		47.6549	4.90988	36.0715	7.75323	22.2692	7.44845	5.13103	6.43377
6.67782	4.40457	8.08925	5.62231	5.66321	5.63454	5.66356	5.76111	11.3925	4.56504	5.69573	5.70831	3.92838	4.18116	8.63502	5.15101	7.79872	5.47686	5.13738	4.6965		13.7698	11.4555	6.60774	26.557	7.16598	32.0095	9.46483	15.8535	7.59629	13.1612	5.154	13.6923	8.64492	15.5705	8.75734	18.3288	11.0717	14.1478	9.57144	17.4371		47.5601	4.97679	35.9377	7.68633	22.2785	7.40757	5.13103	6.49138
6.67153	4.37135	8.08296	5.61147	5.61916	5.67405	5.66636	5.75726	11.3485	4.57798	5.57895	5.72125	3.89062	4.1892	8.50426	5.07375	7.80326	5.45169	5.12864	4.5612		13.8183	11.3973	6.60968	26.5763	7.26677	32.0676	9.49003	15.7586	7.59435	12.8453	5.30519	13.8125	8.69531	15.6946	8.74183	18.3171	11.1492	14.1478	9.60633	17.2918		47.7199	5.01395	35.8931	7.67332	22.284	7.3704	5.13289	6.5843
6.65999	4.36855	8.08296	5.57825	5.59539	5.69013	5.66111	5.76006	11.3376	4.58217	5.44889	5.74013	3.79028	4.29898	8.38504	5.02165	7.80816	5.43351	5.13004	4.44372		13.8687	11.3256	6.59999	26.5666	7.40245	32.1141	9.5443	15.7101	7.58466	12.5526	5.43506	13.9656	8.71857	15.7702	8.7302	18.3036	11.2093	14.1594	9.6354	17.1735		48.0377	5.0251	35.8838	7.67704	22.2952	7.32952	5.13661	6.56386
6.66139	4.37345	8.08191	5.55063	5.56567	5.69153	5.66181	5.75936	11.3429	4.56714	5.31953	5.77824	3.73119	4.35842	8.24029	4.9762	7.80956	5.41848	5.17723	4.38289		13.8997	11.2442	6.58836	26.586	7.50906	32.1064	9.60051	15.6636	7.58078	12.3161	5.58625	14.0296	8.74377	15.7779	8.71857	18.5052	11.2539	14.1846	9.6606	17.0631		48.3425	5.03068	35.8689	7.67518	22.3119	7.3035	5.1459	6.4858
6.66069	4.4161	8.08646	5.5349	5.53979	5.69363	5.67265	5.78208	11.3436	4.58532	5.21604	5.81005	3.73469	4.37834	8.10289	4.94718	7.80886	5.3968	5.20031	4.42694		13.9249	11.1182	6.58836	26.5996	7.5614	32.244	9.61989	15.5957	7.58466	12.1242	5.78395	13.9482	8.77672	15.7566	8.70694	18.8444	11.281	14.1963	9.69743	16.939		48.5599	5.01767	35.841	7.67889	22.3175	7.30164	5.15705	6.43749
6.63552	4.44128	8.11093	5.5349	5.5391	5.69887	5.6793	5.80656	11.3579	4.67902	5.17199	5.82614	3.74098	4.38219	8.06024	4.93704	7.80886	5.3954	5.19646	4.47309		13.9617	10.9806	6.5903	26.5899	7.60598	32.6569	9.62377	15.5376	7.60016	11.9284	5.97585	13.8571	8.80386	15.7663	8.69144	19.1041	11.3062	14.1982	9.73813	16.8188		48.6918	5.00652	35.8113	7.67889	22.2877	7.3035	5.14776	6.41704
6.61279	4.46295	8.11757	5.52406	5.52476	5.70097	5.6786	5.80376	11.3782	4.77377	5.15241	5.83593	3.7637	4.38918	8.06059	4.929	7.82564	5.3947	5.16325	4.48183		14.0024	10.9011	6.58254	26.5899	7.66025	33.0523	9.62571	15.4756	7.60985	11.7598	6.14448	13.8435	8.83294	15.8671	8.67012	19.3076	11.3431	14.2253	9.77496	16.7142		48.7253	5.01395	35.789	7.63429	22.2394	7.32208	5.16263	6.39474
6.61069	4.52938	8.11827	5.52161	5.49364	5.70097	5.68139	5.78104	11.381	4.76713	5.13073	5.80726	3.78363	4.41191	8.05814	4.93005	7.85011	5.3968	5.07165	4.50001		14.0335	10.8585	6.58254	26.5918	7.67576	33.3178	9.63152	15.3709	7.61179	11.6474	6.30342	13.8958	8.85813	16.0047	8.65267	19.4394	11.3838	14.237	9.80791	16.6134		48.5599	5.02696	35.8057	7.61199	22.1967	7.31279	5.20537	6.39288
6.61349	4.59231	8.11093	5.5391	5.4877	5.70307	5.68209	5.73279	11.3782	4.7458	5.10906	5.76181	3.7714	4.4154	8.05534	4.92935	7.85011	5.3968	5.04473	4.61784		14.0587	10.8158	6.5903	26.5938	7.6525	33.5989	9.63734	15.2682	7.61761	11.5524	6.45268	13.8551	8.8717	16.0861	8.64686	19.5034	11.4187	14.2079	9.84086	16.5087		48.2997	5.01953	35.8187	7.625	22.206	7.10093	5.17935	6.39288
6.6072	4.6063	8.0966	5.56077	5.49155	5.70587	5.68734	5.71775	11.3761	4.836	5.09752	5.75516	3.76301	4.38149	8.02947	4.94019	7.85606	5.40099	5.08109	4.66538		14.0877	10.7984	6.59417	26.6326	7.62924	33.8295	9.64703	15.2275	7.64087	11.4943	6.5903	13.7873	8.8969	16.123	8.6391	19.5402	11.44	14.1594	9.87769	16.4001		48.1957	5.0121	35.8094	7.64358	22.2208	6.69394	5.17935	6.35014
6.60265	4.60525	8.10079	5.59748	5.49225	5.70587	5.69503	5.73069	11.3694	5.01816	5.09193	5.75167	3.76301	4.34093	7.94766	4.96956	7.86759	5.38072	5.08948	4.66399		14.109	10.8003	6.59611	26.6965	7.62148	33.8644	9.65672	15.2895	7.65637	11.4865	6.7221	13.7291	8.93954	16.1288	8.63329	19.5383	11.4497	14.1226	9.90677	16.2897		48.2384	4.98608	35.8001	7.6473	22.2116	6.35014	5.30944	6.27952
6.59776	4.59476	8.11443	5.62301	5.49225	5.71775	5.69433	5.7674	11.3659	5.13458	5.08668	5.74957	3.7672	4.34163	7.86165	4.98319	7.91584	5.32722	5.08249	4.6479		14.1265	10.8042	6.64069	26.8593	7.61761	33.8257	9.6858	15.3806	7.65637	11.4749	6.84228	13.6535	8.97443	16.1288	8.62941	19.6449	11.4555	14.0935	9.90095	16.1734		48.3332	4.91546	35.7909	7.56739	22.2078	6.17731	5.69599	6.22005
6.58028	4.6056	8.11687	5.6272	5.50134	5.72195	5.69433	5.77614	11.3533	5.15521	5.08738	5.75656	3.7693	4.31261	7.79942	4.95732	7.98227	5.28562	5.08598	4.63427		14.1342	10.8197	6.69497	27.0667	7.61761	33.8043	9.72844	15.4038	7.64668	11.4632	6.96439	13.5702	8.99188	16.1307	8.62554	19.7515	11.4613	14.0683	9.87575	16.0668		48.3703	4.88015	35.7165	7.33881	22.2097	6.08997	6.32226	6.16616
6.5565	4.63567	8.06898	5.6286	5.51078	5.71461	5.69433	5.77544	11.3645	5.15521	5.08249	5.7653	3.78468	4.29618	7.71201	4.94089	8.00534	5.29541	5.08179	4.63427		14.1381	10.8488	6.74342	27.216	7.61761	33.7714	9.74588	15.3883	7.63893	11.471	7.10008	13.5024	9.00738	16.1404	8.61778	19.7515	11.4497	14.0528	9.85443	15.9679		48.3703	4.89687	35.6571	7.05076	22.219	6.03793	6.75713	6.11227
6.54077	4.64441	7.97668	5.63804	5.5363	5.69363	5.69363	5.77474	11.3652	5.15766	5.08039	5.74642	3.84447	4.29758	7.60223	4.93914	7.99555	5.30869	5.08109	4.63357		14.142	10.8759	6.76281	27.404	7.61761	33.7404	9.75364	15.3651	7.63893	11.4923	7.26289	13.45	9.02095	16.1734	8.60227	19.8445	11.4439	14.047	9.83699	15.8652		48.3926	4.90617	35.6496	6.75527	22.2208	6.04351	6.87235	6.02306
6.53483	4.63811	7.93822	5.63314	5.53245	5.64154	5.69957	5.78173	11.3652	5.22688	5.08004	5.72195	3.94866	4.30982	7.51133	4.94019	7.96933	5.33107	5.08249	4.63077		14.142	10.8934	6.75505	27.6211	7.62148	33.7249	9.77302	15.3476	7.64087	11.5098	7.41602	13.4965	9.02871	16.2083	8.58289	19.9318	11.4439	14.0761	9.8176	15.7644		48.6231	4.90988	35.6719	6.41704	22.2041	6.05466	6.9281	5.90413
6.53762	4.63707	7.93402	5.6279	5.44155	5.59923	5.70587	5.79712	11.3652	5.32967	5.07654	5.67265	4.0504	4.32066	7.4456	4.95313	7.93682	5.30695	5.07794	4.6479		14.142	10.9283	6.73955	27.7103	7.63311	33.7191	9.78271	15.3302	7.64668	11.5214	7.52457	13.8706	9.0384	16.2334	8.57708	19.9744	11.4419	14.1943	9.79628	15.6694		49.1546	4.90988	35.7184	6.01749	22.1781	6.03979	6.95412	5.84837
6.54636	4.63881	7.92738	5.60483	5.35834	5.58455	5.70657	5.79572	11.3666	5.35764	5.10766	5.56077	4.08746	4.27101	7.40993	4.95313	7.93087	5.28037	5.0692	4.67692		14.142	11.0291	6.72598	27.749	7.65056	33.7908	9.78853	15.3127	7.64087	11.5602	7.6273	15.0104	9.0539	16.2509	8.57901	20.0519	11.4419	14.394	9.77884	15.5628		49.4092	4.90988	35.7667	5.66253	22.1409	6.00262	6.93368	5.86138
6.55161	4.64965	7.95185	5.51742	5.29331	5.59049	5.71601	5.79642	11.3673	5.33666	5.16045	5.46602	4.08221	4.23989	7.40714	4.94089	7.93892	5.2531	5.0671	4.74055		14.142	11.157	6.71241	27.7665	7.66219	33.8916	9.79047	15.2972	7.63118	11.6396	7.74747	16.3788	9.06941	16.2606	8.55963	20.1779	11.44	14.6305	9.76527	15.4678		49.4315	4.91546	35.7834	5.39493	22.1056	5.9989	6.9281	5.87811
6.56035	4.66678	7.96269	5.41848	5.23842	5.59329	5.72684	5.74922	11.3579	5.28562	5.19646	5.42722	4.07662	4.20073	7.40993	4.93844	7.92388	5.24226	5.05487	4.81363		14.142	11.2403	6.70272	27.7897	7.68157	33.8606	9.77108	15.2895	7.63118	11.6745	7.8599	17.2317	9.07716	16.2742	8.53637	20.209	11.4361	14.8863	9.76139	15.3845		49.5133	4.9136	35.7816	5.14032	22.0703	5.9859	6.98571	5.89112
6.57468	4.66049	7.92948	5.36778	5.19227	5.59259	5.73698	5.74572	11.3212	5.24436	5.22199	5.42722	4.08151	4.15528	7.41308	4.97235	7.91654	5.2594	5.0657	4.79544		14.1381	11.314	6.69884	27.9235	7.70483	33.7888	9.74395	15.2546	7.63311	11.6726	7.94906	17.6756	9.07135	16.2897	8.53443	20.2167	11.4361	15.0976	9.75945	15.272		49.5374	4.90059	35.7723	4.92661	22.0276	5.89669	7.22173	5.90227
6.58342	4.65979	7.93332	5.30729	5.14017	5.60203	5.73838	5.78418	11.2481	5.2545	5.24366	5.45658	4.07592	4.14165	7.41658	5.00417	7.92738	5.2601	5.08528	4.75873		14.1401	11.4012	6.69303	27.9816	7.70483	33.721	9.74588	15.2333	7.61567	11.6823	8.02466	17.9799	9.05778	16.311	8.51893	20.3001	11.4342	15.2236	9.75558	15.1383		49.5356	4.86342	35.6886	4.83369	22.0034	5.77032	7.60642	5.91156
6.59496	4.66399	7.95919	5.27967	5.09962	5.58245	5.72684	5.79502	11.1614	5.24226	5.26394	5.44959	4.06997	4.14584	7.41728	5.00417	7.93542	5.24996	5.10276	4.77097		14.1594	11.4632	6.69497	28.0243	7.70095	33.6609	9.77884	15.2042	7.59435	11.6842	8.05567	18.1776	9.0384	16.3246	8.44527	20.523	11.4342	15.2934	9.74976	15.0298		49.5802	4.81882	35.5437	4.82068	22.0071	5.5436	7.68075	5.9097
6.62013	4.67133	7.99171	5.26884	5.09018	5.50064	5.70761	5.75516	11.0831	5.21604	5.28527	5.38002	4.06508	4.14794	7.41378	4.99858	7.93192	5.24996	5.10207	4.79125		14.1866	11.4787	6.69497	28.3014	7.69708	33.5853	9.83117	15.2527	7.5769	11.6842	8.04985	18.1466	9.02677	16.3246	8.37355	20.8874	11.4167	15.3031	9.74976	14.9251		49.6062	4.80024	35.5344	4.80953	22.022	5.27227	7.68819	5.88926
6.63377	4.65595	8.05464	5.18283	5.09088	5.47756	5.69957	5.64398	11.0118	5.23422	5.28981	5.23492	4.06578	4.1385	7.40504	5.00277	7.92248	5.24646	5.10172	4.79335		14.2002	11.4768	6.72016	28.9159	7.69902	33.5117	9.85637	15.3166	7.54977	11.6978	8.07699	18.2706	9.01514	16.3246	8.31928	21.1723	11.3721	15.3263	9.74976	14.7991		49.5634	4.79838	35.4749	4.79652	22.0183	5.09572	7.70119	5.87067
6.63377	4.60245	8.11967	5.09472	5.09333	5.47407	5.70517	5.61636	10.9747	5.22618	5.29785	5.04403	4.06508	4.14305	7.40714	4.98984	7.92178	5.24576	5.10032	4.7874		14.206	11.4497	6.75118	29.4916	7.70483	33.4903	9.86606	15.369	7.50131	11.7327	8.09831	18.5594	8.988	16.342	8.23206	21.2518	11.3043	15.3748	9.74976	14.6886		49.569	4.80024	35.2501	4.84484	21.9681	4.98794	7.71049	5.85209
6.64391	4.56294	8.14799	4.97096	5.07095	5.51392	5.72405	5.61217	10.9813	5.19367	5.34261	4.92341	4.06718	4.16158	7.42742	4.91607	7.93087	5.24366	5.10207	4.77097		14.2137	11.3566	6.76668	29.7998	7.6932	33.5078	9.87769	15.4872	7.47029	11.7947	8.0828	18.6602	8.96862	16.406	8.15065	21.2556	11.2442	15.3787	9.7517	14.6033		49.6192	4.79095	34.962	4.93218	21.9328	4.94891	7.76252	5.83908
6.65929	4.5563	8.15568	4.74999	4.99788	5.51602	5.76321	5.57651	11.024	5.14437	5.37862	4.86852	4.07277	4.19409	7.40854	4.84684	7.93122	5.24506	5.10207	4.76817		14.2157	11.1938	6.83259	29.9044	7.66994	33.4302	9.89514	15.6965	7.47223	11.8199	8.09056	18.7261	8.95117	16.466	8.08087	21.8682	11.2093	15.3767	9.74782	14.5239		49.7251	4.81325	34.6647	4.91732	21.9254	4.94891	7.81084	5.83536
6.64985	4.59301	8.15009	4.54476	4.91746	5.51602	5.83628	5.57091	11.0754	5.15311	5.34261	4.82866	4.08151	4.22451	7.28267	4.82586	7.91514	5.25066	5.09962	4.76887		14.2098	11.0097	6.91012	29.9393	7.65831	33.3915	9.91258	15.9059	7.48774	11.818	8.12932	18.761	8.91241	16.4971	7.99946	23.0699	11.1744	15.3845	9.74782	14.4463		49.7251	4.84298	34.4268	4.87272	21.9198	4.92847	7.8573	5.82607
6.65999	4.72237	8.09799	4.43988	4.8332	5.51952	5.92508	5.57161	11.0999	5.22688	5.29716	4.82376	4.09655	4.22311	7.10506	4.82167	7.89067	5.25066	5.10626	4.76503		14.204	10.8759	6.93919	29.9665	7.6525	33.3643	9.92809	16.1288	7.50906	11.8257	8.19329	18.73	8.86007	16.4971	7.9258	24.2562	11.1395	15.3961	9.74976	14.3765		49.727	4.84298	34.3432	4.87272	21.9477	4.82254	8.0227	5.80935
6.74285	4.80488	7.99835	4.41191	4.75943	5.52826	6.00025	5.57371	11.1065	5.24226	5.26394	4.85243	4.09235	4.25563	6.91592	4.81852	7.85675	5.24226	5.10836	4.76223		14.204	10.7809	6.95664	29.98	7.64281	33.3585	9.92227	16.3304	7.54783	11.8509	8.28439	18.7823	8.82131	16.5436	7.86571	25.361	11.1085	15.3903	9.74395	14.3106		49.8515	4.85041	34.3264	4.88201	21.9885	4.74077	8.5096	5.80563
6.84354	4.79999	7.9057	4.40806	4.71014	5.51532	6.05864	5.56427	11.0999	5.23772	5.23352	4.85488	4.09655	4.2766	6.78341	4.82097	7.812	5.24436	5.10556	4.76223		14.2098	10.6608	6.96633	29.98	7.61179	33.4768	9.90677	16.4253	7.59435	11.9091	8.38906	18.7862	8.7806	16.5378	7.78818	26.0666	11.0562	15.3864	9.72456	14.2486		49.8459	4.86157	34.2911	4.88944	22.0127	4.75564	9.16561	5.80749
6.89109	4.80139	7.86584	4.40736	4.6986	5.50938	6.06948	5.47057	10.9848	5.24192	5.22828	4.79125	4.09829	4.2808	6.76488	4.8367	7.79382	5.26814	5.1143	4.76223		14.2195	10.5173	6.97408	29.9878	7.53038	33.595	9.89901	16.4486	7.62342	12.004	8.46465	18.7746	8.73408	16.5164	7.71065	26.2216	10.9845	15.3806	9.71293	14.1594		50.0076	4.84298	34.2707	4.8913	22.0034	4.76493	9.6934	5.80377
6.90053	4.78985	7.83927	4.41121	4.72307	5.49714	6.03486	5.30695	10.7789	5.24296	5.23842	4.71293	4.09655	4.27381	6.77187	4.85104	7.79732	5.26814	5.18143	4.75873		14.2312	10.3797	6.97796	30.0905	7.43153	33.5659	9.89126	16.4719	7.62536	12.1165	8.52668	18.7668	8.70501	16.5106	7.63311	26.2061	10.9108	15.3767	9.70906	14.0218		50.4592	4.83926	34.241	4.87643	21.9793	4.72219	9.94242	5.80935
6.89774	4.72902	7.77075	4.42414	4.74929	5.46463	6.02332	5.26954	10.5877	5.23562	5.22898	4.7	4.10529	4.29478	6.77047	4.84894	7.79522	5.27967	5.28177	4.74335		14.2389	10.2673	6.97796	30.2611	7.36563	33.5717	9.86218	16.4796	7.62342	12.2211	8.59064	18.7649	8.68175	16.5688	7.53426	26.1926	10.8313	15.3748	9.71487	13.8784		50.4425	4.82997	33.9529	4.89316	21.9811	4.69245	9.95171	5.81492
6.89704	4.6479	7.70991	4.42974	4.76887	5.41183	6.02332	5.30799	10.388	5.15311	5.2094	4.7007	4.14095	4.29478	6.76767	4.84754	7.80116	5.30555	5.33736	4.72412		14.2447	10.1684	6.98378	30.2592	7.3288	33.595	9.82342	16.4912	7.61955	12.3607	8.66236	18.8017	8.66042	16.563	7.45091	26.3127	10.7461	15.367	9.72263	13.735		50.4778	4.75192	33.3508	4.9136	21.957	4.68873	9.98331	5.82793
6.89843	4.54022	7.69313	4.42624	4.76293	5.35834	6.02612	5.32233	10.1531	5.10032	5.19087	4.6951	4.18046	4.26646	6.77327	4.84544	7.76271	5.30345	5.37302	4.72377		14.2525	10.0832	6.98765	30.2417	7.32298	33.6396	9.79628	16.5358	7.60598	12.5468	8.73408	18.8386	8.6391	16.5087	7.38501	26.9601	10.6705	15.493	9.72263	13.5663		50.5447	4.64227	32.4402	4.98608	21.9588	4.66458	9.98516	5.85952
6.89843	4.48463	7.66306	4.42275	4.73916	5.32513	6.03137	5.32163	9.97548	5.10836	5.16535	4.6979	4.20598	4.25702	6.77781	4.81852	7.68963	5.29541	5.42057	4.72377		14.2622	10.0366	6.98571	30.2281	7.39276	33.7171	9.76721	16.5552	7.60598	12.6631	8.78642	18.8444	8.60615	16.4602	7.32686	28.1968	10.6084	16.0105	9.72456	13.4074		50.684	4.58281	31.5853	5.13289	21.9458	4.67201	9.96844	5.8651
6.86382	4.4682	7.63614	4.44198	4.72762	5.31079	6.02472	5.32163	9.89681	5.10836	5.15696	4.69231	4.22031	4.33149	6.77047	4.80279	7.65922	5.29716	5.46183	4.71888		14.2777	10.0173	6.98571	30.1932	7.51681	33.6958	9.74395	16.5378	7.59822	12.7173	8.82131	18.8444	8.56545	16.3672	7.31329	29.1795	10.5522	16.5358	9.72456	13.2756		50.8513	4.57723	31.2173	5.32245	21.9477	4.71475	9.96472	5.86882
6.79809	4.46365	7.62041	4.46155	4.71608	5.30799	6.02332	5.31219	9.85695	5.10346	5.17339	4.65804	4.22241	4.43918	6.77047	4.85348	7.66586	5.29471	5.47616	4.73321		14.2757	9.99787	6.98571	30.1622	7.63699	33.69	9.74395	16.5242	7.58659	12.7949	8.86395	18.9103	8.5325	16.3187	7.33074	29.5439	10.5038	16.7646	9.72263	13.1438		50.7249	4.56236	31.1244	5.47669	21.9421	4.77422	10.0911	5.87253
6.7432	4.47239	7.61971	4.48463	4.71818	5.30555	6.0429	5.27303	9.85276	5.09822	5.19017	4.63881	4.22241	4.51854	6.73376	4.99193	7.68159	5.29716	5.47616	4.77377		14.268	9.99205	6.98571	30.1932	7.72615	33.659	9.77108	16.53	7.56721	12.915	8.90853	19.6158	8.50536	16.3556	7.34043	29.7203	10.4728	16.8673	9.72263	13.0333		50.7026	4.55493	31.0185	5.52873	21.9291	4.72776	10.132	5.87811
6.71208	4.45596	7.61097	4.48917	4.77447	5.26464	6.05724	5.24122	9.89157	5.09892	5.18563	4.63881	4.22381	4.56994	6.69041	5.13004	7.71271	5.31219	5.48001	4.79405		14.2738	10.0153	6.99347	30.3987	7.78818	33.6454	9.83892	16.5513	7.50712	13.0294	8.92791	21.18	8.48791	16.4389	7.31135	29.9781	10.4514	16.9332	9.72263	12.9654		50.7807	4.55307	30.9683	5.53802	21.8863	4.62555	10.0799	5.87625
6.70404	4.40037	7.59733	4.48848	4.92061	5.16849	6.05234	5.2094	9.94296	5.09822	5.17863	4.63637	4.21507	4.57064	6.68586	5.22059	7.73753	5.29611	5.48141	4.7867		14.2757	10.0017	7.02836	30.7263	7.81725	33.688	9.92615	16.5552	7.46254	13.1186	8.9376	22.5078	8.48016	16.4777	7.29778	30.2126	10.4301	16.9429	9.71875	12.8937		50.6264	4.53635	30.9553	5.54731	21.6801	4.62369	10.0818	5.88554
6.70544	4.43708	7.59349	4.48987	5.08878	5.03319	6.03032	5.16849	9.96534	5.09962	5.23632	4.63147	4.18116	4.57518	6.68446	5.25136	7.73369	5.2566	5.48211	4.78461		14.2757	9.96685	7.07488	30.8368	7.84245	33.752	10.0095	16.6037	7.41796	13.1244	8.94536	23.1436	8.47435	16.4409	7.29972	30.2727	10.4107	16.939	9.72069	12.8162		50.3756	4.50475	30.8141	5.57705	21.3381	4.72962	10.2286	5.89483
6.70474	4.53393	7.5851	4.50631	5.19891	4.90593	5.96634	5.16779	9.99191	5.09612	5.28457	4.63357	4.15668	4.55281	6.67572	5.22688	7.72949	5.21255	5.4842	4.78251		14.2699	9.93196	7.09232	30.7631	7.87347	33.7772	10.0735	17.1038	7.3288	13.1748	8.94923	23.3897	8.47047	16.3575	7.29197	30.2359	10.3913	16.9351	9.71487	12.7561		50.2678	4.49174	30.6264	5.61236	21.2062	4.80395	10.3884	5.88182
6.71034	4.57868	7.57181	4.49057	5.28037	4.81432	5.86425	5.14892	10.0391	5.09542	5.28841	4.6479	4.14444	4.49057	6.67153	5.22269	7.73439	5.13073	5.4856	4.78321		14.268	9.87963	7.10008	30.7127	7.89479	33.7714	10.1122	18.354	7.23576	13.2523	8.95311	23.4925	8.47241	16.2606	7.27259	30.1855	10.3797	16.9371	9.70906	12.7038		50.2696	4.48989	30.5297	5.63466	21.208	4.8244	10.4981	5.87253
6.6953	4.59022	7.56377	4.53253	5.36149	4.71468	5.77754	5.09472	10.0895	5.09542	5.30729	4.67762	4.12976	4.41331	6.66733	5.22059	7.77284	5.06431	5.48071	4.78461		14.2641	9.82148	7.10589	30.703	7.8851	33.7636	10.1529	19.7573	7.19505	13.3085	8.95311	23.5487	8.46272	16.1559	7.26096	30.1409	10.3739	16.9506	9.7013	12.6398		50.2882	4.48431	30.4573	5.64395	21.1783	4.82254	10.5761	5.86324
6.61594	4.58882	7.55223	4.64371	5.42652	4.61329	5.74433	5.06221	10.1111	5.09682	5.33177	4.74195	4.12696	4.38219	6.65859	5.2059	7.83333	5.04263	5.4877	4.78111		14.2622	9.79434	7.10977	30.7205	7.87347	33.7617	10.1956	20.6276	7.1873	13.5528	8.94342	23.6185	8.43364	16.0377	7.25126	30.0789	10.3642	16.9661	9.69161	12.5855		50.3793	4.46387	30.4294	5.6551	21.1281	4.82626	10.6189	5.85023
6.50616	4.58882	7.55013	4.72692	5.46672	4.57273	5.75027	5.15626	10.1321	5.09682	5.38142	4.80838	4.14235	4.41261	6.65125	5.14297	7.86584	5.03669	5.52616	4.79265		14.2641	9.78659	7.11946	30.7224	7.88703	33.7617	10.215	21.0308	7.21831	14.2253	8.94536	23.7096	8.4162	15.9233	7.24157	30.0052	10.3448	16.9797	9.69161	12.5274		50.5112	4.4713	30.4312	5.6551	21.0073	4.84484	10.6319	5.8428
6.42225	4.58882	7.59139	4.75279	5.49924	4.59161	5.72684	5.24926	10.2206	5.08948	5.45239	4.8381	4.16752	4.43288	6.65475	5.12129	7.9029	5.03529	5.56287	4.81782		14.2738	9.76721	7.13496	30.7147	7.89285	33.7617	10.2188	21.3312	7.2377	14.8805	8.94536	23.8007	8.41038	15.8535	7.23576	29.9529	10.3158	16.9894	9.69161	12.4673		50.6729	4.47688	30.4034	5.65138	21.037	4.84856	10.6226	5.83722
6.38763	4.59546	7.67145	4.74195	5.52546	4.66888	5.69433	5.19891	10.4178	5.08179	5.46917	4.86922	4.20143	4.42834	6.65789	5.1199	7.98612	4.92341	5.58385	4.81712		14.2854	9.78465	7.15241	30.6798	7.89285	33.8179	10.2188	21.5367	7.24933	15.1422	8.93373	23.8801	8.40263	15.809	7.22607	29.9258	10.2886	16.9913	9.68967	12.4227		50.764	4.46759	30.3681	5.64953	21.169	4.84856	10.643	5.82607
6.36596	4.59616	7.80746	4.72762	5.5356	4.73251	5.69817	5.18633	10.5457	5.09542	5.46393	4.90837	4.24688	4.42764	6.66139	5.1206	8.09065	4.72832	5.59678	4.81223		14.2913	9.78659	7.15241	30.6177	7.91029	33.8838	10.2091	21.5503	7.2377	15.2313	8.91628	23.9286	8.37549	15.7527	7.20281	29.9006	10.2634	16.9913	9.67417	12.3917		50.777	4.46387	30.3681	5.64953	21.1709	4.86157	10.6821	5.82421
6.34358	4.61259	7.92948	4.73181	5.52896	4.73916	5.70692	5.21604	10.5614	5.10102	5.4863	4.89754	4.28884	4.43988	6.66279	5.11046	8.17596	4.64825	5.60762	4.76957		14.2913	9.73425	7.14272	30.5499	7.92774	33.8586	10.1781	21.5638	7.22025	15.3942	8.88527	23.9519	8.3251	15.6965	7.17955	29.887	10.2518	16.9816	9.66254	12.3704		50.7435	4.46201	30.3662	5.6551	21.1225	4.88572	10.6895	5.82236
6.34253	4.65245	7.98297	4.73916	5.48001	4.71958	5.70971	5.21744	10.5573	5.09962	5.58595	4.91117	4.31191	4.45526	6.67293	5.08389	8.21582	4.64231	5.60413	4.73985		14.2971	9.67804	7.14078	30.548	7.93743	33.8935	10.1607	21.7654	7.19699	15.6849	8.84844	23.9867	8.28051	15.6558	7.17373	30.011	10.2402	16.9564	9.65285	12.3607		50.7491	4.45086	30.2584	5.66253	21.13	4.89502	10.6895	5.82421
6.33904	4.67343	7.99101	4.80139	5.36428	4.70804	5.70971	5.21814	10.5545	5.10486	5.74922	4.85838	4.33149	4.48253	6.6953	5.08808	8.20848	4.65105	5.58525	4.73181		14.3048	9.65091	7.13303	30.5906	7.92192	33.9361	10.1762	22.3721	7.1621	15.8594	8.83875	24.0681	8.26307	15.6171	7.17567	30.1719	10.2188	16.9216	9.63928	12.3587		50.7677	4.43971	30.1413	5.66253	21.1318	4.87272	10.6895	5.81864
6.31526	4.71538	7.99031	4.84474	5.24716	4.70454	5.70971	5.21255	10.5485	5.10976	5.85865	4.85104	4.36051	4.5591	6.71278	5.09088	8.2763	4.64371	5.56951	4.73251		14.3223	9.6102	7.11752	30.6177	7.88122	33.9497	10.2072	23.1087	7.13109	15.9505	8.84263	24.1883	8.25338	15.5647	7.18924	30.1855	10.1878	16.8808	9.61408	12.3626		50.6339	4.41927	30.1376	5.67183	20.9423	4.86342	10.6895	5.81678
6.28764	4.71748	8.00255	4.86432	5.19577	4.71608	5.70517	5.20975	10.545	5.12199	5.91424	4.87411	4.39093	4.62553	6.72362	5.06151	8.44342	4.6472	5.57091	4.72622		14.3552	9.54042	7.1214	30.6429	7.81919	33.9458	10.246	23.7328	7.10783	16.0629	8.85813	24.2562	8.23593	15.5085	7.19505	30.1564	10.1452	16.8401	9.59276	12.3684		50.383	4.40068	30.1302	5.69227	20.381	4.86157	10.6858	5.81121
6.26247	4.7007	8.02073	4.87341	5.24436	4.72972	5.6758	5.24122	10.5513	5.17549	5.93452	4.85243	4.43428	4.63357	6.73866	5.0685	8.57209	4.66189	5.57301	4.73181		14.392	9.48615	7.1214	30.6836	7.73585	33.9381	10.275	24.4287	7.06906	16.0958	8.87558	24.2562	8.21849	15.7295	7.17761	30.137	10.0909	16.8072	9.57337	12.3723		49.9444	4.40997	30.1283	5.70528	19.8532	4.89502	10.6821	5.80749
6.25233	4.6965	8.02807	4.87271	5.36428	4.72412	5.63944	5.29855	10.5587	5.21395	5.93382	4.8374	4.50211	4.62553	6.746	5.04752	8.61264	4.66259	5.57231	4.72972		14.4172	9.48421	7.10008	30.7495	7.66607	33.942	10.2867	25.0955	7.02448	16.0803	8.90271	24.2756	8.20104	16.6948	7.15241	30.1254	10.0386	16.782	9.54818	12.3723		49.175	4.42298	30.1246	5.69784	20.2472	5.0028	10.6821	5.80749
6.25897	4.6986	8.03087	4.89893	5.45029	4.72307	5.63	5.36988	10.5593	5.19437	5.93207	4.86187	4.5605	4.64371	6.75893	5.03249	8.56544	4.66818	5.56951	4.74265		14.4289	9.54042	7.071	30.9259	7.61955	33.9613	10.2925	25.551	6.99541	16.1075	8.92791	24.2794	8.19329	17.914	7.14078	30.0886	9.99981	16.7723	9.5191	12.3646		48.3852	4.42484	30.1283	5.6774	20.9386	5.12917	10.6802	5.80749
6.25827	4.6972	8.04101	4.90977	5.47546	4.72377	5.6293	5.40973	10.56	5.19437	5.93277	4.89159	4.57728	4.65874	6.81732	5.03179	8.50915	4.67552	5.58385	4.73636		14.4231	9.53267	7.02836	31.3388	7.56527	33.9943	10.2906	25.8611	6.93144	16.1908	8.9473	24.2678	8.19523	18.9607	7.12333	30.0537	9.9591	16.782	9.5036	12.3452		47.9225	4.449	30.1246	5.66811	21.1634	5.20909	10.6802	5.80749
6.23205	4.6944	8.0445	4.90907	5.47616	4.73496	5.6293	5.38002	10.5566	5.21534	5.92648	4.88425	4.56994	4.66678	6.90997	5.03039	8.50041	4.67133	5.60937	4.73566		14.4231	9.49584	6.98184	31.7691	7.50518	34.0331	10.2944	26.0355	6.83646	16.3381	9.00157	24.2852	8.19717	19.8349	7.10783	30.077	9.89126	16.751	9.49778	12.3083		47.7199	4.48803	30.1227	5.66068	21.0891	5.23882	10.6728	5.80749
6.1901	4.68217	8.00779	4.91117	5.47057	4.76643	5.61426	5.36358	10.5635	5.23143	5.92788	4.86327	4.5542	4.7465	6.98584	5.03843	8.49412	4.67203	5.61287	4.77167		14.4366	9.47646	6.94501	32.0909	7.47223	34.0505	10.2964	26.1189	6.77638	16.4738	9.08298	24.2988	8.20104	20.5016	7.0962	30.1409	9.82923	16.751	9.4939	12.2676		47.7366	4.4936	30.1227	5.63652	20.7806	5.23139	10.6691	5.80749
6.15758	4.68217	7.96793	4.93634	5.46532	4.79894	5.59049	5.39295	10.5789	5.23702	5.91214	4.85243	4.55036	4.82237	7.0264	5.01291	8.48328	4.66678	5.61287	4.85558		14.456	9.47064	6.92175	32.432	7.45285	34.0835	10.277	26.177	6.76862	16.5087	9.13531	24.2814	8.20492	20.7497	7.03999	30.0866	9.81954	16.7917	9.48809	12.2521		47.8147	4.4936	30.119	5.62537	20.2435	5.21838	10.6709	5.80749
6.14989	4.6937	7.98087	4.94998	5.46812	4.79754	5.59049	5.42197	10.6069	5.23912	5.88383	4.85313	4.56714	4.87201	7.02849	4.9811	8.48328	4.64895	5.61566	4.95173		14.4812	9.47646	6.90624	32.6278	7.42184	34.1009	10.2305	26.1964	6.78413	16.4874	9.18765	24.2756	8.20104	20.68	6.96052	30.0207	9.82729	16.846	9.4784	12.225		47.8723	4.50289	30.1841	5.65882	19.8142	5.21652	10.6709	5.80935
6.14989	4.6937	8.05604	4.94718	5.4863	4.79824	5.58525	5.42057	10.6156	5.23143	5.86075	4.84684	4.58882	4.93005	7.04877	4.98494	8.48468	4.64895	5.61916	4.99578		14.4948	9.52685	6.89074	32.6355	7.36563	34.035	10.1626	26.1984	6.8132	16.5203	9.23804	24.2678	8.16809	20.6451	6.8888	29.9413	9.82342	16.9468	9.47064	12.2114		47.8611	4.50661	30.2603	5.70899	19.4704	5.21094	10.6635	5.8205
6.14604	4.70594	8.11373	4.94858	5.51672	4.80139	5.58245	5.43211	10.6142	5.19227	5.84047	4.84964	4.59161	4.99438	7.17219	4.98179	8.49831	4.66748	5.63664	4.99438		14.5025	9.62377	6.86941	32.6549	7.3036	34.0195	10.0851	26.2313	6.83259	16.689	9.25549	24.2639	8.08668	20.8971	6.78607	29.8657	9.83311	17.0223	9.47064	12.2773		47.3705	4.52891	30.3197	5.7536	19.227	5.19979	10.6598	5.78891
6.11213	4.77307	8.10394	4.93425	5.54854	4.81712	5.57091	5.45239	10.6156	5.15905	5.80866	4.85034	4.59546	5.04682	7.25051	4.9783	8.52069	4.68846	5.6744	4.98774		14.52	9.66448	6.84228	32.7092	7.25126	34.0815	10.0095	26.2623	6.8229	17.0243	9.26324	24.2717	8.01884	22.3178	6.63294	29.7901	9.85249	16.9972	9.46871	12.3471		46.5751	4.5605	30.3272	5.7982	19.1638	5.18678	10.6653	5.75917
6.05234	4.80908	8.07632	4.91676	5.57231	4.81223	5.54329	5.45099	10.6163	5.13808	5.79117	4.87271	4.60385	5.05766	7.22708	5.00067	8.52524	4.68916	5.69573	5.07514		14.5587	9.65672	6.81902	32.905	7.15822	34.1629	9.94941	26.2643	6.8384	17.2995	9.28456	24.3473	8.00527	25.1207	6.45268	29.8502	9.8428	16.9293	9.45708	12.3568		45.9972	4.5605	30.4443	5.85209	19.1545	5.18493	10.6728	5.75731
6.03486	4.80698	8.07107	4.91257	5.56742	4.82516	5.50518	5.44749	10.6156	5.13598	5.79187	4.91257	4.6056	5.03389	7.21764	5.00802	8.48258	4.6986	5.71111	5.16535		14.5878	9.66641	6.80933	33.2558	7.04774	34.2366	9.93003	26.2643	6.90043	17.4061	9.30589	24.386	7.99752	27.4641	6.24334	29.9742	9.79822	16.8576	9.44545	12.3665		45.4638	4.61068	30.7193	5.90227	19.1452	5.2574	10.6802	5.76103
6.03276	4.77657	8.0466	4.91257	5.54259	4.83146	5.49225	5.44959	10.6128	5.14612	5.78838	4.96466	4.62937	5.02445	7.22009	5.01081	8.33924	4.72622	5.75237	5.16605		14.6014	9.7265	6.82677	33.6609	6.99734	34.1862	9.92227	26.2623	6.92563	17.4895	9.32915	24.4326	7.96844	28.8209	6.00492	29.9762	9.74588	16.7917	9.44545	12.3898		45.0847	4.75564	30.7583	5.9097	19.1861	5.41908	10.6932	5.77218
6.01948	4.75209	8.01933	4.91851	5.52966	4.81782	5.49924	5.45099	10.6149	5.16675	5.80516	4.9783	4.62797	5.03669	7.24177	5.01081	8.10604	4.72622	5.82019	5.13948		14.613	9.8428	6.84809	34.2657	6.98571	34.0524	9.91258	26.2623	6.90818	17.5534	9.35628	24.6923	7.93162	29.7242	5.81884	29.9044	9.68774	16.9254	9.46095	12.3859		45.1312	4.88387	30.9572	5.91713	19.2902	5.54731	10.7118	5.78705
6.01109	4.77027	8.04975	4.96326	5.52616	4.81922	5.49784	5.47826	10.6184	5.18073	5.83103	4.98914	4.60385	5.04473	7.3061	5.03983	7.92248	4.73985	5.88732	5.13528		14.6246	10.1374	6.83453	35.0197	6.98571	33.9536	9.90677	26.2604	6.89461	17.5166	9.35628	24.8919	7.9006	30.3231	5.72774	29.8211	9.6354	17.3809	9.45126	12.3413		45.1423	4.94519	31.5017	5.96359	19.3626	5.64767	10.7155	5.78705
6.00235	4.79544	8.07352	5.05347	5.49994	4.82516	5.49504	5.50448	10.6244	5.18073	5.83628	4.99788	4.59441	5.03459	7.40574	5.05836	7.77564	4.75873	5.93662	5.13143		14.6421	10.5891	6.80933	35.5159	6.98184	33.8916	9.90677	26.2623	6.89267	17.4817	9.35434	24.9501	7.86765	30.6643	5.68122	29.7629	9.59857	17.7938	9.41249	12.3122		45.0958	4.9359	31.6541	6.00448	19.4035	5.78519	10.7081	5.76289
5.9964	4.79125	8.07562	5.12129	5.40554	4.82516	5.49504	5.49924	10.6279	5.18702	5.83977	4.979	4.59616	5.02305	7.52986	5.04053	7.63929	4.75943	5.97123	5.09962		14.6692	10.9302	6.80351	35.7213	6.97602	33.845	9.90483	26.2933	6.86748	17.4488	9.37954	24.9714	7.83858	30.8969	5.64633	29.7339	9.55787	17.9023	9.3621	12.2987		45.107	4.90617	31.5649	6.0305	19.4054	5.91528	10.7025	5.72758
5.99431	4.79265	8.07632	5.13283	5.36988	4.81782	5.49574	5.50308	10.6244	5.19087	5.84711	4.89963	4.59826	5.00067	7.66796	5.0276	7.5337	4.76153	5.97543	5.07794		14.6867	11.1706	6.8132	35.9094	6.96827	33.9517	9.90289	26.3476	6.8132	17.4352	9.40086	25.0237	7.82307	31.0771	5.59981	29.6912	9.50553	17.7938	9.30201	12.3316		45.3876	4.90059	31.5407	6.06023	19.4463	5.96359	10.6988	5.71457
5.99361	4.80139	8.08226	5.13004	5.41778	4.77587	5.49295	5.55728	10.6202	5.15031	5.84921	4.8346	4.60035	4.96606	7.81969	5.01221	7.47147	4.76153	5.97333	5.06955		14.6925	11.407	6.82483	36.1361	6.95858	34.13	9.93196	26.3709	6.75699	17.5786	9.42025	25.1439	7.82113	31.1663	5.51259	29.6583	9.44545	17.6194	9.24386	12.5351		45.7835	4.96935	31.6987	6.09182	19.4463	5.99519	10.6914	5.71271
5.99431	4.81153	8.17177	5.12269	5.44225	4.71608	5.4877	5.64084	10.6135	5.09612	5.83907	4.81363	4.60105	4.94369	7.99625	5.00417	7.43161	4.76643	5.97403	5.0664		14.7061	11.5446	6.77831	36.1768	6.95082	34.2114	9.9843	26.3748	6.6814	18.0632	9.46095	25.1924	7.82888	31.1895	5.36915	29.6505	9.35434	17.4468	9.1799	12.7813		45.9414	5.13103	31.8232	6.09368	19.3738	6.03607	10.6802	5.6997
5.97473	4.82866	8.28225	5.1192	5.44749	4.6986	5.49085	5.66916	10.6279	5.1164	5.80866	4.80698	4.59966	4.95522	8.17177	5.05277	7.41238	4.75943	5.97648	5.0671		14.7254	11.5485	6.68721	36.0877	6.95276	34.161	10.0269	26.3767	6.56704	19.0964	9.50747	25.1982	7.85021	31.1954	5.2199	29.6447	9.23998	17.2705	9.11787	12.8588		45.9637	5.31687	31.825	6.08997	19.3626	6.05651	10.6746	5.67926
5.92998	4.84229	8.33924	5.12269	5.45588	4.7021	5.50239	5.66042	10.6604	5.1199	5.77754	4.79265	4.59441	5.03109	8.28959	5.09018	7.41448	4.71748	5.98067	5.05941		14.7487	11.6551	6.62712	36.171	6.95276	34.0718	10.0483	26.3748	6.48369	20.74	9.54818	25.235	7.8754	31.2051	5.09003	29.6253	9.1295	17.0708	9.08686	12.8511		46.0399	5.42466	31.8603	6.10855	19.3775	6.05837	10.6728	5.67554
5.87019	4.84229	8.37769	5.13073	5.46183	4.68426	5.51148	5.6765	10.68	5.1157	5.73873	4.85628	4.59371	5.09542	8.33224	5.08528	7.43021	4.72412	5.98347	5.04613		14.7797	12.13	6.59999	36.1226	6.93919	33.8528	10.058	26.3651	6.44298	22.9381	9.61214	25.235	7.8851	31.2206	4.96017	29.6079	9.02289	16.8944	9.0791	12.8084		46.196	5.45254	31.8492	6.14758	19.3942	6.05466	10.6746	5.67368
5.78628	4.81852	8.42594	5.14542	5.45903	4.68042	5.51812	5.73838	10.6852	5.08004	5.69083	4.90907	4.59441	5.08598	8.3221	5.10906	7.44699	4.85838	5.97193	5.02899		14.8127	12.9809	6.5903	35.89	6.96245	33.3217	10.0715	26.3651	6.40616	24.9074	9.68386	25.2854	7.88703	31.2516	4.88845	29.6001	8.92016	16.7045	9.07523	12.7542		46.209	5.46183	31.8362	6.17731	19.3868	6.0528	10.6802	5.66811
5.68594	4.77587	8.47594	5.14822	5.44435	4.7007	5.52546	5.74293	10.6845	5.04997	5.65342	4.92131	4.59092	5.08668	8.31336	5.2094	7.45853	5.03983	5.95969	5.02899		14.8631	13.9947	6.59223	35.8648	7.07875	32.9185	10.0793	26.4251	6.36933	25.551	9.73038	25.297	7.8851	31.3039	4.84581	29.6059	8.82131	16.4816	9.07523	12.7135		46.1774	5.46183	31.8529	6.17359	19.3868	6.0528	10.6839	5.66625
5.63	4.75943	8.53503	5.14822	5.41463	4.71154	5.53105	5.74293	10.7139	5.05766	5.63105	4.9283	4.59231	5.09018	8.31336	5.36568	7.48301	5.18772	5.93522	5.03913		14.9231	14.8224	6.59223	35.826	7.22994	32.8546	10.0812	26.5104	6.33056	25.5064	9.76721	25.297	7.88122	31.3776	4.76246	29.6583	8.71857	16.2858	9.08104	12.6747		46.1756	5.45997	31.8994	6.17359	19.3385	6.06395	10.6876	5.66997
5.63524	4.76363	8.58152	5.14752	5.36428	4.71223	5.5356	5.78208	10.795	5.04927	5.6265	4.93285	4.59896	5.08878	8.35392	5.44085	7.50888	5.22548	5.90201	4.98844		14.9813	15.2701	6.57479	35.7446	7.37532	32.8042	10.0851	26.4969	6.28598	25.5161	9.81179	25.3164	7.88316	31.4512	4.61708	29.6757	8.63717	16.154	9.08104	12.6165		46.2109	5.4897	31.8715	6.20519	19.2548	6.07324	10.6951	5.68112
5.63664	4.77027	8.62208	5.15241	5.33666	4.71223	5.54923	5.81145	10.8579	5.08179	5.61566	4.93355	4.60175	5.08458	8.51055	5.44819	7.50189	5.1671	5.87928	4.64825		15.0588	15.4891	6.57091	35.7194	7.53814	32.9747	10.1103	26.4562	6.27047	25.6808	9.86218	25.3823	7.89479	31.5326	4.50078	29.6699	8.57901	16.7549	9.06166	12.6107		46.2295	5.5436	31.8418	6.22749	19.2177	6.07138	10.7081	5.69599
5.63664	4.84754	8.66543	5.16605	5.33457	4.6972	5.55343	5.83977	10.8894	5.09822	5.57371	4.93075	4.60315	5.08458	8.64725	5.45239	7.45329	5.14437	5.86634	4.44792		15.1557	15.6035	6.57479	35.6709	7.69902	33.533	10.1316	26.4077	6.25497	26.0026	9.92227	25.551	7.92386	31.6179	4.42519	29.6621	8.49373	18.4102	9.04809	12.6766		46.0176	5.61422	31.8827	6.24421	19.2679	6.08811	10.7099	5.70899
5.63245	4.85838	8.70145	5.18353	5.33596	4.6972	5.55343	5.91774	10.9177	5.10346	5.56147	4.92551	4.60175	5.08389	8.70284	5.46253	7.41203	5.16849	5.88313	4.4668		15.2352	15.6403	6.57673	35.6826	7.81532	33.9691	10.1432	26.4	6.22201	26.5628	9.9843	25.7118	7.93549	31.6858	4.37286	29.6428	8.37549	20.1178	9.03452	12.7697		45.737	5.71829	31.8827	6.26465	19.3775	6.11041	10.7081	5.71457
5.62021	4.85104	8.71298	5.19437	5.34191	4.71888	5.55518	5.90131	10.9156	5.10486	5.55937	4.92551	4.60035	5.08039	8.75494	5.45903	7.40154	5.17199	5.94746	4.48848		15.3108	15.6713	6.57867	35.983	7.92386	33.8683	10.1529	26.5666	6.20457	27.877	10.0328	25.7719	7.91223	31.7148	4.32052	29.6369	8.28245	21.5464	9.01126	12.8802		45.5735	5.81306	31.8436	6.26094	19.4667	6.12899	10.7099	5.71085
5.60937	4.86572	8.70634	5.18283	5.35694	4.71678	5.56217	5.89956	10.8981	5.09123	5.54714	4.9262	4.59896	5.08948	8.78221	5.47686	7.40154	5.16675	6.00305	4.52169		15.4	15.7062	6.57867	36.4288	8.02853	32.9011	10.1587	26.7275	6.20069	29.8482	10.0676	25.7894	7.89673	31.7148	4.2488	29.7843	8.19329	22.4748	9.00351	12.9499		45.2761	5.85581	31.9142	6.2405	19.4946	6.17545	10.736	5.71085
5.59923	4.89649	8.70494	5.17793	5.36044	4.72902	5.537	5.92438	10.8904	5.09682	5.54049	4.93984	4.60175	5.1129	8.75109	5.50134	7.40294	5.09263	6.02822	4.55106		15.4523	15.6965	6.55541	36.7351	8.108	31.6625	10.1549	26.8186	6.18519	31.1508	10.0909	25.7952	7.9006	31.7129	4.20034	29.8986	8.09831	22.8199	9.00157	12.9771		44.8431	5.90041	31.9942	6.23306	19.463	6.23306	10.8066	5.722
5.65098	5.02375	8.70494	5.17793	5.35624	4.73496	5.46812	5.93802	10.8866	5.10346	5.5377	4.94159	4.607	5.14157	8.7455	5.51882	7.40154	4.96257	6.04046	4.54267		15.4639	15.7101	6.53602	36.8281	8.15452	30.8271	10.1491	27.0648	6.18325	31.6877	10.1045	25.7952	7.90254	31.711	4.19065	30.0382	8.00721	22.9459	8.988	13.0139		44.7167	5.97103	32.0666	6.23306	19.5559	6.23678	10.8772	5.73315
5.77754	5.15591	8.70005	5.17863	5.35414	4.72412	5.43211	5.95305	10.8873	5.12129	5.52336	4.90907	4.607	5.1157	8.7413	5.52092	7.38826	4.90313	6.0485	4.54337		15.4872	15.8671	6.51276	36.7021	8.19523	30.42	10.1491	27.2373	6.20069	31.9009	10.1219	25.7933	7.89285	31.7051	4.16933	30.2301	7.951	23.0622	8.97056	13.0624		44.9416	5.9989	32.3026	6.2405	19.6767	6.21448	10.9199	5.72386
5.8174	5.15241	8.68991	5.17863	5.35135	4.71818	5.40484	5.9576	10.8824	5.14542	5.50378	4.85243	4.6056	5.09193	8.73046	5.52546	7.34281	4.89579	6.05444	4.53812		15.524	15.9001	6.49338	36.4075	8.22236	30.3173	10.151	27.2044	6.21426	31.9319	10.1471	25.7933	7.87928	31.6993	4.15189	30.1932	7.93162	23.0408	8.95699	13.0934		45.1516	6.03421	32.7078	6.2535	19.7362	6.22377	10.9367	5.73315
5.85795	5.15975	8.6948	5.19297	5.3475	4.72167	5.3933	5.95305	10.8716	5.16779	5.50064	4.80978	4.6056	5.17409	8.74025	5.53315	7.27183	4.91676	6.05724	4.53952		15.5318	16.0668	6.49144	36.0625	8.23787	30.296	10.1491	27.1695	6.25109	31.9164	10.1743	25.8185	7.84245	31.7168	4.14995	30.4297	7.9258	23.2385	8.9376	13.0972		44.7929	6.06581	32.8899	6.30926	19.7715	6.25165	10.9385	5.78705
5.9097	5.21744	8.70215	5.2094	5.3468	4.75069	5.3996	5.95095	10.873	5.18073	5.50134	4.77901	4.6063	5.24366	8.77801	5.55413	7.19317	4.886	6.05724	4.56994		15.4988	16.7161	6.47012	35.702	8.24756	30.2514	10.151	27.2334	6.34801	31.9222	10.1956	25.8882	7.79593	31.8079	4.14413	30.8969	7.91999	24.3279	8.91434	13.0701		44.2503	6.06766	32.8955	6.41147	19.6934	6.25908	10.9385	5.85767
5.92124	5.38211	8.70879	5.20975	5.3468	4.76713	5.3982	5.96564	10.8939	5.19227	5.50239	4.75559	4.6084	5.29331	8.78606	5.55413	7.09912	4.79999	6.0513	4.64091		15.4504	17.0669	6.43329	35.5198	8.25725	30.1758	10.1646	27.3497	6.47206	31.9242	10.2111	25.9289	7.75329	32.0172	4.15189	31.1043	7.91611	25.2253	8.8969	13.01		44.2131	6.0751	32.823	6.50439	19.5633	6.27209	10.9348	5.89483
5.94746	5.62021	8.71159	5.21464	5.3468	4.72622	5.39085	5.97997	10.9191	5.22339	5.49714	4.75349	4.6084	5.3496	8.75424	5.54923	7.06241	4.77027	6.03067	4.73496		15.4232	17.189	6.43329	35.5488	8.26501	30.17	10.1587	27.3749	6.57867	31.9222	10.2285	25.9328	7.6932	32.2188	4.22748	31.1314	7.89866	25.6207	8.88915	12.9131		44.2317	6.08625	32.7301	6.56014	19.5466	6.28324	10.9404	5.9097
5.97613	5.70761	8.69131	5.23282	5.3482	4.70874	5.39016	5.97997	10.9279	5.24506	5.49085	4.7465	4.6077	5.3954	8.72172	5.53175	7.08478	4.75559	6.01983	4.81992		15.4174	17.3364	6.46818	35.4984	8.26694	30.1661	10.1452	27.3536	6.66783	32.0191	10.2518	25.9696	7.63893	32.2517	4.31858	31.1333	7.86959	26.0763	8.87946	12.8104		44.2596	6.0974	32.6836	6.57315	19.5931	6.30182	10.9813	5.97474
5.93872	5.70167	8.65355	5.24506	5.3475	4.72098	5.38806	5.98696	10.8918	5.23912	5.49085	4.77831	4.6084	5.43281	8.70949	5.49924	7.08408	4.76363	6.02402	4.87586		15.4194	17.5011	6.51083	35.4364	8.24756	30.2708	10.1491	27.3885	6.73373	32.2595	10.2692	25.9755	7.60985	32.2479	4.38255	31.1663	7.85021	26.776	8.84457	12.7328		44.267	6.13085	32.6613	6.57129	19.7325	6.29253	11.0296	6.05837
5.89012	5.69887	8.64795	5.20031	5.34191	4.72692	5.37652	6.00445	10.8317	5.258	5.49225	4.90977	4.61189	5.44295	8.70145	5.47546	7.07919	4.79824	6.02263	4.88215		15.4562	17.7589	6.5399	35.4674	8.22236	30.5073	10.1762	27.3769	6.79963	32.4281	10.2847	25.9755	7.5769	32.2576	4.46202	31.2012	7.83082	27.3555	8.78448	12.6456		44.1815	6.12899	32.5963	6.57315	19.8997	6.31111	11.0407	6.10855
5.8562	5.69817	8.68466	5.15311	5.33736	4.72762	5.37163	6.02892	10.8244	5.29051	5.49295	5.05417	4.61993	5.43805	8.68991	5.46253	7.06975	4.8409	6.01598	4.88355		15.5201	18.1001	6.55153	35.5275	8.22043	30.5906	10.2363	27.3904	6.86554	32.6161	10.3099	25.9774	7.52457	32.2595	4.54149	31.2438	7.79787	27.7413	8.73214	12.5293		44.1146	6.11598	32.5275	6.562	19.935	6.33342	11.0352	6.13085
5.84537	5.69678	8.7406	5.16395	5.32722	4.72622	5.37722	6.06318	10.8471	5.29646	5.49924	5.09333	4.63217	5.46742	8.67033	5.43351	7.06905	4.86397	6.01598	4.90033		15.5531	18.0923	6.55541	35.576	8.22236	30.577	10.3099	27.3633	6.90043	32.8991	10.339	25.9774	7.47029	32.2673	4.5977	31.4202	7.77267	28.0999	8.68175	12.413		44.1499	6.10855	32.4978	6.54713	19.9202	6.33713	11.0333	6.13085
5.84117	5.69083	8.78466	5.16849	5.31429	4.72902	5.36638	6.11667	10.867	5.28981	5.51008	5.06361	4.64091	5.4877	8.66369	5.37163	7.06835	4.84614	6.01528	4.92061		15.5531	18.6564	6.55928	35.6516	8.20492	30.5732	10.3778	27.3555	6.91981	33.0406	10.3603	26.0627	7.40633	32.2673	4.67136	31.7943	7.74941	28.472	8.63135	12.3122		44.0068	6.11598	32.4959	6.54156	19.7994	6.33713	11.0333	6.12342
5.83173	5.66251	8.78606	5.11116	5.28632	4.72692	5.36638	6.22925	10.8932	5.26884	5.50239	5.07375	4.64301	5.4884	8.66823	5.32373	7.08828	4.81502	6.01319	4.95382		15.5318	19.1642	6.56704	35.7	8.17391	30.5925	10.434	27.3342	6.93532	33.06	10.3972	26.4969	7.33267	32.2517	4.74695	32.1199	7.71258	28.7802	8.59646	12.2424		43.8321	6.10112	32.5015	6.54527	19.3255	6.34457	11.0314	6.12527
5.8167	5.64014	8.76857	4.96466	5.23143	4.72832	5.45029	6.37819	10.9331	5.26744	5.46987	5.19786	4.64231	5.4884	8.67313	5.31079	7.1145	4.80419	6.00584	4.98774		15.4756	19.2107	6.56316	35.7058	8.14871	30.6488	10.4747	27.4118	6.93919	33.1201	10.4534	26.8807	7.26677	32.2304	4.78572	32.3021	7.68157	28.9876	8.55769	12.2134		43.8414	6.10112	32.4383	6.55456	18.7308	6.37244	11.0259	6.14572
5.8174	5.63105	8.75039	4.87866	5.17409	4.70314	5.53979	6.4677	10.9981	5.2587	5.43561	5.31813	4.63007	5.4863	8.67033	5.32093	7.1145	4.79964	5.9957	5.00452		15.3787	19.2204	6.52246	35.7097	8.12739	30.7689	10.4883	27.6967	6.95082	33.2151	10.496	26.997	7.21444	32.2169	4.81479	32.3971	7.66994	29.1504	8.48404	12.2638		43.8712	6.12899	32.2803	6.56571	18.4279	6.38917	11.024	6.19218
5.84711	5.63594	8.71438	4.88005	5.15241	4.66399	5.56672	6.48343	11.0674	5.2608	5.43141	5.33736	4.61993	5.47896	8.62208	5.35624	7.12184	4.76573	5.99011	5.01886		15.2701	19.2417	6.49532	35.7369	8.11576	30.8697	10.5173	28.1231	6.99541	33.2519	10.5251	27.0105	7.17567	32.2711	4.84581	32.4184	7.66413	29.2842	8.40457	12.3743		43.8879	6.07881	32.167	6.57129	18.387	6.3743	11.0277	6.23864
5.90026	5.64154	8.63642	4.84964	5.14507	4.65035	5.57021	6.41945	11.1257	5.2552	5.44959	5.30415	4.63567	5.48141	8.53537	5.38002	7.1145	4.75489	5.97333	5.01081		15.1616	19.2534	6.49726	35.7427	8.10606	31.0597	10.5716	28.3189	7.04968	33.2771	10.56	26.9814	7.13109	32.3506	4.86907	32.4223	7.63505	29.3598	8.35223	12.3568		43.8693	5.97289	32.1242	6.57129	18.4576	6.33713	11.0184	6.27395
5.97333	5.63454	8.53537	4.82586	5.14087	4.64965	5.57091	6.39742	11.1642	5.26149	5.45658	5.29785	4.68077	5.51217	8.41965	5.37163	7.14842	4.76957	5.91704	5.00347		15.0433	19.2727	6.49338	35.7369	8.10219	31.2303	10.6317	28.4177	7.09038	33.3547	10.6065	26.9291	7.03223	32.3777	4.91171	32.463	7.60404	29.4102	8.2999	12.3219		43.7336	5.93758	32.0741	6.56014	18.5449	6.3297	10.9998	6.30368
6.045	5.6765	8.43923	4.82586	5.13808	4.64965	5.57091	6.52399	11.1576	5.2601	5.47686	5.30135	4.76223	5.54993	8.27211	5.36044	7.1666	4.76957	5.85131	5.00137		14.9212	19.2882	6.46431	35.8512	8.10219	31.1101	10.6743	28.631	7.12721	33.471	10.6608	26.8962	6.86941	32.3874	5.01832	32.4456	7.56721	29.4703	8.2495	12.3898		43.7392	5.94687	32.0127	6.53226	18.584	6.34085	10.9961	6.32784
6.10059	5.68349	8.36756	4.82936	5.14507	4.61329	5.56672	6.63622	11.0932	5.2608	5.50588	5.28527	4.80628	5.56497	8.16442	5.35904	7.13408	4.7014	5.82544	4.98564		14.801	19.296	6.41585	36.0354	8.09637	30.8348	10.6918	28.6658	7.1466	33.5427	10.7209	26.9078	6.72986	32.3874	5.11911	32.3816	7.511	29.54	8.20686	12.3646		43.7485	5.92643	31.9737	6.5081	18.5858	6.352	10.9924	6.34642
6.09849	5.65832	8.33434	4.83181	5.16115	4.58462	5.56742	6.67433	10.9352	5.29191	5.52092	5.26149	4.81432	5.57581	8.11373	5.35764	7.05751	4.59966	5.8188	4.94299		14.6712	19.3541	6.34607	36.0916	8.09443	30.546	10.7054	28.7221	7.12915	33.5369	10.7848	26.9349	6.62712	32.3816	5.15206	32.3254	7.45866	29.6466	8.14871	12.3355		43.9474	5.9097	31.931	6.48766	18.584	6.35014	10.9794	6.33342
6.09185	5.65342	8.3298	4.82237	5.16185	4.58078	5.57091	6.68866	10.5933	5.35205	5.52476	5.26674	4.81992	5.58909	8.07492	5.36848	6.96346	4.57308	5.81285	4.92271		14.5142	19.4743	6.25303	36.0547	8.09443	30.2592	10.717	28.7938	7.09038	33.5233	10.8352	26.9543	6.54184	32.3971	5.15981	32.2983	7.41796	29.7533	8.05179	12.3665		44.5625	5.93944	31.9124	6.48023	18.5895	6.35757	11.0296	6.16988
6.0971	5.66042	8.36686	4.82062	5.16535	4.58008	5.54574	6.68866	10.0695	5.37232	5.53035	5.32792	4.81223	5.57895	8.01408	5.37582	6.92011	4.57308	5.80061	4.91117		14.332	19.515	6.18906	35.7659	8.09056	30.1177	10.717	28.7531	7.03999	33.5543	10.8682	26.9601	6.47787	32.4863	5.16175	32.3176	7.36369	29.7319	7.94131	12.4091		45.0754	5.95802	31.9161	6.48023	18.6787	6.36501	11.1875	5.9097
6.09465	5.64258	8.41965	4.83251	5.19786	4.59092	5.49784	6.69041	9.55698	5.35764	5.53385	5.33946	4.73776	5.58315	7.94276	5.42197	6.8869	4.57658	5.78208	4.88355		14.1633	19.5131	6.17937	35.3647	8.0673	30.2146	10.717	28.7085	6.98765	33.5834	10.8953	26.9388	6.44686	32.6413	5.16563	32.2673	7.31135	29.6873	7.86377	12.3878		45.4991	5.96731	31.918	6.44678	18.7048	6.37244	11.431	5.71829
6.08311	5.63944	8.43923	4.88215	5.22269	4.62343	5.44015	6.68516	9.24127	5.35834	5.53315	5.31708	4.60035	5.61357	7.89277	5.54399	6.84704	4.58148	5.74363	4.86257		14.0121	19.5577	6.17162	35.1437	8.0169	30.3464	10.7209	28.6736	6.94113	33.5776	10.9186	26.9155	6.43911	32.7809	5.17726	32.1645	7.27452	29.6331	7.81919	12.3956		45.8392	5.96731	31.9235	6.43005	18.7122	6.40032	11.615	5.59749
6.08171	5.64328	8.46091	4.96536	5.23422	4.64231	5.37302	6.68167	9.09967	5.36498	5.50308	5.31813	4.49547	5.6251	7.86515	5.62161	6.8334	4.58008	5.66181	4.85838		13.8881	19.61	6.1251	34.9848	7.94518	30.2979	10.6937	28.7104	6.89074	33.5562	10.9399	26.9175	6.47012	32.9592	5.18695	32.3739	7.228	29.571	7.7843	12.3839		45.8596	5.97103	31.918	6.43005	18.8516	6.42819	11.7246	5.55846
6.07297	5.64398	8.50181	5.03109	5.2531	4.59161	5.31499	6.68446	9.03534	5.36358	5.46987	5.30275	4.46086	5.63314	7.85675	5.63804	6.8369	4.58148	5.55728	4.84334		13.795	19.6139	6.08633	34.851	7.88897	29.887	10.6491	28.8325	6.83646	33.5213	10.9612	26.9136	6.53796	33.281	5.19277	32.779	7.15435	29.5323	7.74554	12.3917		45.8708	5.9766	31.7804	6.40218	19.1396	6.44864	11.812	5.56776
6.07752	5.64748	8.50775	5.06151	5.27478	4.49477	5.27478	6.68866	9.01646	5.35554	5.45309	5.29331	4.44862	5.63175	7.83123	5.63804	6.8383	4.58148	5.48071	4.82062		13.7136	19.6139	6.07276	34.7929	7.85602	29.2377	10.5949	28.9004	6.79382	33.4787	10.9748	26.8845	6.61162	33.5621	5.1947	33.2035	7.08845	29.5245	7.72228	12.3801		45.8764	5.9766	31.4348	6.35572	19.2586	6.48395	11.8863	5.53059
6.07822	5.65272	8.45776	5.07514	5.28911	4.49127	5.26464	6.69041	9.01436	5.35205	5.43071	5.29121	4.44128	5.62021	7.78508	5.65272	6.82956	4.57728	5.44155	4.81223		13.6264	19.6294	6.05726	34.725	7.82113	28.9392	10.498	28.8984	6.7725	33.4651	10.9787	26.8225	6.64069	33.5814	5.19277	33.5117	7.05356	29.5265	7.70871	12.5409		45.8504	5.97103	31.2694	6.32412	19.331	6.52297	11.903	5.47112
6.07157	5.66181	8.40287	5.07724	5.30065	4.48778	5.27093	6.67642	9.01436	5.36044	5.41183	5.29925	4.48917	5.67055	7.72949	5.66251	6.8369	4.57588	5.41393	4.8381		13.5353	19.7205	6.04369	34.6126	7.78043	29.1194	10.3565	28.9023	6.75505	33.4554	10.9806	26.8535	6.631	33.4826	5.19858	33.5252	7.03999	29.5303	7.69514	13.1166		45.8355	5.97103	31.2434	6.31297	19.4593	6.5397	11.9328	5.40608
6.07017	5.69957	8.3763	5.18283	5.31289	4.51365	5.26394	6.6995	9.00982	5.35414	5.43945	5.28177	4.57448	5.73873	7.66446	5.63245	6.85158	4.58217	5.40973	4.88355		13.4287	19.9027	6.0592	34.5467	7.7591	29.3947	10.2305	28.9081	6.72792	33.4535	10.9825	26.7973	6.62131	33.3934	5.21409	33.5117	7.04386	29.5575	7.6777	13.3628		45.882	5.97103	31.2081	6.29811	19.5949	6.5397	12.1446	5.37262
6.06388	5.73838	8.34728	5.30695	5.32373	4.5563	5.19507	6.75614	8.99128	5.35275	5.50064	5.26464	4.63007	5.7167	7.59069	5.57511	6.8862	4.58462	5.40834	4.89369		13.2988	20.3039	6.034	34.5603	7.75135	29.5284	10.1374	28.9081	6.69497	33.5175	10.9748	26.6636	6.61937	33.3043	5.25285	33.5834	7.06906	29.9587	7.65056	13.3899		45.8485	5.96731	31.2081	6.28324	19.7789	6.53598	12.4828	5.38192
6.03556	5.72789	8.3256	5.32513	5.33526	4.56854	5.03913	6.77991	8.96297	5.37582	5.54784	5.26884	4.66538	5.72265	7.52496	5.54574	6.92361	4.58462	5.3961	4.89229		13.169	21.1277	6.0088	34.6359	7.7436	29.5013	10.0676	29.0225	6.66395	33.6241	10.9612	26.6112	6.61937	33.2345	5.30325	33.6648	7.0962	30.641	7.60598	13.4365		45.7927	5.96359	31.0557	6.29811	19.9796	6.54156	13.0069	5.38749
6.03766	5.74957	8.31616	5.31499	5.33981	4.57273	4.87796	6.77991	8.94723	5.45519	5.57021	5.27023	4.69231	5.72929	7.49245	5.52161	6.94249	4.59231	5.38316	4.87341		13.0817	21.8856	5.98748	34.6843	7.73003	29.3947	10.0037	29.228	6.63488	33.7132	10.9554	26.5725	6.61549	33.3353	5.36915	33.7229	7.10201	30.9337	7.51488	13.5159		45.7091	5.95802	30.5502	6.28881	19.9425	6.55456	13.8934	5.40979
6.0471	5.75796	8.31266	5.31499	5.34191	4.57134	4.75873	6.80439	8.93779	5.52092	5.59469	5.27548	4.73566	5.74153	7.50993	5.4863	6.94179	4.58357	5.33876	4.84824		13.0372	22.2519	5.97197	34.696	7.71646	29.2551	9.92421	29.3947	6.60774	33.7927	10.9554	26.5628	6.61743	33.5969	5.46995	33.8043	7.10008	31.0151	7.40439	13.5683		45.5827	5.93572	29.8087	6.2628	19.8421	6.56014	14.7166	5.43767
6.0429	5.73628	8.31336	5.31429	5.3454	4.57204	4.62553	6.8362	8.8878	5.50169	5.61706	5.258	4.80069	5.75307	7.52846	5.48351	6.93829	4.55351	5.23492	4.84684		12.9926	22.4593	5.95453	34.7406	7.70871	29.1252	9.84668	29.478	6.57867	33.9032	10.9496	26.5705	6.61743	33.8024	5.56492	33.8295	7.10783	31.081	7.30166	13.6109		45.54	5.92643	28.452	6.25908	19.883	6.56571	14.9824	5.38749
5.9964	5.72475	8.3249	5.31499	5.3461	4.59092	4.4654	6.82816	8.73816	5.64154	5.64154	5.18353	4.84964	5.76041	7.51972	5.47546	6.96556	4.55141	5.15381	4.84264		12.9267	22.5853	5.92739	34.8607	7.72615	29.0341	9.79822	29.5051	6.52633	34.1455	10.9341	26.5977	6.61549	33.7462	5.62307	33.845	7.1214	31.1178	7.18536	13.6458		45.5177	5.92643	26.5379	6.25908	19.909	6.57129	15.0214	5.29271
5.89746	5.74013	8.35742	5.33107	5.34051	4.63357	4.36541	6.78411	8.58083	5.75237	5.6751	5.09612	4.86852	5.76321	7.52042	5.57825	7.08548	4.5577	5.1157	4.85313		12.8627	22.6551	5.91382	34.946	7.74554	28.9721	9.76527	29.5187	6.46431	34.4517	10.9128	26.6035	6.61937	33.5582	5.69673	33.9245	7.11752	31.1275	7.0303	13.6535		45.1144	5.92271	25.1348	6.25722	19.9443	6.56571	15.1032	5.22767
5.82089	5.73873	8.34658	5.29855	5.34051	4.67902	4.32415	6.70964	8.54167	5.77404	5.72475	5.03319	4.87481	5.78173	7.51692	5.76251	7.28652	4.57658	5.11186	4.87586		12.7891	22.7656	5.91576	34.946	7.76298	28.9779	9.74395	29.5381	6.42554	34.539	10.9069	26.8089	6.64457	33.4632	5.80915	33.9633	7.1117	31.1624	6.89461	13.64		44.3562	5.90598	24.4026	6.25908	19.974	6.56757	15.2742	5.19608
5.80516	5.73873	8.30253	5.25275	5.33666	4.7014	4.27101	6.64181	8.53607	5.79292	5.77614	5.01501	4.86852	5.79992	7.51692	5.78348	7.44979	4.65245	5.14892	4.86712		12.6921	22.9245	5.90995	34.9421	7.81725	28.9217	9.74007	29.5168	6.40034	34.5312	10.9011	27.4854	6.68915	33.4206	5.9177	33.973	7.10783	31.2535	6.76281	13.6225		43.6593	5.89298	23.9863	6.2535	20.0056	6.56571	15.3504	5.18121
5.75516	5.74013	8.25707	5.24192	5.33107	4.70664	4.22311	6.59426	8.463	5.80061	5.80866	5.03599	4.86432	5.80586	7.51692	5.78278	7.54244	4.71293	5.21464	4.87411		12.6107	22.9749	5.89832	34.9499	7.90836	28.8132	9.74782	29.4935	6.37902	34.5739	10.8876	28.505	6.72792	33.4167	6.02237	33.973	7.08457	31.3349	6.59417	13.6128		43.3155	5.89483	23.8507	6.25722	19.9685	6.56757	15.3671	5.18121
5.67405	5.75796	8.15219	5.24226	5.32897	4.68496	4.22311	6.58098	8.35077	5.80061	5.83593	5.12374	4.86642	5.82159	7.51692	5.78558	7.59279	4.6986	5.28107	4.87341		12.5526	22.9808	5.87893	34.9208	7.98783	28.8093	9.76333	29.5051	6.37902	34.6243	10.874	29.1873	6.7725	33.4109	6.13479	33.9691	7.04968	31.428	6.42554	13.6497		43.2802	5.90041	23.7782	6.25722	19.7733	6.57501	15.3671	5.18121
5.60937	5.78838	8.0452	5.19786	5.32373	4.62483	4.26227	6.58972	8.22666	5.81005	5.88942	5.26744	4.86852	5.86285	7.51902	5.78348	7.62251	4.67552	5.28562	4.89579		12.4906	23.1184	5.85567	34.8375	8.07311	28.7822	9.76721	29.5071	6.38871	34.6301	10.8701	29.7474	6.83646	33.4535	6.23946	33.9788	7.06325	31.6082	6.29179	13.7582		43.2858	5.89669	23.7912	6.24979	19.4221	6.57501	15.3708	5.22767
5.59469	5.82439	7.99311	5.1143	5.31149	4.59616	4.31576	6.53273	8.10149	5.81145	5.9576	5.31149	4.86852	5.87928	7.52916	5.79992	7.64278	4.64371	5.25136	4.95452		12.413	23.2308	5.84404	34.8142	8.20298	28.7259	9.77108	29.511	6.40034	34.6456	10.8682	30.6371	6.89655	33.5737	6.35382	34.1106	7.10589	31.7575	6.16193	13.7892		43.2467	5.8874	23.1872	6.24979	19.2623	6.54527	15.4265	5.38563
5.60483	5.84537	7.97947	5.03529	5.29785	4.59896	4.36401	6.467	8.01269	5.80586	6.03626	5.31569	4.87411	5.87718	7.5372	5.83593	7.64698	4.67203	5.19507	5.00592		12.3277	23.2482	5.84404	34.8026	8.36192	28.6348	9.8021	29.5148	6.40616	34.6746	10.8721	31.6974	6.95664	33.6357	6.48369	34.3471	7.1466	31.7846	6.01849	13.8357		43.3248	5.87253	21.2638	6.2535	19.1879	6.47465	15.8242	5.55475
5.59259	5.84781	7.97947	5.00662	5.28772	4.58812	4.45072	6.48868	7.97283	5.766	6.08451	5.35275	4.91327	5.87788	7.54384	5.83698	7.6274	4.85488	5.14367	5.01081		12.2153	23.2812	5.84404	34.8065	8.54994	28.5767	9.85055	29.5362	6.42554	34.6785	10.8759	32.5813	7.04774	33.7171	6.59805	34.4188	7.20474	31.7846	5.85761	14.4076		42.8286	5.86138	19.5559	6.2535	19.1601	6.40961	15.8967	5.62908
5.59049	5.84991	7.98227	4.98984	5.28107	4.49337	4.5619	6.51525	7.96199	5.72335	6.09465	5.35484	4.9797	5.87858	7.57181	5.83593	7.63125	4.96012	5.10102	4.96466		12.0506	23.3859	5.83047	34.8161	8.74183	28.5515	9.87769	29.5284	6.46818	34.6766	10.8779	33.188	7.15629	33.8392	6.69884	34.3994	7.27646	31.8098	5.68704	15.4872		42.0481	5.85209	18.9501	6.25536	19.1433	6.38731	16.0956	5.67554
5.58909	5.87299	7.98681	4.99858	5.29855	4.29688	4.58882	6.50755	7.9571	5.68524	6.08836	5.36498	5.01291	5.94291	7.61237	5.83593	7.70712	4.96536	5.07445	5.0276		11.8858	23.5022	5.81109	34.8549	8.85426	28.5166	9.87769	29.5245	6.50307	34.6766	10.8798	33.3062	7.22607	33.909	6.82483	34.4033	7.37144	31.8835	5.51259	16.4874		41.7637	5.83536	18.8014	6.2535	19.1489	6.39474	16.5416	5.722
5.58105	5.92368	7.98751	4.99998	5.36288	4.12557	4.59231	6.48448	7.94975	5.65622	6.08381	5.37932	5.01291	6.06213	7.6253	5.83628	7.83263	4.96396	5.0678	5.18563		11.7617	23.7115	5.80915	34.8627	8.91241	28.5631	9.89514	29.5303	6.55153	34.6766	10.8837	33.3062	7.31135	33.9613	6.99347	34.4013	7.48192	31.897	5.34008	17.0398		41.8251	5.82421	18.794	6.2535	19.1508	6.39474	17.0359	5.75545
5.57686	5.94955	7.98542	5.00067	5.40764	4.0976	4.61399	6.48658	7.94836	5.65622	6.08241	5.37862	5.01431	6.09395	7.63055	5.83837	7.92388	4.95522	5.0664	5.21464		11.6416	23.946	5.80721	34.8724	8.97056	28.4177	9.89901	29.5265	6.62131	34.6785	10.8817	33.1841	7.49355	34.0544	7.1873	34.3975	7.57303	31.9028	5.19083	17.6038		42.1094	5.82421	18.7884	6.2535	19.1564	6.38917	17.8908	5.78147
5.58245	5.94466	7.98542	5.01291	5.41848	4.12487	4.63077	6.49602	7.93682	5.62021	6.05514	5.3996	5.01501	6.05724	7.64139	5.84047	7.97668	4.94788	5.03669	5.22478		11.4846	23.9615	5.80334	34.882	9.04421	27.9952	9.87963	29.3326	6.69497	34.6824	10.8779	32.965	7.68157	34.1629	7.3947	34.4227	7.60598	31.899	5.07647	19.1913		42.6335	5.82236	18.7642	6.2535	19.1879	6.39103	18.4966	5.80191
5.57511	5.93312	7.98157	5.02585	5.43071	4.11053	4.64895	6.49951	7.89836	5.59119	6.00899	5.43071	5.00872	6.03067	7.64978	5.83313	8.02562	4.94788	4.93634	5.24226		11.3217	23.9422	5.80528	34.946	9.12368	27.7471	9.91064	29.0167	6.75893	34.6902	10.8682	32.9495	7.77655	34.2637	7.58853	34.4731	7.61373	31.8815	4.96598	21.4708		43.0628	5.81864	18.6341	6.2535	19.1842	6.39288	18.5115	5.73873
5.57581	5.96529	7.98017	5.02095	5.45588	4.09829	4.65595	6.52119	7.87773	5.56881	5.97613	5.42127	5.00592	6.03626	7.65502	5.82159	8.02143	4.94788	4.85908	5.23492		11.2035	23.9383	5.79752	35.3065	9.18183	27.6909	9.97073	28.8384	6.82096	34.7018	10.8449	33.124	7.83858	34.3141	7.73003	34.4614	7.63505	31.8408	4.84774	22.4283		43.2133	5.81864	18.3331	6.2405	19.5094	6.39288	18.7382	5.6774
5.60552	6.0506	7.98157	5.01291	5.47337	4.08571	4.65455	6.53552	7.88752	5.55867	5.92998	5.42057	5.03249	6.03032	7.68089	5.8153	7.91304	4.95592	4.8402	5.2066		11.1105	23.9208	5.78395	35.5798	9.20122	27.8537	10.0114	28.755	6.85585	34.725	10.8139	33.4128	7.90836	34.3141	7.84633	34.5176	7.68351	31.7982	4.74501	22.44		43.0813	5.8428	18.2495	6.19961	20.5167	6.39474	19.2493	5.70342
5.63594	6.11283	7.98227	5.02235	5.46812	4.06473	4.64651	6.52329	7.9557	5.56007	5.87928	5.42057	5.07724	6.03137	7.71725	5.80866	7.79942	4.9769	4.8402	5.15171		10.998	24.0662	5.77426	35.7931	9.20509	28.253	10.0754	28.6697	6.85778	34.725	10.7906	33.9904	7.94518	34.2986	7.98783	34.7754	7.72809	31.771	4.63841	22.4807		42.8007	5.86696	18.2495	6.11598	21.3994	6.39474	19.621	5.81492
5.65482	6.13031	7.99241	4.99928	5.45169	4.04026	4.63497	6.51769	8.02422	5.55658	5.85271	5.42652	5.07514	6.01528	7.73369	5.80201	7.74907	5.02165	4.87866	5.13738		10.8876	24.4907	5.76845	36.2331	9.21091	28.6949	10.1781	28.6658	6.87135	34.7309	10.7519	34.7134	7.96263	34.2502	8.11576	35.1437	7.73197	31.7924	4.557	22.6958		42.6465	5.85209	18.2513	6.00076	21.799	6.39474	19.7027	5.98218
5.65692	6.09849	7.98821	4.98704	5.46323	4.08746	4.61784	6.5163	8.0494	5.55658	5.85271	5.44015	5.00802	6.01039	7.73019	5.79642	7.75536	5.09263	4.92411	5.14297		10.812	25.0509	5.75488	36.7332	9.20315	28.9702	10.2944	28.662	6.92175	34.7309	10.6782	35.1825	8.01496	34.2172	8.21073	35.2872	7.66994	31.9339	4.51048	22.9497		42.6799	5.78519	18.242	5.94687	21.8678	6.38731	19.7009	6.09368
5.65412	6.0957	8.00185	4.98634	5.46672	4.12487	4.59686	6.49811	8.05954	5.55588	5.88452	5.43281	4.90243	6.01039	7.75257	5.83767	7.74837	5.13143	4.94718	5.14437		10.7538	25.7215	5.75488	36.9813	9.16439	29.0244	10.4165	28.6038	6.9799	34.7541	10.591	35.3511	8.04404	34.2191	8.29602	35.2891	7.59822	32.0657	4.44845	23.2618		42.6818	5.6997	18.2327	5.93944	21.851	6.38731	19.6971	6.08625
5.65692	6.11877	8.02562	5.00872	5.44295	4.07732	4.58008	6.50441	8.05464	5.55343	5.91564	5.44819	4.82516	5.97543	7.8148	5.96983	7.72949	5.13353	4.96536	5.14961		10.6879	26.3806	5.79171	37.0588	9.09655	28.9585	10.5096	28.5263	7.04386	34.8859	10.5212	35.3841	8.02853	34.1881	8.34835	35.448	7.56721	32.1451	4.34766	23.9926		42.4606	5.65138	18.2699	5.93572	21.8399	6.38731	19.7009	6.04165
5.65832	6.11667	8.03366	5.03529	5.43071	4.04235	4.57728	6.52189	8.03856	5.57301	5.9111	5.51078	4.78601	5.89257	7.88403	6.03836	7.72355	5.15101	4.9804	5.14542		10.622	26.8787	5.84017	37.0607	9.00738	28.8984	10.5425	28.4333	7.10589	35.1302	10.4572	35.3841	8.0421	34.1455	8.37161	35.6709	7.54201	32.2498	4.27206	25.1517		42.0815	5.63652	18.3015	5.93014	21.8547	6.38731	19.7994	6.05837
5.65482	6.13241	8.03576	5.03529	5.42792	4.06333	4.57658	6.52469	8.02947	5.60832	5.92298	5.52826	4.77097	5.85551	7.9564	6.06388	7.726	5.23912	4.94998	5.14017		10.5794	27.1966	5.87118	37.1014	8.93567	28.9508	10.5716	28.377	7.16404	35.2833	10.3758	35.3918	8.09056	34.1591	8.39681	35.7117	7.52263	32.3894	4.21391	25.9968		41.7396	5.63466	18.2996	5.932	22.3286	6.38545	20.3123	6.05466
5.65692	6.12017	8.02702	5.03773	5.42477	4.10529	4.5598	6.50441	8.02283	5.62231	5.91774	5.50239	4.79055	5.8569	8.02492	6.08696	7.73089	5.32373	4.92061	5.09542		10.5406	27.4001	5.92158	37.2972	8.90078	28.8345	10.6763	28.4197	7.228	35.3395	10.2673	35.3976	8.13126	34.3102	8.4317	35.7446	7.51488	32.6569	4.1325	26.3922		41.4999	5.63466	18.2996	5.92828	23.5124	6.38731	20.9869	6.03607
5.66636	6.10549	8.00709	5.01501	5.42477	4.15004	4.54267	6.49602	7.99835	5.57686	5.92124	5.4856	4.82446	5.86949	8.05534	6.07297	7.73229	5.35904	4.91467	5.05487		10.4863	27.561	6.00686	37.9058	8.86589	28.3964	10.8352	28.4875	7.28034	35.4015	10.1549	35.3976	8.17391	34.4866	8.46078	35.9462	7.51875	33.0523	4.03365	26.6248		41.34	5.6328	18.2996	5.932	24.2205	6.39474	21.0705	6.0305
5.67195	6.08975	8.00709	4.99928	5.42547	4.19584	4.53952	6.52993	7.97737	5.49225	5.92368	5.48001	4.81572	5.87928	8.05814	6.08311	7.72809	5.41463	4.91327	5.04682		10.4301	27.7083	6.08827	38.906	8.82518	28.0436	10.9903	28.5437	7.31717	35.4248	10.0541	35.3899	8.21655	34.5254	8.4821	35.9753	7.49937	33.124	3.93673	26.8128		41.2806	5.62537	18.2792	5.96917	24.3747	6.3743	21.2378	6.04722
5.67125	6.04116	8.00604	5.01151	5.42792	4.22835	4.53672	6.56314	7.98297	5.53245	5.93662	5.48141	4.79405	5.91914	8.05884	6.09395	7.73299	5.47756	4.90732	5.02899		10.3913	27.813	6.16387	39.4487	8.81549	27.7316	11.1318	28.7221	7.33655	35.4791	9.95522	35.386	8.22624	34.4769	8.48985	35.8977	7.45285	33.1356	3.83594	27.0125		41.3772	5.61422	18.1993	5.99705	24.4045	6.34642	21.667	6.07138
5.66566	5.99151	8.00255	5.02165	5.43351	4.23849	4.53812	6.58832	7.98437	5.84047	5.9576	5.50064	4.79614	5.98277	8.05674	6.11493	7.79033	5.49364	4.87271	4.91816		10.3506	27.8556	6.25497	39.5379	8.81937	27.3943	11.2888	29.0477	7.3443	35.764	9.85443	35.4422	8.25144	34.4362	8.48985	35.9501	7.41215	33.1492	3.72546	27.2509		41.3586	5.61422	18.1844	5.98218	24.3784	6.352	21.983	6.09554
5.66776	5.9971	7.98891	5.00592	5.45239	4.23535	4.52973	6.59111	7.98472	6.01249	5.95095	5.50134	4.80488	5.99151	8.05744	6.16562	7.85815	5.4884	4.82167	4.87131		10.3138	27.8634	6.32475	39.5127	8.82518	27.121	11.4477	29.1853	7.354	36.1517	9.75751	35.4829	8.32122	34.4207	8.48985	36.0392	7.38889	33.155	3.62466	27.4389		41.275	5.61422	18.1956	5.95802	24.3394	6.3743	22.1316	6.10669
5.66986	6.02892	7.96444	4.9762	5.487	4.23535	4.51959	6.58098	7.98681	5.93137	5.94151	5.52896	4.81293	6.00794	8.05744	6.16562	7.88752	5.49644	4.79265	4.87131		10.2867	27.8614	6.36157	39.5728	8.84457	27.0745	11.5718	29.0981	7.38113	36.4657	9.67223	35.4849	8.35998	34.4207	8.48791	36.1265	7.38113	33.155	3.54907	27.4951		41.2397	5.61422	18.1918	6.00076	24.3376	6.39288	22.1428	6.11227
5.66986	6.02193	7.94766	4.95592	5.50308	4.22311	4.52099	6.5586	7.98612	5.84677	5.94151	5.56357	4.81432	6.07157	8.05674	6.13451	7.84662	5.50518	4.77657	4.87866		10.2712	27.8731	6.3829	39.8829	8.86976	27.1365	11.6532	28.9954	7.40633	36.582	9.5947	35.4887	8.35998	34.4537	8.48598	36.0935	7.37338	33.2422	3.52193	27.4951		41.2768	5.59192	18.1918	6.07696	24.3431	6.37802	22.0796	6.11412
5.67055	6.01389	7.9543	4.95313	5.51672	4.21507	4.52099	6.5572	7.98437	5.82159	5.94011	5.57581	4.81572	6.13451	8.05534	6.14814	7.78019	5.49784	4.76153	4.88949		10.2906	27.9293	6.42166	40.3636	8.89108	27.2741	11.7113	28.9469	7.43153	36.6246	9.50747	35.4926	8.37937	34.4808	8.48985	36.0373	7.36756	33.6725	3.55682	27.5261		41.3159	5.56404	18.1937	6.1197	24.3506	6.35572	21.9421	6.11598
5.66916	6.00095	7.97353	4.95452	5.55798	4.23605	4.52099	6.56035	7.96793	5.82089	5.94221	5.59259	4.80768	6.15269	8.05534	6.16842	7.75466	5.4898	4.75559	4.88565		10.3293	27.9971	6.47594	40.887	8.90271	27.6463	11.7579	28.9605	7.47223	36.7254	9.41056	35.4946	8.42589	34.4789	8.51505	36.045	7.36756	34.7018	3.61497	27.5881		41.3512	5.54545	18.1937	6.15501	24.358	6.35386	21.8046	6.11784
5.66706	6.045	7.98227	4.94369	5.59678	4.2787	4.52169	6.6065	7.96514	5.82229	5.94361	5.61986	4.76713	6.15199	8.05534	6.16982	7.75466	5.47546	4.75489	4.87935		10.3545	28.0049	6.57285	41.1234	8.91434	28.1386	11.7928	29.0651	7.511	36.8611	9.29619	35.5101	8.48016	34.5176	8.54219	36.0024	7.37144	35.8338	3.66731	27.6792		41.4608	5.53802	18.1844	6.18103	24.3915	6.34271	21.8975	6.11784
5.66636	6.1838	7.96059	4.95313	5.62161	4.278	4.51889	6.67957	7.96584	5.76041	5.94606	5.61077	4.67972	6.15478	8.05674	6.21387	7.76271	5.43491	4.76293	4.88005		10.3681	27.9952	6.68334	41.0479	8.92404	28.379	11.8296	29.2532	7.53232	36.9037	9.17602	35.5992	8.53831	34.5797	8.56545	35.9617	7.37144	36.5044	3.71964	27.8382		41.3103	5.53245	18.1417	6.19032	24.4435	6.34271	22.2822	6.11041
5.66426	6.23345	7.91374	4.9797	5.70517	4.31506	4.52449	6.67642	7.98961	5.66111	5.94361	5.59853	4.57868	6.14919	8.05604	6.21911	7.77005	5.38666	4.77587	4.86782		10.3836	27.9739	6.76862	41.0246	8.92016	28.3402	11.8897	29.4451	7.54395	36.9057	9.08298	35.7369	8.58483	34.725	8.58677	35.9423	7.36369	36.7777	3.7933	28.0475		40.7082	5.5343	18.0599	6.19589	24.4714	6.37802	22.9363	6.08625
5.66426	6.23415	7.87179	4.96152	5.82159	4.34443	4.52798	6.67782	8.06059	5.61147	5.9076	5.59608	4.54476	6.14604	8.05184	6.20478	7.76935	5.37058	4.79754	4.8409		10.3952	27.9622	6.83065	41.1176	8.90659	28.3092	11.9633	29.4877	7.5614	36.8979	8.99963	35.3841	8.6236	34.8607	8.59258	36.0063	7.36175	36.8359	3.88634	28.1503		40.7658	5.5436	17.967	6.19961	24.503	6.38917	23.5477	6.06581
5.66986	6.23135	7.82424	4.96012	5.89746	4.33219	4.51505	6.6932	8.14729	5.59993	5.85271	5.58664	4.54896	6.10129	8.05324	6.19814	7.76131	5.36568	4.8416	4.77901		10.3991	28.0165	6.85778	41.1079	8.89884	28.5941	12.0215	29.5439	7.57496	36.9347	8.90078	34.7406	8.69338	34.8646	8.59258	36.2098	7.36369	36.8262	3.98325	28.1619		40.8141	5.5436	17.9354	6.19961	24.5959	6.38917	23.8748	6.04722
5.66566	6.22261	7.80081	5.03529	5.9111	4.328	4.49617	6.67712	8.20148	5.59469	5.8146	5.57161	4.53393	6.11353	8.05954	6.1852	7.75676	5.3461	4.88565	4.6986		10.4069	28.0204	6.86166	41.6197	8.87558	29.2338	12.068	29.7474	7.58272	36.9987	8.79611	34.4304	8.78835	34.8859	8.5984	36.6343	7.3695	36.8378	4.07823	28.1677		40.6617	5.54174	17.9317	6.20333	24.6442	6.37244	24.1146	6.02678
5.65028	6.24149	7.8127	5.07095	5.9076	4.34758	4.47309	6.73796	8.21162	5.58979	5.80061	5.55203	4.51225	6.15269	8.05674	6.16213	7.74662	5.32583	4.89963	4.68706		10.4127	27.9758	6.8636	42.4958	8.84844	29.8657	12.1223	29.7746	7.58853	37.0568	8.70694	34.3277	8.88527	34.9383	8.60034	36.9716	7.38113	36.9134	4.17708	28.4022		40.7007	5.55289	17.9298	6.2405	24.6386	6.36687	24.371	6.01749
5.63804	6.27995	7.78159	5.04927	5.93802	4.34583	4.46295	6.81592	8.15708	5.58734	5.79117	5.52476	4.50945	6.15758	8.05884	6.15129	7.73019	5.32862	4.90523	4.72167		10.4049	27.9235	6.88104	42.8427	8.8465	30.2843	12.1707	29.8405	7.59241	37.1324	8.61778	34.1939	8.97443	34.979	8.60034	36.958	7.3947	37.051	4.25656	29.1272		40.7937	5.57891	17.9577	6.32598	24.6312	6.36872	24.5476	6.01935
5.61846	6.28554	7.74243	5.04543	6.05234	4.33499	4.46365	6.86732	8.08226	5.59049	5.7695	5.51602	4.51435	6.15478	8.06688	6.16842	7.72355	5.33666	4.9262	4.72762		10.3817	27.97	6.91593	42.961	8.84844	30.4394	12.1765	30.0343	7.59435	37.1983	8.54219	34.0854	9.04615	35.0158	8.60227	36.8436	7.39664	37.2584	4.35347	29.6214		40.7565	5.59192	17.9558	6.37244	24.6238	6.36687	24.6609	6.01377
5.58769	6.27995	7.726	5.04927	6.22855	4.35387	4.46365	6.94913	8.03157	5.58105	5.74922	5.51532	4.51505	6.15478	8.06688	6.16702	7.72355	5.33736	4.96676	4.70524		10.3506	28.1638	6.95858	42.9106	8.84844	30.4491	12.1572	30.17	7.59629	37.2177	8.49373	34.1164	9.10042	35.0352	8.59452	36.6769	7.3947	37.5279	4.49497	29.6932		40.6487	5.59749	17.9372	6.38173	24.6461	6.32784	24.6814	6.01749
5.56742	6.27191	7.71061	5.05067	6.37749	4.34443	4.46086	6.95682	7.98891	5.56357	5.76181	5.52161	4.51575	6.17296	8.06548	6.1859	7.72355	5.35205	4.99788	4.72622		10.3274	28.2627	6.96827	42.5365	8.85038	30.4549	12.1552	30.2514	7.60016	37.2119	8.4317	34.0331	9.12756	35.0391	8.58677	36.5606	7.39276	37.7585	4.6481	29.7203		40.658	5.60492	17.9744	6.38173	24.6869	6.25165	24.6776	6.04351
5.56567	6.26736	7.68893	5.05067	6.44952	4.35107	4.45456	6.86522	7.94031	5.56672	5.77614	5.5377	4.51575	6.23869	8.07142	6.1852	7.72145		4.99438	4.76573		10.3158	28.2414	6.94501	42.143	8.8465	30.4123	12.1591	30.294	7.60792	37.2177	8.35998	33.8547	9.12175	35.1205	8.57514	36.5509	7.39276	37.8961	4.74889	29.8288		40.6636	5.60492	17.9837	6.34271	24.6888	6.22934	24.6758	6.09182
5.55133	6.2747	7.68089	5.05277	6.48658	4.30352	4.43638	6.8376	7.87913	5.56602	5.73768	5.54434	4.51889	6.3226	8.07142	6.1901	7.71271		4.9755	4.77587		10.3158	28.2259	6.91981	41.924	8.84069	30.3076	12.1572	30.232	7.61955	37.3069	8.30765	33.7966	9.10624	35.1806	8.57126	36.5509	7.39276	37.9582	4.80704	29.951		40.5688	5.60492	17.9595	6.26837	24.6795	6.2535	24.6721	6.13271
5.537	6.27261	7.69907	5.05137	6.54636	4.30282	4.38918	6.84844	7.78648	5.56567	5.68419	5.54574	4.51889	6.35057	8.05604	6.21177	7.70642		4.98424	4.77587		10.3274	28.2743	6.89074	41.8619	8.84069	30.2999	12.1475	30.2223	7.61373	37.4523	8.27276	33.7772	9.12756	35.1573	8.548	36.1846	7.38695	37.962	4.871	30.0285		40.9498	5.58634	17.9447	6.2405	24.7037	6.2758	24.6944	6.14572
5.55658	6.24149	7.71725	5.04053	6.59636	4.30352	4.29408	6.85228	7.68474	5.52826	5.65762	5.54784	4.52309	6.34113	8.06338	6.25163	7.70642		5.01816	4.77447		10.3487	28.4042	6.88298	41.8755	8.84069	30.2747	12.1339	30.7185	7.59629	37.5046	8.22624	33.7695	9.17408	35.1515	8.50536	35.7233	7.38889	38.0008	4.96986	30.0789		41.2843	5.56404	17.9484	6.2405	24.7724	6.27952	24.6962	6.14758
5.56217	6.15199	7.72425	5.02305	6.6093	4.29898	4.1871	6.85228	7.626	5.47686	5.66111	5.54119	4.52589	6.34428	8.08436	6.28904	7.69977		5.05557	4.78041		10.3661	28.5651	6.91593	41.9085	8.84069	30.265	12.1184	31.4415	7.5769	37.5085	8.15452	33.7675	9.20122	35.1767	8.48598	35.8842	7.40052	38.2179	5.07647	30.1235		41.2694	5.53245	17.8945	6.2535	24.8319	6.2851	24.6442	6.14386
5.4856	6.09325	7.72425	5.03459	6.61209	4.2773	4.10599	6.87955	7.60677	5.45379	5.68069	5.51952	4.53253	6.324	8.09799	6.29079	7.69418		5.09123	4.79125		10.372	28.6852	6.96827	41.9511	8.83875	30.2398	12.1126	31.9319	7.54783	37.5899	8.07311	33.7268	9.21866	35.2096	8.4821	35.7795	7.3947	38.5649	5.18501	30.2107		41.1356	5.51015	17.8518	6.2758	24.8653	6.31111	24.5011	6.13643
5.36428	6.0957	7.73229	5.03319	6.62293	4.26227	4.02802	6.9264	7.60502	5.45169	5.69608	5.51078	4.54022	6.31596	8.10674	6.29848	7.69907		5.1129	4.79125		10.3739	28.7511	7.02836	41.9511	8.83487	30.1177	12.1126	32.1645	7.50518	37.6946	7.9762	33.7152	9.23223	35.3259	8.48016	35.355	7.39276	38.8517	5.29744	30.3948		41.143	5.5213	17.8499	6.3297	24.8914	6.33899	24.2837	6.14014
5.30695	6.13311	7.73578	5.03529	6.62608	4.25493	3.96579	6.94668	7.62111	5.45449	5.70097	5.52161	4.54337	6.31736	8.11373	6.32016	7.71271		5.10626	4.79544		10.372	28.7725	7.1117	42.05	8.83487	30.0382	12.1126	32.2576	7.47223	37.8031	7.89091	33.721	9.24967	35.4635	8.48016	35.2251	7.40439	39.0359	5.3866	30.6216		40.9553	5.54174	17.8499	6.43563	24.9155	6.35943	24.1015	6.15501
5.30869	6.14045	7.72809	5.03529	6.61454	4.25283	3.93257	6.94808	7.68474	5.45973	5.70377	5.52826	4.54127	6.30792	8.11478	6.35197	7.71725		5.03599	4.80349		10.3642	28.7744	7.23576	42.0868	8.831	30.0925	12.1145	32.3622	7.46448	37.8942	7.82501	33.752	9.26906	35.4926	8.4821	35.2213	7.41796	39.1464	5.46413	30.8058		40.3607	5.57147	17.8499	6.54341	24.9304	6.38545	24.0662	6.18103
5.32163	6.12961	7.71586	5.01151	6.60195	4.24933	3.9046	6.93165	7.72355	5.45379	5.72125	5.52826	4.53393	6.29009	8.12177	6.37575	7.72005		4.93844	4.80419		10.3603	28.7744	7.35593	42.1992	8.81355	30.0576	12.1145	32.4766	7.46448	37.9097	7.75717	33.7501	9.29619	35.4558	8.47822	35.2271	7.43153	39.2064	5.50871	30.9279		40.2863	5.59935	17.848	6.57315	24.9285	6.40961	24.2093	6.22749
5.33981	6.10479	7.66726	5.03599	6.59286	4.24619	3.87698	6.90053	7.72425	5.46812	5.77195	5.55343	4.51714	6.28484	8.14205	6.37575	7.69628		4.89579	4.80488		10.3603	28.7763	7.44897	43.0928	8.7806	30.0072	12.1145	32.4669	7.47029	37.8845	7.67963	33.7462	9.31558	35.4635	8.47047	35.1495	7.45673	39.2336	5.5281	30.9977		40.2454	5.61607	17.848	6.51368	24.9713	6.41704	24.4007	6.25722
5.38456	6.09465	7.61027	5.1206	6.6037	4.24933	3.86405	6.88969	7.72355	5.59678	5.82159	5.57371	4.48638	6.2775	8.17806	6.38693	7.64978		4.86257	4.80838		10.3584	28.7725	7.55752	44.1259	8.73602	29.9355	12.1203	32.4572	7.47611	37.8225	7.59822	33.7753	9.31558	35.4674	8.46078	34.7599	7.46448	39.1832	5.55136	31.0248		40.093	5.62908	17.8518	6.42262	25.1738	6.42448	24.5476	6.23864
5.41463	6.09395	7.60502	5.12794	6.64041	4.24863	3.86614	6.89424	7.72495	5.72475	5.83628	5.56427	4.45142	6.28275	8.2368	6.4163	7.61901		4.81013	4.80838		10.3448	28.7666	7.68351	44.5407	8.66624	29.8153	12.1203	32.4611	7.47417	37.8477	7.55752	33.8896	9.31364	35.4616	8.44915	33.8315	7.45673	38.9758	5.59788	31.019		40.041	5.64209	17.8555	6.30926	25.4024	6.42448	24.5792	6.22377
5.40169	6.10339	7.60642	5.09892	6.67817	4.25003	3.87209	6.90193	7.72215	5.74153	5.82509	5.55133	4.43428	6.22995	8.30672	6.4628	7.56377		4.76643	4.85978		10.3099	28.7705	7.81532	44.7559	8.56157	29.8114	12.1184	32.4727	7.47611	38.0977	7.54201	33.9439	9.31364	35.5004	8.44139	32.9379	7.45673	38.7568	5.66184	31.0112		39.9722	5.63837	17.848	6.14758	25.5009	6.41333	24.5773	6.22191
5.39016	6.11493	7.60572	5.07654	6.70964	4.25563	3.86265	6.90578	7.73963	5.75446	5.80341	5.55798	4.43918	6.15478	8.3749	6.56314	7.48091		4.75279	4.90593		10.2673	28.7763	7.97232	44.9439	8.4569	29.8172	12.1145	32.4979	7.48386	38.2412	7.51488	33.9109	9.3117	35.5159	8.42976	32.6898	7.44897	38.6715	5.72774	31.0015		40.2399	5.63466	17.7756	5.9989	25.5771	6.37802	24.5996	6.23306
5.37582	6.12576	7.60572	5.14297	6.72362	4.2773	3.80985	6.91941	7.75851	5.82754	5.77754	5.57581	4.47239	6.09989	8.43049	6.66349	7.43371		4.75629	4.89684		10.2382	28.757	8.12932	44.9923	8.38324	29.9141	12.0913	32.5289	7.49937	38.2741	7.47999	33.531	9.30201	35.4616	8.42783	32.4708	7.42765	38.7005	5.77232	31.1101		40.4684	5.64023	17.7421	5.95616	25.7202	6.36315	24.8263	6.23306
5.36498	6.14045	7.60572	5.26464	6.69251	4.28464	3.75636	6.92745	7.73089	5.90131	5.766	5.58979	4.48848	6.06528	8.4679	6.63307	7.3998		4.74999	4.8867		10.2188	28.7221	8.23981	44.847	8.35417	29.9897	12.0409	32.5735	7.52651	38.2877	7.47223	32.5658	9.28844	35.3686	8.44915	32.182	7.41408	38.7335	5.80528	31.5869		40.2733	5.65696	17.7421	5.96731	25.8113	6.35572	25.1961	6.24235
5.36778	6.14989	7.61446	5.31079	6.58902	4.28884	3.73259	6.93095	7.6788	5.91145	5.7681	5.59678	4.49547	6.06388	8.48538	6.56594	7.37183		4.7458	4.89089		10.213	28.6988	8.29408	44.6008	8.35805	29.9723	11.9769	32.622	7.56915	38.2625	7.47223	31.6702	9.27293	35.293	8.46853	31.9203	7.40245	38.7374	5.83823	32.0695		40.2361	5.66811	17.744	5.96917	25.8057	6.28696	25.4173	6.25165
5.35275	6.10723	7.61901	5.30799	6.46245	4.29618	3.72525	6.96906	7.64838	5.91494	5.73768	5.59678	4.50701	6.05934	8.49412	6.52853	7.37043		4.75069	4.89019		10.213	28.6891	8.32316	44.5116	8.36192	29.949	11.911	32.6065	7.63893	38.2761	7.47611	31.2322	9.25355	35.2794	8.49373	31.9455	7.37919	38.7374	5.87312	32.3603		40.2027	5.69041	17.7291	5.94315	25.9116	6.16988	25.4563	6.24235
5.33037	6.03276	7.64558	5.29471	6.37365	4.29618	3.72455	7.0278	7.61377	5.92858	5.69363	5.61636	4.50491	6.05724	8.49692	6.52469	7.37183		4.76363	4.89579		10.213	28.693	8.35998	44.5756	8.35417	29.9626	11.8664	32.3467	7.70095	38.342	7.50325	31.0616	9.24386	35.3182	8.5228	32.1335	7.37532	38.7432	5.88862	32.527		40.225	5.79076	17.7347	5.91899	26.1068	6.10855	25.4693	6.24607
5.32093	5.99815	7.71341	5.32583	6.30792	4.30038	3.72944	7.07744	7.55083	5.92998	5.64818	5.6237	4.49791	6.0478	8.49342	6.53343	7.36518		4.76957	4.89299		10.2169	28.7085	8.4065	44.6241	8.34448	30.0149	11.8432	31.6547	7.72422	38.4505	7.53426	30.9938	9.24386	35.3182	8.53443	32.1548	7.37338	38.7703	5.8925	32.5599		40.3848	5.9766	17.7161	5.91528	26.2945	6.10297	25.5046	6.29625
5.32303	5.99815	7.73019	5.41848	6.23869	4.29968	3.74552	7.09143	7.4858	5.93592	5.61007	5.60692	4.53742	6.0478	8.50041	6.53937	7.32393		4.77027	4.94578		10.2305	28.7104	8.47241	44.6434	8.34448	30.1157	11.8141	30.798	7.72615	38.4524	7.55364	30.9918	9.24967	35.3085	8.53443	32.1529	7.35012	38.7916	5.90219	32.5464		40.461	6.11598	17.731	5.90784	26.5286	6.11227	25.5214	6.31855
5.35135	6.01598	7.73089	5.42931	6.18136	4.28255	3.74832	7.07989	7.45923	5.93872	5.58525	5.55203	4.6937	6.0513	8.52279	6.55161	7.26134		4.75489	5.0262		10.2498	28.7104	8.53831	44.6357	8.33091	30.1332	11.7734	30.2223	7.73003	38.4098	7.59435	31.0422	9.28263	35.4112	8.53443	32.1878	7.33074	38.7878	5.91576	32.558		40.3718	6.16988	17.7198	5.89669	26.8668	6.12527	25.5232	6.30368
5.41323	6.01598	7.72739	5.38876	6.14464	4.26437	3.73888	7.00402	7.43406	5.93872	5.54119	5.50169	4.91047	6.0471	8.53083	6.6974	7.23372		4.70314	5.02025		10.2634	28.7162	8.58095	44.6434	8.31153	30.1894	11.7656	29.9432	7.7591	38.1772	7.65637	31.0946	9.34271	35.5915	8.52862	32.2246	7.32686	38.8091	5.9177	32.9263		40.1284	6.18846	17.718	5.89112	27.1809	6.12156	25.5269	6.3074
5.49085	6.05794	7.68334	5.36778	6.11353	4.23605	3.73608	6.92885	7.29596	5.95095	5.47616	5.51602	5.05696	6.05199	8.52733	6.89249	7.19387		4.6479	4.99718		10.2498	28.7957	8.58871	44.6977	8.31347	30.3464	11.7869	29.7281	7.80756	38.1074	7.70871	31.1353	9.40862	35.7485	8.52668	32.2517	7.32298	38.811	5.9177	33.9284		39.8719	6.20519	17.718	5.89298	27.2106	6.1197	25.5344	6.31111
5.58595	6.20093	7.5851	5.36568	6.09115	4.15738	3.73888	6.93514	6.99598	5.98557	5.45519	5.49574	5.13948	6.05724	8.52349	6.95752	7.09842		4.61784	5.01361		10.2247	28.9236	8.59258	44.7752	8.33673	30.358	11.8044	29.5846	7.84633	38.5649	7.75523	31.1585	9.47646	35.9152	8.5325	32.3041	7.35787	38.8343	5.92158	34.7095		39.7567	6.22005	17.7161	5.89669	27.101	6.12156	25.5232	6.31855
5.72789	6.40267	7.44245	5.36848	6.08975	4.11543	3.73538	6.92501	6.78061	5.98731	5.45519	5.44749	5.19786	6.05724	8.52524	6.96696	6.9785		4.6077	5.07514		10.215	29.0632	8.60809	44.9381	8.3406	30.3037	11.818	29.6214	7.8851	38.8149	7.79399	31.1624	9.53267	36.1265	8.53443	32.3642	7.43928	38.9758	5.92158	34.9131		39.7325	6.22749	17.7105	5.90227	27.2924	6.11412	25.5121	6.32784
5.88942	6.48798	7.31239	5.37163	6.095	4.11927	3.72245	6.91731	6.72362	5.97997	5.43211	5.45169	5.23213	6.0429	8.52873	6.96766	6.90648		4.59546	5.14822		10.213	29.1349	8.62747	45.1416	8.32897	30.3037	11.8335	29.7474	7.93162	38.7723	7.82695	31.1508	9.56562	36.2815	8.52668	32.3622	7.51681	39.1483	5.92351	34.9189		39.7567	6.22749	17.6975	5.89669	27.6585	6.08067	25.5214	6.32784
6.02263	6.45196	7.2582	5.36079	6.09045	4.13151	3.7193	6.96277	6.7439	5.97787	5.32583	5.41778	5.23143	6.02962	8.51719	6.96416	6.89564		4.59546	5.14822		10.2033	29.1388	8.63329	45.1997	8.32703	30.2553	11.8393	29.825	7.97426	38.656	7.85602	31.1314	9.58888	36.3125	8.5228	32.2517	7.59241	39.2491	5.94096	34.9324		39.5913	6.24979	17.6938	5.8874	27.8258	6.02492	25.8336	6.32784
6.12576	6.42504	7.24316	5.30939	6.09045	4.16088	3.72245	6.9757	6.79005	5.97473	5.13878	5.394	5.208	6.01389	8.49552	6.95123	6.91941		4.6479	5.14297		10.1898	29.133	8.63523	45.1765	8.33091	30.2184	11.8257	29.7668	8.01109	38.6211	7.88703	31.145	9.60245	36.3087	8.50924	32.2285	7.67576	39.3034	5.96228	34.9538		39.2215	6.31669	17.6957	5.87997	27.8797	5.98404	26.3669	6.33342
6.17716	6.42504	7.22848	5.29401	6.07017	4.18185	3.72804	6.99248	6.82991	5.97053	5.00417	5.37442	5.18073	5.94396	8.4693	6.93724	6.87221		4.70804	5.16185		10.1646	29.1233	8.63329	45.1571	8.33091	30.2146	11.818	29.6621	8.03435	38.6288	7.90642	31.1721	9.6102	36.4211	8.4821	32.3564	7.75523	39.315	5.98942	34.9654		38.9966	6.43563	17.6957	5.8651	27.8982	5.97846	26.6884	6.33156
6.1838	6.52119	7.19981	5.27373	6.01039	4.17241	3.73469	7.05891	6.85298	5.96319	4.93215	5.3489	5.15311	5.94081	8.47734	6.93514	6.72922		4.71014	5.20311		10.1161	29.1272	8.61778	45.1455	8.33285	30.2146	11.8024	29.4315	8.04404	38.5784	7.91029	31.1469	9.62377	36.5044	8.46853	32.4204	7.86571	39.3169	6.03594	34.9809		39.1285	6.56943	17.6938	5.86696	27.9373	5.9989	26.865	6.33713
6.1824	6.63971	7.17289	5.28317	5.9041	4.1371	3.73678	7.07604	6.84634	5.92578	4.91467	5.3454	5.1185	5.97927	8.56544	6.93584	6.59181		4.70804	5.20975		10.0618	29.257	8.60809	45.128	8.34642	30.2475	11.7928	28.9818	8.06148	38.6831	7.91223	31.1469	9.65285	36.392	8.47435	32.4223	8.02853	39.3208	6.08633	35.0235		39.411	6.61403	17.6882	5.90784	27.7198	5.9766	26.917	6.33713
6.1887	6.68796	7.1645	5.30939	5.7702	4.19724	3.73608	7.0271	6.8355	5.88383	4.91816	5.34191	5.10102	5.99011	8.64341	6.93095	6.50231		4.70734	5.23422		10.0192	29.6718	8.6236	45.1571	8.39681	30.3483	11.818	28.4836	8.10413	38.7975	7.90254	31.1372	9.67611	36.2272	8.47241	32.4029	8.17197	39.3247	6.10572	35.041		39.6526	6.61775	17.6901	5.95616	26.904	5.8874	26.917	6.34828
6.22051	6.68901	7.16135	5.28632	5.68139	4.37625	3.73538	6.95263	6.8362	5.88452	4.92061	5.30799	5.10102	5.97717	8.66509	6.93899	6.4677		4.73461	5.28387		9.98236	30.1293	8.65073		8.47047	30.389	11.8703	28.0747	8.12545	38.7761	7.88897	31.1857	9.69937	36.1691	8.47241	32.401	8.28827	39.3208	6.11928	35.1127		39.857	6.6289	17.6882	6.01377	26.3669	5.78147	26.9189	6.35757
6.31456	6.69041	7.15261	5.26464	5.66042	4.44792	3.74273	6.90787	6.84354	5.87928	4.94788	5.28107	5.12339	5.96634	8.63362	6.96976	6.45336		4.82062	5.29925		9.95716	30.3503	8.66236		8.55769	30.3561	11.9265	27.8789	8.14289	38.8149	7.87153	31.1954	9.7265	36.3959	8.4821	32.4068	8.40457	39.3092	6.14061	35.5236		39.779	6.61775	17.6938	6.0974	26.235	5.72944	26.956	6.36501
6.48448	6.69111	7.14702	5.26219	5.66566	4.43568	3.77734	6.90263	6.86242	5.86949	5.00067	5.28177	5.16395	5.97053	8.56859	6.99318	6.44812		4.87796	5.29121		9.93972	30.4549	8.6643		8.62941	30.3154	11.9943	27.8614	8.17584	38.937	7.81532	31.2109	9.74976	37.0045	8.4821	32.3409	8.5228	39.3072	6.15805	35.8997		39.9184	6.59359	17.7049	6.14943	26.2331	5.74988	27.4392	6.37616
6.71418	6.69111	7.14247	5.26289	5.6751	4.38848	3.79972	6.90857	6.8869	5.86774	5.0262	5.28177	5.19577	5.9062	8.50706	6.9806	6.44672		4.9276	5.2573		9.91646	30.5867	8.6643		8.68175	30.3347	12.0874	27.877	8.18747	39.0146	7.73391	31.2109	9.78078	37.807	8.48598	32.2479	8.62166	39.2956	6.1658	36.0354		39.9258	6.59917	17.7068		26.2647	5.79634	28.0692	6.37802
6.89983	6.68796	7.12464	5.2545	5.6793	4.35177	3.80461	6.90333	6.91137	5.86005	5.04473	5.27898	5.20451	5.87019	8.47384	6.9771	6.44952		4.9797	5.22339		9.89126	30.6817	8.65461		8.73796	30.3154	12.1765	27.8692	8.17197	39.0979	7.68351	31.2128	9.83117	38.3497	8.53443	32.2421	8.67399	39.2607	6.16968	36.0761		39.8403	6.59359	17.6882		26.287	5.81121	28.151	6.38917
7.02325	6.73726	7.09842	5.25275	5.6793	4.38848	3.80531	6.87886	6.92675	5.84397	5.07445	5.33107	5.20241	5.86634	8.46021	6.98165	6.4684		5.01081	5.29121		9.86606	30.674	8.64298		8.79998	30.2688	12.2521	27.8401	8.16615	39.2685	7.63699	31.2128	9.8932	38.5939	8.59064	32.3099	8.69919	39.2355	6.16387	36.0741		39.7697	6.5843	17.5321		26.2498	5.82421	28.1603	6.4189
7.12394	6.84284	7.03444	5.2573	5.67265	4.40002	3.79692	6.87606	6.95193	5.82544	5.10416	5.40834	5.20101	5.84187	8.42175	6.9785	6.52189		5.00732	5.44575		9.8428	30.7224	8.6236		8.85038	30.2417	12.3219	27.8091	8.18166	39.4061	7.58853	31.2438	9.96879	38.8207	8.6391	32.3758	8.73214	39.1754	6.1503	36.047		39.7307	6.58244	17.376		26.235	5.8428	28.1882	6.43191
7.17953	6.86172	6.98095	5.2552	5.64958	4.39862	3.80111	6.90787	6.99668	5.82439	5.09962	5.41463	5.20311	5.80341	8.30672	6.9771	6.5579		4.98494	5.49924		9.83117	30.9802	8.60227		8.89496	30.1932	12.3762	27.7607	8.19329	39.3344	7.5614	31.2438	10.0638	39.0262	8.69725	32.4146	8.81161	39.2452	6.15224	36.0063		39.8143	6.56943	17.2682		26.2331	5.84466	28.2012	6.43005
7.18967	6.80963	6.95472	5.26219	5.62021	4.37834	3.80706	6.9757	7.07849	5.82299	5.09263	5.43071	5.21464	5.76181	8.20848	6.98304	6.54496		4.94159	5.49364		9.80016	31.6489	8.60421		8.93567	30.137	12.4285	27.7393	8.19329	39.2859	7.54007	31.4028	10.1432	38.2586	8.74959	32.527	8.91241	39.6077	6.15805	35.9753		39.8979	6.54899	17.2552		26.2034	5.8428	28.2588	6.43191
7.19771	6.80823	6.91487	5.31778	5.58595	4.36925	3.78818	7.02045	7.16869	5.82159	5.09402	5.46917	5.24506	5.75097	8.20288	6.98654	6.52049		4.91117	5.40554		9.74395	32.6045	8.62747		8.96668	30.0808	12.5041	27.751	8.16034	39.4642	7.52457	31.8815	10.1878	36.5393	8.8058	32.8158	9.00157	40.036	6.14254	35.9636		39.8923	6.54156	17.0303		26.1848	5.82979	28.7122	6.43377
7.21764	6.82466	6.86522	5.39016	5.57965	4.34828	3.78818	7.06905	7.2054	5.84327	5.09018	5.49364	5.2566	5.75377	8.22596	7.04353	6.52049		4.91397	5.31883		9.69937	33.3837	8.6391		8.988	30.0227	12.6049	27.7568	8.1332	39.6057	7.50906	32.339	10.2324	35.1864	8.87752	33.9788	9.07135	40.3656	6.13479	35.9675		39.8775	6.50625	16.4245		26.1848	5.75731	28.9427	6.43191
7.22428	6.8383	6.84214	5.41043	5.61776	4.33534	3.79028	7.13093	7.2054	5.89606	5.09018	5.47756	5.23912	5.75516	8.23889	7.1187	6.59706		4.9262	5.31289		9.67611	33.8412	8.63135		9.00545	29.949	12.6999	27.7587	8.17391	39.5844	7.47611	32.5948	10.308	34.9053	8.94923	35.9365	9.14113	40.6098	6.11928	36.0334		39.8384	6.42076	16.051		26.1551	5.61236	28.9724	6.42262
7.22498	6.84634	6.81103	5.40484	5.63944	4.36401	3.78223	7.15856	7.21135	5.88173	5.06361	5.48001	5.24856	5.74712	8.22596	7.12534	6.64041		4.89754	5.31429		9.65478	33.9846	8.62554		9.0132	29.9103	12.7832	27.7665	8.2495	39.5457	7.44897	32.653	10.3836	35.4015	9.02677	36.8204	9.21091	40.6427	6.06695	36.2214		39.7307	6.32784	15.3373		26.0826	5.48784	29.2474	6.40589
7.22778	6.82187	6.75544	5.38386	5.64084	4.36541	3.88118	7.13968	7.21694	5.87229	5.04927	5.47407	5.26744	5.73419	8.17247	7.1208	6.63901		4.84754	5.30799		9.6354	33.8993	8.6391		9.00545	29.9141	12.8898	27.7839	8.2999	39.6426	7.46254	32.6084	10.4379	35.7175	9.12562	36.8805	9.271	40.4179	6.02431	36.485		40.7416	6.27952	14.0179		26.0268	5.38563	29.3051	6.40775
7.23442	6.80369	6.73516	5.33037	5.64608	4.37939	4.09899	7.1166	7.21275	5.87508	5.09123	5.46602	5.27023	5.73873	8.07632	7.18233	6.66349		4.76433	5.30275		9.61214	34.0137	8.64686		8.99188	30.1021	13.0158	27.7917	8.33479	39.945	7.47611	32.5638	10.4766	35.7078	9.21091	36.8805	9.32333	40.2008	6.01074	36.7506		41.9366	6.28696	13.518		25.999	5.23696	29.3125	6.4635
7.23967	6.80648	6.73586	5.28317	5.63664	4.45596	4.35527	7.12115	7.22289	5.88942	5.1143	5.46463	5.26814	5.74223	7.93612	7.2533	6.76977		4.7014	5.30415		9.59082	34.1494	8.64686		8.98412	30.893	13.105	27.7703	8.37161	40.0903	7.47417	32.6026	10.5057	35.6322	9.26518	36.9018	9.37567	40.1679	5.99911	36.9483		42.0741	6.35572	13.5161		25.9971	5.08643	29.3143	6.50067
7.24177	6.80229	6.73866	5.28841	5.58664	4.52239	4.55106	7.16939	7.28372	5.92298	5.1199	5.46253	5.26604	5.74363	7.77354	7.26694	6.98514		4.6979	5.31708		9.58694	34.1164	8.63135		8.98025	31.4318	13.1515	27.7238	8.41038	40.0671	7.47999	32.6103	10.5193	35.5527	9.30395	36.8824	9.41249	40.3908	6.00298	37.0394		41.8065	6.39288	13.4269		25.9581	5.02696	29.4184	6.50253
7.24177	6.79285	6.73656	5.32163	5.52826	4.56574	4.65874	7.23163	7.36239	5.92368	5.13598	5.46183	5.26744	5.74852	7.60817	7.24876	7.14422		4.70594	5.32967		9.58888	34.068	8.60421		8.97637	31.4493	13.1806	27.7025	8.43946	40.0012	7.47223	32.591	10.527	35.5333	9.33496	37.1654	9.42994	40.542	6.03981	37.0394		41.4348	6.34828	13.0051		25.9302	4.99165	29.5485	6.50439
[truncated: 880 more rows]
[truncated: 272 more columns]

## Sheet: M.vastus medialis
Subject 1																					Subject 2																					Subject 3
[truncated: 1,921 more rows]
[truncated: 272 more columns]

## Sheet: M.biceps femoris
Subject 1																					Subject 2																					Subject 3
[truncated: 1,921 more rows]
[truncated: 272 more columns]

## Sheet: M.tibialis anterior
Subject 1																					Subject 2																					Subject 3
[truncated: 1,921 more rows]
[truncated: 272 more columns]

## Sheet: M.gastrocnemius
Subject 1																					Subject 2																					Subject 3
[truncated: 1,921 more rows]
[truncated: 272 more columns]
