# Supplementary material for: Can Lokomat therapy with children and adolescents be improved? An adaptive clinical pilot trial comparing Guidance force, Path control, and FreeD
Source: J Neuroeng Rehabil. 2017 Jul 14;14:76. doi: 10.1186/s12984-017-0287-1 (PMC5513325; doi:10.1186/s12984-017-0287-1)
Supplement: Supplementary file 4 — Standardized instructions. (DOCX 14 kb) Source data sEMG FreeD. (XLSX 27602 kb) [file 12984_2017_287_MOESM4_ESM.xlsx]

## Sheet: M.rectus femoris
Subject 1																					Subject 2																					Subject 3
Stance1	Swing1	Stance2	Swing2	Stance3	Swing3	Stance4	Swing4	Stance5	Swing5	Stance6	Swing6	Stance7	Swing7	Stance8	Swing8	Stance9	Swing9	Stance10	Swing10		Stance1	Swing1	Stance2	Swing2	Stance3	Swing3	Stance4	Swing4	Stance5	Swing5	Stance6	Swing6	Stance7	Swing7	Stance8	Swing8	Stance9	Swing9	Stance10	Swing10		Stance1	Swing1	Stance2	Swing2	Stance3	Swing3	Stance4	Swing4
3.28519	4.53239	2.06647	3.94708	2.17499	3.49992	2.48862	3.51724	6.35374	2.96118	8.13429	3.8478	6.8894	3.98249	6.76819	4.79368	6.49073	3.42488	7.06257	5.68877		7.02794	12.1344	6.20248	13.6615	9.73135	12.6778	5.20962	15.9957	6.79177	11.6758	5.83102	20.7009	5.20733	14.691	4.32454	7.271	5.0537	19.8066	7.43151	10.2931		9.07226	37.4074	10.1066	31.071	7.06646	29.0799	7.39587	31.4823
3.2875	4.53393	2.12997	3.94708	2.16268	3.53956	2.58944	3.51647	6.3368	2.99966	8.15584	3.85511	6.90903	4.00096	6.72239	4.74173	6.48534	3.44528	7.04641	5.69262		7.05775	12.1344	6.20248	13.6546	9.80931	12.6755	5.22567	15.9957	6.75279	11.6483	5.84248	20.8201	5.20045	14.6956	4.36352	7.19533	5.06516	19.7975	7.42004	10.2679		9.01142	37.6402	10.4193	31.1235	7.06646	29.3988	7.4714	31.1529
3.28827	4.5347	2.16576	3.95709	2.16268	3.68194	2.66602	3.50531	6.35912	3.09125	8.16046	3.85819	6.92904	4.07677	6.67314	4.7602	6.4838	3.49454	6.97676	5.70493		7.04629	12.1252	6.1933	13.6523	9.89874	12.6755	5.24402	16.0072	6.74362	11.6162	5.84936	20.96	5.19586	14.6796	4.39562	7.09673	5.09727	19.7952	7.3994	10.2519		8.99254	37.9529	10.4696	31.0941	7.06646	29.9381	7.55533	30.3661
3.28519	4.5347	2.18192	3.95247	2.16499	3.74197	2.70373	3.503	6.36913	3.06238	8.18932	3.8528	6.93212	4.16489	6.56885	4.63437	6.49843	3.52571	6.90749	5.70878		7.03253	12.1	6.18642	13.6477	9.97211	12.687	5.26465	16.0141	6.74132	11.5864	5.86082	21.0999	5.14771	14.6383	4.4346	7.03253	5.13854	19.786	7.37189	10.2358		8.99254	38.0242	10.4528	30.7353	7.05597	30.471	7.63505	29.8835
3.2875	4.5347	2.19039	3.96555	2.16961	3.7235	2.72297	3.51185	6.36297	3.05007	8.18701	3.84857	6.9275	4.20299	6.44032	4.47967	6.51459	3.52571	6.88786	5.68184		7.03253	12.0885	6.19101	13.634	9.9767	12.7122	5.29905	16.0164	6.77801	11.5451	5.86312	21.2122	5.11332	14.5833	4.50109	6.98438	5.16376	19.7631	7.35584	10.2014		8.94848	38.1102	10.4885	30.0933	7.05597	30.8465	7.79241	29.8667
3.27981	4.53547	2.20809	3.97787	2.15383	3.74351	2.72374	3.50916	6.36066	3.07085	8.21626	3.83779	6.93135	4.17797	6.34604	4.49352	6.53152	3.53186	6.8794	5.66183		7.03024	12.0816	6.19101	13.6225	9.96982	12.7397	5.2807	16.0187	6.83075	11.4832	5.8677	21.2879	5.11561	14.5214	4.56759	6.90871	5.19816	19.747	7.35355	10.167		8.73447	38.5697	10.5472	29.4744	7.08954	31.0396	8.0253	30.194
3.27211	4.53701	2.21732	3.97248	2.15614	3.79623	2.7199	3.51878	6.3799	3.10202	8.21241	3.83395	6.99484	4.16027	6.29486	4.52662	6.53999	3.53494	6.88017	5.62874		7.03253	12.0771	6.18184	13.6202	9.99734	12.7695	5.17981	16.0164	6.85597	11.4327	5.88146	21.3567	5.14771	14.4663	4.59511	6.8124	5.25089	19.7333	7.34896	10.1326		8.49528	39.0775	10.6165	29.168	7.11892	31.0564	8.10923	30.5717
3.23632	4.54086	2.20578	3.96632	2.10765	3.80932	2.74222	3.51801	6.44263	3.16359	8.21857	3.83548	7.13761	4.1899	6.26561	4.53239	6.53229	3.53494	6.92442	5.54908		7.04399	12.0793	6.17496	13.6294	10.0249	12.8062	5.05829	16.0118	6.8468	11.3823	5.87917	21.4324	5.19128	14.4021	4.61345	6.74132	5.32886	19.692	7.33979	10.0959		8.38828	39.4488	10.6899	29.2163	7.12311	31.0668	8.10713	30.3871
3.17398	4.54086	2.20116	3.94785	2.05493	3.80547	2.80802	3.51801	6.5092	3.21015	8.30823	3.83164	7.35657	4.1976	6.24021	4.50122	6.51613	3.53725	6.9933	5.48482		7.05546	12.0748	6.17267	13.6432	10.0363	12.8544	5.00096	16.0141	6.83992	11.2997	5.8677	21.492	5.26236	14.3288	4.65702	6.70005	5.41369	19.6416	7.31915	10.073		8.3652	39.5852	10.7151	29.2625	7.10843	31.0249	8.11343	30.2045
3.17283	4.54086	2.20655	3.93284	2.02337	3.80547	2.92193	3.52801	6.54922	3.24556	8.36711	3.79238	7.59016	4.21453	6.20904	4.44888	6.50612	3.5665	7.05411	5.48636		7.05546	12.0656	6.17037	13.6546	10.0592	12.9025	5.02618	16.0164	6.85368	11.2332	5.81038	21.5424	5.40223	14.2714	4.70288	6.63355	5.48019	19.5911	7.28705	10.057		8.34632	39.6146	10.7214	29.2813	7.08954	30.9787	8.11133	30.0094
3.15897	4.54547	2.21271	3.9313	2.0049	3.82086	3.01775	3.53032	6.56808	3.27673	8.39173	3.78161	7.71368	4.26302	6.15209	4.40925	6.50151	3.60998	7.19495	5.50944		7.06005	12.0518	6.1612	13.6569	10.1028	12.9484	5.06058	16.0187	6.85597	11.2264	5.75993	21.5952	5.55586	14.2003	4.7281	6.53725	5.53064	19.5086	7.2366	10.0432		8.32533	39.5915	10.7235	29.3779	7.08954	30.9871	8.10923	29.7408
3.15897	4.54855	2.19808	3.9313	2.00644	3.81932	3.05392	3.54726	6.565	3.27519	8.44676	3.78315	7.77102	4.29265	6.07782	4.39463	6.52383	3.65	7.37504	5.4979		7.06234	12.0335	6.17496	13.6454	10.1578	12.9828	5.1179	16.0187	6.85368	11.2264	5.76223	21.641	5.68427	14.0949	4.75103	6.45929	5.57879	19.3962	7.17699	10.0249		8.30435	39.774	10.7193	30.0346	7.07905	30.9892	8.09035	29.7639
3.1559	4.55086	2.17961	3.93284	2.00413	3.82856	3.0416	3.60921	6.56731	3.32137	8.54951	3.7716	7.80796	4.33344	6.02818	4.39616	6.54768	3.66309	7.40044	5.46019		7.05546	11.9991	6.18184	13.6271	10.2106	13.0149	5.15459	16.0164	6.84909	11.2264	5.75993	21.6846	5.84019	13.9917	4.77396	6.42031	5.65216	19.2976	7.12654	10.0042		8.32114	40.9763	10.7088	30.5192	7.05807	30.9787	8.09244	29.2289
3.10972	4.5524	2.18423	3.92823	2.00029	3.83087	3.02236	3.6323	6.63119	3.41873	8.62147	3.76622	7.83452	4.37923	6.0074	4.3954	6.55846	3.65385	7.40044	5.47173		7.04858	11.967	6.17725	13.6156	10.245	13.0584	5.15	16.0141	6.83763	11.2103	5.75535	21.7396	6.08095	13.8885	4.79459	6.38362	5.74159	19.1853	7.08756	9.98587		8.32953	41.7106	10.6962	30.5004	7.05178	30.9242	8.07985	28.7379
3.10356	4.56856	2.16499	3.92284	1.9949	3.82779	3.01928	3.63076	6.71239	3.55418	8.65764	3.76506	7.8476	4.39309	5.99355	4.38	6.57732	3.65847	7.39428	5.54446		7.05546	11.9418	6.18184	13.6019	10.2656	13.1181	5.13395	16.0164	6.83763	11.1622	5.76452	21.7947	6.30337	13.7463	4.82211	6.31025	5.7714	19.0339	7.05317	9.96982		8.32743	41.7064	10.6731	30.5885	7.05807	30.8801	8.06936	28.5092
3.08855	4.57472	2.22271	3.91206	1.99028	3.83318	3.02082	3.62922	6.78897	3.67617	8.71036	3.76198	7.84144	4.39847	5.98431	4.34575	6.60271	3.65924	7.38274	5.58218		7.0761	11.9074	6.18184	13.5812	10.2771	13.1685	5.11102	16.0187	6.83992	11.1025	5.75764	21.8336	6.47534	13.5812	4.86338	6.20018	5.75993	18.8642	7.03941	9.95377		8.32743	41.7631	10.6165	30.8172	7.01821	30.8235	8.07776	28.4211
3.08778	4.57472	2.35124	3.89513	1.99105	3.84934	3.01544	3.62845	6.83861	3.7412	8.79695	3.76198	7.81489	4.4308	5.97507	4.28726	6.61349	3.66386	7.36735	5.59064		7.08756	11.873	6.18413	13.556	10.2564	13.2052	5.09727	16.0164	6.84221	11.0636	5.74618	21.8703	6.69546	13.4001	4.89319	6.11076	5.75305	18.6808	7.02565	9.93084		8.29386	41.7672	10.5347	30.7941	6.95107	30.8025	8.09454	28.5722
3.0974	4.57472	2.43782	3.86512	1.99028	3.86665	3.01005	3.63769	6.83861	3.78392	8.81773	3.76044	7.82028	4.44427	5.97815	4.23454	6.6158	3.67155	7.35118	5.59141		7.08756	11.8455	6.18872	13.5216	10.2381	13.2396	5.06287	16.0187	6.84221	11.0338	5.74159	21.9116	6.94769	13.1983	4.89548	6.05114	5.7393	18.4721	6.99584	9.89186		8.27288	41.7442	10.4486	30.7899	6.93428	30.8885	8.07985	28.6918
3.09586	4.59011	2.47708	3.85203	1.99028	3.86896	3.0062	3.64154	6.8363	3.81086	8.7754	3.83087	7.85222	4.4408	5.98123	4.23839	6.62042	3.68117	7.32579	5.58987		7.08297	11.8271	6.18413	13.4941	10.2243	13.2694	5.0216	16.0187	6.8468	10.9971	5.74618	21.9391	7.14718	12.9598	4.92759	6.00299	5.75305	18.2841	6.97291	9.82078		8.27708	41.7106	10.371	30.7479	6.93218	30.9682	8.04209	28.7442
3.08393	4.59781	2.49747	3.82086	1.97681	3.86896	3.00274	3.64154	6.84784	3.79777	8.81927	3.90975	7.88223	4.44003	5.96391	4.27418	6.71854	3.69733	7.30077	5.59526		7.04399	11.818	6.17496	13.4849	10.2037	13.2809	5.00325	16.021	6.86056	10.965	5.7691	21.9552	7.3031	12.6939	4.98262	5.95483	5.81955	18.1351	6.96833	9.73823		8.25819	41.6581	10.3458	30.5759	6.9154	31.0564	8.00432	28.8198
3.07855	4.60089	2.50363	3.7693	1.97989	3.87358	2.99504	3.64154	6.85862	3.79315	8.96627	3.96863	7.94034	4.42233	5.96391	4.31035	6.91596	3.71119	7.28384	5.62681		6.99584	11.8088	6.17037	13.4712	10.1785	13.2832	4.95739	16.021	6.86744	10.926	5.76452	21.9689	7.4659	12.4187	5.02848	5.8998	5.9342	17.97	6.96603	9.63505		8.20574	41.7253	10.3395	31.0983	6.90281	31.1298	8.00222	28.8722
3.06546	4.64514	2.49747	3.76622	1.98066	3.87589	2.98888	3.64	6.86554	3.79469	9.01437	4.02597	8.00999	4.41387	5.95545	4.32574	7.04487	3.71581	7.29	5.63413		6.98438	11.7973	6.18413	13.446	10.1372	13.2832	4.88631	16.021	6.86744	10.8962	5.75535	21.9827	7.63787	12.1573	5.07663	5.85624	6.0649	17.7407	6.97062	9.51352		8.15119	42.1827	10.329	31.5851	6.89442	31.1738	8.00222	28.8722
3.0393	4.69786	2.48631	3.77468	1.98297	3.87589	2.97503	3.64461	6.8971	3.79162	8.98859	4.06445	8.07464	4.4131	6.02048	4.33113	7.10836	3.7135	7.28846	5.64105		6.98667	11.779	6.20706	13.4093	10.073	13.2832	4.88402	16.0164	6.86285	10.8893	5.76452	21.9918	7.78921	11.9028	5.12478	5.84019	6.20248	17.4724	6.98438	9.37823		8.13231	42.5729	10.3206	31.3165	6.89442	31.2137	7.99173	28.8114
3.03314	4.70094	2.46938	3.77084	1.97681	3.87666	2.96426	3.64923	6.92288	3.79008	8.98705	4.0606	8.12121	4.40771	6.22867	4.33113	7.14993	3.7135	7.27845	5.65721		6.97521	11.7698	6.23916	13.3519	10.0203	13.3038	4.96886	16.0072	6.86744	10.8778	5.80809	22.0079	7.90156	11.6185	5.16376	5.83102	6.33088	17.1995	6.98667	9.23148		8.1386	42.5855	10.3227	30.5171	6.88812	31.2137	8.00852	28.4945
3.07008	4.70094	2.45322	3.7412	1.97758	3.8528	2.98811	3.64769	6.88555	3.787	8.97396	4.0683	8.17162	4.41156	6.47611	4.32266	7.15724	3.70195	7.28076	5.6526		6.94998	11.7652	6.28502	13.2786	9.99734	13.3313	5.04682	16.0026	6.86514	10.8664	5.84019	22.0331	8.00016	11.3364	5.21421	5.8035	6.44553	16.9129	6.98667	9.10308		8.14909	42.5415	10.3437	29.9129	6.87344	31.327	8.01481	27.7434
3.06392	4.69786	2.4486	3.68425	1.98066	3.81393	3.01082	3.65077	6.83476	3.787	8.94164	4.1064	8.25012	4.41771	6.68083	4.31497	7.15262	3.71273	7.28076	5.64567		6.93622	11.7652	6.30566	13.2212	9.98358	13.3565	5.06287	16.0049	6.85826	10.8664	5.85853	22.0492	8.08271	11.0934	5.2807	5.80579	6.54183	16.6332	6.99584	9.02283		8.16168	42.5352	10.392	29.8331	6.86504	31.4109	8.01481	26.944
3.05007	4.69863	2.48862	3.64308	1.97758	3.80085	3.03237	3.65077	6.80667	3.79238	8.91047	4.16027	8.34248	4.41694	6.80975	4.30804	7.15339	3.74197	7.27768	5.64413		6.92247	11.7813	6.30337	13.1662	9.96982	13.3909	5.04911	16.0095	6.88119	10.8618	5.87458	22.0538	8.14462	10.8687	5.33573	5.84707	6.58999	16.3603	7.00272	8.96091		8.18056	42.5205	10.4759	29.8478	6.86714	31.2829	8.01691	26.6062
3.07316	4.71479	2.58329	3.62845	1.96835	3.79315	3.06854	3.64615	6.82167	3.79162	8.89739	4.29419	8.45061	4.41618	6.86247	4.30496	7.1834	3.75044	7.26614	5.65337		6.90871	11.8088	6.28502	13.0951	9.96294	13.4207	4.98491	16.0164	6.89037	10.848	5.8677	22.056	8.19736	10.6325	5.38847	5.83331	6.62667	16.0852	6.99814	8.9013		8.19315	42.5289	10.5829	29.8583	6.86085	31.1382	8.01062	26.5202
3.09817	4.73404	2.6868	3.61691	1.96758	3.76699	3.08086	3.64308	6.84553	3.79162	8.93625	4.45119	8.56721	4.37923	6.89402	4.31035	7.20957	3.75352	7.26229	5.66183		6.89037	11.8271	6.24604	13.0172	9.95148	13.4391	4.95052	16.021	6.88578	10.8343	5.84477	22.056	8.2478	10.4101	5.46414	5.75993	6.69088	15.8077	6.9775	8.87607		8.20155	42.5603	10.6354	29.8541	6.86085	30.9997	8.02321	26.5181
3.0847	4.74173	2.8111	3.61306	1.96604	3.75891	3.07393	3.65077	6.85015	3.787	9.02822	4.48814	8.63225	4.35653	6.90133	4.31189	7.21419	3.75737	7.25998	5.6626		6.88578	11.8386	6.18184	12.9438	9.93543	13.4528	4.95281	16.0301	6.90871	10.8045	5.8035	22.056	8.29137	10.2312	5.52605	5.71178	6.79635	15.5326	6.92935	8.85315		8.19735	42.5603	10.6375	29.7597	6.86085	30.8654	8.04838	26.5496
3.02005	4.74943	2.90384	3.62383	1.96835	3.75583	3.0747	3.67078	6.85323	3.78931	9.15637	4.48506	8.64533	4.35499	6.90903	4.32113	7.21265	3.75352	7.25383	5.6626		6.89495	11.8569	6.10388	12.8635	9.93313	13.4551	4.9551	16.0416	6.91559	10.754	5.73012	22.0583	8.33494	10.0638	5.58108	5.67051	6.90183	15.2803	6.83533	8.82104		8.18056	42.4974	10.6375	29.594	6.84616	30.8088	8.05258	26.4846
3.00197	4.75251	2.92577	3.63692	1.97912	3.73197	3.07393	3.68733	6.86016	3.80162	9.23526	4.49583	8.64841	4.35845	6.94366	4.35037	7.21034	3.76583	7.26537	5.65952		6.94081	11.8661	6.0649	12.7879	9.95606	13.446	4.97803	16.0576	6.88807	10.7173	5.68427	22.0606	8.38767	9.88498	5.69114	5.58108	7.00501	15.051	6.72756	8.82104		8.17007	42.3946	10.6396	29.5352	6.8063	30.8109	8.05048	26.1782
3.00851	4.75559	2.93116	3.64538	1.97373	3.70426	3.08547	3.71888	6.86016	3.83779	9.2468	4.50276	8.65149	4.36769	6.97368	4.36153	7.20726	3.76583	7.26691	5.65798		7.00272	11.8615	6.07178	12.7306	9.99046	13.4368	4.9895	16.0875	6.8789	10.6806	5.67051	22.0583	8.42895	9.67632	5.83331	5.48478	7.09673	14.8057	6.66336	8.80958		8.15329	42.3463	10.6438	29.5835	6.78532	30.7626	8.05258	25.6495
3.00774	4.77637	2.94194	3.64846	1.96527	3.70195	3.10125	3.75814	6.854	3.90206	9.24372	4.50738	8.6461	4.39001	7.04795	4.36153	7.2088	3.7716	7.26614	5.64336		7.01877	11.8501	6.08553	12.6709	10.034	13.4299	4.99408	16.1058	6.90871	10.6279	5.66592	22.0492	8.46563	9.46537	5.94108	5.40223	7.13801	14.5305	6.6175	8.7706		8.12811	42.3442	10.6396	29.6359	6.77063	30.3556	8.04419	25.2551
3.00774	4.79907	2.94194	3.65	1.95988	3.68887	3.11895	3.77007	6.84323	3.99403	9.24834	4.55086	8.64533	4.43696	7.2242	4.35999	7.21034	3.76198	7.26999	5.63413		7.03941	11.8409	6.09471	12.5769	10.0913	13.4161	5.01013	16.1127	6.93852	10.5843	5.66821	22.0331	8.49774	9.29569	6.0626	5.31739	7.16094	14.2577	6.55789	8.77518		8.10713	42.3442	10.6228	29.6506	6.76224	29.7681	8.05258	25.2467
3.00774	4.79522	2.94963	3.65462	1.94218	3.62999	3.13512	3.76776	6.83476	4.07523	9.28105	4.62436	8.64533	4.48121	7.4801	4.35999	7.25613	3.74351	7.26614	5.64336		7.09215	11.8409	6.10388	12.476	10.1487	13.3955	5.01472	16.1425	6.97062	10.5637	5.66821	22.0033	8.53442	9.1627	6.23228	5.23943	7.19304	13.9733	6.56247	8.80499		8.09664	42.3379	10.6228	29.6422	6.73706	29.6107	8.06517	25.3264
3.01313	4.79214	2.95964	3.65539	1.93448	3.54495	3.13435	3.77853	6.83861	4.13564	9.3457	4.62667	8.64456	4.4966	7.71061	4.36153	7.32271	3.72812	7.27076	5.6803		7.15176	11.8409	6.097	12.3912	10.2129	13.3703	5.01701	16.1861	6.98667	10.5568	5.67051	21.9575	8.55735	9.04805	6.3905	5.19816	7.22285	13.6707	6.65419	8.80041		8.09664	42.3799	10.6228	29.6653	6.67412	29.7513	8.06307	25.3684
2.99119	4.79676	2.96195	3.66309	1.93756	3.47145	3.12588	3.78315	6.91596	4.19144	9.41689	4.59165	8.64533	4.5043	7.84991	4.36307	7.36504	3.71581	7.26537	5.70647		7.2045	11.834	6.05573	12.2972	10.2633	13.3336	5.0193	16.1952	6.99814	10.5683	5.6728	21.8978	8.58716	8.97009	6.51203	5.17981	7.24578	13.4001	6.74591	8.79582		8.09664	42.403	10.6291	29.638	6.59229	30.0178	8.06517	25.2572
2.95502	4.79907	2.96349	3.65462	1.9314	3.36562	3.12203	3.78392	6.99023	4.21453	9.47038	4.56625	8.64995	4.51046	7.93188	4.36461	7.37427	3.68271	7.26383	5.73071		7.26183	11.8248	5.99382	12.1802	10.2702	13.2786	5.0193	16.1792	7.04858	10.5981	5.67051	21.8382	8.6399	8.91506	6.60604	5.17523	7.28017	13.1708	6.83992	8.81875		8.11552	42.3967	10.6312	29.5436	6.53774	30.2192	8.06936	25.0138
2.95117	4.79907	2.98042	3.65	1.92525	3.18707	3.11587	3.797	6.99715	4.21299	9.51271	4.5601	8.64225	4.50122	7.98883	4.33498	7.37812	3.64154	7.26306	5.74072		7.31686	11.8432	5.96401	12.0427	10.261	13.2212	5.01472	16.1608	7.11049	10.6371	5.62235	21.7878	8.68347	8.85315	6.67712	5.20733	7.29622	12.9232	6.95457	8.87149		8.15958	42.3988	10.6228	29.3862	6.53564	30.3493	8.06936	25.2949
2.95194	4.79907	3.01852	3.64769	1.92525	3.05854	3.08894	3.80239	6.99638	4.23531	9.5181	4.56779	8.60531	4.4966	8.01076	4.25917	7.44162	3.62922	7.24921	5.7261		7.3673	11.8776	5.94337	11.8822	10.2656	13.1731	5.01243	16.1264	7.13571	10.6898	5.56962	21.7465	8.72474	8.77977	6.75508	5.25548	7.3031	12.6709	7.08756	8.92652		8.15958	42.3841	10.6081	29.3317	6.53774	30.408	8.09664	26.0398
2.95964	4.80369	3.05931	3.64308	1.92525	3.02698	3.06931	3.80316	7.001	4.27379	9.52464	4.58319	8.53796	4.51276	8.02616	4.20068	7.51897	3.62614	7.2569	5.71532		7.40628	11.8913	5.93649	11.7469	10.2587	13.1272	5.01472	16.0622	7.14718	10.7517	5.55127	21.7144	8.79353	8.71557	6.85368	5.28987	7.31456	12.4393	7.21597	8.94028		8.14699	42.361	10.6144	29.2583	6.53564	30.3703	8.1386	26.43
2.97118	4.82524	3.10433	3.64385	1.94064	3.01698	3.06392	3.80547	7.00562	4.31651	9.50886	4.57626	8.47139	4.56625	8.08195	4.18567	7.54975	3.62537	7.26614	5.74919		7.42921	11.9074	5.94337	11.6483	10.2358	13.0768	5.0216	15.9866	7.15406	10.8113	5.52146	21.6915	8.86461	8.67659	6.90871	5.32886	7.31915	12.2078	7.3352	8.93111		8.14909	42.3379	10.6165	29.0296	6.50836	30.5885	8.13441	26.665
2.98581	4.83601	3.14589	3.64231	1.92602	3.01159	3.06008	3.80547	7.00485	4.3977	9.50424	4.56856	8.41482	4.63283	8.16508	4.21068	7.55206	3.62383	7.27615	5.76227		7.43609	11.9509	5.94337	11.5405	10.2175	13.0126	5.03077	15.9109	7.15176	10.8595	5.46185	21.6662	8.92193	8.64449	6.9454	5.37701	7.32832	11.967	7.44297	8.9655		8.19106	42.3526	10.6207	29.0212	6.50627	31.0039	8.13231	26.5853
2.95887	4.83062	3.1659	3.64154	1.82327	3.00043	3.06238	3.78623	7.0087	4.48121	9.53464	4.58088	8.37018	4.67054	8.22395	4.23608	7.54744	3.61152	7.3558	5.75996		7.4338	12.0106	5.92503	11.4098	10.1899	12.9415	5.03994	15.8284	7.15176	10.8962	5.40223	21.625	8.9655	8.60092	7.00501	5.41599	7.37418	11.7446	7.5301	9.02741		8.254	42.4911	10.6186	29.0212	6.49787	31.1256	8.13441	25.8299
2.92731	4.83139	3.17052	3.64923	1.75362	2.98196	3.06777	3.74659	7.02178	4.51661	9.56158	4.5855	8.34094	4.66823	8.2836	4.23993	7.55052	3.5765	7.52666	5.7692		7.42692	12.061	5.9021	11.2929	10.1395	12.8842	5.06287	15.7412	7.13113	10.9329	5.36325	21.5608	8.99072	8.52754	7.06005	5.45726	7.44068	11.552	7.5966	9.11454		8.29806	42.6715	10.6962	28.8261	6.51046	30.9389	8.13021	25.7607
2.91962	4.83678	3.17052	3.64769	1.74669	2.97272	3.07162	3.73428	7.02178	4.56318	9.58005	4.58703	8.31516	4.65669	8.35787	4.23839	7.58092	3.52801	7.59016	5.80806		7.42233	12.1137	5.89293	11.1828	10.1097	12.8429	5.07663	15.6678	7.12654	10.9879	5.34261	21.4805	8.9976	8.44958	7.1059	5.48707	7.47049	11.3731	7.64017	9.24066		8.33792	42.7974	10.8473	28.654	6.51046	30.7563	8.09664	25.8278
2.83996	4.8414	3.17052	3.65462	1.73399	2.96964	3.06392	3.74505	7.02024	4.62205	9.60237	4.58319	8.28052	4.64976	8.42367	4.23608	7.62941	3.50839	7.50434	5.88926		7.42692	12.1848	5.89063	11.0727	10.1028	12.8177	5.07663	15.6013	7.12196	11.0475	5.31968	21.3957	8.9976	8.36933	7.16323	5.51	7.50488	11.169	7.65622	9.35989		8.34422	42.8184	10.9501	28.6435	6.51046	30.6451	8.07356	25.8006
2.83996	4.85217	3.16975	3.64846	1.70782	2.94194	3.04699	3.75352	7.05795	4.63822	9.6143	4.59011	8.24165	4.63668	8.47986	4.22992	7.66828	3.52263	7.37581	6.00047		7.44526	12.2559	5.88375	10.9718	10.112	12.7787	5.07892	15.505	7.1059	11.0819	5.26007	21.3085	8.9976	8.26615	7.2045	5.54898	7.56679	10.942	7.66539	9.47454		8.3652	42.8352	10.9669	28.333	6.51046	30.5822	8.07146	25.7964
2.83342	4.86526	3.17783	3.65385	1.70398	2.89076	3.03622	3.7566	7.17802	4.64129	9.62277	4.59165	8.20625	4.62513	8.53489	4.23377	7.69367	3.52955	7.27461	6.06628		7.46361	12.3132	5.88146	10.8687	10.128	12.7076	5.07892	15.3698	7.10132	11.098	5.15	21.2122	8.9976	8.15608	7.23431	5.59943	7.61724	10.7288	7.68832	9.6167		8.53095	42.8289	10.969	27.7266	6.49368	30.5759	8.07146	25.7565
2.83034	4.86064	3.20862	3.65616	1.70244	2.87074	3.03314	3.7566	7.40775	4.64514	9.62893	4.59165	8.19548	4.62436	8.58645	4.23377	7.70522	3.53032	7.19033	6.07243		7.48654	12.3591	5.88834	10.7655	10.1624	12.6228	5.07892	15.2276	7.09215	11.1346	5.02389	21.077	8.9976	8.085	7.28246	5.62006	7.6608	10.5201	7.70666	9.72677		8.78692	42.7303	10.969	27.7287	6.28596	30.578	8.07356	25.7649
2.82803	4.82139	3.23247	3.66078	1.68397	2.87151	3.02467	3.75198	7.70676	4.63975	9.62893	4.61089	8.23088	4.62436	8.6284	4.24147	7.70907	3.52109	7.143	6.0732		7.5301	12.4027	5.90668	10.6669	10.2129	12.5425	5.07892	15.1038	7.04629	11.1759	4.83357	20.9164	9.00219	8.01392	7.34208	5.63611	7.72042	10.3138	7.70208	9.78638		9.0345	42.6652	10.9669	27.1937	6.08454	30.557	8.12392	25.8069
2.78724	4.79368	3.2571	3.69887	1.68704	2.87305	3.00428	3.74428	7.99999	4.63591	9.62969	4.62744	8.26128	4.62436	8.64687	4.23069	7.70214	3.48838	7.16647	6.07089		7.59889	12.4623	5.90898	10.5568	10.2748	12.4806	5.05829	14.9593	6.97521	11.1989	4.53778	20.7559	8.99531	7.91532	7.39711	5.65216	7.77086	10.112	7.68603	9.79785		9.21913	42.6925	10.9585	27.0762	6.03839	30.515	8.22043	25.9936
2.69604	4.78368	3.3129	3.7135	1.68397	2.85535	2.9935	3.74351	8.24781	4.68132	9.60968	4.6259	8.25743	4.62359	8.63148	4.18721	7.69444	3.44836	7.2242	6.08629		7.67227	12.5288	5.89293	10.4215	10.3344	12.4348	5.02389	14.7805	6.95228	11.2172	4.25116	20.5908	8.98384	7.81214	7.46361	5.65675	7.80985	9.95835	7.66539	9.78638		9.30935	42.7932	10.9606	27.0238	6.04888	30.6682	8.26239	26.2496
2.67603	4.77329	3.3941	3.7135	1.6501	2.83996	2.99504	3.7389	8.40251	4.72865	9.55004	4.62898	8.24319	4.62436	8.60223	4.16797	7.6929	3.42334	7.25537	6.10399		7.73876	12.5769	5.90898	10.2541	10.4032	12.3774	4.99179	14.5764	6.95457	11.2264	4.0104	20.4074	8.97238	7.75023	7.5324	5.67051	7.84424	9.84829	7.64704	9.80473		9.30096	43.0072	10.9669	26.9021	6.06776	31.2557	8.26659	26.3398
2.6691	4.76944	3.45836	3.71735	1.60585	2.84227	3.00351	3.74428	8.46139	4.72711	9.53234	4.62205	8.24473	4.61513	8.58799	4.17489	7.70599	3.43143	7.20803	6.11938		7.78462	12.5976	5.91815	10.0661	10.4674	12.3064	5.00096	14.3563	6.95686	11.2332	3.79486	20.2308	8.96091	7.70666	7.57367	5.71866	7.88551	9.76345	7.62411	9.85059		9.28417	43.3555	10.9732	26.8958	6.08245	32.1222	8.26449	26.3398
2.6564	4.76867	3.50069	3.72119	1.58968	2.83842	3.00697	3.78315	8.48755	4.7325	9.57543	4.59165	8.24088	4.60705	8.57414	4.18105	7.78103	3.46683	7.06834	6.11861		7.78921	12.6182	5.87917	9.89186	10.5293	12.2582	5.0193	14.1361	6.95915	11.247	3.6848	20.0589	8.95633	7.67227	7.62411	5.76681	7.93367	9.6832	7.5966	9.88269		9.28627	43.58	10.9878	26.8937	6.08874	32.9698	8.23931	26.4384
2.6564	4.77483	3.55341	3.72119	1.58661	2.83265	3.01467	3.8047	8.52257	4.74173	9.67433	4.58857	8.22626	4.60628	8.55644	4.17797	7.99114	3.5334	6.94828	6.11938		7.75711	12.6434	5.81496	9.75428	10.5935	12.2261	5.03077	13.9114	6.96603	11.2585	3.65499	19.8502	8.95862	7.63329	7.68373	5.79662	7.99328	9.619	7.56908	9.91479		9.28208	43.5674	11.0025	26.8664	6.07405	33.786	8.16378	26.6797
2.66756	4.80754	3.63076	3.71888	1.61431	2.82341	3.0012	3.80316	8.57029	4.75559	9.80594	4.59011	8.21626	4.57164	8.54797	4.18721	8.27206	3.6223	6.85169	6.12015		7.72042	12.6824	5.7691	9.64193	10.6669	12.1963	5.03994	13.6569	6.97521	11.2631	3.63435	19.6209	8.97467	7.59431	7.6952	5.85624	8.05978	9.57084	7.55991	9.9767		9.2611	43.5947	11.0151	26.9377	6.09503	34.4595	8.09664	26.9566
2.68526	4.81446	3.67309	3.71735	1.64972	2.81956	2.9935	3.80239	8.62224	4.77021	9.83981	4.5878	8.22011	4.50276	8.58953	4.21068	8.43753	3.70195	6.67775	6.12169		7.70437	12.7306	5.73471	9.54562	10.738	12.1688	5.0537	13.3657	6.98438	11.2653	3.59537	19.3893	9.0297	7.57367	7.69978	5.94108	8.10334	9.53874	7.55533	10.0409		9.26529	43.5842	11.0151	27.051	6.137	34.5812	8.06307	27.2818
2.68988	4.81523	3.68079	3.70965	1.65857	2.8211	2.99427	3.80316	8.6842	4.79445	9.80671	4.58627	8.26282	4.41848	8.6865	4.22223	8.48371	3.75891	6.45648	6.14901		7.71354	12.7764	5.67051	9.45161	10.8022	12.1504	5.07204	13.047	6.99355	11.2699	3.56556	19.144	9.10767	7.57138	7.73876	6.00069	8.13545	9.5204	7.55074	10.0799		9.33453	43.7038	11.0193	27.179	6.16217	34.6798	8.08615	27.521
2.69835	4.81523	3.69503	3.70195	1.69474	2.8034	2.98888	3.80393	8.75038	4.83524	9.77977	4.56702	8.34017	4.37692	8.74115	4.23839	8.47832	3.79315	6.32988	6.14901		7.7273	12.8154	5.58337	9.33238	10.8595	12.139	5.09039	12.703	7.00272	11.2676	3.5541	18.8757	9.19938	7.56908	7.80297	6.04885	8.17901	9.51123	7.55074	10.1097		9.44783	43.8528	11.0172	27.6007	6.16427	35.4561	8.15539	27.5168
2.7122	4.80984	3.69887	3.70811	1.78363	2.78801	2.97041	3.81393	8.79849	4.85833	9.73629	4.5424	8.39789	4.41079	8.75423	4.24301	8.47447	3.81547	6.29563	6.0555		7.75023	12.8498	5.56503	9.21773	10.9145	12.1229	5.09497	12.3591	7.01877	11.2699	3.55181	18.6005	9.32091	7.5645	7.86258	6.09929	8.22258	9.49976	7.55074	10.1234		9.54224	44.0038	11.0361	27.9406	6.17057	36.0184	8.20784	27.4937
2.71836	4.76559	3.70041	3.73197	1.83558	2.78801	2.96503	3.80316	8.82927	4.85602	9.72244	4.56702	8.39712	4.42772	8.76154	4.23839	8.4737	3.81317	6.29332	5.96969		7.78921	12.8911	5.56274	9.12372	10.9741	12.0771	5.09497	12.0404	7.03482	11.2722	3.5541	18.33	9.44473	7.56908	7.90844	6.13827	8.2478	9.50435	7.55991	10.1349		9.58001	44.0563	11.0613	27.8294	6.19155	36.2597	8.22882	27.4916
2.71836	4.61282	3.70195	3.7312	1.83943	2.78647	2.97118	3.76275	8.84159	4.85525	9.76938	4.61744	8.38943	4.42849	8.76231	4.27803	8.46369	3.84087	6.24175	5.91851		7.8236	12.9346	5.55586	9.03658	11.0429	12.0151	5.09268	11.7331	7.02565	11.2722	3.5541	18.0755	9.56396	7.5645	7.95201	6.17267	8.26156	9.51811	7.57138	10.1647		9.58001	44.0227	11.034	28.1379	6.21253	36.5429	8.26239	27.4896
2.70296	4.4435	3.70195	3.73966	1.83404	2.78031	2.97811	3.68079	8.83235	4.85679	9.90176	4.68439	8.47678	4.43003	8.76231	4.31035	8.47524	3.91206	6.22636	5.89311		7.88322	12.9507	5.55357	8.96091	11.1025	11.9601	5.09268	11.4442	7.01419	11.2722	3.55181	17.8255	9.68091	7.54845	7.97953	6.21394	8.26615	9.50893	7.56908	10.1945		9.5884	44.1108	11.0046	28.3875	6.19784	36.9479	8.28757	27.4665
2.70527	4.30188	3.70272	3.74659	1.82789	2.77493	2.9835	3.5969	8.79695	4.85679	9.96833	4.73711	8.55567	4.42002	8.76231	4.3396	8.47524	3.96094	6.21597	5.88926		7.99328	12.953	5.54669	8.88295	11.1553	11.9165	5.09497	11.1736	7.01648	11.2745	3.54263	17.5572	9.79556	7.55074	7.99787	6.22999	8.25927	9.48371	7.5622	10.2152		9.5968	44.6417	10.9816	28.6016	6.1391	37.1912	8.27498	27.4056
2.72067	4.12179	3.69733	3.74813	1.82712	2.768	2.98965	3.58266	8.74423	4.85602	9.96295	4.76636	8.56413	4.40078	8.76231	4.39386	8.46523	3.96478	6.19057	5.89927		8.08959	12.953	5.53522	8.79123	11.2126	11.8684	5.08351	10.8801	7.02794	11.2722	3.53346	17.305	9.89874	7.55991	8.0208	6.22541	8.25697	9.47454	7.55991	10.2358		9.61148	45.2753	10.969	28.9289	6.09294	37.3717	8.22672	27.3574
2.74299	3.88359	3.68964	3.7489	1.82712	2.76569	3.01236	3.58112	8.65764	4.84987	9.94678	4.7756	8.55951	4.37231	8.76231	4.4231	8.4991	3.94862	6.20058	5.8781		8.12628	12.9598	5.54898	8.7041	11.2539	11.8134	5.05829	10.5591	7.06234	11.2676	3.53575	17.1055	9.97899	7.56908	8.05061	6.23687	8.25927	9.46307	7.55762	10.2564		9.62617	45.6068	11.0088	29.1156	6.08035	37.9067	8.17217	27.3553
2.74683	3.67771	3.68117	3.7412	1.8302	2.77493	3.09586	3.6069	8.56798	4.84679	9.94371	4.76636	8.56259	4.3242	8.78771	4.4231	8.5649	3.93053	6.21443	5.83577		8.14003	12.9759	5.58567	8.61238	11.2676	11.7606	5.01013	10.2633	7.09673	11.2676	3.5541	16.9198	10.0386	7.57138	8.06436	6.25063	8.25697	9.44473	7.55762	10.2633		9.64085	45.6865	11.0403	29.1827	6.08664	38.7774	8.1428	27.2755
2.70989	3.53494	3.66693	3.70426	1.8479	2.77493	3.17283	3.69118	8.54258	4.84756	10.0114	4.76174	8.56413	4.30342	8.81003	4.42695	8.63455	3.90283	6.20058	5.84885		8.1492	12.9897	5.6063	8.46334	11.2745	11.7285	4.94364	10.0065	7.11508	11.2676	3.55639	16.7066	10.1074	7.57826	8.07354	6.25063	8.25927	9.43785	7.55762	10.2587		9.64715	45.5837	10.9837	29.2646	6.10553	39.2033	8.11972	27.2797
2.69681	3.45067	3.6577	3.63615	1.83174	2.77569	3.19014	3.77314	8.54027	4.85679	10.1538	4.77637	8.55028	4.30573	8.81311	4.43619	8.68497	3.88128	6.21443	5.91235		8.14462	12.9988	5.6086	8.30283	11.2906	11.7056	4.90236	9.82078	7.16552	11.2676	3.54493	16.475	10.1808	7.58972	8.08729	6.25751	8.25697	9.43556	7.55533	10.2564		9.64715	45.3403	10.9228	29.2813	6.12231	38.9872	8.10923	27.2818
2.69835	3.41796	3.66539	3.58112	1.82866	2.78262	3.1963	3.83779	8.54027	4.85294	10.262	4.82524	8.4737	4.30958	8.86891	4.43926	8.70498	3.87281	6.22944	5.94467		8.14691	12.9988	5.6086	8.18818	11.3066	11.685	4.90236	9.68549	7.23431	11.2631	3.52429	16.2227	10.2289	7.60119	8.09876	6.28502	8.25239	9.42868	7.5622	10.2564		9.65554	45.3236	10.927	29.275	6.12441	38.5089	8.1428	26.879
2.68834	3.39795	3.67463	3.55341	1.85405	2.79109	3.19784	3.8782	8.53104	4.85294	10.3016	4.92106	8.35017	4.31574	8.93933	4.44735	8.70421	3.87127	6.22944	5.90619		8.16296	12.9988	5.6086	8.085	11.3158	11.6689	4.89548	9.52498	7.29164	11.2539	3.49677	15.982	10.2519	7.62411	8.09647	6.31254	8.24092	9.42639	7.55991	10.2541		9.67443	45.9362	10.9375	29.2604	6.11602	38.2361	8.17637	26.1803
2.69142	3.39795	3.67771	3.53417	1.86868	2.80032	3.1963	3.86589	8.51257	4.85833	10.3116	4.99148	8.24627	4.31651	8.94857	4.45658	8.70113	3.87204	6.21905	5.81268		8.17901	12.9988	5.6063	7.98182	11.3341	11.6529	4.87714	9.34384	7.34896	11.2493	3.48302	15.7894	10.2679	7.65622	8.08042	6.34464	8.22029	9.42868	7.5324	10.2496		9.69541	46.6957	10.9291	29.2855	6.11182	38.1711	8.17847	26.1426
2.70989	3.40102	3.68194	3.51416	1.85098	2.80186	3.19784	3.85896	8.49987	4.85833	10.3093	5.02149	8.18701	4.31035	8.95011	4.45427	8.69343	3.86819	6.14286	5.67646		8.19506	13.0011	5.59943	7.88093	11.3479	11.6185	4.8565	9.22002	7.41545	11.2493	3.47155	15.6036	10.2817	7.69061	8.06207	6.37903	8.21111	9.43327	7.51405	10.2473		9.73737	47.1133	10.9291	29.3275	6.23771	38.1102	8.12392	26.0628
2.70066	3.32598	3.68117	3.50993	1.85021	2.80109	3.20554	3.88667	8.48448	4.84756	10.3054	5.04497	8.162	4.29727	9.01245	4.45889	8.67727	3.86512	6.01894	5.47943		8.20882	13.0034	5.59025	7.79379	11.3502	11.5818	4.8565	9.1283	7.45444	11.2516	3.45779	15.4019	10.2977	7.72959	8.05519	6.40426	8.20194	9.44702	7.50717	10.2381		9.76464	47.3881	10.9312	29.3317	6.44332	38.1228	8.08615	25.9684
2.64024	3.17937	3.68425	3.50993	1.84405	2.80186	3.20554	3.93631	8.47601	4.83909	10.3	5.06267	8.21318	4.32113	9.08287	4.49198	8.66149	3.86358	5.99585	5.3586		8.21341	13.0034	5.57879	7.73188	11.3479	11.5588	4.8588	9.02512	7.47737	11.2516	3.41193	15.2207	10.3184	7.77316	8.04602	6.43407	8.18818	9.47225	7.48424	10.2266		9.76464	47.3336	10.9312	29.1135	6.56711	38.0452	8.08405	25.8174
2.58406	2.98196	3.69272	3.51147	1.84482	2.80032	3.20785	3.98787	8.4737	4.83909	10.2758	5.0696	8.33132	4.3396	9.1048	4.50199	8.6538	3.86204	6.00586	5.38669		8.20882	13.0034	5.57191	7.66539	11.3594	11.529	4.8588	8.92423	7.50947	11.2493	3.37295	15.0533	10.3298	7.80985	8.02768	6.50973	8.18589	9.50435	7.43838	10.2198		9.75835	46.8111	10.9753	28.7883	6.64055	37.6969	8.06936	25.681
2.56443	2.71066	3.6958	3.50223	1.83943	2.79263	3.21092	4.02597	8.46446	4.84756	10.2743	5.06575	8.39327	4.32651	9.11943	4.47659	8.65226	3.8224	6.02202	5.42286		8.21341	12.9965	5.56503	7.57367	11.3823	11.4786	4.86797	8.85544	7.53928	11.2401	3.37754	14.8768	10.3436	7.85112	8.0208	6.59687	8.19736	9.54104	7.39023	10.2106		9.78982	46.5552	11.0403	28.719	6.68041	37.3025	8.06517	25.8929
2.56366	2.484	3.69887	3.45605	1.84097	2.79263	3.22324	4.0506	8.44984	4.84987	10.2766	5.04959	8.39558	4.32882	9.15021	4.4054	8.65226	3.79546	6.04434	5.389		8.22029	12.9897	5.59025	7.46361	11.4259	11.3938	4.88631	8.80729	7.55074	11.2287	3.41652	14.7415	10.378	7.89927	8.0208	6.67253	8.20882	9.57314	7.35355	10.2014		9.89263	47.2307	11.0655	28.7253	6.693	37.1829	8.04209	26.4846
2.5652	2.43936	3.70657	3.42758	1.84713	2.79417	3.23555	4.06599	8.44753	4.84833	10.282	5.03458	8.41328	4.33036	9.13559	4.37846	8.65149	3.82009	6.04203	5.28356		8.22029	12.9897	5.62923	7.39253	11.474	11.2699	4.91383	8.75455	7.55533	11.2195	3.4876	14.6429	10.4261	7.9566	8.0208	6.73444	8.22487	9.60524	7.32832	10.1991		9.97655	47.5497	11.0634	28.6393	6.693	37.2017	7.94348	26.4216
2.56366	2.43782	3.71427	3.41026	1.85252	2.79724	3.23709	4.06214	8.44907	4.83909	10.2977	5.02534	8.44291	4.31882	9.09133	4.40925	8.65456	3.85011	6.02279	5.20505		8.20194	12.992	5.64987	7.3673	11.5153	11.1255	4.93217	8.71557	7.55991	11.208	3.52429	14.5305	10.4628	8.01851	8.04831	6.7803	8.25697	9.6488	7.31227	10.2014		9.98704	47.7909	11.0235	28.2533	6.6909	37.2143	7.82179	26.1761
2.56289	2.43705	3.73351	3.33676	1.85482	2.79878	3.23478	4.06522	8.45061	4.83755	10.3016	5.02457	8.45215	4.32497	9.07209	4.41387	8.66457	3.88667	6.01663	5.15772		8.16067	12.992	5.67739	7.37418	11.5611	10.9764	4.92071	8.7064	7.54845	11.1713	3.52888	14.4205	10.4972	8.04831	8.09876	6.82158	8.30283	9.69237	7.29393	10.2037		9.96606	48.5756	10.9459	27.3784	6.6867	37.1912	7.68331	26.1048
2.55365	2.43629	3.78931	3.18168	1.85021	2.79801	3.21862	4.06599	8.45138	4.83755	10.3039	5.02765	8.47216	4.37846	9.0744	4.4054	8.67573	3.92976	6.0151	5.10115		8.1194	12.9805	5.69802	7.4017	11.6345	10.8159	4.90007	8.70869	7.50259	11.1163	3.60913	14.3471	10.5408	8.06436	8.13545	6.87202	8.34869	9.72447	7.27329	10.206		9.94298	48.754	10.9354	26.8664	6.6867	37.1598	7.57001	26.13
2.5398	2.43705	3.86665	3.03468	1.85098	2.79647	3.19553	4.07292	8.44445	4.83909	10.3154	5.03073	8.50487	4.46428	9.08518	4.40309	8.67881	3.95555	6.01587	5.05882		8.09417	12.9736	5.70032	7.43609	11.7308	10.6531	4.90924	8.7064	7.45673	11.0704	3.82696	14.2691	10.5935	8.12398	8.15379	6.92017	8.40602	9.75657	7.26183	10.2083		9.9283	49.1757	10.8955	27.7161	6.72867	37.1577	7.48819	26.1405
2.54365	2.43705	3.92592	2.95887	1.85098	2.79417	3.18245	4.10794	8.43599	4.84833	10.3093	5.03573	8.51565	4.54701	9.09865	4.40309	8.67958	3.94785	6.01817	5.02534		8.07812	12.9736	5.66821	7.46819	11.8271	10.4995	4.92759	8.72245	7.42692	11.0246	4.08607	14.1659	10.644	8.20194	8.18131	6.9431	8.46105	9.80014	7.26412	10.206		9.922	50.2646	10.778	28.847	6.83357	37.2059	7.41055	26.3755
2.53441	2.43782	3.95555	2.94348	1.85405	2.79494	3.16898	4.1418	8.43753	4.84987	10.3039	5.04882	8.51257	4.59935	9.1479	4.40463	8.68881	3.93438	6.01817	5.00456		8.07583	12.9644	5.64987	7.49112	11.9143	10.3321	4.93676	8.74767	7.40858	10.9856	4.30619	14.0536	10.6967	8.25468	8.21341	6.94998	8.49315	9.85517	7.26641	10.2037		9.9199	50.4954	10.7088	29.4513	6.83987	37.2122	7.34132	26.4447
2.5298	2.43782	3.97941	2.93732	1.85636	2.79417	3.16667	4.15565	8.43907	4.85064	10.3077	5.06036	8.54797	4.60935	9.2468	4.38539	8.69266	3.95632	6.01894	5.01072		8.08729	12.9346	5.64987	7.51176	11.9762	10.167	4.94364	8.78206	7.4017	10.9604	4.46211	13.9046	10.7425	8.30513	8.26385	6.95686	8.51149	9.89645	7.25495	10.1991		9.9199	50.743	10.6563	29.8709	6.77063	37.1975	7.37699	26.4594
2.52903	2.44398	4.01019	2.91962	1.86483	2.79955	3.19245	4.1595	8.43907	4.85756	10.3254	5.06036	8.55336	4.61012	9.28259	4.36538	8.69189	4.00403	6.02125	5.00687		8.10564	12.9209	5.64758	7.53928	12.0106	10.0019	4.95052	8.82792	7.39482	10.9397	4.54925	13.7532	10.7884	8.3785	8.33494	6.96603	8.52525	9.91479	7.26412	10.1968		9.9199	51.6011	10.6123	29.8331	6.69929	37.2017	7.46301	26.5244
2.52826	2.44398	4.01981	2.91307	1.87099	2.81956	3.21862	4.16027	8.43753	4.86603	10.3393	5.04651	8.53566	4.62513	9.27412	4.34037	8.69805	4.01173	6.02433	4.99071		8.11252	12.9186	5.66134	7.57367	12.0564	9.82766	4.923	8.87607	7.38106	10.9076	4.65472	13.634	10.8503	8.47481	8.38997	6.9775	8.51837	9.93084	7.29622	10.1899		9.91361	52.4362	10.6123	30.6514	6.58809	37.2101	7.49658	26.495
2.52749	2.44398	4.02058	2.91154	1.86868	2.83034	3.23478	4.15796	8.43291	4.87257	10.3355	5.03573	8.52411	4.64899	9.26604	4.32882	8.70113	3.99018	6.02664	4.98301		8.1194	12.914	5.68427	7.61953	12.1298	9.67403	4.86797	8.92423	7.36042	10.8618	4.78084	13.4987	10.9306	8.60321	8.41978	6.98667	8.50003	9.94001	7.31686	10.1831		9.91361	52.8789	10.6228	32.5187	6.43493	37.1975	7.49238	26.4111
2.52441	2.44244	4.00403	2.90307	1.86252	2.83534	3.23017	4.16335	8.43214	4.88181	10.3339	5.02611	8.52334	4.65515	9.25527	4.3242	8.71036	3.99403	6.01817	4.99764		8.13315	12.914	5.74159	7.68603	12.2032	9.57772	4.81064	8.98155	7.33062	10.8113	4.90924	13.3611	11.0062	8.72933	8.445	6.99126	8.47481	9.94001	7.32603	10.1854		9.91571	52.8831	10.6123	33.0475	6.38038	37.1996	7.48609	26.4069
2.52595	2.44167	3.99018	2.89999	1.88715	2.83496	3.22324	4.18721	8.39712	4.8972	10.3324	5.02303	8.52026	4.67054	9.21217	4.32574	8.77694	3.99942	5.99662	5.0442		8.1492	12.9002	5.84707	7.78462	12.2467	9.47225	4.81064	9.05034	7.30539	10.754	5.08121	13.2923	11.0819	8.81187	8.47022	6.98896	8.42665	9.93772	7.33062	10.1899		9.89683	52.6082	10.5913	33.0873	6.38248	37.1871	7.48399	26.4279
2.53364	2.46399	3.99249	2.89999	1.92756	2.83765	3.22247	4.19298	8.32285	4.90413	10.3278	4.99918	8.51334	4.68132	9.1479	4.33113	8.83389	3.98479	5.97431	5.10346		8.16984	12.8521	5.90898	7.89698	12.2811	9.30715	4.86568	9.11684	7.31915	10.699	5.30363	13.2465	11.1897	8.88983	8.50461	6.98896	8.38767	9.89645	7.33749	10.1945		9.87165	52.3208	10.5829	33.1608	6.37828	37.1388	7.49028	26.5601
2.54134	2.47785	3.99249	2.89845	1.94449	2.83765	3.23247	4.19144	8.2024	4.89181	10.327	4.88488	8.52334	4.68824	9.10326	4.37231	8.85121	3.98095	5.97277	5.09807		8.20882	12.7993	5.89522	8.00704	12.3178	9.09849	4.92071	9.17875	7.32603	10.6485	5.47102	13.1731	11.2997	8.95633	8.53213	6.98896	8.38309	9.79097	7.37418	10.2014		9.84857	52.4236	10.5871	33.2678	6.41185	37.1052	7.49448	26.7489
2.54134	2.47631	3.99018	2.89845	1.96219	2.83611	3.23401	4.20145	8.06464	4.89566	10.3262	4.80446	8.58414	4.6994	9.07286	4.4231	8.84313	3.98864	5.95237	5.08114		8.26156	12.7558	5.85165	8.12169	12.3545	8.86232	4.95969	9.259	7.32144	10.5866	5.56732	13.0951	11.38	8.99302	8.54818	6.98896	8.38997	9.67632	7.46819	10.2083		9.83178	52.9418	10.5766	33.3454	6.44752	37.0863	7.50077	26.8035
2.54365	2.48323	3.98172	2.89691	1.98951	2.83419	3.23324	4.21222	7.99768	4.90336	10.3247	4.78291	8.64918	4.70479	9.02976	4.42772	8.7854	3.99865	5.95006	5.07268		8.29366	12.7099	5.82872	8.23863	12.4027	8.58945	4.98491	9.37823	7.36042	10.5087	5.62465	13.0263	11.4809	8.99531	8.56652	6.99126	8.39226	9.60065	7.57367	10.2129		9.815	53.2335	10.5409	33.3412	6.46011	37.0444	7.56372	26.8223
2.54904	2.51517	3.97864	2.88768	1.99336	2.84766	3.2294	4.21761	7.99729	4.9072	10.3308	4.7756	8.65149	4.71095	8.99782	4.40386	8.67804	4.04367	6.00894	5.0696		8.24551	12.6755	5.85853	8.3464	12.4577	8.28908	5.01243	9.51352	7.42921	10.4399	5.67509	12.9644	11.6253	8.99531	8.60321	6.99126	8.39455	9.53874	7.64475	10.2175		9.80451	53.0866	10.4801	33.2825	6.47479	36.9688	7.71478	26.8286
2.51825	2.53672	3.97864	2.90307	1.99336	2.86305	3.23017	4.22761	7.99268	4.9149	10.3393	4.78214	8.66072	4.70556	8.99474	4.39001	8.58183	4.07446	6.05088	5.09115		8.13315	12.6526	5.91356	8.44041	12.5196	7.99787	5.07663	9.62358	7.48424	10.3711	5.74388	12.93	11.7606	8.9999	8.6399	6.98896	8.39914	9.47454	7.68144	10.2175		9.82129	52.9985	10.4004	33.1985	6.49997	36.9416	7.805	27.0259
2.45476	2.54288	3.97787	2.89614	1.99105	2.84304	3.23478	4.23839	7.9642	4.91721	10.3408	4.78368	8.70036	4.6944	8.99474	4.39309	8.4914	4.07369	5.95237	5.10654		8.02997	12.6228	5.9663	8.53442	12.6526	7.75711	5.15688	9.73135	7.53698	10.2748	5.84936	12.9209	11.8959	9.0297	8.67659	6.98438	8.39914	9.4218	7.70437	10.2129		9.83598	53.0383	10.3479	33.1377	6.51676	36.9416	7.83018	27.7413
2.40511	2.54288	3.96709	2.86536	1.99721	2.83919	3.23555	4.24455	7.9288	4.91105	10.3408	4.78214	8.76385	4.68901	8.99551	4.40463	8.37403	4.10293	5.85347	5.10577		7.97953	12.5769	5.93649	8.62614	12.8613	7.54157	5.20733	9.86664	7.59431	10.1762	5.96401	12.9071	12.0771	9.07098	8.71327	6.9775	8.40143	9.3553	7.72271	10.1991		9.80451	53.0153	10.3563	33.1461	6.51885	36.9395	7.83647	27.9805
2.40511	2.54365	3.95632	2.86536	2.00413	2.85535	3.22555	4.24532	7.89532	4.90874	10.3177	4.78906	8.80233	4.68747	8.99936	4.43234	8.27129	4.12102	5.76689	5.09884		7.9864	12.5219	5.84248	8.69952	13.0332	7.27329	5.23484	9.99963	7.61724	10.0936	6.07636	12.8888	12.2628	9.10079	8.73162	6.9775	8.40372	9.25671	7.73418	10.1831		9.71849	52.9943	10.2913	33.0852	6.51885	37.0003	7.83647	27.9847
2.40204	2.54827	3.95632	2.87536	2.00798	2.85612	3.22247	4.24762	7.89455	4.91798	10.2812	4.76944	8.76693	4.69132	9.01168	4.46197	8.23396	4.11717	5.64721	5.07652		8.0208	12.4714	5.79433	8.77977	13.1685	6.99584	5.25548	10.0936	7.61494	9.97211	6.13369	12.8773	12.4393	9.13289	8.7362	6.9775	8.39914	9.11684	7.75252	10.1831		9.58421	53.0195	10.1423	33.0349	6.51676	37.057	7.83437	27.9847
2.35278	2.54442	3.95555	2.88229	2.02568	2.85612	3.22324	4.25378	7.9388	4.92414	10.2381	4.76559	8.6865	4.73096	9.01168	4.44965	8.22703	4.11332	5.60296	5.08114		8.06666	12.4416	5.74159	8.86232	13.3519	6.82387	5.29217	10.1922	7.61036	9.81161	6.16808	12.8704	12.6251	9.17875	8.75225	6.96833	8.39914	8.96779	7.80526	10.1899		9.44993	53.0698	9.98914	33.0307	6.51676	37.036	7.82808	28.1169
2.35124	2.55135	3.95555	2.8769	2.02876	2.85381	3.22324	4.26302	7.97959	4.90105	10.2289	4.76559	8.63609	4.78291	9.03053	4.44581	8.23473	4.1037	5.62758	5.08576		8.10564	12.4279	5.6407	8.90588	13.5767	6.69317	5.37013	10.3206	7.60348	9.68779	6.20477	12.8635	12.7718	9.20168	8.77748	6.96833	8.42207	8.84856	7.89698	10.1922		9.39957	53.2188	9.85486	32.9405	6.45801	37.1954	7.82598	28.4568
2.34739	2.54827	3.96017	2.87074	2.02953	2.84843	3.22478	4.28033	8.00615	4.88258	10.2658	4.76559	8.65149	4.81523	9.0921	4.45812	8.26975	4.13641	5.65568	5.08576		8.13315	12.3958	5.57879	8.94028	13.8014	6.5533	5.48248	10.4376	7.58513	9.60753	6.24833	12.859	12.8727	9.20397	8.78206	6.98208	8.44041	8.74996	7.99099	10.1991		9.39747	53.009	9.77514	32.8209	6.25659	37.3591	7.82808	28.547
2.35509	2.5475	3.98172	2.87305	2.02184	2.84381	3.22863	4.28418	8.04309	4.88411	10.3162	4.75866	8.68112	4.82755	9.19831	4.48352	8.28976	4.15796	5.67107	5.08576		8.14691	12.3476	5.54898	9.00907	14.0307	6.45241	5.6086	10.527	7.57367	9.50435	6.27356	12.859	12.969	9.21773	8.77977	6.97979	8.45188	8.64219	8.08959	10.2152		9.39328	52.8999	9.73527	32.7705	6.10133	37.3843	7.83018	28.612
2.3497	2.54288	4.01481	2.88075	2.01722	2.8211	3.22786	4.27956	8.09042	4.88411	10.307	4.7756	8.69035	4.83062	9.2949	4.4789	8.29053	4.14026	5.69493	5.10038		8.15838	12.3018	5.51459	9.07327	14.2531	6.41343	5.67509	10.644	7.55762	9.38053	6.28502	12.859	13.047	9.2269	8.78894	6.95915	8.47251	8.52984	8.20882	10.2243		9.38279	53.0509	9.708	32.7558	6.08454	37.1703	7.82598	28.8449
2.34893	2.54057	4.03828	2.87305	2.02107	2.80956	3.22786	4.27956	8.12198	4.88104	10.2304	4.816	8.69112	4.82216	9.32492	4.47967	8.29745	4.13256	5.70031	5.11039		8.19736	12.249	5.52834	9.1283	14.4296	6.38362	5.67739	10.8113	7.53698	9.26359	6.324	12.859	13.0951	9.24524	8.80499	6.93164	8.50461	8.43583	8.32118	10.2243		9.34502	52.7803	9.6996	32.7495	6.08874	37.2059	7.8113	28.8491
2.34816	2.54134	4.04444	2.87613	2.0203	2.778	3.2294	4.27495	8.12428	4.88104	10.1515	4.82447	8.68958	4.82216	9.32646	4.47043	8.319	4.14334	5.6372	5.12155		8.2478	12.1848	5.56732	9.20397	14.5924	6.34693	5.68427	10.9902	7.52093	9.13977	6.36528	12.859	13.141	9.27734	8.8348	6.91559	8.53213	8.34869	8.46105	10.2312		9.32824	52.6712	9.69121	32.7118	6.09713	37.1619	7.78612	28.9918
2.34739	2.54288	4.04752	2.87536	2.01953	2.77723	3.2294	4.26764	8.09812	4.88104	10.0911	4.81754	8.6865	4.82293	9.32569	4.4612	8.33055	4.14026	5.55524	5.14772		8.28908	12.1206	5.6086	9.28881	14.7644	6.32171	5.70949	11.1392	7.50488	8.99531	6.4226	12.859	13.1846	9.30486	8.87607	6.911	8.55506	8.23404	8.65136	10.2427		9.34712	52.7005	9.69331	32.5355	6.06776	37.1703	7.77982	29.4849
2.34662	2.54519	4.0683	2.87844	2.01414	2.77339	3.22786	4.27379	8.01538	4.88104	10.0288	4.81523	8.6865	4.81677	9.32492	4.43926	8.30746	4.14103	5.49636	5.15772		8.28449	12.0587	5.68427	9.37823	14.9318	6.324	5.7714	11.2539	7.48424	8.87378	6.46846	12.8521	13.2052	9.30257	8.90818	6.89954	8.58487	8.09417	8.8348	10.2289		9.33873	52.7005	9.67652	32.5355	5.97334	37.1766	7.78822	29.8793
2.34893	2.55135	4.09832	2.88229	2.01953	2.75491	3.24017	4.27418	7.93495	4.88181	10.0311	4.81908	8.70959	4.78983	9.31722	4.42541	8.26436	4.14103	5.47712	5.15464		8.24322	11.9876	5.78516	9.4883	15.0808	6.35152	5.88375	11.3869	7.47507	8.76831	6.49827	12.859	13.2212	9.2934	8.93799	6.88119	8.61697	7.96806	8.9999	10.2037		9.26319	52.7005	9.64295	32.3215	5.85375	37.0801	7.85326	29.9527
2.34585	2.55981	4.12179	2.88306	2.01722	2.75491	3.27442	4.27148	7.96112	4.88873	10.0595	4.81369	8.75346	4.77713	9.31491	4.42772	8.24935	4.14103	5.47327	5.15233		8.21341	11.9234	5.92273	9.57543	15.2092	6.36528	6.02362	11.5497	7.47049	8.66971	6.51432	12.8934	13.2396	9.30945	8.98155	6.8789	8.63073	7.87634	9.20397	10.1899		9.06807	52.4928	9.64715	32.1306	5.74465	37.0465	7.96656	29.8499
2.34585	2.57136	4.14488	2.88999	2.02953	2.75722	3.29289	4.26687	7.97344	4.88181	10.0588	4.82062	8.81619	4.78445	9.31491	4.43542	8.2355	4.14488	5.46019	5.15387		8.20424	11.8638	6.09471	9.63505	15.3056	6.36298	6.15432	11.701	7.45673	8.61009	6.51891	12.9576	13.2533	9.3255	9.05034	6.88578	8.63761	7.7915	9.41492	10.167		8.89392	51.7501	9.65344	32.139	5.69429	37.0549	8.02111	29.894
2.35278	2.58059	4.16489	2.88306	2.04569	2.75568	3.29135	4.25301	7.9465	4.86372	10.0595	4.82601	8.88276	4.79137	9.3126	4.40925	8.20702	4.14642	5.42363	5.15541		8.20424	11.7904	6.21623	9.69237	15.3789	6.3584	6.27126	11.8478	7.45214	8.56652	6.52349	13.008	13.2671	9.30715	9.13289	6.89037	8.64449	7.70895	9.61212	10.1326		8.86455	50.9276	9.55483	32.1285	5.70898	37.143	8.05678	30.1374
2.37664	2.59483	4.17874	2.88691	2.06494	2.75338	3.28981	4.25301	7.93495	4.87334	10.0672	4.82755	8.91201	4.78522	9.32261	4.40309	8.17624	4.14257	5.41901	5.15772		8.21341	11.6964	6.29878	9.73823	15.4546	6.33776	6.35381	12.0197	7.44985	8.51837	6.52349	13.0378	13.2832	9.2911	9.21773	6.89037	8.63761	7.64704	9.79556	10.1074		8.85406	50.6276	9.40167	32.0655	5.72996	37.0591	8.1386	30.385
2.4005	2.60714	4.19683	2.88922	2.1038	2.75107	3.28981	4.25378	7.93726	4.8972	10.0926	4.82678	8.91509	4.79984	9.35378	4.40309	8.162	4.15104	5.44518	5.16619		8.22487	11.6001	6.39279	9.7795	15.5463	6.28502	6.41114	12.1917	7.42004	8.48627	6.52578	13.0699	13.2923	9.29798	9.2911	6.89495	8.62614	7.59889	9.9423	10.0891		8.73237	50.5605	9.35971	32.0152	5.76353	36.7003	8.2477	30.3577
2.40819	2.60945	4.21761	2.89845	2.16268	2.75184	3.31598	4.24609	7.93419	4.91875	10.1096	4.82985	8.9174	4.80369	9.36302	4.41848	8.21164	4.17951	5.45595	5.19466		8.23863	11.5015	6.457	9.82766	15.6266	6.22999	6.4868	12.3362	7.41316	8.47481	6.52349	13.0997	13.3038	9.30486	9.37365	6.89954	8.62843	7.54845	10.0799	10.0615		8.55193	50.5416	9.35131	32.0194	5.80969	36.6478	8.32533	30.001
2.42551	2.60945	4.23069	2.90923	2.21501	2.75184	3.34061	4.23993	7.89994	4.94415	10.0037	4.82755	8.9274	4.78137	9.36455	4.4435	8.38789	4.21684	5.44672	5.24969		8.20882	11.396	6.4891	9.85059	15.6977	6.20018	6.55559	12.4829	7.43838	8.45876	6.50056	13.1227	13.3176	9.29798	9.45849	6.89954	8.63761	7.51176	10.2266	10.0478		8.43444	50.5269	9.34292	32.032	5.83277	36.8073	8.35261	29.8772
2.50748	2.61099	4.233	2.90923	2.24195	2.74837	3.35485	4.23839	7.87069	4.9807	9.82518	4.80831	8.93702	4.74635	9.38303	4.47428	8.6461	4.22146	5.47404	5.28586		8.11481	11.2929	6.53037	9.83683	15.7825	6.17955	6.61292	12.6274	7.42921	8.42895	6.49598	13.1456	13.3359	9.29798	9.51811	6.89495	8.64678	7.47966	10.3206	10.0432		8.37149	50.529	9.33663	32.0299	5.82648	36.8409	8.33373	29.9087
2.61099	2.61869	4.233	2.90307	2.26235	2.74222	3.35946	4.23377	7.8399	5.03804	9.73629	4.77406	8.9324	4.72865	9.39611	4.49045	8.86352	4.22146	5.51791	5.30472		7.97953	11.2034	6.57164	9.82766	15.8903	6.17037	6.70005	12.7741	7.3673	8.39455	6.50744	13.1754	13.3519	9.30257	9.55021	6.89495	8.66512	7.42004	10.3871	10.034		8.37149	50.5542	9.34292	31.9942	5.81179	36.7234	8.30016	30.0472
2.621	2.62023	4.22992	2.89076	2.27004	2.73375	3.36254	4.22069	7.82259	5.0873	9.69473	4.7425	8.92355	4.70787	9.39611	4.49122	8.98166	4.22531	5.56447	5.3178		7.83278	11.1163	6.59457	9.82078	16.0003	6.18184	6.79865	12.9576	7.31227	8.34869	6.50515	13.1869	13.3634	9.30257	9.57314	6.89495	8.69264	7.35355	10.4674	10.0157		8.37989	50.5542	9.33243	31.946	5.80759	36.587	8.26869	30.1206
2.61638	2.62485	4.223	2.89306	2.26235	2.67603	3.35792	4.21376	7.82567	5.11808	9.65124	4.73096	8.91124	4.69209	9.42228	4.4866	9.00552	4.22608	5.58294	5.3178		7.80526	11.036	6.60833	9.81848	16.1104	6.1933	6.87431	13.157	7.28246	8.30283	6.50973	13.1777	13.3634	9.30257	9.59607	6.89037	8.71557	7.29393	10.5522	10.0065		8.37779	50.5542	9.22123	31.9082	5.80549	36.5702	8.23931	30.1101
2.63716	2.63331	4.21915	2.8946	2.25157	2.6464	3.35792	4.2153	7.82567	5.12924	9.62123	4.74481	8.90046	4.69132	9.49886	4.49583	8.97012	4.22838	5.5968	5.32011		7.92449	10.9604	6.60145	9.82766	16.225	6.20248	6.93622	13.3198	7.26871	8.23404	6.5212	13.1479	13.3611	9.30257	9.619	6.89724	8.74538	7.20909	10.6073	9.98816		8.3673	50.5542	9.16668	31.9019	5.81389	36.5639	8.22463	30.1479
2.65948	2.63639	4.22069	2.89537	2.25157	2.63947	3.40487	4.20991	7.82105	5.13155	9.60314	4.72172	8.86814	4.69209	9.57851	4.51046	8.91509	4.26456	5.63182	5.31934		8.06207	10.8687	6.58999	9.846	16.3489	6.21165	6.98896	13.4483	7.28017	8.13315	6.55101	13.1181	13.3886	9.30257	9.64422	6.89724	8.77518	7.12654	10.66	9.96294		8.34632	50.5626	9.18766	31.9061	5.83906	36.5471	8.22463	30.1563
2.64024	2.64101	4.21299	2.90692	2.24926	2.61253	3.5157	4.20145	7.8095	5.13232	9.56235	4.60705	8.85582	4.70633	9.62354	4.51046	8.84236	4.30342	5.68107	5.32165		8.14003	10.7678	6.58769	9.86434	16.4773	6.21853	7.02336	13.5629	7.31227	8.04144	6.59687	13.0974	13.4345	9.29798	9.67632	6.90412	8.80958	7.06922	10.7265	9.95606		8.30855	50.5647	9.18976	31.9061	5.86634	36.459	8.23302	30.1479
2.62562	2.64717	4.20606	2.90769	2.24311	2.59175	3.6146	4.18875	7.80643	5.13232	9.50886	4.50738	8.8589	4.71172	9.61199	4.51123	8.73037	4.27726	5.71686	5.3432		8.17443	10.6829	6.58311	9.89415	16.6057	6.21853	7.03941	13.6638	7.32832	7.96577	6.65878	13.063	13.4597	9.2934	9.71989	6.91559	8.85773	7.01877	10.8136	9.9446		8.23512	50.508	9.17507	31.9103	5.86214	36.2093	8.23721	30.15
2.63485	2.6691	4.22377	2.91154	2.24118	2.59098	3.63769	4.17412	7.82336	5.13232	9.48192	4.50353	8.85429	4.72249	9.59545	4.50815	8.63994	4.24916	5.7361	5.40208		8.18131	10.6187	6.54183	9.91938	16.7295	6.22311	7.02106	13.7509	7.32832	7.86488	6.76196	13.0011	13.4666	9.29798	9.75657	6.92247	8.90588	6.95915	10.942	9.91938		8.10084	50.422	9.0324	31.9082	5.85795	36.0268	8.23931	30.1856
2.64563	2.67757	4.23608	2.90384	2.23118	2.58059	3.6146	4.18105	7.86222	5.13232	9.48577	4.52046	8.84813	4.77406	9.58775	4.47274	8.62455	4.23608	5.74611	5.46481		8.17901	10.5431	6.44782	9.93772	16.8556	6.24146	6.94998	13.8128	7.31227	7.72042	6.8789	12.9277	13.4872	9.29569	9.78409	6.92935	8.96779	6.92247	11.1209	9.90791		7.96026	50.3926	8.75125	31.8683	5.85795	35.9806	8.24141	30.3052
2.68141	2.67603	4.23069	2.89229	2.21732	2.57828	3.64461	4.1672	7.90301	5.13232	9.47654	4.52739	8.85352	4.81061	9.56697	4.43619	8.66996	4.233	5.75996	5.4902		8.17672	10.4559	6.36298	9.9446	16.9794	6.2598	6.94998	13.8541	7.28246	7.58972	6.97291	12.8383	13.5285	9.28193	9.80014	6.93164	9.06181	6.90642	11.3158	9.90562		7.89942	50.3465	8.59809	31.8662	5.85585	35.9722	8.23931	30.5108
2.72759	2.67141	4.22915	2.8946	2.21886	2.58636	3.69041	4.14103	7.92264	5.1354	9.39611	4.53239	8.87045	4.79214	9.54619	4.40848	8.73961	4.24532	5.80729	5.50098		8.17901	10.3665	6.31254	9.92396	17.078	6.27126	7.02106	13.9091	7.24578	7.48883	7.11278	12.7122	13.5835	9.27046	9.81161	6.93393	9.18563	6.88807	11.5176	9.91708		7.90152	50.1996	8.53095	31.8431	5.87263	36.1904	8.21623	30.6032
2.75953	2.67218	4.22838	2.88383	2.22117	2.5879	3.7135	4.14103	7.90455	5.13848	9.28336	4.53239	8.89046	4.78445	9.54388	4.38231	8.81773	4.25147	5.89311	5.51714		8.17901	10.2748	6.30337	9.89415	17.1583	6.27126	7.05087	13.9779	7.22972	7.40628	7.35125	12.5655	13.6546	9.26359	9.82766	6.93622	9.3255	6.86514	11.7033	9.95835		7.90991	49.8681	8.4764	31.755	5.92719	37.2437	8.16168	30.6011
2.7857	2.6768	4.22684	2.87151	2.2204	2.58713	3.72504	4.13564	7.86222	5.13078	9.20062	4.53239	8.87584	4.78445	9.54388	4.38	8.90739	4.24455	5.99585	5.55986		8.16755	10.1968	6.31942	9.88039	17.2431	6.28044	7.04399	14.0375	7.22972	7.33979	7.58284	12.4164	13.7257	9.24524	9.84371	6.93393	9.45849	6.84909	11.8615	10.0157		7.90991	49.6709	8.41765	31.6375	5.93977	38.3557	8.12182	30.6199
2.80263	2.67526	4.22761	2.85227	2.2204	2.6033	3.72889	4.11563	7.8299	5.12001	9.18023	4.53932	8.84082	4.78291	9.52695	4.42926	8.98243	4.2507	6.11092	5.59603		8.14233	10.1418	6.37216	9.88269	17.3509	6.32171	7.06692	14.0674	7.21826	7.28017	7.74564	12.2536	13.767	9.22002	9.85517	6.93622	9.58919	6.85139	12.022	10.0707		7.90781	49.5764	8.34212	31.583	5.91669	38.8089	8.09664	30.664
2.80648	2.68064	4.22761	2.83342	2.2204	2.60637	3.72812	4.07984	7.84067	5.13001	9.22833	4.55779	8.82465	4.78021	9.48885	4.49737	9.01899	4.24609	6.18519	5.55755		8.15379	10.0776	6.46387	9.9102	17.4976	6.34464	7.1082	14.0949	7.20221	7.23202	7.86946	12.0885	13.8105	9.22002	9.87122	6.93393	9.72218	6.88807	12.1619	10.1051		7.90361	49.3205	8.30645	31.5704	5.9125	39.1299	8.09664	30.8381
2.81341	2.68218	4.22761	2.81418	2.21886	2.61407	3.73505	4.00634	7.86607	5.14618	9.29105	4.55779	8.85813	4.78021	9.43074	4.53701	9.05208	4.27225	6.25022	5.51406		8.1836	10.0019	6.56247	9.98129	17.6627	6.33317	7.12883	14.1201	7.22972	7.18616	7.96118	11.9487	13.9	9.22919	9.8781	6.92476	9.85288	6.90642	12.2697	10.128		7.88263	49.0288	8.31275	31.5851	5.9146	39.1572	8.07356	31.0752
2.83842	2.68218	4.22761	2.79571	2.23349	2.62408	3.79854	3.95324	7.86992	5.14695	9.31876	4.56241	8.93163	4.78021	9.40842	4.53778	9.08518	4.30958	6.31756	5.48712		8.20882	9.9446	6.66107	10.0707	17.8164	6.31712	7.16781	14.143	7.29851	7.1403	8.04602	11.8202	14.0054	9.21773	9.88269	6.92017	9.9767	6.91788	12.3958	10.1464		7.85955	48.9554	8.31065	31.5515	5.9125	39.6838	8.04838	30.9766
2.8492	2.68757	4.22608	2.81187	2.2685	2.62869	3.91899	3.95786	7.86992	5.12617	9.29105	4.57318	8.96781	4.7756	9.41612	4.53932	9.10095	4.31805	6.36605	5.45595		8.22029	9.88498	6.77113	10.1762	17.9333	6.30795	7.24119	14.1682	7.34437	7.1082	8.11481	11.662	14.0949	9.20626	9.89645	6.9133	10.1005	6.9431	12.5471	10.167		7.82388	48.903	8.27078	31.4067	5.9104	41.7463	8.04419	30.6745
2.86613	2.68834	4.22377	2.78493	2.31545	2.62177	4.0329	3.97402	7.88223	5.11578	9.22987	4.57241	8.97089	4.77867	9.39534	4.55009	9.10403	4.31651	6.38375	5.4625		8.20424	9.78868	6.86973	10.2863	18.0411	6.2919	7.30081	14.1935	7.38335	7.09444	8.1515	11.4855	14.1866	9.21085	9.91708	6.90642	10.2243	6.95457	12.6755	10.1877		7.79241	49.0729	8.18476	31.3207	5.9062	43.1856	8.01272	30.4185
2.89845	2.69065	4.22684	2.75338	2.34277	2.62023	4.10563	3.97402	7.90763	5.13001	9.19062	4.57318	8.98782	4.78137	9.36994	4.56933	9.10403	4.34191	6.3876	5.51098		8.19506	9.70384	6.97062	10.3734	18.1534	6.28044	7.34667	14.221	7.47507	7.1059	8.21799	11.3318	14.2989	9.21543	9.93543	6.90412	10.3642	6.94081	12.781	10.206		7.81549	49.5576	8.07985	31.2137	5.9062	43.4667	7.98124	30.3472
2.94655	2.69758	4.23146	2.71913	2.34431	2.62715	4.15488	3.95555	7.91263	5.14848	9.16945	4.58934	9.0136	4.78137	9.34724	4.58473	9.10326	4.45889	6.37913	5.53561		8.19277	9.65798	7.03253	10.4284	18.2337	6.27814	7.39482	14.2668	7.59889	7.13113	8.32806	11.2034	14.4228	9.20626	9.95835	6.90412	10.4949	6.92705	12.8475	10.2358		7.81969	49.9856	8.01691	31.048	5.9083	43.5255	7.98124	30.3514
2.98581	2.69835	4.233	2.58713	2.34277	2.62562	4.21299	3.94785	7.91648	5.15156	9.14251	4.60858	9.01591	4.7779	9.32415	4.62744	9.09941	4.55779	6.37682	5.53869		8.1515	9.59836	7.0738	10.4743	18.291	6.28273	7.42233	14.3333	7.70895	7.14259	8.43583	11.0613	14.5512	9.17416	9.98816	6.89495	10.5935	6.92476	12.8429	10.2725		7.72527	50.5311	8.00432	30.9997	5.9083	43.5255	7.98544	30.3388
2.99581	2.71528	4.22838	2.41858	2.36048	2.63562	4.29958	3.94631	7.94034	5.15156	9.09595	4.62667	8.98166	4.76944	9.33185	4.67747	9.09672	4.58319	6.35374	5.53638		8.12398	9.49976	7.11049	10.5178	18.3598	6.29878	7.44297	14.3952	7.83278	7.15176	8.55506	10.9008	14.675	9.11454	10.034	6.88119	10.6898	6.91788	12.8269	10.3023		7.61827	50.957	8.00013	30.9955	5.9146	43.4206	8.00432	30.2821
2.99581	2.74529	4.223	2.39742	2.36586	2.65024	4.40694	3.94862	7.98344	5.15079	9.04746	4.64514	8.96473	4.75251	9.34493	4.6513	9.09518	4.5878	6.3522	5.58833		8.11022	9.40116	7.1403	10.5362	18.4423	6.324	7.46819	14.4549	7.97723	7.16552	8.72015	10.7586	14.7873	9.05263	10.112	6.86973	10.7976	6.9133	12.8314	10.3138		7.59939	51.2675	8.01062	30.9892	5.92299	43.3471	8.01481	30.1017
2.99889	2.78108	4.25147	2.39665	2.36509	2.6464	4.47659	3.94246	8.06926	5.14695	9.03053	4.66207	9.00475	4.74712	9.35032	4.58473	9.09595	4.59165	6.36913	5.71686		8.16984	9.30945	7.16094	10.5522	18.5111	6.35381	7.49342	14.4984	8.12628	7.17699	8.83251	10.6256	14.8905	9.00677	10.2243	6.86285	10.8778	6.93164	12.8337	10.3229		7.59939	51.3431	7.98964	30.9724	5.9083	43.3031	8.01691	29.9989
3.01236	2.8034	4.28495	2.39665	2.35278	2.63639	4.49814	3.89128	8.20548	5.14002	9.03669	4.67285	9.039	4.75789	9.35455	4.5424	9.09749	4.59088	6.4357	5.81807		8.30283	9.23148	7.18616	10.6141	18.5639	6.38362	7.50717	14.5168	8.29137	7.18616	8.88983	10.4743	15.0006	8.97009	10.355	6.87202	10.9099	6.96145	12.8475	10.3367		7.59939	51.0179	7.92459	30.8402	5.88942	43.2695	8.00222	30.1374
3.05931	2.78955	4.26302	2.39203	2.35432	2.58944	4.49814	3.81624	8.35017	5.11808	8.9832	4.67901	9.04285	4.76251	9.36071	4.51738	9.09941	4.5778	6.42878	5.86656		8.39226	9.18563	7.22055	10.6967	18.6074	6.42031	7.51405	14.5328	8.47251	7.22972	8.94945	10.2885	15.129	8.92881	10.4857	6.90642	10.9489	6.97291	12.8727	10.339		7.59309	51.3263	7.79241	30.7899	5.85795	43.2716	7.94558	30.2738
3.1228	2.78647	4.21761	2.39434	2.37741	2.57136	4.46351	3.79008	8.45138	5.11885	8.89969	4.6767	9.04131	4.77944	9.36609	4.50661	9.10095	4.56702	6.41338	5.87425		8.44958	9.15352	7.24348	10.7724	18.6441	6.46387	7.51864	14.5603	8.672	7.28934	8.98843	10.0868	15.2666	8.88983	10.6462	6.96603	11.0177	6.97979	12.8979	10.3367		7.5847	51.7921	7.41895	30.7899	5.83697	43.1961	7.87004	30.3115
3.15205	2.80417	4.19837	2.39203	2.40742	2.50825	4.41156	3.79085	8.45985	5.08653	8.88969	4.67054	9.02284	4.77637	9.37379	4.50661	9.11019	4.55163	6.4003	5.87194		8.51837	9.10537	7.24119	10.848	18.6808	6.52808	7.50488	14.5672	8.9013	7.32144	9.01365	9.86205	15.395	8.85773	10.8457	7.00272	11.0842	7.00731	12.9346	10.3344		7.5784	51.641	6.96785	30.7479	5.84116	42.9779	7.78402	30.3283
3.15128	2.80648	4.18875	2.38895	2.42474	2.29467	4.40001	3.7793	8.42444	5.02457	8.90123	4.67747	9.01014	4.71172	9.37533	4.49198	9.16176	4.52508	6.3926	5.89003		8.59175	9.04575	7.25036	10.9237	18.7037	6.60833	7.49342	14.5466	9.15811	7.33062	9.05951	9.59148	15.5165	8.82334	11.0315	6.98438	11.1301	7.04399	12.992	10.3344		7.5805	51.385	6.93218	30.6472	5.84116	42.6044	7.66862	30.3472
3.15051	2.80648	4.18644	2.41474	2.47246	2.185	4.44003	3.72812	8.42021	5.03227	8.87891	4.68516	9.01514	4.64052	9.37841	4.47274	9.24757	4.56779	6.42493	5.98277		8.63531	8.98843	7.26183	10.9994	18.7129	6.6519	7.47966	14.5374	9.40804	7.34437	9.10308	9.2911	15.6656	8.79582	11.192	6.96603	11.1645	7.07839	13.0286	10.3321		7.5826	51.364	6.99513	30.4059	5.83487	42.3862	7.53644	30.3493
3.1482	2.81187	4.19452	2.40742	2.5752	2.18423	4.49275	3.6958	8.42983	5.03804	8.88353	4.68209	9.01668	4.60935	9.39842	4.45042	9.30645	4.68285	6.49227	6.23637		8.68805	8.95404	7.25495	11.0682	18.7358	6.63585	7.44985	14.5374	9.60524	7.36501	9.12372	9.03658	15.8306	8.78894	11.3548	6.97521	11.2034	7.13571	13.0424	10.3321		7.5805	51.427	6.93218	30.043	5.8013	42.4114	7.34132	30.3556
3.14974	2.8111	4.18567	2.39896	2.67295	2.15691	4.53162	3.71888	8.42444	5.03573	8.87661	4.68055	9.0086	4.61821	9.41073	4.42464	9.328	4.79445	6.54076	6.408		8.77977	8.94716	7.25495	11.1163	18.7702	6.60145	7.42921	14.5351	9.75887	7.37877	9.13289	8.84397	15.9843	8.81875	11.5336	6.99126	11.2493	7.20221	13.0722	10.3367		7.56582	51.1815	6.84826	29.8415	5.75304	42.2267	7.09164	30.0073
3.15359	2.80879	4.18105	2.41781	2.72528	2.14228	4.58088	3.72273	8.4206	5.0138	8.90893	4.68132	8.97012	4.63975	9.38303	4.3877	9.33415	4.89566	6.60579	6.41492		8.84856	8.94945	7.25495	11.153	18.8	6.56018	7.42921	14.5351	9.91938	7.38565	9.13518	8.66512	16.1333	8.83709	11.701	7.00272	11.2974	7.22972	13.1295	10.3413		7.52805	50.8122	6.74126	29.852	5.74675	42.2582	6.93218	29.4009
3.1863	2.80494	4.18105	2.4409	2.74683	2.20193	4.6513	3.7312	8.37865	4.97378	8.91432	4.67978	8.90816	4.64591	9.4015	4.37769	9.338	4.91259	6.67621	6.40646		8.8669	8.94028	7.24807	11.1874	18.823	6.51891	7.42692	14.5351	10.1097	7.39023	9.14206	8.48398	16.2801	8.83939	11.8776	6.99355	11.3295	7.25036	13.1891	10.3482		7.49658	50.5248	6.64474	29.7765	5.75304	42.2813	6.85246	29.189
3.23478	2.8111	4.18105	2.45399	2.74991	2.22656	4.66977	3.78007	8.32747	4.94492	8.84659	4.67131	8.77925	4.68055	9.4115	4.38154	9.34801	4.92798	6.63504	6.39722		8.86461	8.93799	7.24807	11.2149	18.8436	6.45929	7.41545	14.5351	10.3	7.39253	9.15811	8.37162	16.3993	8.84168	12.0541	6.93852	11.3731	7.27788	13.2488	10.355		7.46301	50.443	6.64684	29.7261	5.74675	42.2645	6.82518	29.4135
3.31059	2.82033	4.18028	2.45476	2.74683	2.22656	4.61667	3.81932	8.3013	4.9326	8.80464	4.67131	8.59915	4.70941	9.48808	4.36538	9.35378	4.95838	6.57347	6.38952		8.8692	8.93799	7.24578	11.2149	18.8665	6.38821	7.39482	14.5282	10.4857	7.35813	9.17187	8.30971	16.4933	8.83251	12.1917	6.86514	11.458	7.28934	13.3198	10.3619		7.45462	50.4199	6.65104	29.7094	5.74675	42.2687	6.86085	30.0073
3.43912	2.82572	4.17412	2.45783	2.76723	2.19423	4.56164	3.85819	8.29437	4.9403	8.78156	4.67362	8.49987	4.67978	9.77439	4.35037	9.35532	4.95685	6.44956	6.37529		8.8669	8.94716	7.24119	11.2218	18.8711	6.31942	7.37189	14.5282	10.6738	7.27329	9.17875	8.2478	16.5827	8.82104	12.3018	6.80094	11.5795	7.30081	13.3978	10.3688		7.45881	50.4199	6.63425	29.466	5.75094	42.2687	6.87554	30.3472
3.56111	2.81956	4.17643	2.45783	2.8515	2.20963	4.53701	3.88667	8.2836	4.94799	8.75269	4.67593	8.49833	4.65361	10.0726	4.37923	9.33569	4.96146	6.29794	6.37452		8.8669	8.95404	7.22972	11.231	18.8642	6.25521	7.33291	14.5259	10.8939	7.2045	9.18792	8.20194	16.6515	8.81187	12.4141	6.74132	11.6895	7.34896	13.4781	10.3826		7.45462	50.2332	6.63845	28.6162	5.74675	42.2666	6.87554	30.3409
3.64615	2.81418	4.17643	2.46476	2.92962	2.27928	4.53239	3.85011	8.25666	4.91644	8.67804	4.68439	8.5372	4.62821	10.2893	4.39693	9.3103	4.9807	6.32449	6.39106		8.8669	8.9655	7.22743	11.2401	18.8803	6.18642	7.30539	14.5214	11.1255	7.14947	9.21543	8.1515	16.6722	8.80041	12.5058	6.69776	11.7652	7.40858	13.5744	10.394		7.42314	49.2135	6.63845	28.0623	5.74675	42.2498	6.87554	30.3451
3.69503	2.81033	4.17951	2.47323	2.97965	2.31391	4.53162	3.83087	8.21626	4.85064	8.61916	4.69517	8.55798	4.58011	10.3705	4.40309	9.30183	4.97916	6.33142	6.38144		8.8692	8.9999	7.22972	11.247	18.9399	6.09241	7.30998	14.5214	11.3341	7.13113	9.26588	8.04373	16.6492	8.78894	12.5838	6.67483	11.8409	7.46361	13.6913	10.3986		7.41475	48.5756	6.63845	28.0414	5.73416	42.254	6.86085	30.3493
3.7235	2.79417	4.18028	2.47015	3.02082	2.31314	4.53162	3.8301	8.22857	4.73942	8.58183	4.69671	8.56105	4.56241	10.3759	4.40309	9.29336	4.97609	6.33296	6.3268		8.86002	9.05722	7.23202	11.2539	19.0041	5.95942	7.31915	14.5191	11.5474	7.21367	9.33696	7.94054	16.6263	8.77518	12.6549	6.67253	11.9716	7.52781	13.8197	10.4032		7.43993	48.5777	6.63845	27.9155	5.67541	42.2561	6.85036	30.4038
3.76352	2.78108	4.14103	2.48323	3.04853	2.30776	4.53162	3.8301	8.26513	4.66054	8.51488	4.6994	8.55644	4.55163	10.3766	4.41156	9.28105	4.98224	6.33526	6.30756		8.84397	9.13059	7.22514	11.2562	19.0706	5.8356	7.32603	14.5191	11.7927	7.33749	9.41951	7.89927	16.608	8.75913	12.7168	6.67941	12.1596	7.5966	13.9642	10.4101		7.45671	48.5589	6.65523	27.6469	5.61037	42.254	6.83567	30.4206
3.79469	2.77954	4.07061	2.48169	3.0974	2.28159	4.53932	3.82856	8.319	4.6336	8.41405	4.70017	8.55721	4.52431	10.4043	4.41694	9.27951	4.97993	6.34142	6.31679		8.83709	9.21314	7.22285	11.2585	19.1623	5.75076	7.33291	14.5214	12.0404	7.40628	9.50435	7.86258	16.5575	8.74308	12.7787	6.66795	12.3637	7.6608	14.1407	10.4147		7.45881	48.6722	6.68251	27.6049	5.581	42.2309	6.80839	30.3136
3.80701	2.77954	4.02289	2.48092	3.18322	2.25003	4.54086	3.81393	8.38712	4.60012	8.3571	4.68516	8.56028	4.51353	10.4436	4.40925	9.29952	4.97455	6.34758	6.31679		8.83709	9.28652	7.21597	11.2562	19.2472	5.67739	7.35125	14.5237	12.288	7.43609	9.60065	7.81214	16.4773	8.74079	12.8475	6.6496	12.5494	7.72271	14.3219	10.4169		7.45462	48.7477	6.68251	27.5966	5.5747	42.1302	6.77273	30.2905
3.82625	2.75414	3.99942	2.47708	3.21554	2.26235	4.54086	3.81086	8.39558	4.57472	8.33363	4.62051	8.56182	4.5143	10.4732	4.39463	9.33723	4.96762	6.34527	6.31987		8.8348	9.35301	7.21826	11.2585	19.3091	5.60172	7.3696	14.5237	12.5448	7.49342	9.69696	7.79379	16.4176	8.74996	12.9071	6.63355	12.7306	7.77545	14.4778	10.4169		7.45671	48.7708	6.68041	27.5966	5.58309	42.0463	6.76014	30.3157
3.84703	2.73606	3.98633	2.50132	3.21631	2.28313	4.53932	3.82009	8.38173	4.57318	8.24858	4.55471	8.56028	4.51738	10.5063	4.36384	9.29644	4.95915	6.34373	6.33373		8.83709	9.43556	7.26412	11.2585	19.3618	5.54898	7.37189	14.5282	12.7627	7.55991	9.75887	7.80067	16.3718	8.75913	12.9644	6.61062	12.9163	7.8259	14.6314	10.4101		7.4672	48.7938	6.6888	27.5252	5.58519	41.975	6.77063	30.2926
3.85049	2.72144	3.98556	2.57751	3.22478	2.28005	4.5447	3.82317	8.39943	4.58627	8.06849	4.50738	8.55875	4.51584	10.5186	4.32959	9.17638	4.95992	6.33911	6.34527		8.84168	9.51811	7.34208	11.2562	19.3962	5.52376	7.36042	14.5374	12.9782	7.62641	9.8139	7.8236	16.3168	8.77748	13.0355	6.58769	13.0653	7.88781	14.7965	10.4055		7.47769	48.6973	6.6888	26.7258	5.58729	41.9204	6.77273	30.3451
3.85973	2.63485	3.99249	2.60791	3.27211	2.28236	4.57395	3.82317	8.42983	4.61667	7.97036	4.45889	8.59453	4.51661	10.5294	4.34421	9.11481	4.96762	6.29563	6.37221		8.83251	9.58689	7.38106	11.2539	19.4168	5.51459	7.35813	14.5512	13.2763	7.71125	9.87122	7.8901	16.2617	8.79582	13.1227	6.58311	13.1731	7.94054	14.957	10.4009		7.48189	48.4581	6.69719	26.151	5.59778	41.9099	6.77692	30.5465
3.86589	2.55135	3.99095	2.60253	3.3052	2.2839	4.61089	3.81778	8.45292	4.61821	7.96574	4.42387	8.71883	4.51815	10.4832	4.37231	9.10711	4.97224	6.26022	6.39337		8.83251	9.6511	7.39711	11.2539	19.4421	5.48248	7.35125	14.5649	13.6065	7.78462	9.9125	7.93825	16.2204	8.82334	13.2396	6.57852	13.2969	7.97723	15.09	10.394		7.48399	48.5421	6.71188	26.151	5.60198	41.9456	6.7979	30.5486
3.84934	2.56135	3.98864	2.59175	3.33907	2.28159	4.60628	3.80932	8.48371	4.62359	8.02077	4.42926	8.85429	4.52431	10.3331	4.38308	9.08672	4.97224	6.28485	6.41954		8.84168	9.70384	7.42233	11.2585	19.4512	5.41599	7.29393	14.5718	13.8954	7.81672	9.93313	7.92908	16.1952	8.85544	13.3909	6.55789	13.462	8.02309	15.2047	10.3871		7.50287	48.6218	6.70978	26.1384	5.60198	42.0106	6.79371	31.327
3.81932	2.57597	3.99326	2.58098	3.36023	2.27774	4.56318	3.80624	8.52411	4.63129	8.08426	4.43465	8.89123	4.522	10.1738	4.39616	9.06363	4.9807	6.30102	6.43647		8.84627	9.7474	7.42463	11.2608	19.4512	5.35408	7.22514	14.5741	14.1751	7.83736	9.94689	7.89927	16.1769	8.89671	13.5468	6.53725	13.6294	8.07583	15.2941	10.3757		7.51966	48.6029	6.67621	26.1111	5.59988	41.9855	6.8021	33.0223
3.81086	2.58867	3.99403	2.58059	3.35946	2.31314	4.52277	3.80316	8.57183	4.63129	8.11505	4.40694	8.84351	4.52354	10.048	4.41541	9.07594	4.97532	6.30102	6.42416		8.83939	9.81619	7.41087	11.2608	19.4558	5.3128	7.19992	14.5764	14.409	7.88093	9.94918	7.87634	16.1677	8.94716	13.7028	6.50515	13.7922	8.1171	15.3629	10.339		7.53015	48.5945	6.60068	26.0754	5.60407	41.9183	6.8063	33.6496
3.8147	2.59252	3.96786	2.57905	3.35946	2.34739	4.50045	3.80008	8.64995	4.62667	8.11967	4.36692	8.75423	4.54624	9.97603	4.43773	9.20832	4.95915	6.34142	6.42493		8.83939	9.90332	7.40858	11.2608	19.4535	5.26465	7.19304	14.5856	14.5741	7.9222	9.9423	7.86488	16.1631	9.01595	13.8656	6.43636	13.9871	8.17213	15.4156	10.2977		7.55952	48.6197	6.4727	26.0586	5.61037	41.9078	6.82518	33.7126
3.81086	2.57136	3.90668	2.56751	3.35946	2.37048	4.47659	3.80547	8.68881	4.63514	8.09658	4.23762	8.6461	4.56164	9.95063	4.44234	9.44575	4.97378	6.41107	6.42724		8.83939	9.96753	7.40628	11.2608	19.4444	5.20962	7.18157	14.5947	14.7231	7.95889	9.92167	7.86029	16.17	9.10767	14.0169	6.38821	14.2026	8.24092	15.4477	10.2587		7.61827	48.6281	6.29436	26.046	5.61247	41.9624	6.86085	33.7713
3.8047	2.54981	3.83241	2.56674	3.361	2.4309	4.46428	3.82702	8.66688	4.61974	8.04848	4.0683	8.53489	4.59473	9.93178	4.43465	9.58621	4.98532	6.46033	6.41877		8.83939	10.0409	7.39023	11.2562	19.4329	5.17981	7.16781	14.6154	14.8584	8.00245	9.90791	7.85341	16.2159	9.18104	14.1728	6.37445	14.3975	8.29825	15.4638	10.1991		7.70639	48.6407	6.19994	26.0251	5.61037	41.9959	6.85665	33.8196
3.82625	2.52826	3.74043	2.55904	3.36023	2.50132	4.46351	3.8224	8.65303	4.61821	7.95727	4.0329	8.46908	4.61282	9.92562	4.43234	9.65509	4.98224	6.49304	6.44186		8.83709	10.1143	7.3696	11.2493	19.4283	5.16605	7.16552	14.6452	14.9501	8.05519	9.90332	7.85112	16.2869	9.2269	14.3517	6.35152	14.5535	8.33723	15.4913	10.1441		7.75884	48.7561	6.19365	25.9852	5.61037	42.0001	6.82728	33.8028
3.83471	2.51517	3.67848	2.53826	3.37024	2.5298	4.46505	3.8147	8.65149	4.61667	7.81335	4.03213	8.45061	4.61359	9.92177	4.42618	9.73321	4.99148	6.51382	6.44725		8.82792	10.1578	7.35813	11.2424	19.4123	5.15	7.17469	14.6635	15.0533	8.08959	9.90332	7.84883	16.3328	9.26129	14.5259	6.33776	14.6842	8.38309	15.5188	10.1051		7.76304	48.8085	6.20204	25.9768	5.61037	42.0064	6.82308	33.7986
3.82163	2.52364	3.66616	2.5221	3.37024	2.54288	4.4689	3.81547	8.71344	4.60551	7.71753	4.02135	8.44984	4.62051	9.89945	4.3954	9.83827	4.98301	6.51767	6.44494		8.79123	10.2037	7.34667	11.2332	19.3825	5.14083	7.17699	14.6612	15.2024	8.10334	9.90332	7.82819	16.3649	9.30486	14.6612	6.35152	14.7919	8.43124	15.5326	10.0409		7.76724	48.8127	6.26708	25.9348	5.60827	42.0148	6.82098	33.7776
3.81624	2.54288	3.66693	2.50979	3.37101	2.53518	4.46197	3.79854	8.89892	4.58165	7.69983	4.01866	8.45831	4.60628	9.87405	4.38154	9.93486	4.98301	6.52536	6.44802		8.72474	10.2931	7.33749	11.2149	19.3572	5.14313	7.18616	14.6521	15.3445	8.10334	9.90332	7.80985	16.4131	9.3576	14.7667	6.3584	14.8928	8.47022	15.5394	9.97211		7.79031	48.819	6.40765	25.8257	5.61457	42.0148	6.83987	33.7524
3.82471	2.50671	3.66616	2.50979	3.40179	2.54904	4.44735	3.7716	9.11327	4.5524	7.68675	4.00557	8.48986	4.57241	9.80825	4.38077	9.98911	4.98147	6.52921	6.4511		8.68117	10.3917	7.32832	11.2034	19.3343	5.15	7.19304	14.6658	15.4775	8.09876	9.90562	7.80297	16.4452	9.40346	14.8814	6.37674	15.0143	8.50003	15.5509	9.9102		7.85116	48.8253	6.53564	25.7607	5.62086	42.0547	6.90701	33.7545
3.83164	2.51132	3.68271	2.5144	3.47837	2.56058	4.44157	3.75737	9.36148	4.49198	7.66981	3.95401	8.51949	4.53855	9.66356	4.38	10.0037	4.99071	6.52613	6.4511		8.65824	10.4559	7.32144	11.2172	19.2999	5.15459	7.18157	14.6773	15.6633	8.09188	9.9102	7.80297	16.4589	9.44014	15.0143	6.40655	15.1542	8.55506	15.5624	9.81619		7.92459	48.8463	6.62376	25.7166	5.61247	42.1344	6.95107	33.7189
3.83395	2.55904	3.70272	2.51286	3.5334	2.56058	4.46197	3.75814	9.67202	4.40694	7.68444	3.87127	8.53643	4.53701	9.45807	4.37923	9.97988	4.99225	6.52536	6.45263		8.61697	10.4972	7.31686	11.2653	19.2609	5.15459	7.17469	14.6566	15.8948	8.06895	9.9125	7.80526	16.4933	9.47683	15.1428	6.41801	15.2803	8.63761	15.5715	9.70384		7.98964	48.8337	6.65523	25.6768	5.62086	42.2037	6.93848	33.6538
3.8301	2.60099	3.70965	2.52826	3.55341	2.56366	4.50584	3.7566	9.87405	4.33883	7.68829	3.86819	8.54181	4.52739	9.27104	4.38154	9.93178	4.99225	6.53229	6.45033		8.56882	10.5178	7.32832	11.325	19.2242	5.15459	7.1724	14.6131	16.1517	8.03456	9.91938	7.80526	16.5369	9.50435	15.2712	6.43177	15.4064	8.74767	15.5945	9.59377		8.07356	49.0771	6.65943	25.6516	5.64814	42.1176	6.95107	33.5741
3.82471	2.61792	3.71042	2.53595	3.55572	2.63331	4.55702	3.76275	9.87405	4.29573	7.63403	3.89667	8.53873	4.51353	9.15637	4.38308	9.90176	4.98917	6.58039	6.45417		8.52984	10.5316	7.32832	11.3869	19.2059	5.15459	7.17469	14.5741	16.4704	8.00016	9.9446	7.81214	16.5621	9.52269	15.4133	6.45241	15.5417	8.89213	15.6334	9.46766		8.18056	49.7884	6.83357	25.6453	5.688	41.9309	6.97624	33.5342
3.82702	2.62639	3.71273	2.53441	3.55803	2.79494	4.64052	3.75814	9.83442	4.27649	7.5713	3.91052	8.58799	4.50661	9.09287	4.38308	9.89945	4.99687	6.61272	6.43801		8.49315	10.5591	7.32144	11.4419	19.2128	5.14771	7.17928	14.5374	16.906	7.97035	9.97441	7.8236	16.5988	9.54333	15.5853	6.43865	15.6908	9.03429	15.6701	9.33008		8.27078	50.2898	7.2448	25.6558	5.70898	41.8008	6.99093	33.5279
3.85434	2.63562	3.71119	2.52826	3.55957	2.85227	4.74173	3.74813	9.84058	4.27649	7.51204	3.90822	8.72191	4.51276	9.06209	4.37769	9.8956	5.03727	6.63273	6.42801		8.47939	10.6096	7.31915	11.4946	19.2403	5.15459	7.17699	14.487	17.4013	7.92908	10.0042	7.82819	16.6653	9.57084	15.7366	6.40426	15.8627	9.15123	15.7045	9.17416		8.34212	50.4975	7.51126	25.6663	5.75724	41.7693	6.99303	33.2531
3.85896	2.63793	3.69118	2.52749	3.57111	2.84073	4.79753	3.74197	9.8475	4.2507	7.49049	3.8859	8.80618	4.51353	9.04977	4.38385	9.85828	5.03573	6.67621	6.43339		8.48856	10.6646	7.33062	11.5657	19.2655	5.16147	7.17928	14.4709	17.8485	7.87405	10.0409	7.82819	16.7455	9.60065	15.8513	6.38133	16.0645	9.26817	15.7298	9.0297		8.46591	50.571	7.5805	25.6684	5.82648	41.8805	6.96995	32.6656
3.85126	2.62792	3.67078	2.52749	3.58497	2.83111	4.81061	3.7412	9.84442	4.21453	7.49819	3.86358	8.81619	4.50199	9.03361	4.38385	9.83442	5.03227	6.73201	6.45417		8.51379	10.7288	7.35125	11.6552	19.2816	5.16835	7.17928	14.4778	18.2291	7.83278	10.0776	7.81443	16.8304	9.62358	15.9453	6.38821	16.264	9.37365	15.7389	8.94716		8.55193	50.5647	7.61407	25.6705	5.85795	41.9372	6.92799	32.2544
3.83702	2.58329	3.64769	2.52826	3.58574	2.82803	4.81061	3.73966	9.84134	4.18413	7.5182	3.86512	8.80233	4.4689	8.98551	4.36615	9.87944	5.03227	6.78127	6.4688		8.55965	10.793	7.3673	11.7102	19.2953	5.18211	7.17699	14.464	18.6028	7.80526	10.112	7.78233	16.9175	9.62588	16.0668	6.39738	16.4383	9.44244	15.7664	8.87607		8.57501	50.5647	7.63086	25.6705	5.87893	41.7526	6.93009	31.9774
3.82548	2.56212	3.61614	2.52903	3.58805	2.8288	4.81446	3.7566	9.85366	4.11563	7.53282	3.8528	8.78694	4.44504	8.91047	4.33113	9.94178	5.03304	6.81052	6.50151		8.61926	10.7976	7.37877	11.7354	19.3091	5.18898	7.17699	14.4388	19.0018	7.78921	10.1533	7.76857	17.0138	9.62129	16.2021	6.41343	16.608	9.50435	15.8284	8.77518		8.54983	50.5185	7.62456	25.6705	5.90411	41.4274	6.93848	31.818
3.82009	2.55596	3.59844	2.52749	3.60152	2.89153	4.81369	3.787	9.87405	4.02443	7.49665	3.83318	8.78079	4.43773	8.85813	4.30573	9.99758	5.02611	6.73432	6.51459		8.68347	10.7517	7.39023	11.7583	19.3182	5.18898	7.17928	14.4251	19.41	7.78233	10.2152	7.77086	17.1537	9.62817	16.3236	6.43636	16.7776	9.57772	15.8857	8.66971		8.49109	50.3863	7.63296	25.6726	5.9146	41.2532	6.97834	31.8327
3.82856	2.54288	3.59574	2.51671	3.61537	2.94194	4.81061	3.78931	9.89022	3.9694	7.46394	3.82933	8.78386	4.45812	8.79926	4.30111	10.0618	5.02303	6.54384	6.50689		8.75455	10.7036	7.41545	11.7721	19.332	5.19128	7.17469	14.4113	19.8181	7.76169	10.2885	7.77545	17.3142	9.63275	16.4429	6.46846	16.9267	9.65339	15.9201	8.54589		8.43863	50.229	7.53225	25.6684	5.88942	41.2029	6.99723	31.6186
3.83548	2.53441	3.62691	2.51902	3.6146	2.94271	4.80831	3.78931	9.90869	3.90206	7.45239	3.83087	8.78925	4.48429	8.72345	4.30496	10.0965	5.02226	6.45648	6.4838		8.82104	10.6646	7.46131	11.7721	19.3458	5.19128	7.18616	14.393	20.2263	7.71354	10.3505	7.78462	17.4609	9.63275	16.5713	6.50285	17.1009	9.73135	15.9499	8.37162		8.40087	50.1241	7.31194	25.6411	5.87683	41.184	6.98674	32.0299
3.83395	2.53441	3.74428	2.49555	3.62153	2.95425	4.80754	3.7716	9.92793	3.83087	7.43238	3.88051	8.80387	4.4789	8.66457	4.31266	10.0903	5.01072	6.44494	6.42339		8.87149	10.6279	7.51405	11.7629	19.3435	5.16605	7.2068	14.3861	20.6092	7.67685	10.3963	7.79379	17.5962	9.6488	16.6997	6.52349	17.2844	9.82766	15.9774	8.20653		8.41765	50.1681	7.15878	25.597	5.88942	41.1798	6.97415	32.7915
3.83087	2.53441	3.87743	2.49747	3.62076	2.95579	4.80677	3.75352	9.91254	3.82471	7.40621	3.92053	8.84505	4.46659	8.6207	4.32036	10.0819	4.99918	6.46187	6.33526		8.88754	10.6141	7.60806	11.7629	19.3343	5.14771	7.21826	14.3563	20.9806	7.66768	10.4536	7.80985	17.7269	9.68091	16.8258	6.53496	17.4082	9.92167	15.9957	8.06436		8.41765	50.187	7.1378	25.5488	5.89991	41.1861	6.97415	33.1335
3.83933	2.53441	3.99172	2.49016	3.61768	2.95348	4.80677	3.74428	9.83442	3.87358	7.38813	3.93785	8.91817	4.47274	8.57952	4.3242	10.0772	4.99918	6.51921	6.26484		8.8669	10.6394	7.75481	11.7675	19.3274	5.15	7.22514	14.3012	21.3521	7.65392	10.5178	7.83048	17.8462	9.69696	16.9404	6.56935	17.4953	9.97441	16.0049	7.90615		8.28127	50.1765	7.15878	25.5236	5.9104	41.1945	6.99303	33.1398
3.84703	2.53441	4.08523	2.5044	3.61922	2.96272	4.81215	3.75352	9.66587	3.90514	7.3812	3.93785	8.97781	4.48583	8.54181	4.32728	10.0688	5.00148	6.5246	6.27408		8.83709	10.6875	7.88093	11.779	19.3091	5.1523	7.2389	14.2485	21.7075	7.62182	10.5706	7.83965	17.9562	9.70842	17.0253	6.62897	17.6054	9.99963	16.0095	7.76628		8.06307	50.2499	7.15878	25.5215	5.92509	41.2071	7.01191	33.6056
3.8478	2.53672	4.15411	2.47862	3.64	3.04237	4.81908	3.75583	9.42843	3.91437	7.37735	3.92053	8.97473	4.48891	8.53796	4.31189	10.0711	5.00379	6.52152	6.37682		8.80729	10.7265	7.99558	11.7973	19.2816	5.13166	7.25495	14.2141	22.0469	7.60119	10.6371	7.84883	18.025	9.72677	17.1124	6.67483	17.7017	10.0271	16.0141	7.64246		7.82179	50.2499	7.15878	25.5194	5.96495	41.2175	6.95736	34.1805
3.85511	2.54134	4.1899	2.39896	3.64846	3.07932	4.82062	3.76622	9.17869	3.91206	7.38813	3.90129	8.96165	4.49122	8.57029	4.28418	10.1019	5.01072	6.49073	6.39953		8.76831	10.7196	8.19277	11.8134	19.2472	5.11102	7.25953	14.2072	22.3725	7.58972	10.7196	7.88322	18.0525	9.73823	17.2408	6.72298	17.7613	10.0592	16.0164	7.5301		7.62037	50.2185	7.15668	25.4921	6.03839	41.2133	6.84406	34.2287
3.85973	2.54057	4.18259	2.37895	3.64923	3.07701	4.82062	3.78931	8.96011	3.85588	7.39736	3.90129	8.96165	4.50199	8.59145	4.27302	10.1407	5.01072	6.4257	6.38529		8.71098	10.7127	8.47022	11.834	19.2105	5.09268	7.24578	14.221	22.6683	7.57138	10.793	7.90844	18.0755	9.7474	17.3715	6.77572	17.8186	10.0891	16.0233	7.44756		7.50287	50.1345	7.15039	25.4292	6.14119	41.0854	6.76433	34.042
3.86358	2.54211	4.1341	2.37664	3.64769	3.07778	4.81831	3.82009	8.8185	3.80239	7.39813	3.90052	8.95857	4.50276	8.59453	4.28033	10.16	5.00071	6.3699	6.37375		8.65824	10.7563	8.78206	11.8867	19.1692	5.08121	7.22972	14.2233	22.9411	7.55991	10.8595	7.9222	18.1007	9.76116	17.4885	6.80323	17.8897	10.1212	16.0301	7.35584		7.4693	49.9562	7.15668	25.4061	6.20623	40.6427	6.71398	33.9706
3.90206	2.54673	4.08215	2.36971	3.64846	3.07855	4.81215	3.90591	8.76154	3.84318	7.34888	3.89744	8.9478	4.51046	8.5953	4.28726	10.1492	4.9961	6.35374	6.36066		8.63073	10.8159	9.08473	11.9739	19.1348	5.08121	7.21826	14.2187	23.2048	7.5622	10.9214	7.94054	18.1167	9.76575	17.626	6.79406	17.9333	10.1601	16.0393	7.22972		7.47979	49.6394	7.15668	25.404	6.18316	39.9608	6.70769	33.9727
3.99172	2.55289	4.04059	2.36278	3.66693	3.08547	4.80907	4.04444	8.73807	3.85011	7.26614	3.89744	8.94549	4.55471	8.61916	4.31882	10.0903	4.98763	6.36836	6.35758		8.63073	10.8503	9.35301	12.0518	19.1004	5.08121	7.2045	14.2187	23.4571	7.56908	10.9833	7.94742	18.1259	9.76804	17.7843	6.78947	17.9631	10.1922	16.0462	7.12654		7.47979	49.4883	7.1357	25.3935	6.14539	39.2684	6.72237	33.8783
4.03521	2.54673	3.97941	2.35971	3.6981	3.12203	4.806	4.19991	8.70344	3.83548	7.13453	3.90514	8.9578	4.60628	8.67304	4.34883	9.92716	4.9503	6.37913	6.35912		8.66283	10.8732	9.60524	12.1046	19.0637	5.08351	7.18616	14.2279	23.7116	7.57138	11.0406	7.9543	18.1351	9.77721	17.9333	6.79865	18.0044	10.2266	16.0485	7.04858		7.47769	49.6436	7.10633	25.3935	6.14329	38.555	6.76853	33.6622
4.03597	2.50594	3.90206	2.35971	3.71427	3.19476	4.80754	4.36538	8.66457	3.80855	6.98137	3.944	8.96704	4.67285	8.73422	4.35422	9.69473	4.88335	6.38452	6.36913		8.69722	10.9122	9.86205	12.1481	19.0225	5.08809	7.1724	14.2324	23.9684	7.58284	11.0727	7.98411	18.1305	9.80243	18.0984	6.77113	18.0388	10.261	16.0485	6.94998		7.4756	49.8009	7.08535	25.3159	6.12231	37.9256	6.9133	33.444
4.02828	2.51825	3.86204	2.35971	3.74274	3.2294	4.81985	4.51661	8.64764	3.79854	7.04949	3.97094	8.95934	4.75328	8.76616	4.35576	9.55235	4.82447	6.38914	6.37221		8.7385	10.9971	10.0959	12.1642	18.9812	5.08809	7.16323	14.2416	24.2091	7.58743	11.0888	8.02997	18.103	9.83224	18.2795	6.72069	18.0663	10.2794	16.0508	6.84221		7.45042	49.9793	7.08535	25.1921	6.08035	37.8081	7.10003	33.1692
4.04675	2.55827	3.85203	2.35971	3.80316	3.23247	4.82524	4.58242	8.603	3.76121	7.26306	3.97094	8.93779	4.78676	8.74038	4.35114	9.51194	4.78368	6.39799	6.34989		8.7706	11.114	10.3229	12.1619	18.9422	5.08809	7.14947	14.2508	24.4499	7.58972	11.1003	8.05978	18.064	9.86893	18.44	6.68858	18.1076	10.2908	16.0485	6.76425		7.3602	49.9583	7.08325	25.0494	6.04678	37.6298	7.19655	33.1125
4.06137	2.59637	3.83779	2.35509	3.83087	3.23401	4.82985	4.58165	8.53566	3.67386	7.42084	3.96017	8.93471	4.78137	8.72114	4.32882	9.50347	4.74866	6.45186	6.34835		8.79353	11.1943	10.5775	12.1573	18.9078	5.09268	7.13801	14.2485	24.6861	7.59431	11.1071	8.11022	18.0044	9.91708	18.5639	6.67941	18.1465	10.2954	16.0508	6.69088		7.21333	49.8282	7.14619	24.5375	6.02789	36.8493	7.22172	33.3958
4.07369	2.60945	3.83241	2.332	3.79854	3.23247	4.83524	4.65438	8.50449	3.60613	7.53667	3.97633	9.00013	4.7425	8.71113	4.32113	9.52387	4.72172	6.5827	6.41569		8.82334	11.2722	10.7999	12.1596	18.8711	5.10873	7.13342	14.2485	24.8856	7.5966	11.1117	8.15838	17.9264	9.95148	18.6808	6.66336	18.1763	10.2977	16.0508	6.63355		7.08744	49.803	7.29306	24.0486	6.01531	36.2933	7.21123	33.5195
4.07138	2.58944	3.83318	2.28698	3.77084	3.23017	4.83216	4.91798	8.48986	3.59651	7.55899	3.97094	9.09133	4.73327	8.70344	4.30958	9.5662	4.73557	6.72816	6.44186		8.85544	11.3594	10.9948	12.155	18.8321	5.13395	7.13342	14.26	25.0438	7.59201	11.1232	8.18131	17.8507	9.97441	18.8069	6.65878	18.236	10.2954	16.0485	6.57852		7.03289	49.9121	7.30775	24.036	5.99642	36.0415	7.18606	33.5636
4.07061	2.58636	3.8478	2.2839	3.76506	3.22786	4.82139	5.16157	8.49833	3.59767	7.49434	3.93438	9.13482	4.73942	8.70728	4.27956	9.59391	4.70556	6.79281	6.4434		8.88066	11.4236	11.2034	12.1504	18.7932	5.17064	7.13571	14.276	25.1928	7.58972	11.1346	8.19965	17.7843	10.0111	18.9422	6.66107	18.3116	10.2977	16.0416	6.50973		7.01821	50.0611	7.29306	23.5199	5.98593	35.7079	7.15039	33.5636
4.07061	2.58175	3.88436	2.27851	3.76352	3.22863	4.81446	5.28202	8.52719	3.5969	7.33579	3.89821	9.10095	4.73557	8.72114	4.2661	9.60468	4.64283	6.79204	6.4434		8.87607	11.4946	11.4144	12.1458	18.7588	5.21879	7.13342	14.2875	25.3327	7.58972	11.1438	8.22717	17.7178	10.0776	19.0775	6.6519	18.3598	10.2954	16.0416	6.457		7.00562	50.015	7.36649	23.1611	6.04678	35.2463	7.09164	33.7755
4.07138	2.57982	3.92361	2.27312	3.76275	3.23093	4.81138	5.33705	8.53335	3.6069	7.25152	3.87589	9.05208	4.74019	8.74115	4.24224	9.61276	4.59319	6.82629	6.4434		8.80958	11.5841	11.5864	12.1436	18.729	5.26924	7.13113	14.2944	25.4451	7.58743	11.1553	8.2478	17.6558	10.1441	19.2082	6.64502	18.3942	10.2977	16.0439	6.43407		6.98883	49.5408	7.44413	22.8968	6.16847	34.9903	7.05178	34.4259
4.13949	2.58175	3.96094	2.26696	3.77391	3.23324	4.80907	5.3586	8.5372	3.6246	7.25229	3.88436	8.99705	4.74866	8.745	4.19144	9.61815	4.56702	6.90749	6.43493		8.72245	11.6483	11.7331	12.1458	18.6969	5.32656	7.12883	14.2966	25.5368	7.58972	11.1645	8.26615	17.6008	10.1899	19.3343	6.6496	18.4217	10.3069	16.0462	6.40426		6.96575	48.9659	7.49658	22.475	6.26498	34.7952	7.03499	34.6924
4.22915	2.58098	3.97787	2.26927	3.78161	3.2294	4.80369	5.36398	8.55028	3.63307	7.29077	3.89513	8.97012	4.74635	8.75038	4.16181	9.59698	4.56625	7.04641	6.42724		8.66741	11.6941	11.8684	12.1436	18.6739	5.40452	7.12883	14.2966	25.6079	7.58972	11.169	8.29595	17.555	10.2358	19.4489	6.64272	18.4446	10.3161	16.0462	6.36986		6.94267	48.7162	7.49658	22.2191	6.37408	34.1951	7.02031	34.7029
4.2811	2.57751	3.97787	2.26773	3.78007	3.22093	4.77867	5.34705	8.55336	3.63846	7.32425	3.90283	8.98243	4.74635	8.74269	4.18105	9.53695	4.56933	7.25844	6.43416		8.63302	11.7377	11.9578	12.1504	18.667	5.47102	7.12883	14.2921	25.6583	7.59431	11.1713	8.33035	17.5274	10.2954	19.5452	6.63355	18.4676	10.3252	16.0462	6.3584		6.92799	48.6281	7.41685	22.1121	6.48738	33.081	7.01191	34.7008
4.33575	2.57059	3.98479	2.26466	3.78315	3.22786	4.78137	5.29779	8.5549	3.64769	7.26768	3.89975	9.07132	4.74327	8.72114	4.21376	9.46653	4.58165	7.40352	6.4357		8.6078	11.779	12.0427	12.2032	18.6648	5.52376	7.12883	14.2852	25.695	7.60119	11.1943	8.36933	17.5114	10.3505	19.6186	6.63355	18.479	10.339	16.0462	6.3584		6.93848	48.6617	7.36649	22.0051	6.57341	32.332	7.02031	34.7029
4.37	2.57213	3.98864	2.2685	3.82471	3.24248	4.83524	5.30934	8.57106	3.65231	7.12299	3.88205	9.2391	4.75251	8.71267	4.22146	9.41843	4.60781	7.45855	6.42262		8.58945	11.8248	12.1504	12.2765	18.667	5.60172	7.12883	14.2829	25.7225	7.60348	11.231	8.43124	17.516	10.3848	19.6668	6.63355	18.4859	10.3573	16.0462	6.3584		6.94687	48.668	7.3644	21.9736	6.66362	32.16	7.04758	34.705
4.39847	2.57982	3.98325	2.27312	3.86973	3.26518	4.9326	5.31704	8.61685	3.67232	7.0087	3.8401	9.36532	4.75943	8.66457	4.23454	9.40304	4.64745	7.51281	6.43493		8.55277	11.8822	12.2674	12.3316	18.6831	5.68427	7.12883	14.2875	25.7477	7.60806	11.286	8.49315	17.5618	10.3894	19.6989	6.61292	18.4905	10.3734	16.0393	6.35381		6.92799	48.882	7.3644	21.9715	6.78532	32.1642	7.06437	34.7071
4.45042	2.57905	3.97787	2.28698	3.929	3.29366	5.06729	5.26585	8.71344	3.69195	6.97214	3.72273	9.45576	4.75712	8.58953	4.23531	9.40765	4.71249	7.55206	6.42878		8.49774	11.928	12.3568	12.3797	18.7175	5.737	7.13342	14.2875	25.7729	7.61953	11.3525	8.5413	17.6627	10.378	19.7264	6.59228	18.4974	10.3963	16.0301	6.34923		6.90071	48.433	7.34971	21.9568	6.88183	32.032	7.06227	34.7071
4.49122	2.56674	3.98787	2.3193	3.98095	3.29135	5.18389	5.24738	8.90585	3.70657	6.97522	3.6146	9.53464	4.75635	8.54951	4.22454	9.41689	4.78829	7.5613	6.43724		8.45876	11.9578	12.4371	12.4393	18.7702	5.78745	7.14259	14.2966	25.8073	7.63329	11.4098	8.61468	17.7957	10.3848	19.7516	6.56935	18.4974	10.4192	16.0278	6.34923		6.86924	47.6776	7.34761	21.9295	6.94058	31.7508	7.04758	34.7029
4.50507	2.55827	4.01096	2.42166	3.99788	3.28904	5.25508	5.25662	9.2214	3.74736	6.98061	3.56342	9.57236	4.76867	8.50218	4.22838	9.42536	4.86372	7.57207	6.44802		8.42665	11.9808	12.5288	12.499	18.839	5.85624	7.16094	14.3035	25.8303	7.64475	11.4763	8.71327	17.9379	10.4078	19.7745	6.54642	18.4974	10.4238	16.0347	6.36298		6.7979	47.3378	7.34761	21.8645	6.87763	31.5872	7.04338	34.6861
4.51738	2.55981	4.0429	2.52133	4.00865	3.29058	5.28663	5.242	9.53234	3.78469	6.97753	3.53879	9.58005	4.80215	8.40405	4.22915	9.42843	4.92567	7.58785	6.45033		8.41519	11.9899	12.6342	12.5632	18.9009	5.89751	7.17928	14.3127	25.8394	7.6608	11.5451	8.78894	18.064	10.4055	19.7906	6.51891	18.4974	10.4124	16.037	6.38362		6.74755	47.1175	7.34761	21.8016	6.70139	31.5515	7.05387	34.6294
4.52431	2.57828	4.06984	2.56751	4.02212	3.2952	5.30472	5.20813	9.70704	3.82009	6.96213	3.55033	9.54388	4.7602	8.32285	4.19529	9.42843	4.93183	7.58785	6.43955		8.44729	11.9876	12.7695	12.648	18.9651	5.91356	7.21367	14.3219	25.8486	7.66997	11.6047	8.84627	18.1718	10.3803	19.7952	6.47534	18.4974	10.394	16.037	6.40655		6.74755	47.044	7.34342	21.7701	6.5818	31.5515	7.06227	34.6232
4.52431	2.59945	4.07369	2.5729	4.02674	3.29212	5.31704	5.1785	9.76169	3.90668	6.9629	3.5842	9.4573	4.70402	8.29822	4.18182	9.42843	4.96531	7.58015	6.40261		8.52525	11.9876	12.9277	12.7397	19.0454	5.93878	7.29164	14.3333	25.8532	7.67227	11.6735	8.92652	18.2612	10.3413	19.7975	6.39279	18.4974	10.3757	16.0347	6.42948		6.72027	47.0398	7.27837	21.7659	6.50417	31.5599	7.06437	34.6148
4.53547	2.64332	4.07138	2.57213	4.02751	3.30597	5.3178	5.15772	9.76554	4.03828	6.94674	3.60228	9.40919	4.68132	8.27436	4.18182	9.42843	5.06806	7.56822	6.38606		8.62614	11.9899	13.0745	12.82	19.1165	5.96401	7.39482	14.3402	25.8509	7.67456	11.7652	9.00907	18.3231	10.2863	19.7998	6.30107	18.4928	10.3527	16.0324	6.44324		6.63845	46.8174	7.16088	21.7638	6.45801	31.562	7.06646	34.4049
4.56779	2.69835	4.07138	2.5752	4.02828	3.31136	5.31011	5.14079	9.7663	4.13564	6.94212	3.61383	9.41073	4.67516	8.19163	4.1772	9.42843	5.14541	7.55591	6.38606		8.75684	11.9922	13.2144	12.9002	19.144	5.97089	7.47737	14.3471	25.8509	7.68144	11.8661	9.0962	18.3506	10.2496	19.7952	6.21853	18.4859	10.339	16.0416	6.45929		6.48528	46.0054	7.10423	21.7491	6.44752	31.5494	7.06227	33.958
4.5955	2.69681	4.0683	2.56905	4.04213	3.31059	5.30395	5.12847	9.8044	4.18105	6.93981	3.61229	9.39534	4.6767	8.12505	4.12333	9.42843	5.14925	7.56207	6.3876		8.95862	11.9899	13.3657	12.9782	19.1463	5.97089	7.53928	14.3586	25.8693	7.6929	11.9555	9.1925	18.3529	10.2152	19.7814	6.15662	18.4859	10.339	16.0508	6.47763		6.39507	45.6593	7.10843	21.7155	6.44752	31.5242	7.05387	33.8448
4.60705	2.73298	4.06984	2.57674	4.06599	3.30751	5.30395	5.1277	9.94448	4.19606	6.91826	3.62537	9.34955	4.68362	8.13044	4.07138	9.42843	5.13309	7.57284	6.38606		9.25441	11.9853	13.5125	13.047	19.1463	5.98006	7.61265	14.3746	25.8991	7.71354	12.0266	9.26359	18.3483	10.167	19.7585	6.1291	18.4928	10.3275	16.0462	6.48222		6.42654	45.3571	7.08325	21.6694	6.45591	31.5074	7.05178	33.8427
4.61166	2.77262	4.06137	2.57751	4.08292	3.30828	5.31011	5.12309	10.2173	4.19991	6.89748	3.64769	9.31106	4.69363	8.13198	4.06753	9.42151	5.12924	7.57938	6.37067		9.63046	11.9808	13.6615	13.1181	19.1302	5.9984	7.66997	14.3998	25.9312	7.74106	12.0839	9.32091	18.3391	10.1418	19.7333	6.11534	18.4974	10.3069	16.0416	6.47763		6.48528	44.3752	7.03499	21.6652	6.49368	31.4907	7.06227	33.8552
4.61359	2.79647	4.01635	2.58329	4.10293	3.35639	5.34705	5.13232	10.5506	4.27379	6.87786	3.64385	9.28798	4.65592	8.10966	4.06599	9.41227	5.13694	7.58939	6.37529		10.1166	11.9762	13.806	13.1891	19.0798	6.03738	7.70666	14.4342	25.9518	7.77545	12.1069	9.37594	18.3208	10.1234	19.7149	6.09471	18.5065	10.2885	16.0439	6.47763		6.51466	44.0899	7.0224	21.4197	6.55452	31.4802	7.08744	33.8154
4.61359	2.84843	3.95324	2.61176	4.12256	3.39564	5.44595	5.14079	10.8503	4.44157	6.92365	3.63692	9.26527	4.5701	8.09812	4.04906	9.40765	5.12617	7.60016	6.40415		10.6692	11.9647	13.9068	13.2465	19.0133	6.09012	7.75252	14.4526	25.961	7.81214	12.0954	9.40804	18.2979	10.0592	19.6989	6.06719	18.518	10.2633	16.0462	6.47992		6.52305	43.6178	7.03919	20.0412	6.53564	31.5179	7.10633	33.8028
4.61359	2.88229	3.90129	2.61946	4.13102	3.39564	5.61758	5.11731	11.0524	4.62282	6.9933	3.6246	9.27258	4.4789	8.1366	4.0506	9.40073	5.1254	7.60863	6.42185		11.1966	11.9487	13.9894	13.29	18.9422	6.15662	7.80297	14.4594	25.9701	7.83965	12.0679	9.43097	18.2818	9.98358	19.6805	6.05573	18.5386	10.222	16.0439	6.48222		6.53354	42.3107	7.07695	18.3732	6.40765	31.6564	7.11262	33.6182
4.62205	2.88152	3.87281	2.621	4.12872	3.40564	5.73533	5.09576	11.1674	4.74096	7.02794	3.6069	9.29798	4.42156	8.1189	4.04983	9.3838	5.12001	7.62402	6.41569		11.6987	11.9395	14.0765	13.3244	18.8757	6.24604	7.84883	14.4663	25.977	7.86488	12.0381	9.45161	18.2658	9.93084	19.6599	6.05802	18.573	10.1624	16.0439	6.48222		6.54193	42.019	7.09584	17.2801	6.31114	31.8159	7.12101	33.5594
4.64514	2.89922	3.85049	2.64563	4.12487	3.4118	5.75611	5.08884	11.2255	4.75635	7.03179	3.60459	9.27797	4.41387	8.01076	4.05522	9.38303	5.09653	7.63557	6.40492		12.1665	11.9326	14.1453	13.3405	18.8161	6.33547	7.91532	14.4686	25.9793	7.89927	12.0151	9.4562	18.2428	9.88269	19.6416	6.05573	18.6212	10.0959	16.0439	6.47992		6.53774	41.7127	7.12731	16.4346	6.32163	31.9439	7.08115	33.5489
4.66284	2.91962	3.81778	2.72682	4.12102	3.42334	5.74534	5.08653	11.2394	4.75405	7.00331	3.59998	9.27027	4.42464	7.9642	4.05137	9.38457	5.07114	7.62941	6.41184		12.6021	11.9165	14.2003	13.3382	18.7725	6.39738	7.99099	14.4572	25.9816	7.91532	12.0243	9.44702	18.2199	9.81619	19.6232	6.04197	18.6762	10.0271	16.0324	6.47763		6.54193	40.607	7.16298	16.422	6.38457	31.9984	7.00562	33.4629
4.66515	2.9581	3.81163	2.80571	4.12179	3.42334	5.72918	5.08653	11.2402	4.75174	6.99561	3.59112	9.26873	4.41694	7.95573	4.06753	9.38149	5.05651	7.62633	6.41261		13.0493	11.8867	14.2668	13.3267	18.7267	6.41801	8.04373	14.4388	25.9862	7.91991	12.045	9.43556	18.1878	9.72906	19.6072	6.02362	18.745	9.96523	16.0164	6.47992		6.55452	39.5097	7.17137	14.3742	6.38667	31.9963	6.97205	33.3685
4.66592	3.00043	3.80932	2.82264	4.1341	3.40718	5.71109	5.08499	11.254	4.74404	6.99715	3.57727	9.2645	4.3977	7.93803	4.076	9.38457	5.04805	7.64788	6.40107		13.5216	11.8523	14.315	13.3221	18.667	6.42719	8.08271	14.4159	25.9885	7.93825	12.0679	9.42409	18.142	9.59607	19.5957	6.01216	18.8138	9.91479	16.0026	6.47992		6.56921	38.9012	7.16508	9.29257	6.3594	32.3236	6.96785	33.3664
4.66592	3.01621	3.83318	2.82418	4.14796	3.39949	5.70647	5.0796	11.2725	4.73404	6.99253	3.58035	9.26296	4.38693	7.92341	4.076	9.37302	5.04035	7.69136	6.37298		13.9619	11.8248	14.3586	13.3107	18.6097	6.4226	8.12628	14.3884	25.9885	7.97953	12.1046	9.41722	18.0961	9.4539	19.5865	6.00757	18.8642	9.86434	15.9934	6.47992		6.63005	38.7543	7.17347	7.19655	6.3552	32.481	6.97415	33.3643
4.66669	3.01775	3.91437	2.82033	4.13949	3.39872	5.70878	5.0619	11.274	4.7171	6.99253	3.60152	9.2672	4.37154	7.93188	4.07446	9.29336	5.03458	7.71599	6.32141		14.37	11.8065	14.4296	13.2717	18.5639	6.42948	8.14233	14.3677	25.9839	8.02538	12.1458	9.41034	18.0502	9.34613	19.5751	6.00528	18.9032	9.80473	15.982	6.47992		6.75804	38.7397	7.17557	6.97415	6.37408	32.4789	6.97624	33.358
4.66284	3.00043	3.94246	2.82957	4.11794	3.39641	5.70955	5.05574	11.2817	4.68747	6.99253	3.62383	9.27335	4.35191	7.94034	4.07984	9.17561	5.03535	7.72215	6.271		14.7346	11.7973	14.5305	13.219	18.5088	6.457	8.14003	14.3494	25.9678	8.07583	12.1802	9.40116	17.9837	9.25212	19.5613	6.00299	18.9376	9.74511	15.9659	6.4868		6.90281	38.7564	7.17557	6.62586	6.38038	32.481	6.96995	33.2489
4.65746	3.00697	3.94708	2.83842	4.11024	3.4118	5.70493	5.05497	11.2917	4.68132	6.99099	3.63692	9.2695	4.33652	7.93649	4.04983	9.06978	5.04112	7.72677	6.26099		15.0189	11.7996	14.6337	13.1662	18.4561	6.47992	8.16067	14.3333	25.9518	8.13545	12.2536	9.39658	17.915	9.1604	19.5475	6.00528	18.956	9.70384	15.9384	6.48222		7.01401	38.6306	7.16927	5.93768	6.34891	32.481	6.96575	33.0852
4.65669	3.05854	3.98249	2.83996	4.10486	3.42912	5.70262	5.0442	11.2879	4.67824	6.99561	3.63615	9.22217	4.32882	7.94342	3.99557	8.99859	5.05267	7.72523	6.26253		15.2482	11.8019	14.7575	13.1043	18.4194	6.51661	8.19048	14.3196	25.9426	8.19736	12.3683	9.39658	17.8622	9.08244	19.543	6.00299	18.9674	9.66715	15.8948	6.47305		7.07066	38.0976	7.15878	5.4677	6.30904	32.4789	6.95317	33.0391
4.65592	3.08393	4.03213	2.86536	4.09985	3.43219	5.70339	5.03073	11.2983	4.67362	7.01639	3.63615	9.15868	4.33267	7.94496	3.98633	8.97627	5.05882	7.71368	6.26407		15.4454	11.7996	14.9135	13.0355	18.3827	6.54871	8.23404	14.2737	25.9289	8.27073	12.5173	9.39199	17.8072	9.01365	19.543	6.00299	18.9789	9.60524	15.8467	6.46617		7.08115	37.8144	7.14409	5.42364	6.29016	32.4789	6.84826	33.0202
4.64976	3.05623	4.08446	2.90923	4.10794	3.42104	5.70339	5.01996	11.3121	4.66977	7.0441	3.63923	9.15637	4.34037	7.95035	3.98556	9.01899	5.05036	7.66751	6.26484		15.6036	11.8019	15.0992	12.9713	18.3437	6.56706	8.29366	14.2003	25.9128	8.33952	12.6916	9.39658	17.7315	8.93569	19.5338	6.00069	18.9835	9.52957	15.8192	6.47075		7.09374	37.7116	7.1378	5.37538	6.27967	32.4831	6.64684	33.0139
4.63745	3.04699	4.10447	2.91846	4.15104	3.40256	5.70108	5.00533	11.3498	4.66746	7.05487	3.63153	9.16176	4.3396	7.95189	3.98556	9.0821	5.03535	7.59554	6.24483		15.7343	11.8111	15.3377	12.9117	18.3025	6.59228	8.33035	14.1476	25.8945	8.40372	12.8635	9.39887	17.6788	8.84627	19.5246	6.00069	18.9812	9.47454	15.81	6.46387		7.10213	37.7011	7.15668	5.33132	6.26708	32.4873	6.53984	32.8523
4.63206	3.04545	4.10563	2.95579	4.2407	3.40179	5.70262	4.99225	11.3814	4.71787	7.05026	3.63846	9.12481	4.32651	7.9642	3.97787	9.11635	5.01765	7.54513	6.22174		15.865	11.818	15.6426	12.8567	18.2222	6.6198	8.33035	14.088	25.8784	8.47939	13.008	9.40116	17.6467	8.75455	19.5223	5.9984	18.9812	9.43097	15.8054	6.45241		7.07276	38.19	7.18815	5.32293	6.25869	32.4957	6.50627	32.2439
4.62513	3.04468	4.1037	2.98581	4.27572	3.40487	5.70493	4.98686	11.3925	4.78983	7.04718	3.67617	9.06286	4.31112	8.03385	3.95247	9.13559	4.98994	7.55514	6.2279		15.9682	11.8134	15.9705	12.7993	18.0846	6.64043	8.32576	14.0031	25.8647	8.54359	13.1479	9.40804	17.5871	8.65136	19.52	5.99382	18.9812	9.38511	15.7962	6.44324		7.09794	38.5319	7.19235	5.27257	6.25869	32.4957	6.50207	32.0236
4.61359	3.04391	4.10293	2.97811	4.27225	3.40025	5.70801	4.98763	11.3964	4.81061	7.04718	3.67155	9.01514	4.31112	8.14737	3.92284	9.15021	4.98224	7.58015	6.24406		16.0393	11.8019	16.2594	12.7489	17.9837	6.70005	8.33723	13.9206	25.8555	8.59633	13.3038	9.4218	17.5068	8.53672	19.5246	5.98006	18.9858	9.33925	15.7871	6.43177		7.17557	38.5278	7.18186	5.2432	6.25869	32.4285	6.50417	32.0173
4.62744	3.05777	4.13179	3.08894	4.27071	3.40872	5.73456	4.98917	11.3895	4.80292	7.09374	3.66924	8.98705	4.3142	8.24781	3.87358	9.16714	4.98763	7.5917	6.25715		16.0875	11.7973	16.4956	12.687	17.9172	6.76196	8.35557	13.8518	25.8509	8.66283	13.4781	9.43327	17.4311	8.40831	19.5269	5.97547	18.9858	9.30945	15.7756	6.40884		7.23012	38.6767	7.18815	5.2453	6.26079	32.3467	6.50417	32.0215
4.65207	3.08971	4.16643	3.23555	4.26302	3.42488	5.74303	4.99071	11.3775	4.77252	7.13453	3.66924	8.93933	4.2684	8.28283	3.91899	9.19293	4.98609	7.59631	6.25407		16.1196	11.8019	16.6905	12.609	17.8141	6.7826	8.36704	13.7716	25.8463	8.72015	13.6592	9.44473	17.3302	8.27302	19.5269	5.98006	18.9812	9.28422	15.7481	6.38362		7.27628	38.5508	7.21753	5.25789	6.25449	32.3446	6.50627	31.9061
4.65669	3.1051	4.16566	3.31906	4.26302	3.45374	5.74303	5.00533	11.3729	4.76405	7.12453	3.67848	8.84428	4.25686	8.26128	3.92053	9.21601	4.97916	7.58862	6.25022		16.1425	11.8019	16.8533	12.5357	17.6834	6.81011	8.35328	13.6684	25.844	8.75684	13.8335	9.45161	17.2362	8.1492	19.5269	5.9663	18.9743	9.25671	15.7022	6.36757		7.30985	38.5403	7.2448	5.28726	6.2482	32.1642	6.51046	31.604
4.659	3.11126	4.20145	3.34484	4.26533	3.51647	5.74226	5.03535	11.3537	4.78599	7.06757	3.71811	8.74115	4.23916	8.19471	3.95709	9.20139	4.95377	7.56822	6.2633		16.1585	11.8042	16.9909	12.4577	17.5618	6.86973	8.32347	13.5468	25.8417	8.79582	13.9986	9.4562	17.1606	8.04831	19.5315	5.94108	18.9789	9.24295	15.6587	6.35381		7.33502	38.6473	7.2532	5.26838	6.25239	31.9669	6.50836	31.52
4.67054	3.10895	4.23762	3.35023	4.26687	3.58497	5.74842	5.10115	11.3214	4.80523	6.99023	3.74428	8.71344	4.24147	8.08503	3.98787	9.18754	4.93953	7.55129	6.26561		16.17	11.818	17.1124	12.366	17.4357	6.93164	8.29366	13.4001	25.8394	8.84856	14.1384	9.47913	17.0826	7.9566	19.5292	5.95025	18.9858	9.23607	15.6082	6.32859		7.3581	38.1312	7.26159	5.26628	6.25869	31.8452	6.51046	31.4592
4.69363	3.1305	4.233	3.35177	4.27302	3.61845	5.78613	5.17234	11.2817	4.80754	6.98561	3.72196	8.78617	4.35653	8.00461	4.03828	9.18677	4.93953	7.53282	6.2533		16.1769	11.8317	17.211	12.2743	17.3211	6.97521	8.2799	13.2396	25.8394	8.90359	14.2668	9.53874	17.023	7.8557	19.5269	5.96859	18.9904	9.22231	15.5486	6.30566		7.3644	37.1703	7.26788	5.27047	6.26918	31.6774	6.51676	31.2389
4.70017	3.15051	4.24686	3.36947	4.28187	3.65847	5.79806	5.19235	11.2525	4.806	6.9933	3.67001	8.92817	4.50661	7.98806	4.12718	9.181	4.94261	7.53205	6.25792		16.1723	11.8317	17.289	12.194	17.2362	7.01189	8.27532	13.063	25.8394	8.97926	14.4251	9.60065	16.9978	7.75711	19.5292	5.97318	18.9926	9.20168	15.5027	6.28732		7.36649	36.9835	7.2532	5.28096	6.29855	31.5095	6.52305	31.2263
4.6994	3.16359	4.28649	3.39333	4.2965	3.72735	5.7969	5.19158	11.2402	4.81754	6.97753	3.6577	9.07979	4.60089	7.98421	4.18721	9.15637	4.93645	7.52435	6.26099		16.154	11.8317	17.3692	12.1092	17.1491	7.04399	8.2822	12.8796	25.8394	9.05034	14.6291	9.67632	16.9702	7.68832	19.5177	5.97776	18.9995	9.1925	15.4385	6.2598		7.37279	36.9647	7.2469	5.29565	6.30485	31.5116	6.52725	31.0459
4.69786	3.17206	4.28803	3.42835	4.30034	3.74043	5.79883	5.20005	11.2386	4.83062	6.95059	3.66232	9.17022	4.62205	7.98421	4.17874	9.12943	4.94569	7.50511	6.23868		16.1379	11.8432	17.4495	12.0151	17.0528	7.07839	8.30742	12.7145	25.8394	9.10308	14.8561	9.7497	16.9359	7.63558	19.4971	5.98694	19.0179	9.18563	15.3331	6.22082		7.3623	36.9185	7.26159	5.28726	6.26918	31.3144	6.52725	30.578
4.70094	3.1736	4.27302	3.45451	4.29881	3.74582	5.80191	5.24969	11.234	4.85679	6.95136	3.66924	9.19908	4.62205	7.98421	4.17643	9.11943	4.96223	7.50511	6.23714		16.1402	11.8523	17.5137	11.9165	16.9381	7.10132	8.34181	12.5792	25.8486	9.1604	15.1084	9.80014	16.9152	7.62411	19.4833	5.98923	19.0339	9.17416	15.2299	6.21165		7.3623	36.9269	7.27208	5.28936	6.2503	31.1885	6.52095	30.1688
4.70787	3.1736	4.24993	3.47606	4.29419	3.77007	5.80575	5.33705	11.2178	4.92106	6.91288	3.66539	9.186	4.62282	7.98498	4.17259	9.10788	4.97378	7.5205	6.23791		16.1585	11.8592	17.5756	11.8317	16.8074	7.09444	8.35328	12.4393	25.8715	9.23607	15.3445	9.83454	16.9083	7.62411	19.4696	5.98464	19.0385	9.17416	15.1313	6.21394		7.37908	36.8891	7.26998	5.30404	6.29016	31.1655	6.44542	29.9842
4.72326	3.17206	4.23223	3.48992	4.29419	3.77622	5.80499	5.40593	11.1751	4.9884	6.88632	3.68002	9.15175	4.61897	7.98575	4.16951	9.06671	4.9807	7.58862	6.23791		16.1861	11.8661	17.626	11.7606	16.6905	7.10361	8.34411	12.2765	25.9014	9.31862	15.5463	9.84371	16.9038	7.59431	19.4489	5.98006	19.0454	9.17645	15.0075	6.21394		7.37699	36.8346	7.26369	5.27257	6.33002	31.0165	6.30485	29.9569
4.77406	3.16128	4.21299	3.48453	4.28649	3.78392	5.80268	5.44287	11.1536	5.02303	6.9706	3.71196	9.10711	4.61436	7.98575	4.1595	9.04823	4.97763	7.68598	6.23791		16.2136	11.8753	17.6765	11.7148	16.6011	7.13571	8.37621	12.116	25.9449	9.41722	15.771	9.81619	16.8946	7.54845	19.4168	5.97089	19.0568	9.16499	14.8768	6.21165		7.43993	36.8241	7.249	5.18025	6.32163	30.9305	6.23141	29.9066
4.84679	3.14897	4.19221	3.49069	4.2788	3.84703	5.81499	5.44672	11.1697	5.02073	7.08912	3.71504	9.04823	4.59935	7.9896	4.17105	9.05054	4.97532	7.75948	6.26561		16.2411	11.8959	17.759	11.6941	16.5139	7.1403	8.49544	11.9624	26.0045	9.51581	16.0439	9.81161	16.8831	7.52322	19.3825	5.96171	19.0637	9.14435	14.7507	6.21394		7.47979	36.8031	7.2448	5.18445	6.30485	30.8214	6.18525	29.6779
4.86064	3.13819	4.17951	3.49069	4.27225	3.97787	5.84501	5.45288	11.264	5.01611	7.22343	3.7235	9.01437	4.56395	8.05694	4.20837	9.05978	5.00687	7.81874	6.31833		16.2709	11.9165	17.853	11.662	16.4153	7.15406	8.71098	11.7881	26.0664	9.59836	16.3053	9.83454	16.8717	7.50717	19.3481	5.95713	19.0614	9.11684	14.6291	6.20935		7.47979	36.7087	7.2448	5.27887	6.27757	30.7458	6.07825	29.4303
4.8491	3.12742	4.16104	3.50993	4.25994	4.0606	5.85963	5.47404	11.3987	5.04728	7.28153	3.77237	9.01283	4.5347	8.13737	4.22684	9.07517	5.04574	7.87762	6.33757		16.3122	11.9349	17.9608	11.607	16.3168	7.19533	8.94945	11.607	26.1261	9.67861	16.5231	9.81161	16.8671	7.49112	19.3137	5.95025	19.0591	9.09849	14.5351	6.20018		7.49238	36.6667	7.24061	5.35859	6.22931	30.7228	5.92928	29.5121
4.84987	3.13512	4.14026	3.53494	4.22915	4.06291	5.85809	5.51406	11.4649	5.0873	7.25306	3.83548	9.02361	4.52662	8.23011	4.20068	9.03284	5.03458	7.94727	6.31833		16.381	11.9624	18.1053	11.5588	16.2365	7.21138	9.16728	11.4465	26.1811	9.74511	16.7157	9.76804	16.8648	7.4659	19.2724	5.94566	19.0614	9.08473	14.448	6.19789		7.49658	36.6353	7.26578	5.31873	6.17896	30.3745	5.81808	29.6024
4.84833	3.13665	4.12949	3.53879	4.20299	4.08061	5.8831	5.60065	11.4814	5.10269	7.24613	3.85742	9.05747	4.5347	8.30977	4.16181	8.86352	5.03304	8.01153	6.27485		16.4887	11.9853	18.2543	11.5634	16.1654	7.20221	9.34155	11.2837	26.227	9.80014	16.8831	9.72677	16.8556	7.44985	19.2288	5.94337	19.0683	9.07786	14.3494	6.1956		7.49868	36.6541	7.30775	5.2432	6.15588	30.0157	5.76143	29.617
4.83062	3.14127	4.12564	3.54341	4.18913	4.09216	5.91081	5.68954	11.4822	5.09192	7.24844	3.85896	9.12173	4.53162	8.31285	4.1341	8.60531	5.15156	8.00922	6.24252		16.6148	11.9899	18.3919	11.5749	16.076	7.19992	9.46766	11.1209	26.2912	9.86893	17.023	9.67632	16.8418	7.43838	19.1921	5.94337	19.0752	9.06868	14.2852	6.19101		7.4735	36.6919	7.32034	5.22851	6.15378	29.8688	5.75934	29.6989
4.82678	3.15974	4.13795	3.54726	4.18259	4.0937	5.90773	5.73533	11.4907	5.06729	7.28153	3.85511	9.21063	4.53393	8.30053	4.1164	8.37249	5.27355	7.97882	6.22636		16.7455	11.9899	18.5524	11.5588	15.9636	7.19304	9.57084	10.942	26.3875	9.92625	17.1697	9.61441	16.8235	7.42463	19.1692	5.94337	19.0752	9.05951	14.2393	6.1933		7.43154	36.6646	7.30775	5.22851	6.15378	29.8311	5.79081	29.6569
4.88411	3.19014	4.18798	3.54803	4.17874	4.08985	5.90619	5.76766	11.5061	5.05882	7.3281	3.85011	9.29952	4.55702	8.30207	4.11563	8.23011	5.29702	7.95804	6.20981		16.8602	12.006	18.7267	11.5359	15.8398	7.17699	9.69237	10.7127	26.4975	9.96753	17.3325	9.57772	16.7983	7.41775	19.1394	5.94566	19.0729	9.04575	14.1843	6.1956		7.44203	36.6646	7.27208	5.21802	6.15378	29.8269	5.81808	29.5793
4.94569	3.21246	4.25763	3.54649	4.18028	4.09447	5.9162	5.78998	11.5138	5.06344	7.32733	3.88513	9.36302	4.57395	8.27283	4.11486	8.16931	5.30472	7.94034	6.19211		16.9336	12.0312	18.8826	11.5199	15.7114	7.16781	9.80931	10.4536	26.6191	10.018	17.4908	9.55938	16.7799	7.41545	19.1027	5.94337	19.0729	9.032	14.127	6.18413		7.4735	36.6919	7.22592	5.19284	6.17267	29.8269	5.83067	29.5898
4.98532	3.22324	4.29496	3.54495	4.18105	4.10717	5.92312	5.80883	11.5138	5.05343	7.31617	3.91976	9.41689	4.57472	8.1847	4.10216	8.14814	5.3586	7.93188	6.18057		16.9542	12.0518	19.0362	11.4924	15.5738	7.17699	9.88727	10.2358	26.7773	10.057	17.6375	9.54562	16.7731	7.41316	19.0889	5.92961	19.0752	9.02512	14.0811	6.16579		7.48819	36.7234	7.19655	5.17816	6.21043	29.8269	5.85165	29.5163
5.01457	3.25018	4.30342	3.54803	4.19067	4.11409	5.89388	5.8427	11.5145	5.05651	7.3204	3.87666	9.52541	4.57395	8.09196	4.09062	8.12659	5.33935	7.94804	6.18596		16.9657	12.0725	19.199	11.4442	15.4294	7.17699	9.96982	10.0524	26.9538	10.0753	17.7728	9.53645	16.7616	7.41545	19.0867	5.92961	19.0775	9.0297	14.033	6.14515		7.49028	36.7213	7.16927	5.16767	6.21673	29.8248	5.88522	29.51
5.0519	3.30751	4.30496	3.55033	4.25224	4.11332	5.82807	5.86117	11.5153	5.06498	7.36581	3.8605	9.67356	4.55933	8.03616	4.09447	8.11582	5.30626	8.00692	6.22713		17.0115	12.0954	19.3526	11.3823	15.278	7.1724	10.0913	9.88498	27.1166	10.1166	17.8897	9.52269	16.7501	7.42004	19.0821	5.92273	19.0706	9.0297	13.971	6.10846		7.45462	36.736	7.15878	5.19284	6.20414	29.8248	5.89362	29.5184
5.08653	3.31906	4.30265	3.55264	4.31574	4.11332	5.76766	5.85886	11.5176	5.0619	7.39967	3.84472	9.79978	4.55933	8.01307	4.09524	8.13814	5.30626	8.05002	6.2887		17.0941	12.1183	19.4833	11.325	15.1221	7.1724	10.1854	9.74282	27.2634	10.1716	17.9975	9.50664	16.757	7.42004	19.0729	5.90898	19.0477	9.02283	13.9068	6.0649		7.38748	36.759	7.15249	5.20753	6.21673	29.8248	5.89362	29.5058
5.09961	3.29982	4.31035	3.54879	4.3396	4.11409	5.74149	5.85655	11.5315	5.05882	7.41237	3.81778	9.89714	4.5955	7.99422	4.09832	8.14814	5.30703	8.05925	6.27177		17.2087	12.1344	19.5957	11.286	14.9731	7.17699	10.2519	9.62817	27.3964	10.1945	18.1167	9.51352	16.7685	7.41775	19.066	5.8998	19.0133	9.01365	13.8174	6.02362		7.39377	36.7192	7.15249	5.19494	6.22512	29.8248	5.89571	29.4807
5.08884	3.2952	4.31189	3.55341	4.3496	4.11486	5.74226	5.84808	11.6073	5.07191	7.40198	3.79623	9.94832	4.61667	7.9819	4.09293	8.11043	5.31011	8.06387	6.23252		17.3532	12.1481	19.6851	11.2608	14.824	7.16552	10.3229	9.55021	27.5271	10.2198	18.2772	9.53874	16.7685	7.41545	19.0683	5.89293	18.9651	9.00448	13.6844	5.98464		7.41685	36.6835	7.15249	5.20963	6.22722	29.8164	5.89362	29.3548
5.06883	3.33368	4.31189	3.56188	4.35114	4.11794	5.72764	5.88387	11.7489	5.09576	7.42161	3.797	9.96141	4.59088	7.98498	4.06907	8.04078	5.30703	8.05617	6.22097		17.5137	12.1596	19.7493	11.2378	14.6635	7.14947	10.378	9.49059	27.6463	10.2404	18.4905	9.57084	16.7662	7.41775	19.0752	5.88834	18.9078	8.99072	13.5262	5.93878		7.42944	36.7527	7.15039	5.22222	6.23141	29.8164	5.89781	29.1429
5.05728	3.35485	4.30804	3.55264	4.34806	4.11178	5.69801	5.98123	11.8393	5.10577	7.43007	3.80162	9.94909	4.56933	7.98729	4.03905	7.9465	5.29626	8.02154	6.21828		17.665	12.1734	19.8112	11.208	14.5053	7.13801	10.4101	9.43327	27.7426	10.2381	18.6877	9.59607	16.7639	7.42233	19.0867	5.88605	18.8367	8.96091	13.3519	5.89063		7.44622	36.7779	7.15039	5.2432	6.21882	29.5373	5.91669	29.0485
5.095	3.36254	4.30496	3.56727	4.3496	4.11332	5.68569	6.05396	11.877	5.12155	7.4293	3.80085	9.93101	4.58319	7.99768	3.99403	7.83913	5.29087	7.96574	6.26407		17.8164	12.2009	19.8754	11.1782	14.3677	7.12883	10.511	9.35989	27.8114	10.245	18.8207	9.60753	16.7295	7.42233	19.1188	5.88375	18.7611	8.94716	13.1914	5.81038		7.51336	36.7506	7.14829	5.27257	6.16217	28.1861	5.92509	29.0589
5.16542	3.36331	4.30496	3.58805	4.35499	4.11409	5.67953	6.09014	11.9105	5.14464	7.43392	3.80701	9.94755	4.6944	8.04078	3.94169	7.72985	5.29318	7.90917	6.25176		17.9929	12.2399	19.9282	11.1461	14.221	7.10361	10.6921	9.26817	27.8664	10.2473	18.9468	9.60065	16.6745	7.42233	19.1623	5.89063	18.6877	8.93569	13.0516	5.70261		7.59729	36.7464	7.1357	5.28936	6.1349	26.5517	5.92509	29.0275
5.17773	3.3687	4.30727	3.59651	4.35845	4.10486	5.67569	6.12323	11.9682	5.14925	7.4447	3.81393	10.0534	4.81446	8.08157	3.8782	7.66058	5.28817	7.86915	6.21366		18.1741	12.272	19.9649	11.114	14.0421	7.06234	10.8411	9.18104	27.9031	10.2427	19.1256	9.58919	16.6263	7.41775	19.2036	5.89063	18.6143	8.91506	12.8956	5.62235		7.63505	36.7444	7.11472	5.28096	6.137	25.597	5.92509	28.9855
5.17234	3.38948	4.30804	3.60921	4.35845	4.10447	5.67569	6.15748	12.0263	5.13771	7.3812	3.79315	10.2573	4.85371	8.08426	3.8147	7.63095	5.28894	7.82644	6.2075		18.3369	12.288	19.9901	11.0636	13.8358	7.03941	10.9673	9.09391	27.9192	10.2381	19.3205	9.58231	16.5827	7.37877	19.2449	5.89063	18.5455	8.87149	12.7581	5.57879		7.66653	36.7444	7.11052	5.22851	6.1349	25.0368	5.92509	28.9037
5.17465	3.40102	4.30881	3.64846	4.35845	4.10563	5.66953	6.16517	12.0464	5.12232	7.29154	3.77237	10.3874	4.86641	8.06079	3.78623	7.61479	5.27971	7.77487	6.2075		18.5295	12.2995	20.0061	10.9833	13.6111	7.03941	11.1667	9.00677	27.9123	10.2381	19.4994	9.57543	16.5139	7.32832	19.2861	5.89293	18.479	8.84627	12.6549	5.54669		7.6896	36.7464	7.11472	5.17396	6.1307	24.9865	5.94817	28.7484
5.17773	3.41103	4.31651	3.67309	4.35114	4.11409	5.62951	6.15286	12.0433	5.12001	7.24074	3.75814	10.419	4.86949	8.0023	3.78931	7.63172	5.25431	7.726	6.20981		18.784	12.3109	20.0153	10.8893	13.3795	7.03482	11.4029	8.91735	27.8939	10.2381	19.7126	9.57543	16.4291	7.3031	19.332	5.89293	18.4102	8.82792	12.5265	5.51459		7.67702	36.7444	7.11472	5.132	6.1286	24.0801	6.00062	28.8156
5.2039	3.42334	4.32113	3.66386	4.3319	4.11563	5.54754	6.13477	12.0975	5.12155	7.22496	3.74736	10.4925	4.87411	7.99999	3.79546	7.68983	5.24661	7.70599	6.20827		19.0362	12.327	20.0337	10.7838	13.1823	7.02106	11.6208	8.8348	27.8756	10.2335	20.0176	9.56396	16.3672	7.27788	19.3756	5.9021	18.3506	8.80499	12.3614	5.48478		7.65184	36.7381	7.12101	5.11731	6.1328	20.2888	6.04468	28.9205
5.22737	3.42835	4.32036	3.6323	4.3065	4.11563	5.46788	6.12708	12.2072	5.12155	7.22496	3.77622	10.6006	4.87719	8.06772	3.78546	7.73831	5.25354	7.72369	6.17518		19.2426	12.3453	20.0612	10.6738	12.9988	7.00731	11.8615	8.77289	27.8595	10.2289	20.3317	9.51581	16.3007	7.24119	19.4077	5.92273	18.2933	8.79582	12.21	5.45497		7.63715	36.4359	7.15668	5.14669	6.14329	16.8584	6.05727	28.9268
5.22122	3.45605	4.31959	3.60305	4.28726	4.11178	5.4167	6.13747	12.2946	5.10654	7.22573	3.79854	10.6649	4.87565	8.12505	3.75044	7.75409	5.25123	7.73292	6.12092		19.4489	12.3614	20.0818	10.5866	12.8108	6.99126	12.1734	8.69722	27.832	10.2175	20.5863	9.4218	16.2021	7.21138	19.4283	5.93878	18.2222	8.79582	12.0725	5.42287		7.62037	35.7456	7.17347	5.20753	6.15168	15.8974	6.05727	28.9331
5.1962	3.5411	4.31497	3.59767	4.28649	4.10794	5.37437	6.1467	12.3442	5.08807	7.22496	3.80085	10.7214	4.89412	8.15122	3.69195	7.78257	5.15233	7.75255	6.09321		19.6737	12.3637	20.1139	10.5408	12.6595	6.97062	12.5402	8.58945	27.7999	10.1991	20.8247	9.33467	16.115	7.19992	19.4581	5.95025	18.1397	8.79582	11.9395	5.37701		7.59519	34.9568	7.17137	5.29146	6.17057	15.6918	6.07196	29.0149
5.17388	3.55418	4.31497	3.59651	4.28187	4.12179	5.32627	6.1317	12.3773	5.09576	7.22573	3.83241	10.8065	4.89566	8.16123	3.6069	7.87531	5.06883	7.79719	6.09321		19.8869	12.3774	20.1666	10.4995	12.5379	6.9454	12.9277	8.46105	27.7747	10.1877	21.0976	9.26817	16.0531	7.2045	19.4925	5.95483	18.0732	8.79582	11.8409	5.30593		7.59309	34.1532	7.17766	5.33552	6.18735	15.5219	6.06566	29.0149
5.16773	3.56419	4.34575	3.60536	4.27302	4.1341	5.2597	6.11707	12.3896	5.11808	7.23035	3.83241	10.8665	4.89258	8.16046	3.52032	7.99345	5.0442	7.92495	6.09552		20.0703	12.4141	20.2056	10.4376	12.4004	6.92247	13.2602	8.33264	27.7403	10.1785	21.3659	9.22231	15.9957	7.21597	19.5131	5.95483	18.0067	8.79582	11.756	5.25548		7.59099	33.5195	7.18815	5.3523	6.18525	15.4044	6.04468	29.038
5.16773	3.56419	4.39001	3.62614	4.27572	4.12333	5.18851	6.1163	12.3634	5.12078	7.24151	3.80624	10.8877	4.89258	8.15969	3.48915	8.08734	5.03727	8.1012	6.04588		20.2079	12.4462	20.2377	10.3734	12.2353	6.89724	13.5446	8.20653	27.699	10.1693	21.5906	9.19709	15.9407	7.21826	19.5131	5.95025	17.9333	8.79582	11.6689	5.2486		7.60988	32.9845	7.17766	5.37328	6.17267	15.31	6.03209	29.0149
5.16619	3.5411	4.38077	3.63076	4.30188	4.11948	5.1862	6.12169	12.2899	5.11578	7.22958	3.78238	10.8869	4.89489	8.15353	3.48838	8.14968	5.04343	8.17777	5.92543		20.3042	12.4646	20.2813	10.3092	12.0679	6.86973	13.8243	8.12857	27.6555	10.1601	21.8038	9.17875	15.9017	7.21826	19.4994	5.93878	17.8806	8.78665	11.6001	5.2486		7.65603	32.6278	7.16508	5.37328	6.17686	15.1023	6.03209	28.9918
5.15541	3.52186	4.35114	3.62768	4.3142	4.11794	5.23815	6.12631	12.1757	5.10115	7.18417	3.77084	10.8938	4.91336	8.17393	3.50839	8.16277	5.04651	8.1289	5.84501		20.4051	12.4852	20.318	10.2129	11.9143	6.83992	14.0926	8.10793	27.6119	10.1556	22.0033	9.16728	15.8559	7.21826	19.4719	5.90668	17.8507	8.76372	11.5428	5.24631		7.67702	32.6048	7.15668	5.36279	6.18106	14.8966	6.03209	29.0044
5.12463	3.50685	4.3496	3.62768	4.3242	4.11717	5.24507	6.12631	12.0729	5.095	7.18263	3.75583	10.91	4.963	8.22087	3.53417	8.16046	5.04189	8.11351	5.82653		20.5198	12.5013	20.3386	10.1097	11.7836	6.80553	14.3219	8.08042	27.5615	10.1166	22.1615	9.16728	15.8077	7.21597	19.4444	5.85165	17.8255	8.75684	11.4786	5.27153		7.67911	31.2976	7.15668	5.3523	6.19155	14.8924	6.04888	28.8764
5.08114	3.49915	4.34883	3.62614	4.33421	4.12718	5.24354	6.12323	12.0294	5.09346	7.22958	3.74967	10.9138	5.01457	8.24165	3.53879	8.17239	5.04112	8.11351	5.85732		20.5977	12.5058	20.3638	10.0088	11.6712	6.76884	14.5558	8.02997	27.511	10.0638	22.2899	9.16499	15.7458	7.21597	19.4123	5.77598	17.8164	8.75684	11.4121	5.29675		7.67911	29.8772	7.16717	5.31244	6.19574	14.8421	6.06776	28.7568
5.0619	3.4853	4.33652	3.64	4.33421	4.12795	5.23969	6.124	12.0744	5.09115	7.29308	3.75275	10.9138	5.07575	8.23165	3.57419	8.18316	5.04112	8.12044	5.89773		20.639	12.5104	20.3936	9.91479	11.5451	6.71839	14.7965	8.01392	27.4468	10.0432	22.3908	9.13059	15.6908	7.2045	19.371	5.71178	17.8186	8.74079	11.3502	5.30593		7.67911	29.7975	7.18186	5.19914	6.19784	14.8442	6.06986	28.7023
5.06498	3.48222	4.33036	3.64692	4.33806	4.12872	5.22122	6.13978	12.1757	5.10038	7.34118	3.74043	10.9123	5.1431	8.23858	3.71504	8.13198	5.03227	8.1189	5.91697		20.6665	12.5242	20.4166	9.81619	11.4236	6.64731	15.0235	8.0208	27.3689	10.0363	22.4527	9.09391	15.6678	7.19304	19.3389	5.67739	17.8186	8.71098	11.3043	5.31968		7.68121	29.9192	7.11892	5.08164	6.21043	14.8379	6.05097	28.6855
5.0796	3.48222	4.32805	3.63846	4.32574	4.13102	5.20582	6.16287	12.2299	5.12078	7.37658	3.73582	10.9077	5.16696	8.24242	3.787	8.02231	4.97301	8.10658	5.86886		20.6894	12.5517	20.4326	9.72677	11.3112	6.5854	15.2253	8.03914	27.3001	10.0249	22.4848	9.08015	15.6334	7.19074	19.3068	5.65675	17.8416	8.68805	11.3181	5.33803		7.698	29.9066	7.05178	4.97884	6.21463	14.3679	6.01531	28.6834
5.11116	3.47991	4.31651	3.70041	4.27495	4.12949	5.17388	6.16287	12.2299	5.15233	7.38582	3.74351	10.91	5.15618	8.21857	3.79238	7.94034	4.88796	8.06464	5.61219		20.694	12.5861	20.4464	9.6488	11.1966	6.5533	15.4019	8.07812	27.2427	10.0088	22.5146	9.07556	15.5647	7.18387	19.2518	5.60401	17.876	8.64219	11.3846	5.34949		7.72947	29.7681	7.03709	4.87393	6.21253	13.4405	6.01111	28.6477
5.13309	3.48376	4.31574	3.75506	4.21992	4.12179	5.13848	6.14901	12.2338	5.16311	7.36042	3.75429	10.9385	5.16773	8.1924	3.79238	7.90148	4.81523	8.02539	5.41362		20.6894	12.6228	20.4601	9.58689	11.0773	6.53725	15.5807	8.12398	27.1854	9.99504	22.5399	9.07327	15.4982	7.15406	19.2059	5.53522	17.8828	8.59404	11.4625	5.36554		7.74206	29.6128	7.0287	4.78791	6.20833	13.3797	6.05727	28.6498
5.14233	3.50531	4.31343	3.75506	4.18567	4.10139	5.09653	6.14363	12.2322	5.16465	7.31001	3.75968	10.9981	5.20236	8.19317	3.79469	7.89686	4.76944	7.9719	5.41362		20.7078	12.6526	20.467	9.53186	10.9718	6.51661	15.7596	8.14462	27.1235	9.98587	22.5605	9.07327	15.45	7.14489	19.183	5.49395	17.8806	8.58028	11.5336	5.38847		7.74835	29.7702	7.0266	4.72916	6.18316	13.1678	6.1286	28.6078
5.14772	3.53802	4.31343	3.73813	4.17259	4.09447	5.02765	6.14363	12.2468	5.16773	7.28153	3.76044	11.0173	5.23045	8.162	3.79162	7.90225	4.8337	7.87454	5.41286		20.7445	12.6824	20.4716	9.46995	10.8801	6.48451	15.9086	8.16067	27.0547	9.97899	22.5651	9.0641	15.4064	7.16552	19.1348	5.47331	17.8828	8.57111	11.607	5.39306		7.75045	30.1605	7.00981	4.69769	6.15798	13.0482	6.19155	28.6141
5.16773	3.53802	4.31497	3.73582	4.18028	4.10062	4.98378	6.12477	12.2746	5.16696	7.26306	3.76044	10.9973	5.21737	8.17085	3.79546	7.89686	4.83062	7.84837	5.44364		20.7743	12.7168	20.4831	9.41722	10.809	6.4547	16.0462	8.17672	26.9882	9.97441	22.5605	9.03429	15.3743	7.2045	19.0568	5.45497	17.8507	8.56194	11.6735	5.38618		7.75045	30.1479	6.97205	4.69139	6.15168	13.0461	6.20204	28.4526
5.12309	3.53032	4.32113	3.73505	4.22377	4.11024	4.96993	6.09937	12.2846	5.17542	7.26768	3.76429	10.9858	5.17927	8.10658	3.79854	7.89301	4.81985	7.84914	5.53946		20.7949	12.7443	20.4968	9.40804	10.7425	6.43177	16.209	8.19048	26.9286	9.96523	22.5559	8.98155	15.3285	7.22285	18.9881	5.45038	17.7843	8.56882	11.6873	5.38847		7.75045	30.1667	6.96156	4.71028	6.14959	13.0209	6.16637	27.9323
5.06267	3.53571	4.34114	3.73428	4.29034	4.11101	4.96377	6.07628	12.2784	5.15618	7.33348	3.76583	10.9758	5.16465	7.80258	3.78315	7.89147	4.89874	7.81797	5.62451		20.8224	12.7718	20.5037	9.41492	10.699	6.41343	16.3466	8.20194	26.869	9.94918	22.5536	8.92193	15.2689	7.22514	18.9261	5.45268	17.6948	8.56882	11.6506	5.39077		7.74835	30.1793	6.95736	4.73545	6.14539	12.9999	6.14539	27.6322
5.00764	3.55649	4.35345	3.73428	4.31805	4.1164	4.96454	6.08398	12.2784	5.14848	7.4116	3.76198	10.9642	5.17619	7.49357	3.72273	7.88916	4.91182	7.78565	5.65721		20.8477	12.7902	20.506	9.42868	10.6761	6.4226	16.4452	8.21111	26.791	9.91708	22.5467	8.85544	15.2391	7.22743	18.8597	5.45038	17.6054	8.54359	11.5887	5.37471		7.75045	30.1437	6.93848	4.74175	6.14749	12.9978	6.15168	27.6532
4.95685	3.58574	4.35807	3.72889	4.31035	4.10948	4.96531	6.14132	12.2815	5.14541	7.54052	3.74967	10.9781	5.17311	7.29846	3.69195	7.90378	4.88027	7.7641	5.64182		20.8591	12.7902	20.5083	9.45161	10.6141	6.42948	16.5552	8.22029	26.7085	9.87122	22.5353	8.79811	15.2345	7.2366	18.8023	5.4435	17.5297	8.52067	11.4924	5.36096		7.75255	30.1122	6.93218	4.73965	6.14959	12.9978	6.15588	27.628
4.94338	3.59921	4.35422	3.72273	4.29496	4.13102	4.96839	6.1621	12.2961	5.14925	7.68906	3.74428	10.9889	5.16619	7.26691	3.68502	7.94419	4.88258	7.77256	5.63643		20.8706	12.7764	20.5129	9.47225	10.4812	6.42719	16.6584	8.22258	26.642	9.80014	22.5169	8.76143	15.2161	7.24348	18.7542	5.42745	17.4449	8.51379	11.3617	5.35637		7.75255	30.1038	6.93218	4.72916	6.14959	12.9748	6.15588	27.5861
4.953	3.59036	4.35268	3.72042	4.27225	4.14642	4.98763	6.16748	12.2769	5.17157	7.76871	3.77314	10.9781	5.16773	7.27768	3.68964	7.99422	4.89181	7.79103	5.68338		20.8935	12.7489	20.5175	9.48371	10.3619	6.41801	16.7249	8.22258	26.5732	9.70384	22.4917	8.72015	15.2047	7.25724	18.7129	5.38159	17.3325	8.50461	11.2126	5.35408		7.72947	30.0975	6.93009	4.69979	6.14959	12.9706	6.15588	27.7099
4.95069	3.58959	4.35653	3.71196	4.26302	4.14488	5.03804	6.16902	12.2064	5.16157	7.78718	3.83087	10.9719	5.17157	7.27307	3.68887	8.05232	4.88565	7.80335	5.73995		20.9279	12.7076	20.5266	9.49288	10.2496	6.41343	16.7845	8.22029	26.4884	9.58919	22.4665	8.66054	15.2138	7.26641	18.6785	5.32656	17.1927	8.46793	11.0475	5.35637		7.71059	30.066	6.9154	4.66622	6.15798	12.9643	6.15798	27.842
4.96993	3.59112	4.36307	3.7058	4.23916	4.15181	5.09346	6.17133	12.1168	5.14464	7.78641	3.929	10.9712	5.19235	7.23766	3.7058	8.12582	4.88488	7.80566	5.74149		20.9646	12.6686	20.5381	9.50206	10.0822	6.40426	16.851	8.21799	26.4035	9.49059	22.4436	8.60092	15.2184	7.26641	18.6326	5.31051	17.039	8.41978	10.8457	5.35866		7.70849	29.9108	6.87344	4.65573	6.17267	12.9643	6.14539	27.8399
5.01457	3.59266	4.37231	3.71658	4.18875	4.15642	5.14156	6.17595	12.0502	5.14695	7.78411	4.02674	10.9477	5.2343	7.18879	3.75968	8.20702	4.90336	7.80412	5.73841		21.0082	12.6663	20.5519	9.50206	9.91708	6.3905	16.9083	8.21341	26.3164	9.40804	22.4183	8.54589	15.2001	7.25495	18.5845	5.31968	16.8923	8.3785	10.6141	5.35637		7.70849	29.8982	6.84196	4.66831	6.18106	12.9622	6.15378	27.8273
5.02919	3.59266	4.38847	3.71427	4.19144	4.15258	5.16311	6.17749	12.0579	5.16234	7.77025	4.05214	10.8954	5.27432	7.14146	3.7693	8.2659	4.92952	7.80719	5.74072		21.0426	12.6709	20.5564	9.49747	9.80931	6.39508	16.968	8.20882	26.2247	9.31862	22.3817	8.48856	15.1703	7.24119	18.5455	5.33803	16.7432	8.35328	10.4032	5.35408		7.70219	29.9527	6.82938	4.69139	6.17896	12.9643	6.18525	27.7749
5.02149	3.5942	4.39616	3.7058	4.21453	4.15719	5.16388	6.17364	12.0883	5.24738	7.74639	4.05137	10.8488	5.29087	7.09066	3.79623	8.29591	4.94953	7.8095	5.74765		21.0678	12.6572	20.5473	9.49518	9.7474	6.3905	17.0322	8.19277	26.1536	9.21543	22.345	8.43812	15.1473	7.22743	18.5065	5.35866	16.5759	8.3143	10.2129	5.36096		7.6959	29.9003	6.81679	4.70818	6.18106	12.9643	6.20833	27.7057
5.01688	3.63538	4.39463	3.64769	4.20222	4.1849	5.16234	6.17441	12.0983	5.32473	7.80181	4.04752	10.8057	5.29087	7.04718	3.90437	8.28822	4.96146	7.8095	5.74457		21.0884	12.6618	20.5312	9.49288	9.71759	6.37903	17.0941	8.17213	26.094	9.10079	22.3174	8.37392	15.1405	7.2068	18.4515	5.37013	16.4199	8.26615	9.99504	5.36554		7.70639	29.9423	6.82728	4.69769	6.17896	12.958	6.20833	27.6112
5.00918	3.6981	4.40771	3.61075	4.1672	4.23069	5.15464	6.17518	12.0868	5.36783	7.87146	4.04367	10.7322	5.2901	7.02948	3.88436	8.25128	4.963	7.81797	5.72687		21.0953	12.6824	20.5221	9.49288	9.68091	6.3584	17.1537	8.1492	25.9908	8.97926	22.2899	8.2799	15.1198	7.1724	18.385	5.3793	16.2824	8.22946	9.7497	5.36784		7.71478	29.7157	6.86504	4.69559	6.17057	12.8845	6.20414	27.5084
5.00687	3.74351	4.40771	3.60844	4.14257	4.27302	5.17157	6.17749	12.0494	5.42363	7.86376	4.05829	10.5837	5.31319	7.02794	3.84703	8.20625	4.96608	7.87916	5.69493		21.0907	12.6755	20.5129	9.4883	9.62817	6.33547	17.2202	8.12857	25.8532	8.86461	22.2624	8.21341	15.0854	7.13342	18.2956	5.3793	16.1287	8.19277	9.53645	5.37013		7.72737	29.0212	6.87973	4.69559	6.16637	12.6789	6.17896	27.5126
5.0138	3.7716	4.42849	3.61075	4.12872	4.28033	5.22968	6.18134	11.9956	5.4725	7.80335	4.11717	10.4236	5.34551	7.02717	3.83241	8.19086	4.9884	8.02385	5.63643		21.0861	12.6618	20.4922	9.47683	9.59836	6.30795	17.2798	8.11481	25.7202	8.77518	22.2395	8.17672	15.0533	7.09215	18.1832	5.37242	15.9407	8.14233	9.38053	5.37013		7.71898	28.7967	6.89022	4.70608	6.16637	12.4586	6.137	26.6587
5.03304	3.78315	4.43619	3.61075	4.12333	4.27803	5.26816	6.19365	11.9528	5.49713	7.73985	4.16643	10.3485	5.34474	7.03025	3.81778	8.20317	5.0238	8.21857	5.61912		21.0861	12.6595	20.4785	9.47454	9.59148	6.28273	17.3532	8.10105	25.5826	8.70181	22.2257	8.14462	15.0235	7.03712	18.0732	5.35408	15.7504	8.08729	9.259	5.37013		7.70429	28.7967	6.89861	4.71447	6.16637	12.2614	6.07615	24.5312
5.0519	3.78315	4.44157	3.60921	4.12179	4.26148	5.2874	6.23021	11.9136	5.49251	7.72523	4.19529	10.3401	5.33935	7.03102	3.79469	8.18932	5.06575	8.37634	5.66183		21.0861	12.6251	20.4739	9.47454	9.5846	6.2598	17.4632	8.07812	25.4634	8.61009	22.2188	8.12398	14.9845	6.97062	17.9516	5.34261	15.5715	8.03456	9.1948	5.36784		7.68541	28.7421	6.89652	4.71237	6.16008	12.1691	6.03419	23.6647
5.04959	3.787	4.45042	3.61152	4.12179	4.26764	5.30087	6.28101	11.857	5.50098	7.75178	4.2076	10.3485	5.31934	7.01101	3.77007	8.04463	5.07114	8.44907	5.68492		21.0861	12.5586	20.4739	9.47913	9.58002	6.23687	17.5871	8.04831	25.3763	8.51608	22.2166	8.12169	14.9456	6.88807	17.8186	5.34032	15.3743	7.97494	9.27734	5.36096		7.63715	28.6855	6.88393	4.71237	6.15168	12.1607	6.03839	23.6689
5.03804	3.78392	4.44812	3.61922	4.12179	4.2965	5.29933	6.31987	11.8043	5.50329	7.81181	4.21607	10.3516	5.31165	6.99638	3.76044	7.77102	5.04728	8.46369	5.68261		21.0884	12.499	20.4808	9.4883	9.58689	6.23228	17.7063	8.0208	25.2937	8.44041	22.2166	8.1194	14.8997	6.76884	17.6971	5.32656	15.1588	7.90386	9.43785	5.35408		7.56582	28.6498	6.87973	4.71657	6.15168	11.974	6.04888	23.6794
5.03458	3.77084	4.44427	3.63846	4.12256	4.27726	5.31011	6.33142	11.7928	5.5233	7.87916	4.20914	10.3485	5.28433	6.99561	3.76352	7.64634	5.03458	8.44753	5.68492		21.0884	12.4393	20.4922	9.49518	9.58919	6.22999	17.8232	7.97494	25.2135	8.37162	22.228	8.1194	14.8217	6.66107	17.5733	5.30363	14.9479	7.83736	9.54104	5.34261		7.4672	28.7295	6.88183	4.72496	6.15588	11.8481	6.06566	23.585
5.0365	3.78392	4.44157	3.65154	4.12256	4.23454	5.33243	6.33065	11.7974	5.56601	7.90148	4.2076	10.3439	5.30703	7.00331	3.76352	7.70368	5.03535	8.42136	5.65645		21.0907	12.3889	20.4968	9.50206	9.58689	6.21853	17.9333	7.89927	25.1493	8.29595	22.2418	8.12628	14.7208	6.58769	17.4288	5.28758	14.7507	7.78004	9.5846	5.30134		7.39587	28.7778	6.88183	4.72496	6.15798	11.8313	6.08454	23.5724
5.0365	3.8047	4.43696	3.65847	4.1241	4.22992	5.34782	6.32603	11.7981	5.58833	7.9134	4.2684	10.3455	5.33474	7.00331	3.77237	7.74293	5.0365	8.40328	5.66722		21.0976	12.3522	20.4991	9.50206	9.58919	6.22082	18.0525	7.85341	25.0874	8.23404	22.2532	8.12398	14.6406	6.53496	17.2913	5.26236	14.5787	7.7273	9.60065	5.24402		7.40006	28.8764	6.87344	4.72496	6.16637	11.8019	6.08664	23.5703
5.03535	3.80701	4.48583	3.70888	4.14488	4.23531	5.36475	6.31756	11.752	5.58987	7.92649	4.35268	10.3408	5.3432	6.99407	3.78161	7.66904	5.07345	8.39866	5.72071		21.1022	12.3018	20.5037	9.50206	9.59148	6.22999	18.2016	7.8259	25.0025	8.20194	22.2578	8.12628	14.5718	6.47992	17.1766	5.23943	14.4365	7.67227	9.62129	5.20045		7.40216	29.0443	6.81049	4.72496	6.17267	11.76	6.08664	23.5598
5.04035	3.80008	4.60474	3.72196	4.16258	4.24839	5.399	6.31371	11.6119	5.58371	7.9288	4.37846	10.3262	5.37899	6.9833	3.79315	7.57399	5.12078	8.42021	5.73918		21.1022	12.2238	20.506	9.49976	9.5846	6.23228	18.3437	7.77086	24.9154	8.20194	22.2601	8.12628	14.4984	6.40655	17.0688	5.23026	14.3219	7.64017	9.64422	5.16376		7.37489	29.0631	6.67621	4.71657	6.14749	11.7516	6.07196	23.5556
5.04882	3.80855	4.71249	3.72042	4.16797	4.24762	5.41516	6.31987	11.4387	5.5637	7.94188	4.38616	10.2962	5.39054	6.98061	3.81393	7.52666	5.12232	8.43522	5.73995		21.1022	12.1344	20.5083	9.4883	9.57543	6.22541	18.4584	7.68603	24.8305	8.2157	22.2578	8.12628	14.4526	6.33776	16.9542	5.20045	14.1981	7.60806	9.64651	5.13395		7.30565	29.3212	6.55872	4.71867	6.12231	11.6068	6.0174	23.5535
5.04805	3.77391	4.76713	3.71581	4.16412	4.24301	5.40978	6.3445	11.2363	5.54831	7.97882	4.38924	10.272	5.37899	6.98869	3.82856	7.52281	5.1127	8.456	5.75073		21.0999	12.0679	20.5106	9.44932	9.57084	6.22082	18.5845	7.62182	24.7205	8.21799	22.2555	8.12628	14.4159	6.28273	16.8074	5.13854	14.0536	7.5301	9.62358	5.11561		7.21963	30.236	6.4706	4.71447	6.10343	11.3047	5.97544	23.5598
5.04959	3.7389	4.78522	3.72119	4.17182	4.25763	5.40978	6.36913	10.9812	5.55139	7.95727	4.38616	10.2604	5.35321	6.99407	3.85011	7.52127	5.13848	8.52103	5.75765		21.0999	12.0129	20.5129	9.37136	9.56396	6.22082	18.7381	7.5622	24.5806	8.21111	22.2555	8.12857	14.37	6.24604	16.6446	5.09727	13.9114	7.42463	9.55709	5.09727		7.14829	30.7228	6.44962	4.73126	6.09084	10.9732	5.97754	23.5619
5.04959	3.71119	4.79445	3.73966	4.19914	4.27495	5.41901	6.37759	10.8088	5.55062	7.88223	4.3623	10.2635	5.3432	6.99869	3.88513	7.5205	5.17388	8.60223	5.74996		21.1022	11.9762	20.5129	9.28193	9.55021	6.2277	18.9284	7.50259	24.4293	8.20882	22.251	8.12628	14.3333	6.22082	16.4864	5.05829	13.7761	7.3031	9.44932	5.06058		7.05807	30.3073	6.48109	4.76063	6.06356	10.9081	5.97544	23.5556
5.05267	3.69657	4.80754	3.73659	4.25455	4.23069	5.45211	6.37375	10.763	5.57063	7.85299	4.33729	10.2789	5.34936	7.0518	3.9136	7.52435	5.18312	8.6638	5.78228		21.0999	11.9326	20.5152	9.18333	9.52957	6.23458	19.1417	7.46819	24.2344	8.22029	22.2395	8.1194	14.3104	6.17267	16.3259	4.99408	13.6248	7.13113	9.3232	5.01701		6.93428	29.0589	6.29855	4.75853	6.02789	10.9039	5.94607	23.5472
5.04959	3.69118	4.8237	3.7412	4.3242	4.12949	5.45595	6.37375	10.7514	5.61835	7.87916	4.33729	10.2427	5.36629	7.13376	3.93785	7.54359	5.18158	8.75654	5.81884		21.0953	11.8592	20.5152	9.09161	9.47913	6.23458	19.3389	7.43151	23.9432	8.25468	22.228	8.1171	14.2737	6.13139	16.1471	4.9551	13.4437	6.95457	9.19709	4.95969		6.8042	28.1421	5.82857	4.70608	5.99642	10.8578	5.92509	23.5556
5.02842	3.71119	4.83293	3.74428	4.36461	4.09216	5.37899	6.37221	10.7561	5.6449	7.90378	4.34806	10.1353	5.36629	7.16955	3.98787	7.56437	5.22814	8.83389	5.82807		21.0792	11.7377	20.5083	9.01136	9.41263	6.23458	19.5063	7.37418	23.5992	8.27532	22.2166	8.12398	14.1958	6.08783	15.9912	4.93217	13.2327	6.79865	9.05951	4.87485		6.63845	27.7392	5.48448	4.64733	5.93138	10.6165	5.92089	23.5766
5.02611	3.70965	4.83062	3.74274	4.38231	4.09293	5.33551	6.37529	10.7707	5.6526	7.8984	4.36153	10.0726	5.36629	7.15647	4.02366	7.55129	5.32165	8.83389	5.82269		21.0609	11.6139	20.5014	8.90818	9.36218	6.24375	19.6874	7.29393	23.2965	8.29595	22.1982	8.12857	14.0788	6.03967	15.865	4.89778	12.9851	6.64272	8.92881	4.74644		6.45171	27.607	5.37328	4.62216	5.86005	9.97236	5.92089	23.5766
5.02919	3.72504	4.82293	3.74351	4.38847	4.09832	5.3332	6.38298	10.7838	5.65414	7.95343	4.39693	10.0672	5.36244	7.18186	4.04906	7.50511	5.32704	8.78694	5.7996		21.038	11.4924	20.4945	8.78206	9.30945	6.24375	19.8731	7.21826	23.0443	8.32347	22.1845	8.12628	13.9389	5.9984	15.7504	4.84963	12.7237	6.49368	8.82563	4.59281		6.34261	27.6091	5.31663	4.62845	5.83906	9.71639	5.9083	23.5724
5.02919	3.73043	4.81369	3.74428	4.38308	4.10717	5.3332	6.39029	10.7934	5.6449	8.02	4.43696	10.0788	5.34397	7.27384	4.07984	7.4116	5.32858	8.75192	5.75457		21.0105	11.3754	20.4854	8.7041	9.25212	6.23916	20.0222	7.16323	22.7852	8.31888	22.1707	8.12628	13.7876	5.98694	15.6334	4.80377	12.4967	6.39508	8.68117	4.46441		6.30065	27.5861	5.25998	4.63265	5.82648	9.71429	5.90201	23.5577
5.02996	3.73043	4.81908	3.78777	4.38	4.10717	5.33012	6.38221	10.7965	5.63259	8.08657	4.43619	10.0903	5.32088	7.40544	4.11332	7.32348	5.32781	8.73191	5.70647		20.9829	11.3043	20.4785	8.66512	9.19709	6.23687	20.1368	7.13571	22.5009	8.28449	22.1569	8.12628	13.6179	5.98006	15.5326	4.75332	12.272	6.30107	8.47939	4.3681		6.28177	27.5903	5.23481	4.63265	5.7992	9.7059	5.89781	23.5451
5.02611	3.73274	4.83678	3.88359	4.37	4.0606	5.34089	6.36374	10.7957	5.63336	8.16431	4.45196	10.0942	5.2851	7.5205	4.14103	7.2469	5.33089	8.72345	5.71917		20.9554	11.2562	20.4762	8.64219	9.16499	6.23916	20.224	7.11737	22.2074	8.2799	22.1317	8.12857	13.4047	5.9663	15.4592	4.69141	12.0289	6.18184	8.30971	4.27868		6.28806	27.6028	5.21802	4.62006	5.78871	9.68701	5.85795	23.4591
5.02919	3.7716	4.8491	3.94708	4.35807	4.02366	5.3509	6.36374	10.7918	5.64875	8.2024	4.45966	10.0926	5.24969	7.59478	4.15411	7.14993	5.3432	8.72499	5.78767		20.9279	11.2011	20.4762	8.62843	9.15582	6.23916	20.2905	7.09215	21.907	8.30742	22.1019	8.12169	13.1777	5.95942	15.3881	4.61116	11.8019	6.0626	8.21341	4.18466		6.30694	27.6133	5.20333	4.60327	5.8034	9.68701	5.81808	22.8548
5.0619	3.87435	4.82524	3.98864	4.35845	4.02443	5.3509	6.3699	10.783	5.64567	8.20163	4.4535	10.0888	5.22891	7.63018	4.15104	7.06834	5.34089	8.71729	5.77458		20.9027	11.1392	20.4762	8.61926	9.16499	6.23687	20.3455	7.04629	21.5814	8.30513	22.0767	8.11022	12.9782	5.95713	15.2826	4.54237	11.5657	5.9342	8.17213	4.11588		6.29436	27.6091	5.20543	4.59908	5.82857	9.68492	5.80549	21.7995
5.0619	3.96478	4.74173	4.00942	4.35114	4.01712	5.35167	6.38221	10.7838	5.64567	8.20856	4.41541	10.0757	5.22583	7.64557	4.14334	7.02486	5.36629	8.71729	5.80422		20.8866	11.0773	20.5014	8.6399	9.19021	6.23916	20.3959	6.99584	21.2489	8.27532	22.0652	8.09876	12.7948	5.92961	15.1588	4.51027	11.3089	5.77598	8.16984	4.05626		6.26708	27.4937	5.21802	4.60117	5.81598	9.68492	5.80549	20.6182
5.10038	4.02982	4.64437	4.01173	4.3496	4.04444	5.35167	6.38952	10.7957	5.63797	8.24396	4.37	10.0411	5.22429	7.63787	4.13564	6.99407	5.37822	8.70344	5.82115		20.8866	11.0017	20.5198	8.70869	9.20397	6.23916	20.4372	6.99814	20.9164	8.26615	22.0515	8.085	12.6159	5.87687	15.0396	4.47358	11.1301	5.61318	8.17901	3.97371		6.23771	27.435	5.21802	4.58649	5.81808	9.65344	5.8034	20.0643
5.15079	4.05752	4.54009	4.01712	4.3496	4.06214	5.35244	6.39722	10.7934	5.59988	8.26282	4.35191	9.97603	5.21737	7.62941	4.13179	6.97214	5.37822	8.66534	5.82423		20.8958	10.926	20.5014	8.74308	9.21085	6.23687	20.4624	7.03253	20.5679	8.26156	22.0354	8.06895	12.4462	5.85165	14.9295	4.37957	11.0131	5.53064	8.19506	3.87741		6.19365	27.3972	5.18655	4.576	5.82648	9.57791	5.78661	20.0622
5.17465	4.05829	4.43388	4.00403	4.34421	4.04983	5.34936	6.39183	10.7911	5.57679	8.26205	4.35037	9.90715	5.21044	7.70753	4.15873	6.9706	5.44364	8.6638	5.78228		20.9119	10.8526	20.4877	8.7362	9.23148	6.23687	20.4716	7.03253	20.2148	8.24551	22.0285	8.06436	12.2811	5.83331	14.8378	4.26263	10.8297	5.50541	8.24551	3.80633		6.12441	27.2672	5.19075	4.5739	5.7971	9.51497	5.76563	19.2565
5.19928	4.05752	4.35114	3.9948	4.32651	3.99172	5.3432	6.39645	10.8026	5.61219	8.26205	4.34652	9.86636	5.20736	7.85145	4.20991	6.9629	5.55216	8.66303	5.66568		20.9187	10.7655	20.4785	8.71098	9.26588	6.23687	20.4716	6.97521	19.8709	8.20882	22.0102	8.05978	12.1802	5.81038	14.7369	4.17549	10.6417	5.47561	8.32118	3.76047		6.07615	27.2546	5.20753	4.58019	5.72157	9.46881	5.76773	18.1382
5.20082	4.05829	4.29881	3.99326	4.31959	3.97556	5.34551	6.40415	10.8272	5.62066	8.23319	4.34421	9.85443	5.20582	8.06772	4.21838	6.91749	5.64182	8.66226	5.6372		20.9164	10.699	20.4303	8.68805	9.28193	6.23458	20.4739	6.89954	19.5384	8.18589	21.9804	8.02768	12.139	5.80579	14.5856	4.09065	10.5178	5.42975	8.36933	3.72378		6.05937	27.2546	5.21382	4.58229	5.62086	9.46042	5.77192	17.7648
5.20313	4.06599	4.26302	4.00096	4.32036	3.98479	5.35783	6.39645	10.8557	5.62297	8.21241	4.34498	9.85443	5.19851	8.41636	4.21607	6.8617	5.66183	8.65995	5.64798		20.9187	10.6417	20.3455	8.65595	9.28193	6.23458	20.4785	6.8468	19.2219	8.18589	21.9552	7.96577	12.1229	5.78745	14.4319	3.98747	10.3871	5.38159	8.37392	3.70773		6.05937	27.2462	5.21382	4.57809	5.50337	9.4793	5.76563	17.748
5.23584	4.07215	4.24378	4.02135	4.32036	3.98402	5.3813	6.3876	10.8784	5.62297	8.22934	4.34268	9.85135	5.19774	8.70959	4.2076	6.82937	5.66568	8.66149	5.65029		20.9233	10.5568	20.24	8.58028	9.28422	6.24375	20.4877	6.82846	18.9193	8.20424	21.9276	7.90156	12.1275	5.7714	14.2966	3.91868	10.2198	5.3151	8.36016	3.7169		6.06356	27.2357	5.18655	4.5718	5.40895	9.51497	5.76353	17.748
5.2443	4.06907	4.23069	4.02135	4.32113	3.98402	5.41978	6.33603	10.9115	5.60757	8.24012	4.34421	9.85058	5.18928	8.81773	4.19221	6.82937	5.69801	8.6561	5.67569		20.9256	10.472	20.1162	8.47251	9.28881	6.25751	20.4968	6.8147	18.6143	8.21799	21.8978	7.83507	12.1573	5.77369	14.1178	3.86824	10.0913	5.22338	8.34411	3.72836		6.05307	27.1895	5.16137	4.56551	5.39846	9.55903	5.73626	17.7438
5.19312	4.06522	4.22454	4.03982	4.31112	3.98402	5.44441	6.2279	10.9585	5.63951	8.24012	4.34498	9.84827	5.14925	8.81003	4.15565	6.83553	5.72764	8.63763	5.73841		20.9164	10.4101	19.997	8.39684	9.2934	6.26668	20.5083	6.79406	18.3048	8.21799	21.8703	7.78233	12.1527	5.78286	13.9	3.8132	9.98587	5.13395	8.33264	3.73983		6.05097	27.0364	5.16137	4.56341	5.41105	9.58211	5.70269	17.7459
5.16619	4.06291	4.23762	4.04521	4.28495	3.95863	5.44595	6.11169	10.9889	5.65414	8.23935	4.33421	9.83288	5.10885	8.745	4.12256	6.83938	5.73687	8.6284	5.7361		20.9027	10.3573	19.8777	8.34411	9.29569	6.26668	20.5198	6.76884	17.9929	8.21799	21.8474	7.73418	12.1413	5.78057	13.6798	3.75129	9.84829	5.05599	8.33494	3.76276		6.05307	26.7489	5.16557	4.5676	5.42364	9.60309	5.67331	17.748
5.16311	4.05445	4.23916	4.04521	4.2584	3.90052	5.43748	5.99124	10.9858	5.66722	8.2178	4.29727	9.8298	5.06575	8.66842	4.10486	6.85015	5.73764	8.62917	5.73918		20.8889	10.2771	19.7516	8.2799	9.31174	6.26897	20.5312	6.73444	17.6857	8.22487	21.8336	7.66997	12.1367	5.74388	13.4368	3.70085	9.73135	4.9872	8.39226	3.79486		6.05097	26.3796	5.16976	4.5676	5.43413	9.63036	5.61037	17.7396
5.15387	4.05676	4.24839	4.04598	4.21838	3.8705	5.42286	5.88772	10.9554	5.70262	8.13044	4.27726	9.84058	5.0138	8.59453	4.09832	6.85169	5.73533	8.6561	5.73687		20.8706	10.1441	19.6393	8.22487	9.34613	6.28044	20.5381	6.67253	17.3669	8.23404	21.8268	7.58972	12.1734	5.70261	13.1754	3.66416	9.65568	4.93217	8.48856	3.83384		6.05097	26.0293	5.16976	4.52564	5.45301	9.64925	5.45721	17.7333
5.1531	4.05137	4.27572	4.05291	4.16027	3.86665	5.42825	5.84808	10.9385	5.73071	7.94804	4.2788	9.82518	4.98763	8.54489	4.08985	6.8463	5.7261	8.69266	5.72687		20.8545	9.9767	19.5292	8.19048	9.41034	6.2919	20.545	6.60604	17.0276	8.24551	21.8222	7.51864	12.4669	5.65216	12.9255	3.61142	9.56167	4.92071	8.58257	3.86824		6.05307	25.8698	5.16347	4.49837	5.48029	9.65974	5.29775	17.4459
5.20659	4.02905	4.30881	4.10139	4.12949	3.86512	5.44595	5.8527	10.94	5.73533	7.74331	4.27495	9.764	4.98917	8.53796	4.08985	6.84784	5.72071	8.69497	5.68184		20.8408	9.85288	19.3962	8.16526	9.51123	6.29649	20.5519	6.58082	16.6836	8.26615	21.8153	7.45673	13.0355	5.58567	12.7053	3.54493	9.44473	4.96886	8.65136	3.8797		6.05307	25.8782	5.07955	4.50886	5.50966	9.66603	5.16557	16.8815
5.26432	4.02058	4.33267	4.2053	4.14026	3.86512	5.44518	5.79536	10.9269	5.7361	7.62325	4.26225	9.65894	5.00995	8.57106	4.09216	6.83322	5.72225	8.67073	5.59911		20.8224	9.75199	19.2793	8.14691	9.63505	6.2919	20.5542	6.55559	16.3878	8.29366	21.8107	7.40628	13.7693	5.5421	12.499	3.49448	9.34155	5.02848	8.71098	3.88429		6.05097	25.6327	4.82358	4.52984	5.53903	9.65974	5.08584	16.6171
5.31319	4.01981	4.33421	4.28649	4.17336	3.86358	5.44441	5.58294	10.9169	5.73995	7.60478	4.24609	9.56466	5.09423	8.6107	4.13102	6.79743	5.71109	8.65841	5.56293		20.7972	9.62588	19.1761	8.15608	9.77262	6.27356	20.5542	6.53496	16.1425	8.30742	21.8038	7.38335	14.7117	5.50083	12.2743	3.45321	9.22002	5.04453	8.78206	3.90034		6.05307	25.1292	4.69559	4.54033	5.58729	9.64295	5.06066	16.5353
5.34936	4.01943	4.32036	4.34498	4.28418	3.86358	5.44595	5.37168	10.9038	5.74688	7.61094	4.22377	9.50655	5.1862	8.62917	4.14719	6.75741	5.71994	8.66688	5.5637		20.7743	9.49518	19.0591	8.18131	9.89645	6.24604	20.5564	6.53725	15.9109	8.30971	21.7992	7.36501	15.3354	5.41828	12.0358	3.40964	9.08473	5.03077	8.90359	3.92097		6.05307	24.783	4.6893	4.5676	5.59988	9.64085	5.06276	16.5353
5.36321	4.02135	4.28803	4.37615	4.41541	3.86281	5.46173	5.26278	10.8815	5.74688	7.59554	4.18798	9.43536	5.21814	8.6207	4.12718	6.72008	5.75842	8.69035	5.5791		20.7559	9.38282	18.9353	8.20653	9.95377	6.22999	20.561	6.53725	15.6908	8.31201	21.7947	7.33291	15.4225	5.28529	11.8042	3.40506	8.98614	5.04453	9.08473	3.93932		6.05937	24.7263	4.5718	4.62425	5.52015	9.64085	5.06486	16.0884
5.36014	4.01981	4.25378	4.36615	4.44581	3.86281	5.47866	5.2089	10.8938	5.74149	7.57861	4.14488	9.38918	5.21737	8.603	4.11794	6.69699	5.79536	8.67227	5.58602		20.7422	9.27276	18.8344	8.22258	9.97211	6.22999	20.5656	6.54413	15.5073	8.31201	21.7878	7.30539	15.4271	5.15459	11.5749	3.43257	8.91735	5.05141	9.24066	3.93473		6.06356	24.741	4.44382	4.66412	5.37958	9.64085	5.06486	14.6407
5.30241	4.02058	4.21838	4.40001	4.44427	3.86435	5.48405	5.18697	10.9238	5.73995	7.55976	4.09678	9.41227	5.20967	8.60377	4.10563	6.69699	5.80499	8.60762	5.58448		20.7376	9.18333	18.745	8.24551	9.98129	6.20706	20.5679	6.57394	15.356	8.30971	21.7832	7.28246	15.4454	5.04911	11.3433	3.46467	8.86002	5.04453	9.28652	3.92556		6.06356	24.7515	4.36199	4.6893	5.26628	9.63666	5.06486	14.0007
5.22122	4.0252	4.20299	4.45966	4.45735	3.8705	5.47789	5.1862	10.9377	5.73995	7.55822	4.06907	9.45576	5.20736	8.59915	4.11024	6.68853	5.80729	8.48909	5.58371		20.7376	9.10767	18.6556	8.26385	9.99046	6.1635	20.5679	6.58082	15.2276	8.30971	21.7809	7.2366	15.4661	4.94364	11.1255	3.4899	8.81187	5.06058	9.28422	3.94849		6.06356	24.6403	4.39346	4.72706	5.14039	9.63036	5.06486	13.9735
5.16388	4.02674	4.20683	4.54778	4.47659	3.89051	5.45365	5.18774	10.9469	5.73841	7.73754	4.06137	9.45499	5.21121	8.58183	4.10447	6.66621	5.80345	8.30438	5.58064		20.7353	9.0297	18.5822	8.23863	9.99734	6.13598	20.5702	6.58311	15.1267	8.30971	21.7786	7.18616	15.4867	4.80835	10.9489	3.51283	8.77977	5.1179	9.28652	4.00581		6.06146	24.6319	4.576	4.77112	4.98933	9.62407	5.06486	13.9798
5.11578	4.02905	4.21376	4.6944	4.47813	3.89821	5.40593	5.17927	10.9577	5.73764	7.92187	4.06291	9.3761	5.21044	8.56721	4.07446	6.66236	5.78536	8.2101	5.56293		20.733	8.95404	18.518	8.15379	10.0019	6.12681	20.5702	6.60145	15.051	8.30971	21.7717	7.13342	15.5073	4.67765	10.8136	3.54034	8.76143	5.19816	9.28422	4.05626		6.04048	24.5396	4.74804	4.79	4.85714	9.60729	5.07325	13.9798
5.08499	4.02828	4.23916	4.78983	4.44965	3.88436	5.35167	5.11654	10.9712	5.72918	7.99114	4.08292	9.21601	5.2039	8.54566	4.05829	6.68391	5.76227	8.19855	5.50791		20.7307	8.88295	18.4446	8.05749	9.98816	6.10158	20.5725	6.6175	14.9822	8.31201	21.7648	7.06005	15.5486	4.58823	10.754	3.58391	8.74767	5.26924	9.28881	4.07231		6.02999	24.527	4.83616	4.7921	4.72077	9.57791	5.1299	13.9735
5.06267	4.02289	4.26687	4.80677	4.41002	3.86127	5.26508	5.05267	10.9881	5.71532	8.0377	4.10216	9.09595	5.21121	8.5118	4.04059	6.717	5.73302	8.15353	5.4498		20.7284	8.80499	18.3713	8.00016	9.94689	6.07866	20.5771	6.60604	14.9135	8.30971	21.7625	6.99126	15.6036	4.54695	10.793	3.64352	8.7385	5.33573	9.30027	4.08148		6.02789	23.8346	4.85714	4.7963	4.55292	9.56322	5.16557	13.9651
5.02996	4.02751	4.26533	4.80523	4.35345	3.83241	5.13463	5.04497	11.0227	5.71186	8.05232	4.12179	9.01591	5.21044	8.47832	4.03905	6.74894	5.68261	8.11813	5.45518		20.733	8.74996	18.3231	7.94513	9.86893	6.07636	20.5817	6.5854	14.8561	8.29595	21.7694	6.93164	15.6724	4.53549	10.8618	3.69856	8.72703	5.38159	9.31862	4.08836		6.03419	23.4842	4.85295	4.79	4.40395	9.56113	5.14039	13.9693
5.01226	4.03751	4.26148	4.78906	4.31035	3.83164	5.01688	5.05267	11.0081	5.73764	8.04694	4.1341	8.95472	5.21121	8.46292	4.13102	6.76357	5.61758	8.11043	5.44441		20.7399	8.71098	18.2887	7.86946	9.74052	6.05343	20.584	6.56706	14.7988	8.28908	21.7809	6.84221	15.7756	4.52402	10.9397	3.75129	8.75913	5.4114	9.32091	4.09753		6.03629	23.4339	4.85505	4.76483	4.30324	9.56322	5.1299	13.984
5.04574	4.05752	4.24609	4.73865	4.31651	3.83933	4.94107	5.04343	10.8534	5.73533	8.05771	4.1418	8.92586	5.21891	8.45523	4.19991	6.7805	5.55216	8.10043	5.45134		20.7491	8.70869	18.252	7.78462	9.58689	6.00757	20.5863	6.5533	14.769	8.27761	21.7832	6.71381	15.8444	4.47587	10.9948	3.7811	8.83251	5.45955	9.31174	4.09065		6.04468	23.1716	4.89701	4.75643	4.22771	9.55273	5.12361	14.0154
5.13925	4.0937	4.21453	4.68593	4.34268	3.85203	4.90413	5.04728	10.6441	5.70878	8.08003	4.13487	8.902	5.1862	8.45061	4.20222	6.80436	5.50714	8.08349	5.47866		20.7514	8.74308	18.1993	7.67685	9.44473	5.97776	20.5817	6.53496	14.769	8.26156	21.7947	6.6175	15.8329	4.45753	10.9948	3.80174	8.92193	5.53752	9.30945	4.06772		6.08664	23.0646	5.00191	4.76063	4.19834	9.54644	5.10053	14.0427
5.23045	4.13487	4.18721	4.6613	4.38616	3.85511	4.88411	5.07191	10.4994	5.68184	8.09427	4.1064	8.86121	5.18697	8.4483	4.20145	6.80821	5.52869	8.08003	5.47866		20.7376	8.78206	18.1259	7.5301	9.33238	5.96171	20.5702	6.51432	14.7713	8.25239	21.8336	6.54642	15.7802	4.4988	10.9971	3.82238	9.02053	5.59484	9.3232	4.04938		6.11392	23.0562	5.09004	4.78581	4.21932	9.54854	5.07115	14.0427
5.27201	4.2153	4.17797	4.65977	4.44658	3.85588	4.89181	5.07806	10.4474	5.61758	8.10197	4.07446	8.83851	5.18697	8.44984	4.20145	6.81244	5.53022	8.0808	5.48405		20.7055	8.81646	18.0479	7.37418	9.23607	5.92961	20.5427	6.49368	14.7805	8.2501	21.8955	6.44782	15.7137	4.563	11.0039	3.85677	9.05493	5.59484	9.35301	4.02874		6.11182	23.0625	5.11521	4.82987	4.2382	9.52546	5.05647	14.0532
5.2851	4.3319	4.18182	4.68285	4.49814	3.84626	4.96685	5.08345	10.4428	5.51406	8.10351	4.05676	8.87353	5.17003	8.45215	4.20145	6.84092	5.47558	8.0858	5.46865		20.6596	8.82563	17.9998	7.22972	9.08015	5.89522	20.5037	6.47763	14.7896	8.2501	21.962	6.34005	15.6403	4.62721	10.9948	3.90492	9.05493	5.5742	9.40346	4.00352		6.11182	23.0583	5.1257	4.86554	4.2382	9.51287	5.05017	14.0637
5.28663	4.43003	4.18028	4.69863	4.55163	3.86127	5.08345	5.09038	10.4397	5.4498	8.1466	4.05291	8.96704	5.16157	8.45985	4.1849	6.86554	5.4344	8.08157	5.45942		20.6	8.82104	17.9471	7.0761	8.95633	5.88605	20.4716	6.46617	14.7896	8.2478	22.0262	6.21853	15.583	4.67077	11.0269	3.93473	9.05722	5.5421	9.44014	3.98288		6.10133	23.073	5.14669	4.90121	4.2361	9.51287	5.05227	14.0532
5.2901	4.4966	4.17643	4.6994	4.60705	3.87512	5.1962	5.095	10.402	5.42748	8.18932	4.06676	9.06901	5.15541	8.47447	4.17797	6.87093	5.44903	8.09042	5.46173		20.5106	8.82334	17.876	6.92705	8.87837	5.87917	20.4464	6.4547	14.769	8.2478	22.0859	6.0626	15.5578	4.68682	11.0957	3.92327	9.05493	5.48707	9.52498	3.95307		6.05727	23.0772	5.16137	4.95156	4.234	9.51077	5.05647	14.0511
5.30472	4.48352	4.18028	4.69286	4.68055	3.88359	5.28202	5.13463	10.272	5.44518	8.24858	4.05599	9.15406	5.15079	8.48294	4.17797	6.86631	5.46327	8.09427	5.48328		20.3707	8.83251	17.8095	6.7803	8.79123	5.8677	20.412	6.41572	14.7254	8.2478	22.1409	5.92961	15.544	4.67765	11.2149	3.89116	9.01595	5.45726	9.95606	3.94849		5.98803	23.0751	5.18445	5.03968	4.22561	9.50658	5.08584	14.0448
5.33243	4.45966	4.22992	4.69286	4.79214	3.90283	5.3332	5.16619	10.0037	5.47404	8.3748	4.03828	9.19446	5.14925	8.49525	4.17182	6.86785	5.4421	8.09581	5.48405		20.1919	8.83251	17.7453	6.60374	8.75684	5.86312	20.3845	6.33776	14.6704	8.23634	22.2074	5.81267	15.5463	4.65014	11.3295	3.85677	9.02283	5.44121	10.9604	3.95766		5.92299	23.0688	5.20963	5.15718	4.17316	9.50867	5.10892	14.0133
5.34089	4.44658	4.32343	4.68901	4.90182	3.88282	5.33012	5.17927	9.66279	5.42286	8.49833	4.04136	9.19062	5.15926	8.52103	4.16181	6.86401	5.42671	8.10427	5.48943		19.9488	8.82792	17.6788	6.42489	8.75684	5.84707	20.3684	6.23687	14.6406	8.21111	22.2831	5.67509	15.6059	4.65702	11.396	3.80174	8.97467	5.41599	12.1344	3.95537		5.89781	23.0835	5.26418	5.23061	4.07245	9.50867	5.09213	14.0091
5.3432	4.41541	4.35345	4.67516	4.96377	3.85434	5.24738	5.20159	9.36071	5.28586	8.47909	4.04059	9.20216	5.17927	8.57183	4.18567	6.85708	5.42132	8.11813	5.4625		19.653	8.84168	17.649	6.26897	8.7706	5.80579	20.3478	6.17496	14.6406	8.18589	22.3679	5.55815	15.6633	4.68912	11.4717	3.75817	8.90359	5.39764	13.1227	3.9462		5.89781	23.0898	5.31873	5.27047	4.03049	9.35971	5.07115	14.0091
5.34936	4.40463	4.34729	4.66977	4.99379	3.86127	5.08037	5.21737	9.15483	5.1254	8.41328	4.04521	9.22679	5.17927	8.613	4.23069	6.85246	5.42132	8.12736	5.48712		19.3526	8.87378	17.6398	6.13598	8.7706	5.75535	20.3272	6.1291	14.6521	8.16755	22.4504	5.48936	15.6747	4.696	11.5382	3.75359	8.82334	5.38389	13.7326	3.9439		5.9104	23.0919	5.34391	5.32712	4.02839	8.65684	5.06066	14.0007
5.33782	4.43773	4.34344	4.66977	4.99764	3.85434	4.98378	5.21814	9.02207	5.0138	8.4102	4.05445	9.22833	5.1785	8.65687	4.24378	6.85323	5.41978	8.12275	5.58987		19.05	8.90818	17.6329	6.0328	8.77289	5.67739	20.3088	6.06948	14.6635	8.14462	22.5192	5.45268	15.6724	4.69141	11.5611	3.74671	8.82104	5.36784	14.0169	3.9439		5.92928	23.115	5.33552	5.39426	4.0179	7.95816	5.04598	14.0007
5.31627	4.46197	4.35037	4.65515	5.00379	3.85511	4.98378	5.22198	8.95472	5.00148	8.44676	4.04752	9.2291	5.19543	8.71267	4.2407	6.84399	5.40978	8.1112	5.62297		18.7473	8.9334	17.6421	5.97089	8.77518	5.59025	20.2813	6.02133	14.6727	8.12398	22.5788	5.43892	15.6678	4.71205	11.5703	3.75129	8.70181	5.35866	14.1705	3.93473		5.95656	23.1443	5.28096	5.40685	3.96335	7.40846	5.0187	14.0049
5.30857	4.46505	4.38616	4.60781	5.02149	3.84703	4.98147	5.22352	8.94164	5.0061	8.47909	4.04367	9.25065	5.23276	8.74731	4.2407	6.83861	5.41055	8.11274	5.61219		18.4492	8.97238	17.6513	5.93878	8.77748	5.53064	20.2492	5.98006	14.6727	8.13545	22.6385	5.43433	15.7527	4.70746	11.5634	3.78569	8.55735	5.35866	14.2049	3.92327		5.97334	23.1443	5.22851	5.40475	3.88991	7.08954	4.99982	14.0091
5.35167	4.43926	4.40078	4.55933	5.03573	3.84318	4.97609	5.26047	8.94395	5.00225	8.47755	4.04367	9.29644	5.23738	8.75038	4.22684	6.84707	5.49097	8.1112	5.64336		18.1305	9.02741	17.6375	5.90898	8.84168	5.51	20.2263	5.94566	14.6635	8.1515	22.705	5.43433	15.8673	4.68453	11.5611	3.82467	8.40372	5.35866	14.221	3.92327		5.97754	23.1402	5.19494	5.42154	3.88362	6.96575	4.99772	14.0175
5.40285	4.42695	4.42002	4.54624	5.03573	3.92207	4.98378	5.28933	8.9578	5.01072	8.47755	4.03982	9.36225	5.23122	8.75115	4.21761	6.85939	5.5537	8.08734	5.74226		17.7728	9.0641	17.6306	5.85394	8.92423	5.49624	20.2102	5.92732	14.6566	8.1492	22.7623	5.42975	15.8857	4.67536	11.6506	3.87282	8.24092	5.35408	14.237	3.91639		5.96075	23.136	5.21802	5.42993	3.91089	5.16767	5.01031	14.0175
5.42979	4.44581	4.41156	4.5447	5.03458	4.0125	5.00533	5.29087	8.98089	5.0315	8.48832	4.0252	9.41612	5.22737	8.77463	4.21761	6.86477	5.56678	8.04848	5.85039		17.4174	9.07327	17.61	5.79433	8.95633	5.48478	20.1919	5.8998	14.6521	8.1194	22.815	5.42975	15.8834	4.67307	11.9418	3.95307	8.11252	5.34949	14.2347	3.90722		5.88942	23.1402	5.26418	5.41944	3.93607	4.0179	5.01241	14.0091
5.43979	4.46813	4.34498	4.5447	5.05882	4.06214	5.01303	5.28933	9.03207	5.06113	8.49217	4.00788	9.42305	5.23199	8.82927	4.21761	6.86631	5.56678	8.04925	5.99432		17.0757	9.07786	17.5412	5.75535	8.95862	5.45497	20.1758	5.84707	14.6589	8.07583	22.8517	5.43204	15.8926	4.66619	12.1367	4.00811	8.01392	5.36554	14.2577	3.89575		5.74255	23.1108	5.29146	5.39846	3.91509	4.0137	5.02919	13.9903
5.44595	4.47967	4.31882	4.53624	5.13925	4.08754	5.01303	5.34705	9.06286	5.08037	8.49217	3.9871	9.42766	5.23122	8.91201	4.20376	6.86785	5.57602	8.08965	6.1467		16.7501	9.07786	17.4587	5.737	8.95862	5.42057	20.1552	5.78974	14.7231	8.02768	22.8609	5.43892	15.8926	4.6616	12.2146	4.02416	7.9543	5.37013	14.581	3.87053		5.55792	23.0835	5.30404	5.37958	3.88362	4.0095	5.07745	13.9861
5.44903	4.47582	4.31728	4.53085	5.23815	4.08061	5.01226	5.48943	9.06286	5.08345	8.49217	3.97325	9.45884	5.2343	9.01822	4.18913	6.86247	5.5891	8.13968	6.17056		16.4796	9.05722	17.3922	5.71866	8.97926	5.39077	20.13	5.73012	14.8309	7.97723	22.8563	5.43892	15.8926	4.65472	12.3018	4.02645	8.05978	5.36784	14.9089	3.85906		5.40685	23.0373	5.31453	5.37958	3.88152	3.99901	5.14669	13.9903
5.45211	4.44504	4.2888	4.52931	5.3155	4.06984	5.01149	5.55755	9.09056	5.08345	8.48909	3.9771	9.46037	5.2343	9.09749	4.18875	6.86247	5.57294	8.2024	6.19442		16.2365	9.02283	17.3004	5.69802	8.98384	5.34949	20.107	5.62923	14.9318	7.91532	22.8563	5.4458	15.8948	4.64555	12.4279	4.02645	8.445	5.35866	14.9914	3.86136		5.30614	22.6177	5.31034	5.37118	3.88572	3.99692	5.23481	13.9903
5.45595	4.42387	4.25532	4.51353	5.3609	4.18644	5.01149	5.55832	9.14713	5.095	8.48524	3.97556	9.46191	5.24046	9.13559	4.19221	6.85939	5.54369	8.2659	6.23175		16.0003	8.99302	17.1629	5.68885	8.98843	5.30822	20.091	5.54439	14.9983	7.84195	22.8288	5.45497	15.9132	4.64555	12.5517	4.02874	8.87149	5.36554	15.0052	3.85906		5.25369	21.9904	5.30404	5.37118	3.88781	4.00321	5.34601	13.9882
5.46481	4.42464	4.21761	4.48044	5.37822	4.35922	5.01072	5.55986	9.17638	5.12463	8.48601	3.98095	9.45884	5.26893	9.14174	4.19683	6.80205	5.50329	8.30669	6.24098		15.794	8.96321	16.9794	5.68427	8.97926	5.283	20.068	5.46873	15.0281	7.78004	22.7646	5.45726	15.9659	4.64555	12.5976	4.03562	9.07098	5.37013	15.0235	3.83155		5.20543	21.8183	5.30824	5.37118	3.87942	4.00321	5.41105	13.9882
5.49559	4.42002	4.19837	4.4612	5.3686	4.44504	5.00918	5.56139	9.14559	5.15079	8.47139	3.98325	9.44806	5.3155	9.1479	4.20222	6.71777	5.48328	8.309	6.25561		15.6174	8.92423	16.7478	5.69573	8.97926	5.25319	20.0382	5.37013	15.0373	7.71354	22.7004	5.46643	16.0622	4.64784	12.5838	4.03562	9.14894	5.37701	15.1061	3.8155		5.16767	21.5771	5.28306	5.37328	3.86473	3.99692	5.41734	13.9903
5.53869	4.42849	4.21761	4.43465	5.32088	4.48121	5.00995	5.56139	9.11019	5.12001	8.47139	3.97787	9.52156	5.36629	9.15021	4.21992	6.6716	5.48789	8.309	6.29871		15.4592	8.88754	16.452	5.72554	9.03658	5.20733	20.0245	5.30593	15.0419	7.63099	22.6316	5.48707	16.2388	4.65472	12.6021	4.03333	9.18792	5.38847	15.3445	3.8155		5.239	20.5196	5.2411	5.43832	3.86893	3.95705	5.42573	13.9882
5.56986	4.43542	4.28649	4.41156	5.2901	4.50584	5.01611	5.56139	9.09287	5.06036	8.4814	3.94246	9.72398	5.37245	9.1048	4.29034	6.65543	5.50252	8.29745	6.34604		15.3514	8.8692	16.1425	5.74847	9.00907	5.14771	20.0153	5.2807	15.0442	7.55762	22.5467	5.51	16.5094	4.65472	12.6962	4.03333	9.18563	5.39077	15.6518	3.81091		5.29775	19.8713	5.21802	5.53903	3.9067	3.93607	5.43203	13.9798
5.58602	4.43542	4.32036	4.40925	5.31242	4.51123	5.01457	5.56139	9.12097	5.04574	8.49833	3.91822	9.98065	5.389	9.02514	4.37846	6.71316	5.5233	8.28129	6.41261		15.2895	8.86232	15.849	5.77369	8.94257	5.0537	20.0038	5.23943	15.0533	7.49112	22.4573	5.52834	16.7318	4.65243	12.9598	4.03104	9.39199	5.38847	15.849	3.80862		5.27047	19.8566	5.21382	5.58519	4.00531	3.9088	5.42993	13.9651
5.57756	4.4231	4.29188	4.32343	5.34012	4.50507	4.98378	5.56524	9.19754	5.0442	8.48524	3.92207	10.18	5.42671	8.95241	4.41156	6.8059	5.54254	8.28976	6.45263		15.2322	8.84856	15.5991	5.81496	8.8669	4.95739	19.9924	5.19586	15.0556	7.41775	22.3587	5.55815	16.8969	4.65472	13.2602	4.03562	10.0891	5.38847	15.9361	3.81091		5.25789	19.3992	5.20124	5.60407	4.10602	3.80809	5.42993	13.9546
5.55986	4.40386	4.26071	4.20376	5.35321	4.49275	4.97532	5.56063	9.23064	5.04189	8.4737	3.94016	10.3093	5.45134	8.95164	4.36384	6.80744	5.55293	8.32824	6.4511		15.1886	8.81646	15.3996	5.84477	8.78665	4.91383	19.9832	5.17981	15.0579	7.35584	22.2464	5.57879	17.3555	4.65472	13.3795	4.03562	11.1851	5.40682	15.9774	3.82925		5.25579	18.9355	5.15927	5.61666	4.15218	3.7871	5.42783	13.9525
5.55601	4.40309	4.26225	4.13333	5.36398	4.4612	4.97609	5.53792	9.24603	5.05805	8.50372	3.98172	10.4043	5.42825	8.99551	4.37385	6.76742	5.55139	8.36634	6.46803		15.1749	8.77518	15.2414	5.84477	8.69264	4.86568	19.9786	5.15918	15.0625	7.30998	22.134	5.59484	18.4561	4.65014	13.3795	4.03333	12.249	5.42057	15.9866	3.85906		5.2369	18.5222	5.11312	5.61037	4.16057	3.75353	5.42993	13.9588
5.55293	4.41771	4.22761	4.11178	5.37437	4.40771	4.97686	5.49713	9.3203	5.07729	8.57106	4.02058	10.4671	5.42363	9.02361	4.33267	6.74356	5.54523	8.4002	6.54768		15.1703	8.7385	15.1175	5.82184	8.5757	4.78084	19.9809	5.12478	15.0763	7.25724	22.0217	5.6063	19.6416	4.65243	13.3657	4.0425	12.9667	5.42057	15.982	3.86594		5.22222	18.0816	5.08584	5.62086	4.15847	3.74934	5.47399	13.9567
5.54292	4.45042	4.17951	4.10948	5.38669	4.35422	4.96608	5.43056	9.36609	5.1277	8.64071	4.1037	10.4547	5.41132	9.01591	4.27726	6.74356	5.54369	8.41713	6.75741		15.1542	8.70181	15.0442	5.79891	8.55047	4.6937	19.974	5.09727	15.09	7.19533	21.9208	5.57191	20.4487	4.67077	13.3726	4.03562	13.2373	5.42057	15.9866	3.87053		5.21592	17.7501	5.07325	5.62086	4.15427	3.73255	5.55582	13.9378
5.52869	4.47505	4.1672	4.10447	5.41747	4.32036	4.9226	5.36321	9.36455	5.18004	8.64225	4.19144	10.3797	5.32088	8.98936	4.22992	6.75125	5.55524	8.41867	6.86631		15.1382	8.65595	15.0029	5.77828	8.84397	4.61804	19.9626	5.06058	15.1015	7.12654	21.8451	5.47331	20.9394	4.70975	13.3932	4.01269	13.2212	5.42516	16.021	3.89804		5.22222	17.6242	5.07535	5.61666	4.13959	3.74095	5.65443	13.9399
5.5233	4.48737	4.13872	4.09139	5.46865	4.2811	4.90797	5.34474	9.40765	5.18697	8.63763	4.23069	10.2558	5.20736	8.96088	4.14257	6.75664	5.58064	8.41713	6.85554		15.1267	8.61009	14.9754	5.75305	9.22002	4.55613	19.9557	5.02618	15.1061	7.03941	21.7694	5.37242	21.1457	4.74186	13.4001	4.00581	13.5881	5.42516	16.021	3.9439		5.24739	17.599	5.10262	5.60827	4.10182	3.78291	5.78241	13.9126
5.54177	4.49506	4.09447	4.0683	5.51329	4.26456	4.90797	5.34705	9.48808	5.17773	8.63686	4.24762	10.1238	5.1354	8.95088	4.08215	6.76972	5.58602	8.4179	6.84169		15.1198	8.56194	14.9639	5.71407	9.51123	4.50339	19.9465	5.01701	15.1084	6.95457	21.6548	5.23484	21.1824	4.76249	13.4253	4.00581	14.3861	5.42057	16.0164	3.98288		5.24949	17.5948	5.17186	5.59778	4.08714	3.84166	5.95446	13.9084
5.57756	4.50815	4.09293	4.04367	5.56524	4.36307	4.9149	5.34243	9.58621	5.18158	8.65687	4.24378	10.0441	5.12155	8.95857	4.07369	6.83245	5.57525	8.4206	6.85939		15.1198	8.50232	14.9501	5.66821	9.66715	4.44606	19.9259	5.00555	15.1084	6.88807	21.5103	5.09039	21.1847	4.77166	13.5744	4.00352	15.0396	5.40911	16.0187	4.00581		5.24949	17.599	5.21173	5.61247	4.10602	3.81438	6.08874	13.9021
5.65183	4.522	4.10871	4.03982	5.65491	4.43849	4.91644	5.28933	9.66433	5.19543	8.70421	4.25455	10.0184	5.12078	8.9755	4.08292	6.90826	5.55832	8.42444	6.85554		15.1175	8.44958	14.9295	5.60401	9.74282	4.37957	19.8938	4.98491	15.0946	6.81011	21.3406	5.00325	21.4851	4.7602	13.9229	4.00123	15.3285	5.40682	16.0897	4.01499		5.239	17.5864	5.20124	5.61247	4.11441	3.77871	6.15588	13.8916
5.74765	4.52123	4.14026	4.03597	5.77228	4.42849	4.90643	5.19697	9.67356	5.13848	8.7677	4.27148	10.0168	5.12001	8.97473	4.09447	6.93212	5.54523	8.41251	6.85477		15.1061	8.41519	14.918	5.49395	9.8781	4.32912	19.8571	4.98491	15.0556	6.70464	21.1733	4.92988	22.2005	4.73498	14.1063	4.0104	15.3331	5.40911	16.436	4.0104		5.21802	17.5864	5.20124	5.60407	4.06825	3.76612	6.20204	13.877
5.78613	4.51815	4.2076	4.03674	5.85963	4.42387	4.8895	5.14772	9.67356	5.06729	8.81619	4.2584	10.0099	5.12232	8.9832	4.0937	6.94443	5.54023	8.35171	6.85554		15.0831	8.38767	14.8997	5.38618	10.0592	4.26033	19.8181	4.98491	15.0143	6.58999	21.0242	4.83128	22.8013	4.71893	14.1453	4.03562	15.3606	5.40452	17.2271	3.99893		5.22222	17.5759	5.20124	5.60198	4.00111	3.80179	6.25239	13.8455
5.76535	4.51892	4.30573	4.05983	5.92159	4.42156	4.91798	5.1608	9.69704	5.05113	8.79772	4.22915	9.99527	5.13001	8.98243	4.08908	6.94905	5.541	8.27359	6.85939		15.0487	8.35099	14.8424	5.30593	10.1418	4.14798	19.7654	4.98262	14.9479	6.44324	20.8683	4.71893	23.2851	4.7281	14.2118	4.06543	15.4271	5.40452	18.3185	3.99206		5.1278	17.5696	5.20333	5.59358	3.98852	3.91719	6.28387	13.7951
5.71532	4.51969	4.39001	4.08369	5.96661	4.37077	5.00764	5.18235	9.72936	5.0973	8.73345	4.21992	9.98835	5.13232	8.9755	4.07061	6.94366	5.54254	8.22549	6.83399		15.0121	8.30283	14.7598	5.2165	10.1556	4.07231	19.6782	4.98032	14.8401	6.29649	20.6826	4.5653	23.5694	4.75332	14.3907	4.09065	15.4982	5.40452	18.784	3.99206		5.05647	17.5445	5.21173	5.56421	4.0095	3.98223	6.29016	13.7721
5.69416	4.52277	4.44504	4.10062	6.00355	4.2507	5.13309	5.17157	9.67279	5.095	8.63148	4.21068	9.98911	5.13463	8.90277	4.03674	6.93135	5.52253	8.18547	6.79743		14.9754	8.2501	14.6796	5.15459	10.1533	4.00811	19.559	4.97115	14.7346	6.16579	20.5289	4.40708	23.5671	4.78084	14.6383	4.11817	15.5738	5.4114	18.7909	3.99893		5.05647	17.4584	5.21802	5.53274	4.04307	3.95705	6.28806	13.8434
5.69493	4.60551	4.47659	4.09678	6.03203	4.17336	5.29241	5.14695	9.55466	5.04266	8.55413	4.16797	9.98604	5.14233	8.8031	4.02058	6.91596	5.4902	8.12044	6.79897		14.9272	8.19277	14.5741	5.12937	10.1418	3.92097	19.4283	4.96657	14.6291	6.02592	20.4097	4.35664	23.7689	4.7923	15.035	4.13422	15.6289	5.41828	18.7977	4.0104		5.03968	17.3955	5.22222	5.49287	4.04937	3.94656	6.29016	13.7846
5.68954	4.70479	4.48891	4.08138	6.04742	4.17643	5.45134	5.10654	9.52041	4.99841	8.54104	4.10717	9.97372	5.1531	8.71036	4.01981	6.91519	5.47943	8.03924	6.79974		14.8515	8.13774	14.4205	5.08351	10.1716	3.88658	19.2976	4.96657	14.5282	5.90898	20.2882	4.35664	23.9936	4.80606	15.3399	4.15027	15.6977	5.44121	18.7977	4.02186		5.03129	17.3577	5.20124	5.4698	4.03888	3.94656	6.30904	13.7972
5.68184	4.73481	4.49506	4.08369	6.04742	4.16335	5.57294	5.02765	9.5408	5.00764	8.54104	4.09678	9.93178	5.13771	8.63609	4.01866	6.91057	5.45134	7.97651	6.79897		14.7369	8.10105	14.26	4.96427	10.3229	3.89116	19.1921	4.96886	14.4411	5.80809	20.1987	4.34976	24.1266	4.82899	15.3698	4.18237	15.7527	5.46414	18.8069	4.03333		5.03548	17.2633	5.15718	5.4635	4.03049	3.9046	6.31744	13.8749
5.66414	4.73404	4.50738	4.09293	6.04973	4.16027	5.72533	4.94261	9.55312	5.01765	8.53643	4.10794	9.85905	5.20236	8.62532	4.02597	6.90595	5.33243	7.97882	6.7982		14.5924	8.08959	14.0926	4.85421	10.6119	3.87741	19.1096	4.96657	14.3379	5.66592	20.1368	4.34747	24.2619	4.87026	15.4133	4.21447	15.7664	5.49166	18.8138	4.05626		5.03339	17.1353	5.14669	5.4677	4.02629	3.9067	6.29226	13.665
5.63566	4.72095	4.50353	4.10062	6.06012	4.16643	5.92005	4.88796	9.5485	4.98686	8.50487	4.1064	9.76015	5.30703	8.63378	4.03367	6.90364	5.21352	8.00307	6.79435		14.4434	8.08042	13.8862	4.81294	10.7609	3.86136	19.0247	4.96657	14.2003	5.53064	20.0382	4.35893	24.3536	4.92988	16.2526	4.2374	16.17	5.51459	18.8092	4.09065		5.00821	17.1018	5.14459	5.50127	4.03258	3.96964	6.2503	13.4217
5.60834	4.69863	4.45812	4.11332	6.06936	4.17874	6.08167	4.85525	9.52849	4.94569	8.46446	4.09678	9.67126	5.31704	8.6384	4.03367	6.90826	5.22583	8.01153	6.7905		14.3081	8.0529	13.6592	4.7923	10.7655	3.85906	18.9284	4.96657	14.0444	5.43662	19.9144	4.35434	24.3651	4.98262	17.6123	4.26263	16.5575	5.53064	18.8046	4.11358		4.97464	17.0976	5.14039	5.52854	4.05147	4.11021	6.21673	13.4489
5.59449	4.68593	4.39155	4.13718	6.07397	4.19914	6.18288	4.83832	9.53157	4.92644	8.46369	4.05368	9.6397	5.30549	8.64302	4.05137	6.91749	5.24584	8.02693	6.79974		14.1912	8.01163	13.4528	4.78313	10.7678	3.84989	18.839	4.96886	13.8403	5.34261	19.7791	4.336	24.3582	5.04223	17.6696	4.28556	16.6515	5.54669	18.8	4.14798		4.93268	17.022	5.15508	5.52225	4.04307	4.25708	6.19574	13.4133
5.57448	4.68593	4.35653	4.16489	6.08937	4.19144	6.22097	4.83216	9.58544	4.9403	8.46985	4.00327	9.62893	5.30549	8.6461	4.08215	6.9198	5.19081	8.02847	6.80667		14.0926	7.97494	13.2465	4.79459	10.7678	3.82008	18.7771	4.97115	13.5354	5.27382	19.6461	4.31078	24.3674	5.09956	18.3506	4.28785	16.6401	5.57191	18.8023	4.19384		4.9096	16.9549	5.21382	5.50966	3.97803	4.3494	6.17057	13.4594
5.54292	4.67208	4.35422	4.16412	6.10938	4.18259	6.22251	4.79907	9.61122	4.93491	8.50372	4.00403	9.54927	5.30934	8.64533	4.12179	6.92211	5.18158	7.98806	6.81052		14.0031	7.94284	13.0241	4.80147	10.7884	3.80403	18.7106	4.9895	13.1754	5.23714	19.52	4.2695	24.7228	5.15	19.3068	4.28785	16.6515	5.59713	18.8184	4.22823		4.91589	16.9276	5.27047	5.48238	3.92768	4.50046	6.137	13.5077
5.50867	4.63052	4.36461	4.15642	6.07166	4.18259	6.29948	4.77329	9.61122	4.92798	8.57414	3.9948	9.40689	5.3078	8.6384	4.14334	6.91519	5.21352	7.89378	6.77742		13.9023	7.90615	12.8108	4.79918	10.8343	3.79945	18.6326	4.99179	12.8314	5.15688	19.4168	4.20989	26.1834	5.19586	19.6622	4.29473	16.6836	5.6063	18.839	4.24887		4.95156	16.8836	5.29775	5.44672	3.88572	4.75853	6.11811	13.6021
5.47404	4.61513	4.37462	4.16027	6.02587	4.18413	6.4257	4.79599	9.60584	4.92029	8.65918	3.99634	9.27258	5.31319	8.6284	4.14103	6.89094	5.27894	7.82259	6.70238		13.7876	7.87405	12.6388	4.80377	10.8526	3.78798	18.5684	4.97574	12.5219	5.03536	19.3091	4.15256	27.9169	5.2165	19.8365	4.29931	16.6767	5.60172	18.9399	4.2718		4.95785	16.8332	5.32712	5.40895	3.86264	4.89701	6.11182	13.8812
5.46096	4.61513	4.36461	4.16027	6.00971	4.18413	6.56115	4.85833	9.57543	4.92029	8.73653	3.99557	9.16099	5.2851	8.63071	4.15719	6.85939	5.27201	7.80489	6.66775		13.6638	7.85112	12.515	4.81752	11.5818	3.76734	18.5157	4.94134	12.21	4.96657	19.1669	4.09524	28.6346	5.22338	20.0199	4.30849	16.7226	5.59943	19.4283	4.29014		4.93477	16.8332	5.37538	5.37538	3.9004	4.92219	6.10762	13.9546
5.49713	4.61513	4.36307	4.16104	6.00355	4.18336	6.7374	4.90797	9.45499	4.9149	8.83081	3.99557	9.09287	5.22045	8.62994	4.16104	6.84169	5.32704	7.80258	6.65005		13.5125	7.83278	12.4279	4.81064	13.2809	3.75817	18.4607	4.89319	11.8936	4.91612	18.972	4.00811	28.7676	5.23484	20.1827	4.32683	16.7272	5.59713	20.3982	4.29473		4.92219	16.7325	5.40685	5.36279	3.92978	4.92219	6.10762	13.9861
5.55139	4.60781	4.36923	4.1672	6.00355	4.18182	6.94597	4.86795	9.27258	4.90489	8.89277	4.00788	9.07286	5.17542	8.63917	4.16027	6.86016	5.39207	7.80027	6.64196		13.3359	7.81672	12.3751	4.79689	14.863	3.76047	18.4079	4.85421	11.5932	4.87026	18.7312	3.89346	28.7997	5.26236	20.3226	4.35434	16.7318	5.59255	21.5837	4.29702		4.92848	16.5395	5.40895	5.3481	3.94027	5.00821	6.11602	14.028
5.59141	4.61744	4.37154	4.20453	6.0174	4.18182	7.14685	4.73865	9.1656	4.89181	8.9324	4.05214	9.08825	5.19158	8.67227	4.20145	6.92904	5.41439	7.80566	6.66159		13.1754	7.79838	12.3339	4.78084	15.7871	3.75817	18.3644	4.80147	11.3502	4.8565	18.4859	3.80174	28.8226	5.28987	20.4533	4.3681	16.8556	5.59255	22.7577	4.29473		4.92219	16.4472	5.40685	5.31453	3.93187	5.25789	6.09713	14.049
5.59141	4.6336	4.37231	4.25917	6.03588	4.17874	7.29077	4.64052	9.12327	4.87488	8.94241	4.13564	9.11943	5.19312	8.69035	4.26302	6.97522	5.42363	7.80027	6.60964		13.0126	7.76169	12.2857	4.7602	16.1035	3.75817	18.3002	4.72122	11.1805	4.8588	18.2727	3.75588	28.857	5.31968	20.5335	4.3704	17.2202	5.58796	23.5006	4.30619		4.82358	16.4451	5.40895	5.28936	3.93607	5.44881	6.08874	14.0637
5.53022	4.67362	4.37077	4.32036	6.04973	4.17951	7.36966	4.59242	9.08979	4.86949	8.93933	4.2076	9.11789	5.09269	8.66996	4.27071	6.99023	5.42671	7.78026	6.59194		12.82	7.70666	12.2238	4.73727	16.1287	3.75588	18.1924	4.67307	11.0498	4.87026	18.0502	3.72836	28.8914	5.34949	20.6	4.36122	17.6902	5.59484	23.7116	4.31078		4.6809	16.4388	5.40475	5.30404	3.94236	5.49497	6.09294	14.0616
5.50867	4.73019	4.36769	4.38308	6.06551	4.17797	7.41083	4.54701	9.01745	4.92798	8.92201	4.22684	9.01591	4.97916	8.64225	4.27071	6.98869	5.42594	7.726	6.61811		12.632	7.66997	12.1527	4.72122	16.0966	3.74212	18.0915	4.65014	10.965	4.88402	17.7911	3.71002	28.9189	5.39535	20.7238	4.35893	18.0365	5.6063	23.7162	4.29243		4.60327	16.4409	5.38377	5.29985	3.93607	5.49707	6.12021	14.0322
5.51098	4.73634	4.36615	4.44157	6.07551	4.17797	7.44239	4.50353	8.91817	4.98994	8.97396	4.22531	8.7931	4.94107	8.62532	4.26071	6.97676	5.42517	7.69444	6.63581		12.4485	7.64704	12.0679	4.70746	16.0966	3.71461	17.9998	4.61116	10.9512	4.89319	17.5274	3.6825	28.9166	5.44121	20.7628	4.36352	18.1763	5.61777	23.7528	4.26492		4.52984	16.4451	5.3523	5.30404	3.94027	5.62506	6.1328	13.8287
5.50021	4.72711	4.36846	4.45812	6.07628	4.18028	7.46702	4.50584	8.87122	4.99994	9.12943	4.22531	8.59376	4.93337	8.64918	4.24224	6.95059	5.41362	7.70291	6.63658		12.2055	7.61494	11.9922	4.696	16.1998	3.68938	17.8668	4.57218	10.9375	4.8909	17.2844	3.60913	28.9074	5.46185	20.7238	4.3704	18.2635	5.62235	23.8377	4.25116		4.48578	16.443	5.33342	5.25998	3.95915	5.83277	6.10762	13.5538
5.48482	4.74327	4.36615	4.4789	6.07705	4.16489	7.46932	4.53624	8.88584	4.99533	9.30645	4.233	8.466	4.92952	8.73268	4.24839	6.89017	5.4067	7.71599	6.63658		11.8455	7.57367	11.9234	4.68224	16.5988	3.67333	17.6971	4.53778	10.9122	4.8909	17.0001	3.52429	28.9006	5.48248	20.7628	4.37727	18.4721	5.62465	23.8675	4.24199		4.48158	16.4388	5.33132	5.23271	3.98013	5.93768	6.07405	13.2433
5.44749	4.7679	4.36076	4.5524	6.07936	4.18105	7.48934	4.56856	8.83235	4.99533	9.40842	4.24686	8.32362	4.92491	8.82696	4.24993	6.80513	5.43517	7.70753	6.66852		11.4419	7.53698	11.8271	4.66848	17.5251	3.65958	17.5366	4.48734	10.9031	4.8909	16.6332	3.47385	28.8845	5.51688	20.7835	4.36352	18.7312	5.63153	23.8675	4.23052		4.48158	16.4367	5.32712	5.239	3.98223	6.00691	6.1328	13.0062
5.4167	4.77021	4.37	4.64668	6.07859	4.18875	7.65865	4.57241	8.68727	5.01611	9.46268	4.21838	8.16854	4.91336	8.95395	4.24916	6.74125	5.45518	7.6752	6.74202		11.0934	7.50947	11.7171	4.65931	18.6418	3.65728	17.3646	4.40938	10.8893	4.88631	16.2617	3.43257	28.8707	5.54669	20.8178	4.33371	18.7794	5.64299	23.8744	4.22135		4.46899	16.4513	5.31873	5.20333	3.97803	6.10133	6.19365	12.9517
5.40593	4.74789	4.37	4.68285	6.07859	4.18875	7.95266	4.55779	8.55644	5.04651	9.49578	4.21299	8.05848	4.95069	9.10942	4.27495	6.72393	5.43671	7.66058	6.80744		10.7425	7.498	11.6276	4.65243	19.3572	3.65958	17.1308	4.36581	10.9031	4.88631	15.9292	3.37295	28.8616	5.55815	20.8522	4.31307	18.7817	5.64528	23.9776	4.21447		4.4606	16.4493	5.36489	5.132	3.97174	6.20623	6.21253	12.8657
5.40901	4.68132	4.39463	4.69709	6.07936	4.19606	8.15969	4.5778	8.48832	5.06883	9.50117	4.20837	7.95266	5.13694	9.25758	4.29342	6.70084	5.43671	7.65481	6.85862		10.3229	7.49571	11.5199	4.62033	19.614	3.66416	16.8418	4.35434	11.1484	4.89319	15.5715	3.34085	28.8478	5.56274	20.8408	4.29702	18.8963	5.64758	24.1587	4.20989		4.4648	16.443	5.40266	5.05017	3.93817	6.32583	6.20833	12.6663
5.41132	4.67131	4.54624	4.71018	6.08552	4.18259	8.26282	4.63206	8.44522	5.07652	9.50117	4.18028	7.82721	5.3178	9.33646	4.2965	6.59656	5.4344	7.62017	6.87401		9.9125	7.48195	11.3823	4.59281	19.6553	3.69856	16.5392	4.34747	12.2307	4.90924	15.1496	3.33627	28.8203	5.55357	20.8408	4.29014	18.9995	5.64987	24.1748	4.2053		4.4648	16.422	5.42993	5.01031	3.91089	6.44962	6.20414	12.6621
5.41439	4.65361	4.68439	4.70556	6.10245	4.17412	8.31054	4.69786	8.41944	5.06421	9.49732	4.22069	7.74216	5.42594	9.33108	4.29804	6.45033	5.43825	7.52666	6.87016		9.53874	7.42692	11.2699	4.57905	19.6438	3.76505	16.264	4.31995	14.143	4.91612	14.7071	3.34315	28.7882	5.54669	20.8431	4.29014	19.0775	5.64758	24.2481	4.19154		4.45431	16.4136	5.4635	4.99562	3.9067	6.49787	6.20204	12.5719
5.43287	4.63591	4.72018	4.77713	6.11553	4.18798	8.319	4.73711	8.42021	5.06344	9.48808	4.2661	7.7006	5.44903	9.32877	4.30111	6.33219	5.4421	7.39736	6.88709		9.22231	7.37189	11.1966	4.54695	19.6393	3.81091	16.0164	4.26721	15.622	4.91612	14.2783	3.34773	28.7951	5.56044	20.8041	4.28556	19.1944	5.6407	24.3123	4.17091		4.40815	16.422	5.4677	4.97884	3.9067	6.50836	6.19994	12.4775
5.4421	4.63129	4.73942	4.87565	6.10014	4.18913	8.30361	4.75405	8.42021	5.06267	9.48423	4.27302	7.65481	5.47481	9.39072	4.30419	6.25253	5.42902	7.33656	6.88709		8.93799	7.34208	11.1278	4.51714	19.6668	3.84072	15.7641	4.19384	16.2227	4.923	13.8816	3.34773	28.8524	5.59484	20.7651	4.28097	19.465	5.63153	24.3123	4.14568		4.33471	16.4115	5.48448	4.97254	3.9088	6.52725	6.19784	12.2131
5.44364	4.62898	4.74173	4.91644	6.09014	4.19683	8.32208	4.77098	8.4179	5.06498	9.4927	4.27148	7.60401	5.59757	9.47577	4.3142	6.25022	5.42132	7.34195	6.86016		8.58487	7.30769	11.0704	4.51485	19.8158	3.85218	15.5211	4.11817	16.319	4.91841	13.5308	3.35002	28.8295	5.61777	20.7261	4.28097	19.9855	5.63153	24.3536	4.11588		4.30744	16.4115	5.54743	4.97464	3.9025	6.55662	6.20204	11.7683
5.4625	4.63052	4.73865	4.95761	6.0809	4.22992	8.38789	4.78522	8.39866	5.06729	9.51117	4.27148	7.57553	5.69185	9.51579	4.29419	6.27023	5.42132	7.34118	6.81398		8.21111	7.27558	11.036	4.52632	20.2056	3.85677	15.3033	4.0769	16.3099	4.91841	13.235	3.33397	28.7997	5.65216	20.6894	4.28097	20.4991	5.62694	24.6104	4.08836		4.32212	16.4094	5.65023	4.97464	3.88991	6.60907	6.18525	11.6991
5.51945	4.62667	4.73942	5.02919	6.06089	4.24762	8.41251	4.80369	8.35864	5.06498	9.48577	4.27572	7.57361	5.81268	9.52387	4.31574	6.25638	5.42055	7.35118	6.77973		7.93825	7.26183	11.0039	4.53778	20.7353	3.87282	15.0831	4.06084	16.2915	4.91841	12.9942	3.31792	28.7722	5.72554	20.6413	4.28097	20.6528	5.62006	24.7595	4.0746		4.35779	16.3989	5.77822	4.97464	3.89621	6.68461	6.16847	11.7054
5.58756	4.62744	4.74019	5.09346	6.04742	4.26148	8.41405	4.82601	8.2659	5.06575	9.43151	4.28957	7.57399	5.88233	9.53541	4.32036	6.2356	5.42748	7.37504	6.74433		7.7273	7.24578	10.9604	4.54007	21.1687	3.87741	14.8515	4.04021	16.4108	4.92071	12.8819	3.32022	28.7653	5.78516	20.5794	4.28326	20.6184	5.61548	24.7732	4.05855		4.38507	16.2059	5.90411	4.98723	3.8983	6.71188	6.16217	11.6802
5.61296	4.62821	4.73865	5.18312	6.03895	4.27225	8.4079	4.80907	8.11813	5.0619	9.38149	4.32882	7.57284	5.835	9.53541	4.19683	6.23329	5.43364	7.46009	6.70315		7.55991	7.21138	10.9375	4.54007	21.2696	3.86824	14.6245	4.0104	16.3924	4.91383	12.875	3.3248	28.7767	5.81267	20.5106	4.28556	20.6	5.6086	24.7572	4.03104		4.38717	15.9751	6.04678	4.98933	3.87103	6.72027	6.16008	11.6655
5.60219	4.63129	4.74019	5.30626	6.02818	4.30034	8.38943	4.78214	8.02308	5.03227	9.35994	4.37077	7.57053	5.80883	9.53618	4.16104	6.23868	5.42902	7.55514	6.66082		7.4659	7.16552	10.9352	4.53778	21.2833	3.86594	14.4113	3.95766	17.062	4.92529	12.9346	3.3271	28.7446	5.82414	20.5564	4.29014	20.5863	5.60401	24.7411	4.0104		4.3515	15.8534	6.11182	4.98933	3.89201	6.77273	6.14749	11.6655
5.57294	4.63975	4.75559	5.3155	6.01894	4.4054	8.47293	4.78214	8.00845	4.99302	9.38687	4.37077	7.56437	5.81961	9.53772	4.1595	6.23944	5.39746	7.60555	6.65466		7.41545	7.09673	10.9352	4.5332	21.3085	3.86136	14.221	3.86136	18.5616	4.93446	13.047	3.32939	28.7034	5.81726	20.7559	4.28097	20.5725	5.6063	24.8649	3.99435		4.29695	15.6813	6.10343	4.98933	3.93607	6.9112	6.12021	11.6592
5.55139	4.64129	4.76251	5.27509	6.01663	4.57395	8.66842	4.78368	8.00538	5.01919	9.42151	4.36153	7.52589	5.79152	9.53772	4.15796	6.2456	5.35783	7.64326	6.65235		7.3696	7.01648	10.9443	4.52861	21.3062	3.86824	14.0261	3.75817	19.6668	4.93446	13.141	3.33397	28.6644	5.80579	20.9394	4.27409	20.6046	5.61777	24.8879	3.96225		4.28855	15.6499	6.12441	4.98513	3.97384	7.05178	6.08035	11.6592
5.546	4.63206	4.76251	5.2597	6.01587	4.71326	8.77155	4.78214	7.99191	5.09269	9.42997	4.36615	7.43315	5.74996	9.53695	4.16951	6.25484	5.3155	7.67058	6.64389		7.28705	6.94769	10.9558	4.52402	21.3269	3.87282	13.822	3.70314	20.6138	4.93676	13.1731	3.34085	28.6025	5.80809	20.9715	4.25804	20.7422	5.62006	24.8351	3.91868		4.29065	15.2848	6.12651	4.95995	3.99272	7.15878	6.0216	11.6613
5.55062	4.61744	4.77329	5.27355	6.01817	4.83293	8.79541	4.7756	7.96035	5.13771	9.42997	4.40694	7.34965	5.70955	9.52772	4.16874	6.25638	5.26893	7.68598	6.6562		7.16094	6.88119	10.9489	4.52632	21.946	3.87053	13.6569	3.67333	21.5631	4.93676	13.2006	3.3569	28.6048	5.81496	20.999	4.25116	21.0242	5.61089	24.8672	3.89575		4.26757	14.4812	6.12021	4.92219	4.00111	7.19025	5.95446	11.6446
5.55755	4.61744	4.7756	5.28894	6.01279	4.953	8.80618	4.76097	7.92649	5.14156	9.4292	4.44157	7.31617	5.70262	9.50963	4.21068	6.26099	5.27509	7.69367	6.69622		7.06234	6.82158	10.9283	4.52861	23.0329	3.87053	13.4964	3.63894	22.228	4.94134	13.2144	3.34315	28.7699	5.79891	21.0838	4.26033	21.2627	5.59255	24.9246	3.88199		4.26338	14.4162	6.11811	4.88442	4.00111	7.20914	5.95446	11.4788
5.61065	4.61513	4.7679	5.29395	5.98431	4.99533	8.81542	4.75559	7.90609	5.12232	9.4192	4.47197	7.31925	5.71109	9.49424	4.223	6.27562	5.23969	7.69521	6.66236		7.00272	6.77801	10.9054	4.51256	23.7391	3.8797	13.2969	3.60454	22.5949	4.94364	13.2144	3.33397	28.9648	5.79203	21.0609	4.27638	21.3384	5.56732	24.8947	3.87511		4.29065	14.3616	6.1391	4.86134	4.0158	7.33712	6.00272	11.162
5.6222	4.61436	4.75251	5.29395	5.92774	4.99456	8.81696	4.75482	7.90225	5.11424	9.37456	4.53162	7.32502	5.70955	9.49116	4.22146	6.28177	5.13771	7.69752	6.58886		6.9431	6.72986	10.8916	4.48046	24.1243	3.86824	13.1341	3.58161	22.8311	4.94364	13.3061	3.32251	29.0817	5.80809	21.2352	4.28097	21.3796	5.55357	25.2914	3.86365		4.31793	14.3406	6.16427	4.85505	4.04517	7.39377	6.05307	10.906
5.60988	4.61282	4.74404	5.29395	5.86579	5.03458	8.81696	4.71018	7.91225	5.11654	9.29105	4.57395	7.28615	5.69647	9.47654	4.22223	6.28024	5.10038	7.6829	6.64543		6.89724	6.69317	10.8847	4.43001	24.3995	3.82696	13.0172	3.56098	22.9962	4.94593	13.4345	3.31334	29.1092	5.81038	21.4713	4.28326	21.3842	5.56044	26.0389	3.84301		4.32842	14.3448	6.16008	4.83407	4.04517	7.40426	6.10553	10.8074
5.60065	4.59858	4.77175	5.30857	5.83192	5.07268	8.83081	4.61974	7.91494	5.12155	9.16022	4.57395	7.17494	5.68569	9.40611	4.22223	6.26176	5.10423	7.66443	6.74433		6.88807	6.67712	10.8732	4.36122	24.7113	3.8132	12.8819	3.53805	23.1154	4.94593	13.5468	3.31334	29.0955	5.8035	21.4645	4.28556	21.7603	5.56732	26.7131	3.83384		4.3515	14.3469	6.16008	4.81518	4.06406	7.42105	6.18525	10.7864
5.5891	4.58319	4.87565	5.33166	5.81653	5.05267	8.84659	4.60935	7.86838	5.09576	9.02207	4.59627	7.10144	5.70416	9.33954	4.22069	6.20981	5.09807	7.66597	6.79897		6.86285	6.65878	10.8618	4.32683	25.0828	3.83155	12.7512	3.522	23.1934	4.94134	13.7165	3.31104	29.0771	5.80121	21.531	4.29243	23.7276	5.53293	27.0937	3.83613		4.36199	14.3469	6.16847	4.81518	4.06825	7.45462	6.26918	10.7571
5.62758	4.58242	4.92644	5.34089	5.81807	5.04266	8.8362	4.62975	7.82567	5.07345	8.9478	4.58165	7.16185	5.74457	9.32569	4.21684	6.20981	5.0873	7.66366	6.77588		6.79635	6.63126	10.8687	4.32454	25.2433	3.84531	12.6709	3.53805	23.2186	4.94593	13.9046	3.30875	29.0519	5.79433	21.5837	4.29931	26.1146	5.48936	27.268	3.83613		4.36199	14.3406	6.20623	4.82148	4.07664	7.53225	6.30904	10.2577
5.7057	4.58242	4.92721	5.34243	5.81268	5.05113	8.85044	4.63437	7.86222	5.08576	8.93163	4.53085	7.29154	5.75842	9.328	4.21068	6.26561	5.10192	7.6525	6.717		6.76425	6.60604	10.8755	4.31307	25.2318	3.84989	12.6205	3.57244	23.2048	4.95281	13.9756	3.3271	29.0198	5.78974	21.5814	4.29931	27.7885	5.48019	27.3987	3.82238		4.36618	14.3008	6.25239	4.83197	4.08084	7.73996	6.31114	9.64715
5.76381	4.58319	4.953	5.34089	5.80345	5.05113	8.91509	4.63437	7.93649	5.11962	8.94857	4.44427	7.43238	5.73225	9.33338	4.19067	6.28024	5.14772	7.64557	6.70161		6.75737	6.56247	10.8801	4.33829	25.3235	3.85448	12.5494	3.57932	23.1842	4.95281	13.9802	3.33168	28.9992	5.78974	21.5768	4.29473	28.896	5.48248	27.5546	3.80633		4.37038	14.2127	6.27337	4.83197	4.05776	7.9204	6.30904	9.39538
5.77458	4.58473	4.96608	5.35013	5.79536	5.04882	8.98551	4.64668	8.01923	5.15464	8.96242	4.35114	7.55976	5.68954	9.32569	4.14411	6.26946	5.17311	7.64249	6.70238		6.63126	6.46846	11.0131	4.43001	25.4611	3.84531	12.4737	3.5862	23.1636	4.95052	13.9596	3.33168	28.9923	5.78974	21.586	4.2718	29.4394	5.46185	27.722	3.80174		4.37877	13.9924	6.28596	4.81728	4.04727	7.98334	6.30485	9.11633
5.79459	4.58857	4.99687	5.37899	5.77843	5.04266	9.03207	4.65515	8.15892	5.1608	8.96627	4.3219	7.62864	5.65106	9.32877	4.13102	6.26946	5.16311	7.66674	6.71316		6.52808	6.36528	11.3571	4.50109	25.6331	3.82238	12.3981	3.59996	23.1315	4.9551	13.9779	3.34773	28.9923	5.78974	21.6869	4.24657	29.538	5.43433	27.8756	3.80862		4.40185	13.7846	6.29016	4.7942	4.04098	8.08825	6.27337	8.93379
5.82577	4.59165	5.05651	5.41516	5.76227	5.02688	9.07979	4.65438	8.37018	5.08268	8.96627	4.32574	7.65635	5.64798	9.36148	4.10139	6.27793	5.14387	7.70445	6.7147		6.44553	6.26897	11.6964	4.56071	25.8142	3.82008	12.3316	3.60454	23.1085	4.96427	14.1682	3.39818	28.9877	5.78745	22.1592	4.21677	29.5586	5.42287	27.988	3.80403		4.39136	13.7825	6.29226	4.77112	4.03468	8.32743	6.2398	8.94218
5.82884	4.57549	5.08422	5.46634	5.7615	4.99841	9.14097	4.6513	8.49987	4.99302	8.91663	4.32959	7.66366	5.67646	9.40765	3.99865	6.29717	5.12309	7.74639	6.68314		6.38362	6.13598	12.0014	4.63867	25.922	3.82238	12.2651	3.60913	23.1269	4.96427	14.3586	3.41193	28.9831	5.78516	22.8036	4.19613	30.1112	5.40682	28.0315	3.79715		4.3452	13.686	6.27967	4.77532	4.03468	8.52466	6.23141	8.90232
5.83115	4.55317	5.07114	5.50252	5.76073	4.95685	9.1733	4.64976	8.52257	4.93183	8.89046	4.33344	7.65404	5.70493	9.42843	3.98479	6.30409	5.11039	7.75717	6.66929		6.37445	6.00069	12.2788	4.68912	26.0321	3.81091	12.1825	3.61601	23.23	4.96198	14.3769	3.41193	28.9831	5.78516	23.026	4.17091	31.6773	5.39306	28.0292	3.79486		4.32003	13.5916	6.2419	4.77532	4.03468	8.61278	6.23141	8.51626
5.82961	4.52931	5.0696	5.53715	5.75842	4.92029	9.15791	4.64745	8.52411	4.90489	8.90046	4.34037	7.65865	5.72456	9.43459	3.98864	6.3091	5.10654	7.69521	6.68622		6.3905	5.94337	12.4646	4.71663	26.2659	3.80174	12.0839	3.61142	23.4364	4.96198	14.4113	3.40047	28.9969	5.78745	23.0214	4.15256	33.4246	5.39994	28.0338	3.79027		4.29485	13.5455	6.21673	4.77951	4.03468	8.63166	6.22722	8.49948
5.83577	4.51353	5.05574	5.61296	5.74842	4.91798	9.14097	4.64206	8.52488	4.85833	8.90277	4.2965	7.66981	5.70416	9.43459	3.99634	6.31525	5.09423	7.58169	6.70777		6.42489	5.92044	12.6021	4.76708	26.3943	3.80174	11.9922	3.60684	23.5235	4.96198	14.4503	3.39818	29.1642	5.78974	23.0306	4.15027	34.672	5.41599	28.0269	3.79257		4.26548	13.514	6.20204	4.78161	4.04098	8.63166	6.23141	8.38828
5.83654	4.50584	5.0696	5.69801	5.73995	4.9707	9.16945	4.62898	8.52873	4.82139	8.902	4.22838	7.66981	5.69877	9.44036	4.01981	6.30025	5.06498	7.447	6.72624		6.49827	5.89063	12.6916	4.81982	26.415	3.80633	11.8822	3.60454	23.5144	4.96198	14.4594	3.39359	29.4394	5.78745	23.0397	4.15256	35.4974	5.43662	28.059	3.79945		4.24659	13.514	6.19574	4.78161	4.04098	8.64215	6.2419	8.38618
5.85424	4.50045	5.0873	5.74149	5.74149	5.00533	9.19754	4.60012	8.53027	4.82755	8.88507	4.19452	7.67751	5.70339	9.46191	4.02674	6.28947	5.02611	7.37427	6.7551		6.64043	5.89751	12.6847	4.84045	26.6122	3.81091	11.7171	3.61142	23.5579	4.96198	14.4709	3.39359	29.6228	5.78974	23.0306	4.15944	35.9767	5.47331	28.3961	3.80174		4.2361	13.5329	6.20204	4.78161	4.04307	8.65474	6.2461	8.41975
5.87733	4.4966	5.08653	5.76227	5.75919	4.98455	9.2114	4.56549	8.53796	4.84602	8.85429	4.1849	7.72677	5.70801	9.46653	4.05752	6.27562	5.01457	7.34503	6.75279		6.80782	5.91815	12.7191	4.84504	26.736	3.80403	11.5382	3.62059	23.8744	4.95969	14.5305	3.40047	29.7856	5.78516	23.0214	4.15715	36.1945	5.49624	29.1986	3.80862		4.25289	13.514	6.21253	4.78581	4.04727	8.69041	6.21043	8.17007
5.88041	4.49814	5.09038	5.75842	5.78151	4.96377	9.22371	4.5143	8.55413	4.85756	8.79541	4.19221	7.80643	5.70724	9.48192	4.05829	6.24868	5.01534	7.31848	6.74356		6.92705	5.91127	12.7649	4.8565	26.814	3.78569	11.3571	3.62518	24.0532	4.96657	14.7598	3.44174	30.07	5.78286	23.0191	4.15486	36.3435	5.49395	30.0493	3.82008		4.30744	13.5308	6.21463	4.7921	4.05147	8.74286	6.16637	7.89942
5.87887	4.49891	5.09423	5.75611	5.79152	4.96223	9.22525	4.47967	8.5726	4.83678	8.72884	4.2076	7.85299	5.70647	9.51887	4.06137	6.20058	5.01457	7.36504	6.74202		6.96374	5.89522	12.781	4.86568	26.9745	3.76047	11.1759	3.62518	24.0486	4.98032	14.9501	3.50595	30.3635	5.78516	23.0627	4.17779	36.4949	5.48248	30.6295	3.82238		4.3494	13.2014	6.21673	4.79	4.07874	8.82259	6.14119	7.87844
5.87579	4.51123	5.09576	5.75226	5.80345	4.9807	9.2214	4.48121	8.59684	4.8491	8.76154	4.20991	7.85761	5.67415	9.54157	4.08138	6.04049	5.02226	7.48164	6.74356		6.95457	5.87	12.7925	4.87026	27.1189	3.73983	11.0062	3.61601	24.0555	4.98491	15.0854	3.53805	30.4116	5.78286	23.2209	4.20989	36.5659	5.47561	30.8335	3.82238		4.36618	12.5677	6.21673	4.79	4.11231	8.91071	6.1286	7.89312
5.89157	4.50815	5.09192	5.74688	5.8096	4.98686	9.21986	4.49891	8.62609	4.85141	8.85352	4.15642	7.85684	5.65106	9.57928	4.12256	5.86194	5.02842	7.5917	6.72816		6.93393	5.83331	12.7879	4.88173	27.1579	3.72836	10.8228	3.59537	24.0463	4.98491	15.1336	3.57474	30.4529	5.78057	23.5029	4.2374	36.5728	5.47102	30.8244	3.79486		4.35569	12.1229	6.22302	4.7942	4.1312	8.9191	6.12651	7.90152
5.9439	4.49737	5.0442	5.72379	5.7969	4.98378	9.20986	4.5143	8.63455	4.85141	8.95395	4.06984	7.86684	5.64336	9.59775	4.12256	5.78998	4.99918	7.64557	6.68391		6.98208	5.81726	12.7925	4.88402	27.2221	3.73066	10.5866	3.5862	24.0372	4.96886	15.129	3.60684	30.7303	5.7691	23.8698	4.2718	36.5889	5.46414	30.8221	3.77652		4.3515	11.7054	6.23561	4.7984	4.18365	8.9275	6.1286	7.90781
5.99432	4.49891	4.93337	5.74611	5.78382	4.98378	9.18985	4.52777	8.63763	4.86526	9.11558	4.03751	7.87993	5.62951	9.59545	4.11255	5.75303	4.95685	7.6271	6.68776		7.22972	5.81496	12.82	4.88631	27.4812	3.72378	10.3642	3.59079	24.0349	4.92529	15.1359	3.6183	31.3151	5.7714	24.2229	4.29473	36.7471	5.42745	30.8129	3.7834		4.36199	11.632	6.23141	4.81728	4.28226	8.93379	6.12021	7.90781
6.0074	4.49891	4.87565	5.74996	5.7615	4.98994	9.18446	4.53239	8.64764	4.86795	9.26797	4.02828	7.883	5.62143	9.59545	4.09293	5.72071	4.95531	7.61402	6.70084		7.55991	5.82414	12.8911	4.89319	27.7908	3.71919	10.1533	3.59079	24.0532	4.86109	15.1726	3.62518	32.1176	5.77598	24.4293	4.30619	37.0039	5.39077	30.8083	3.82238		4.36199	10.9333	6.22092	4.84456	4.35569	8.93169	6.09923	7.90152
6.02279	4.49891	4.89797	5.74919	5.72379	4.99148	9.18677	4.51584	8.64918	4.86641	9.30876	4.02597	7.88223	5.62297	9.61815	4.08985	5.70416	4.95608	7.64711	6.69315		7.78004	5.85853	12.9782	4.89778	27.9283	3.71919	10.128	3.57474	24.3536	4.80606	15.1955	3.63435	32.6404	5.77598	24.4683	4.31995	37.1552	5.3793	30.8358	3.90263		4.36409	7.9183	6.22092	4.86134	4.41025	8.93379	6.08245	7.86794
6.02664	4.49891	4.90105	5.7438	5.68954	4.97993	9.17253	4.50507	8.63686	4.86141	9.31183	4.03597	7.88839	5.62527	9.66048	4.10871	5.69185	4.92875	7.64711	6.71623		7.80526	5.85853	13.086	4.90007	27.9696	3.73066	10.7747	3.57932	25.1768	4.75791	15.1978	3.63435	32.7596	5.75993	24.4568	4.32454	37.2217	5.37013	30.8817	3.95766		4.36199	5.72786	6.20204	4.85924	4.43542	8.93379	6.07405	7.85745
6.03126	4.49891	4.88642	5.72841	5.65721	4.96377	9.14559	4.5143	8.6284	4.86064	9.32107	4.05291	7.9288	5.64644	9.68742	4.08908	5.68723	4.89181	7.60555	6.72162		7.84653	5.84019	13.3451	4.89319	27.9696	3.72149	11.4809	3.59079	25.805	4.71434	15.2024	3.63435	32.755	5.737	24.4705	4.31766	37.2722	5.35408	30.9069	3.9783		4.36199	5.54323	6.16637	4.83826	4.43752	8.9233	6.06146	7.85955
6.05242	4.49583	4.87796	5.74765	5.63566	4.96454	9.10018	4.52854	8.63378	4.83678	9.3203	4.06368	8.01153	5.68184	9.65355	4.05752	5.6803	4.89335	7.5536	6.67006		7.99787	5.8356	13.8954	4.90466	27.988	3.71002	11.7079	3.60454	25.8853	4.64784	15.2574	3.63435	32.7413	5.737	24.5829	4.32683	37.3112	5.34261	30.9138	3.99893		4.36409	5.54113	6.15168	4.82358	4.44382	8.93379	6.04888	7.86375
6.06936	4.4966	4.9403	5.76227	5.6068	4.96223	9.05593	4.54624	8.63378	4.78829	9.29413	4.05906	8.0731	5.71994	9.58467	4.03367	5.64798	4.9149	7.44777	6.63581		8.06436	5.84248	14.6452	4.92529	28.0476	3.71002	11.7148	3.64123	25.8853	4.5309	15.3881	3.62059	32.7206	5.73471	24.8535	4.35434	37.3387	5.34032	30.9115	4.01957		4.36409	5.54113	6.14119	4.81938	4.47948	8.99254	6.05517	7.83647
6.08398	4.47967	5.10115	5.77458	5.6068	4.96531	9.04977	4.56625	8.61454	4.76251	9.27181	4.04213	8.1012	5.75611	9.55004	3.99249	5.61835	4.84756	7.34734	6.62965		8.08729	5.84707	15.3468	4.95052	28.0751	3.70314	11.6253	3.67104	26.016	4.42543	15.6678	3.59537	32.7482	5.73471	25.257	4.36581	37.3777	5.35178	30.9207	4.03104		4.37038	5.54533	6.1349	4.81518	4.52145	9.01562	6.09294	7.76514
6.09552	4.4789	5.33089	5.7969	5.63336	4.96454	9.04516	4.56549	8.58876	4.77406	9.28952	4.03213	8.11043	5.75611	9.56312	3.95632	5.61527	4.78676	7.31617	6.63581		8.1171	5.84248	15.7252	4.96657	28.0728	3.67792	11.3846	3.70543	26.1559	4.31307	16.2365	3.60225	32.8674	5.74618	25.5941	4.36581	37.4441	5.35178	30.9138	4.0425		4.37668	5.53903	6.137	4.7984	4.52145	9.02191	6.1286	7.73996
6.09629	4.4689	5.66337	5.81653	5.63336	4.96608	9.04208	4.55702	8.57106	4.76944	9.29259	4.01019	8.10274	5.79229	9.55927	3.93862	5.61912	4.90566	7.31155	6.66852		8.11252	5.84019	15.8375	4.97115	28.0682	3.66416	11.0796	3.75817	26.2017	4.16861	16.8487	3.62289	32.911	5.74847	25.7454	4.36352	37.5152	5.3472	30.9573	4.05167		4.39556	5.52435	6.14329	4.77951	4.51515	9.04289	6.1286	7.73786
6.09937	4.46505	6.01817	5.82423	5.63182	4.96146	9.04285	4.56241	8.55721	4.77098	9.28875	3.97325	8.08888	5.81114	9.50424	3.91283	5.64644	5.06036	7.30154	6.68699		8.1515	5.84019	15.8696	4.9872	28.0636	3.65958	10.8113	3.79715	26.1719	4.0769	17.2592	3.62747	32.9293	5.74388	25.7821	4.35205	37.5634	5.36325	31.0147	4.05855		4.44591	5.51805	6.15378	4.77951	4.51305	9.77094	6.12651	7.73786
6.11322	4.46582	6.19981	5.80037	5.63566	4.963	9.04285	4.57241	8.54181	4.78753	9.33185	3.98633	8.07464	5.80345	9.4115	3.87666	5.70493	5.13232	7.29308	6.68699		8.33494	5.83789	15.8994	5.0193	28.0774	3.65728	10.942	3.79257	26.1329	4.04021	17.7338	3.62977	33.021	5.74388	25.7592	4.33829	37.5909	5.36554	31.017	4.06314		4.51935	5.49497	6.18525	4.77951	4.52774	11.5187	6.1286	7.73996
6.13901	4.46428	6.24714	5.73764	5.65568	4.97609	9.039	4.57164	8.51641	4.84448	9.46961	3.99557	8.07387	5.82653	9.34031	3.86665	5.73764	5.13001	7.29616	6.67006		8.78436	5.83102	15.9453	5.0216	28.2448	3.66416	11.5497	3.77881	26.1031	3.96225	18.5983	3.64811	33.076	5.74388	25.7156	4.33371	37.6047	5.37242	31.0147	4.05626		4.54662	5.40895	6.20204	4.77742	4.53823	13.4531	6.12231	7.74206
6.14824	4.43157	6.26792	5.69493	5.71455	4.97609	9.03438	4.58011	8.4914	4.87411	9.58236	4.00634	8.10658	5.82653	9.35032	3.86204	5.74226	5.19158	7.29616	6.64196		9.30945	5.81726	15.9705	5.01472	28.4534	3.68709	11.9624	3.7834	26.055	3.84531	19.5407	3.66187	33.154	5.74847	25.7202	4.336	37.5978	5.37471	31.0261	4.06772		4.56131	5.33971	6.20414	4.77951	4.50886	15.0309	6.11811	7.73576
6.13824	4.34114	6.29332	5.66491	5.77612	4.99148	9.03746	4.59473	8.47909	4.90336	9.62123	4.01712	8.15815	5.84885	9.4269	3.86512	5.74072	5.29472	7.31001	6.66467		9.41263	5.79891	15.9476	5.01701	28.4901	3.72149	12.0954	3.78798	26.2636	3.78569	20.1735	3.67563	33.2618	5.75076	25.7431	4.34976	37.5886	5.37471	31.1706	4.0769		4.61586	5.31873	6.20414	4.77322	4.47739	16.1031	6.11811	7.72737
6.17672	4.25378	6.30332	5.65337	5.81961	4.99918	9.03669	4.59242	8.45985	4.9149	9.62893	4.01635	8.21164	5.86733	9.4927	3.87589	5.74149	5.33012	7.31848	6.63812		9.40116	5.77828	15.9178	4.97574	28.4855	3.76505	12.045	3.76505	26.4838	3.72378	20.5106	3.71002	33.2755	5.75535	25.734	4.3681	37.6024	5.37471	31.3128	4.07919		4.63055	5.29985	6.19784	4.75643	4.47529	17.0032	6.11811	7.73157
6.16364	4.18028	6.30179	5.65183	5.88387	4.97686	9.03746	4.58011	8.4306	4.92029	9.61969	4.01558	8.26898	5.87733	9.5408	3.87589	5.75842	5.36014	7.3204	6.61503		9.3897	5.75076	15.9017	4.86338	28.5245	3.79257	11.983	3.71231	26.4563	3.63894	20.5335	3.74212	33.2939	5.75993	25.711	4.3704	37.6574	5.37242	31.3219	4.08148		4.62635	5.33761	6.20204	4.75224	4.45431	17.1899	6.12231	7.72527
6.11707	4.13872	6.30409	5.65029	6.00894	4.96454	9.03669	4.57703	8.42598	4.92337	9.63508	4.0506	8.32978	5.88233	9.55466	3.9036	5.80575	5.37437	7.32001	6.61118		9.39658	5.70261	15.9751	4.83128	28.6781	3.79945	11.9808	3.64582	26.7429	3.5862	20.6482	3.73066	33.3008	5.75993	25.6927	4.37957	37.7766	5.36096	31.3105	4.07002		4.62635	5.39426	6.20204	4.76273	4.43123	18.2956	6.12021	7.70639
6.09783	4.13487	6.30409	5.65721	6.16825	4.96454	9.04439	4.59319	8.42598	4.90874	9.67818	4.08677	8.39943	5.8781	9.47808	3.89051	5.84424	5.30626	7.32194	6.61657		9.54791	5.64528	16.1379	4.83816	28.9074	3.79945	11.9647	3.61601	27.4331	3.57703	21.1343	3.70543	33.3008	5.75993	25.7248	4.40938	37.9073	5.33573	31.3242	4.04938		4.62425	5.41105	6.25869	4.7963	4.43752	22.2107	6.11811	7.698
6.0909	4.13487	6.30602	5.67799	6.31756	4.96377	9.06901	4.59088	8.41174	4.88796	9.69319	4.09293	8.44061	5.88156	9.32569	3.84472	5.88118	5.20159	7.32733	6.63966		9.94918	5.59943	16.3213	4.83357	29.1918	3.80174	12.045	3.6183	28.1232	3.57474	21.9666	3.66416	33.3008	5.75076	25.8119	4.42084	38.0036	5.31051	31.3173	4.03104		4.62006	5.43413	6.40136	4.83197	4.47109	23.9521	6.11392	7.6959
6.09706	4.13102	6.32911	5.68261	6.42878	4.95531	9.13251	4.57164	8.37942	4.92644	9.69319	4.09293	8.44138	5.94467	9.11019	3.89898	5.93467	5.10346	7.33502	6.65082		10.7425	5.54439	16.5827	4.83128	29.4188	3.80633	12.0725	3.60913	28.4786	3.56786	23.4593	3.62977	33.3008	5.7393	25.7982	4.40708	38.0793	5.28758	31.3105	4.0104		4.61796	5.45091	6.46221	4.84875	4.49837	24.1305	6.10553	7.698
6.11245	4.1241	6.40107	5.67646	6.49612	4.9503	9.20909	4.55779	8.34479	4.9403	9.69165	4.09216	8.43291	5.98662	8.78848	3.91591	5.96622	5.08191	7.33964	6.64196		11.873	5.46414	16.8969	4.82899	29.4669	3.8132	12.1023	3.59308	28.6575	3.55181	25.2135	3.64582	33.2962	5.74159	25.8096	4.40938	38.1275	5.26236	31.3311	3.98059		4.61376	5.4656	6.48738	4.86764	4.47948	24.1556	6.10343	7.71059
6.11015	4.12564	6.47919	5.6626	6.52767	4.9503	9.23295	4.55548	8.31823	4.93645	9.69088	4.09293	8.46292	5.98508	8.5118	3.91514	5.96892	5.09192	7.33733	6.65082		12.648	5.40223	17.1055	4.82899	29.4715	3.80174	12.609	3.58161	28.779	3.51283	26.3783	3.65958	33.2801	5.74159	25.8257	4.41396	38.1618	5.25089	31.3334	3.97142		4.60747	5.48029	6.52725	4.9054	4.48368	24.141	6.10972	7.72737
6.09244	4.12872	6.52998	5.6626	6.53152	4.94876	9.2368	4.55779	8.27667	4.93029	9.70243	4.09139	8.53181	5.98508	8.42906	3.91745	5.96622	5.06729	7.3381	6.6716		12.8337	5.35178	17.2087	4.80377	29.5472	3.77881	14.5237	3.58161	28.779	3.46009	27.0043	3.65499	33.2641	5.74159	25.9151	4.40708	38.2604	5.25089	31.3334	3.95766		4.60327	5.48448	6.55242	4.94107	4.47529	24.1808	6.12231	7.72947
6.07936	4.12795	6.5523	5.64952	6.54307	4.94492	9.27027	4.55548	8.22241	4.90489	9.71243	4.11794	8.56875	5.99816	8.4206	3.93631	5.99509	5.01688	7.3381	6.63581		12.8292	5.28758	17.2385	4.75103	29.7535	3.76734	17.1445	3.57703	28.9189	3.40964	27.2817	3.63435	33.2664	5.74618	26.0963	4.40479	38.4278	5.2486	31.338	3.92327		4.59908	5.48448	6.56082	4.96205	4.4564	24.2102	6.1307	7.72527
6.07551	4.13102	6.54614	5.64567	6.63966	4.94415	9.31876	4.55471	8.20625	4.88719	9.71397	4.19144	8.57337	6.01279	8.42021	3.95247	6.02125	5.01688	7.33887	6.63658		12.8727	5.22338	17.2362	4.70975	30.1112	3.76276	19.3297	3.57015	29.6847	3.35232	27.3207	3.63206	33.2801	5.75764	26.2659	4.40479	38.5218	5.24402	31.3724	3.89116		4.60747	5.49078	6.56921	4.96205	4.44382	24.2018	6.08664	7.71688
6.07782	4.14103	6.54999	5.64567	6.78666	4.94876	9.35109	4.55471	8.24012	4.90413	9.71089	4.233	8.56952	6.04357	8.4206	3.96247	6.01587	5.05343	7.33271	6.62426		12.8979	5.17981	17.2385	4.68912	30.407	3.75588	20.7468	3.56786	30.7258	3.29729	27.3161	3.63894	33.3099	5.75993	26.4723	4.40479	38.5815	5.23255	31.6017	3.86136		4.63265	5.52015	6.5755	4.95995	4.44382	24.1913	5.96285	7.71688
6.08244	4.13026	6.54538	5.64644	6.95752	4.95838	9.3761	4.54701	8.27436	4.87488	9.69627	4.22838	8.61839	6.09014	8.41559	3.94708	6.02048	5.08576	7.30462	6.62811		12.9163	5.13166	17.2339	4.68912	30.501	3.73524	21.3292	3.57015	31.1935	3.24913	27.3253	3.64352	33.2962	5.75076	26.6259	4.4025	38.6525	5.20733	32.0419	3.82238		4.65573	5.53903	6.5755	4.95995	4.41864	24.185	5.88522	7.71688
6.07166	4.11255	6.53999	5.64336	7.16262	4.96608	9.38533	4.53162	8.28052	4.83601	9.67895	4.26918	8.7019	6.09014	8.39404	3.93284	6.03972	5.11424	7.26614	6.63042		13.2052	5.07663	17.2362	4.74644	30.4988	3.71919	21.4071	3.55868	31.244	3.20557	27.3734	3.6504	33.2549	5.73242	26.6236	4.4323	38.6778	5.17064	32.4684	3.78798		4.6851	5.53694	6.5776	4.95995	4.43332	24.2123	5.86634	7.71688
6.01433	4.11332	6.53614	5.61219	7.38736	4.97532	9.38764	4.52585	8.27821	4.86372	9.66972	4.37154	8.76616	6.10861	8.36249	3.92746	6.06012	5.13001	7.22958	6.62734		14.0628	5.03306	17.2569	4.87943	30.4667	3.72149	21.4003	3.53117	31.2417	3.13678	27.5087	3.65728	33.1976	5.71407	26.6374	4.47358	38.6778	5.10873	32.9087	3.76964		4.69559	5.56631	6.5755	4.96625	4.46689	24.2794	5.86634	7.71268
5.95391	4.12102	6.52075	5.55909	7.57707	4.99225	9.38918	4.54778	8.2759	4.88488	9.66818	4.42926	8.82927	6.124	8.32439	3.92592	6.07551	5.14464	7.16724	6.66159		14.6337	4.97574	17.4243	5.01243	30.43	3.72607	21.4599	3.50824	31.2417	3.05882	27.7013	3.68021	33.0279	5.69573	26.6512	4.48504	38.6938	5.04911	33.1792	3.749		4.69559	5.62296	6.57131	5.01031	4.49417	24.3214	5.86214	7.70429
5.9085	4.12641	6.56654	5.5333	7.68752	5.01072	9.39996	4.55933	8.26821	4.89951	9.6651	4.42695	8.89508	6.06243	8.28206	3.8859	6.08552	5.16542	7.07912	6.69161		14.7851	4.95052	18.1236	5.09727	30.3887	3.74671	22.0262	3.46009	31.2761	3.0336	27.8848	3.71461	32.7183	5.70261	26.7062	4.48963	38.7443	5.00555	33.193	3.72607		4.69559	5.66282	6.5776	5.06696	4.49837	24.3193	5.86214	7.698
5.8831	4.12795	6.6562	5.50483	7.6929	5.01996	9.44036	4.54394	8.28283	4.89104	9.67049	4.42002	8.92586	5.97892	8.2582	3.85896	6.09398	5.17311	7.01255	6.69007		14.8378	4.97345	19.0981	5.15459	30.3497	3.76505	23.9111	3.38213	31.3105	3.0313	27.9994	3.75359	32.5234	5.72554	26.7154	4.50339	38.8131	4.96198	33.1609	3.70773		4.69769	5.69849	6.61747	5.09213	4.51515	24.3361	5.86424	7.6917
5.88618	4.14719	6.71547	5.48405	7.66597	5.02226	9.46345	4.54855	8.33517	4.9149	9.72013	4.43926	8.94087	5.95622	8.25358	3.88128	6.10245	5.14464	6.9833	6.68699		14.8814	4.97345	19.825	5.23255	30.3428	3.74442	26.4585	3.32939	31.3449	3.0313	28.0246	3.80174	32.5762	5.72554	26.7199	4.48963	38.8314	4.91612	33.1127	3.68938		4.80259	5.68171	6.69719	5.05437	4.55711	24.4074	5.86214	7.68121
5.89003	4.16643	6.75048	5.48482	7.72523	5.02149	9.47962	4.57549	8.35402	4.91798	9.7867	4.48275	8.97242	5.97738	8.25281	3.88667	6.10091	5.10962	6.97445	6.68006		14.957	4.96886	20.1942	5.29446	30.3589	3.70314	28.1829	3.28582	31.4412	3.02901	28.0315	3.85448	32.6427	5.72095	26.736	4.45294	38.8337	4.89548	33.1357	3.69856		5.0145	5.62086	6.76014	5.0145	4.61376	24.4557	5.86634	7.65813
5.88695	4.1849	6.77973	5.47019	7.81027	5.01919	9.51194	4.61205	8.319	4.92337	9.85597	4.49275	9.02514	6.02048	8.24858	3.88513	6.07628	5.10115	6.98176	6.71623		15.0579	4.98491	20.2102	5.29217	30.4254	3.69168	28.8937	3.20557	31.5122	3.02672	28.0797	3.8797	32.6358	5.71866	26.7429	4.42084	38.8383	4.89319	33.42	3.73066		5.19075	5.56631	6.76433	4.99772	4.65363	24.4808	5.87263	7.63925
5.88618	4.19221	6.79204	5.42286	7.85453	5.0138	9.57005	4.61513	8.28437	4.94953	9.9033	4.49275	9.07363	6.04665	8.24704	3.88051	6.05781	5.09961	6.98407	6.75048		15.0946	5.00096	20.2377	5.26465	30.5079	3.69168	29.1551	3.18035	31.5054	3.02213	28.1003	3.87053	32.6862	5.72095	26.7475	4.39332	38.8497	4.89778	33.702	3.749		5.32712	5.53903	6.68461	4.97044	4.683	24.5606	5.87263	7.63296
5.90465	4.19452	6.78897	5.35937	7.87531	4.99918	9.65201	4.61359	8.26744	4.963	9.76246	4.49275	9.14097	6.04511	8.24627	3.86435	6.05165	5.09961	6.97522	6.75202		15.1405	5.01472	20.2813	5.26007	30.5171	3.67792	29.3018	3.1941	31.5122	3.01296	28.1141	3.86136	32.8445	5.74159	26.7498	4.37727	38.8566	4.8565	33.9772	3.7169		5.37118	5.53694	6.52935	4.93268	4.69979	24.7578	5.90411	7.62456
5.93852	4.21684	6.78973	5.23661	7.89686	4.98763	9.71782	4.61012	8.25128	4.95915	9.57697	4.49891	9.18754	6.04434	8.2455	3.85511	6.0428	5.10038	6.9352	6.75202		15.3858	5.0537	20.6138	5.25777	30.5148	3.63206	29.4142	3.18722	31.5237	2.99461	28.2356	3.87741	33.115	5.79203	26.9722	4.3681	38.8543	4.76937	34.3601	3.67104		5.37118	5.53903	6.40556	4.9075	4.69979	24.9089	5.95446	7.60988
5.98046	4.23223	6.80128	5.14618	7.91225	4.99071	9.73629	4.60705	8.23011	4.95377	9.48885	4.49198	9.20293	6.0428	8.25089	3.85434	6.01894	5.11962	6.88171	6.75972		15.7871	5.07892	20.7101	5.24631	30.5194	3.56098	29.4669	3.21703	31.526	2.97627	28.4213	3.91868	33.4842	5.83789	27.4216	4.336	38.8543	4.66619	34.6742	3.65728		5.37538	5.53694	6.35101	4.89491	4.69349	24.9361	5.9062	7.60358
6.0251	4.25686	6.89479	5.1277	7.91802	4.99071	9.73706	4.66746	8.20471	4.953	9.46422	4.47351	9.20139	6.02972	8.2582	3.8528	5.97431	5.15541	6.87786	6.78666		16.1104	5.07892	20.7078	5.21191	30.5171	3.48072	29.4876	3.29958	31.5214	2.98315	28.4718	3.93702	33.7869	5.85853	27.5959	4.29473	38.8704	4.5653	34.8439	3.67563		5.37538	5.53694	6.32163	4.88862	4.69979	24.9382	5.80759	7.60778
6.02895	4.26918	7.15185	5.12924	7.92033	4.99456	9.73629	4.7779	8.13275	4.94184	9.51117	4.45196	9.18985	6.03049	8.28514	3.85742	5.94775	5.21506	6.88786	6.80513		16.4704	5.07434	20.6963	5.19816	30.5286	3.41193	29.5219	3.33856	31.5191	2.99232	28.4603	3.9439	33.9038	5.85165	27.566	4.26492	38.93	4.46211	34.9884	3.71231		5.37118	5.53694	6.32373	4.89491	4.70188	24.9424	5.795	7.60988
6.0074	4.25994	7.41006	5.12694	7.92803	4.99148	9.73706	4.82909	8.00615	4.89566	9.55773	4.44157	9.17099	6.04126	8.34786	3.77545	5.9997	5.34705	6.88863	6.81475		16.968	5.07204	20.6826	5.20045	30.5309	3.36837	29.5747	3.35232	31.5352	2.97627	28.4534	3.95307	33.8648	5.81267	27.5271	4.21218	38.9644	4.37269	35.0847	3.73524		5.37748	5.53484	6.3594	4.92638	4.70188	24.9424	5.8034	7.59519
5.96315	4.24993	7.54436	5.12847	7.92803	4.98763	9.73629	4.83062	7.90917	4.86718	9.55081	4.43311	9.16022	6.04434	8.39789	3.69118	6.03895	5.4979	6.89017	6.80051		17.6467	5.02389	20.7124	5.20962	30.5331	3.33627	29.6366	3.36149	31.6017	2.96481	28.442	3.95766	33.7639	5.77828	27.5271	4.16632	38.9483	4.28785	35.103	3.73983		5.42364	5.49917	6.36779	4.94317	4.70818	24.9508	5.8034	7.54483
5.87348	4.22761	7.63095	5.1431	7.91071	4.9807	9.73629	4.82062	7.91071	4.89258	9.5331	4.44812	9.15637	6.05935	8.41713	3.68656	6.01202	5.56216	6.89402	6.77588		18.6304	4.94134	20.7697	5.21421	30.5515	3.33168	29.7581	3.36837	31.6613	2.98544	28.4099	3.94849	33.6997	5.75764	27.5706	4.15256	38.9323	4.18925	35.1053	3.72836		5.52644	5.44462	6.29645	4.94107	4.74175	24.9718	5.795	7.49448
5.80114	4.19298	7.68675	5.16465	7.87916	4.97993	9.73629	4.79137	8.01076	4.97609	9.52156	4.47428	9.1733	6.05473	8.44061	3.70195	6.01048	5.54292	6.89556	6.78589		19.614	4.90695	20.7766	5.22567	30.5584	3.33397	29.9324	3.38213	31.6796	3.02442	28.364	3.91639	33.6883	5.72095	27.8137	4.1411	38.9116	4.09982	35.1122	3.70314		5.64394	5.40685	6.22512	4.92009	4.73545	24.9802	5.78661	7.50917
5.77612	4.10794	7.68983	5.18543	7.84375	4.97993	9.72551	4.7679	8.09196	5.01226	9.51502	4.48737	9.21678	6.0505	8.46908	3.70657	6.01048	5.50944	6.90133	6.82629		20.1093	4.88173	21.3521	5.26236	30.5423	3.33627	30.0425	3.42799	31.6957	3.05423	28.4099	3.89346	33.725	5.66363	28.6529	4.11129	38.9094	4.04938	35.103	3.68709		5.71318	5.37958	6.21253	4.91589	4.71867	25.0012	5.78241	7.50077
5.7538	3.96017	7.70907	5.18774	7.81489	4.97993	9.69242	4.79753	8.12352	5.01149	9.51271	4.48506	9.21909	6.04588	8.47601	3.7058	5.97815	5.4725	6.9098	6.8794		20.201	4.86109	22.1157	5.35178	30.5744	3.32939	30.0975	3.4899	31.7186	3.0634	28.591	3.88199	33.7456	5.58108	29.6802	4.07231	39.008	4.01499	35.126	3.68938		5.76143	5.38377	6.21043	4.91589	4.71867	25.0809	5.78241	7.46091
5.72918	3.81547	7.75948	5.17773	7.78334	4.9707	9.64432	4.89489	8.14353	4.99994	9.47654	4.48814	9.1733	6.04896	8.46831	3.7058	5.96315	5.43902	6.92211	6.91211		20.2033	4.86568	22.4481	5.41828	30.6409	3.31563	30.1433	3.51512	31.7209	3.0634	28.7446	3.86365	33.7846	5.49853	30.0723	4.04709	39.2694	3.97142	35.2016	3.68938		5.82438	5.32293	6.18735	4.89071	4.71657	25.1648	5.78451	7.43783
5.70801	3.75275	7.7918	5.17773	7.74216	5.02226	9.58467	4.93876	8.14507	4.98609	9.44036	4.4789	9.11404	6.09321	8.456	3.71427	5.9593	5.40285	6.92288	6.92134		20.295	4.86568	22.5605	5.42287	30.6868	3.31104	30.1571	3.522	31.714	3.04735	28.7148	3.85677	33.8579	5.4458	30.047	4.04021	39.5353	3.93015	35.314	3.69168		5.90411	5.29565	6.16847	4.88022	4.72706	25.1879	5.78241	7.43783
5.68646	3.75814	7.80719	5.18389	7.6829	5.19312	9.5408	4.91259	8.1466	4.95838	9.39996	4.49737	9.04669	6.15748	8.45061	3.71581	5.9593	5.39746	6.94905	6.90441		20.5358	4.84733	22.6912	5.41369	30.7441	3.30875	30.1571	3.55868	31.7094	2.99232	28.6575	3.85906	33.8602	5.42975	30.1938	4.03562	39.7555	3.88199	35.2475	3.6848		6.00272	5.32712	6.16427	4.85714	4.73545	25.1858	5.75724	7.43573
5.65721	3.76044	7.82105	5.18466	7.60324	5.32396	9.51579	4.88335	8.18932	4.94107	9.29029	4.54624	9.03592	6.17826	8.45523	3.71427	5.95468	5.42671	6.95905	6.90518		20.8752	4.84045	22.8334	5.40223	30.7854	3.28582	30.1571	3.60913	31.7209	2.94876	28.7057	3.84989	33.8602	5.42516	30.3543	4.03562	39.9297	3.85906	34.9677	3.67792		6.05097	5.32922	6.16427	4.75853	4.73126	25.1858	5.71737	7.43573
5.65721	3.75891	7.87608	5.18928	7.52281	5.36398	9.49809	4.8591	8.26128	5.03304	9.17715	4.55548	9.11635	6.1798	8.46754	3.71581	5.95468	5.44903	6.94905	6.88402		21.1916	4.83128	22.8265	5.39077	30.7739	3.23996	30.1594	3.64582	31.737	2.94188	28.6942	3.83384	33.8258	5.39994	30.3681	4.03562	40.1453	3.85448	34.782	3.67563		6.04468	5.26838	6.1349	4.6872	4.75224	25.1858	5.6838	7.44832
5.69877	3.76121	8.03847	5.19235	7.47548	5.38361	9.49886	4.81908	8.33209	5.14848	9.14867	4.55471	9.14867	6.18596	8.44445	3.69349	5.95699	5.48251	6.94366	6.87786		21.3842	4.81064	22.7875	5.39764	30.8656	3.20786	30.1686	3.6527	31.753	2.935	28.6483	3.84531	33.8075	5.39077	30.3566	4.03333	40.558	3.85906	34.8302	3.6848		6.03209	5.2369	6.07825	4.65573	4.75224	25.1858	5.68171	7.46301
5.83962	3.75352	8.22549	5.19235	7.47856	5.38515	9.53541	4.79984	8.37403	5.15849	9.1656	4.55548	9.10788	6.18442	8.35633	3.67771	5.9593	5.48482	6.95367	6.84938		21.4874	4.76479	22.7508	5.40452	31.2096	3.17117	30.2144	3.63665	31.7782	2.92124	28.6392	3.8476	34.0827	5.40911	30.3612	4.03104	40.9845	3.88658	35.1122	3.69397		6.0195	5.22222	6.0216	4.59278	4.76483	25.1879	5.70059	7.46301
6.09783	3.7235	8.319	5.19697	7.53128	5.38592	9.59698	4.80446	8.40251	5.15926	9.22371	4.54624	9.08056	6.20443	8.27052	3.80932	5.96084	5.50483	6.98253	6.76588		21.5057	4.70517	22.7462	5.40911	31.8493	3.13678	30.297	3.62977	31.8401	2.92124	28.6116	3.84072	34.4472	5.42745	30.3543	4.03333	40.996	3.91409	35.3576	3.68938		6.00901	5.1278	6.02789	4.49837	4.79	25.1879	5.71108	7.45881
6.28101	3.6981	8.34786	5.20505	7.54898	5.38977	9.64047	4.79676	8.46216	5.15926	9.28952	4.58396	9.16945	6.19057	8.20163	4.00096	5.96468	5.5637	7.00947	6.73663		21.5333	4.65472	22.6981	5.41828	32.5693	3.11385	30.3337	3.62977	31.8998	2.89831	28.5474	3.84531	34.5114	5.41369	30.352	4.04021	41.1358	3.92327	35.4309	3.71002		6.00901	4.99142	6.08035	4.4606	4.83197	25.1879	5.71108	7.45671
6.39414	3.69272	8.37172	5.20659	7.53744	5.39207	9.65124	4.80138	8.60377	5.1531	9.30645	4.68285	9.36994	6.15979	8.16354	4.03751	5.99739	5.57217	7.00716	6.73663		21.5745	4.58823	22.666	5.41828	33.154	3.08863	30.3497	3.62518	31.8998	2.82035	28.4786	3.84072	34.4748	5.40223	30.3497	4.05397	41.3926	3.92556	35.447	3.72836		6.04468	4.94107	6.10762	4.44172	4.9117	25.1879	5.70898	7.4756
6.4611	3.6981	8.39943	5.22275	7.53051	5.39438	9.65124	4.75943	8.76308	5.16465	9.29875	4.71556	9.44883	6.17364	8.15969	4.05522	6.06705	5.47866	7.04795	6.71393		21.5745	4.48275	22.643	5.42057	33.6768	3.09551	30.5882	3.62059	31.9319	2.76303	28.4282	3.83384	34.4197	5.40452	30.3451	4.0769	41.4523	3.93015	35.4561	3.73295		6.1391	4.93058	6.11811	4.43332	5.05647	25.1879	5.71528	7.50287
6.45956	3.68194	8.39173	5.22968	7.52743	5.34782	9.6474	4.75174	8.87737	5.15849	9.29875	4.7171	9.41689	6.19827	8.15738	4.14565	6.09321	5.40978	7.08989	6.63658		21.5745	4.40708	22.6155	5.42745	33.8992	3.13219	30.8702	3.62747	31.9731	2.71258	28.4443	3.83384	34.4151	5.41828	30.3107	4.0769	41.4523	3.95766	35.5204	3.73754		6.26918	4.93058	6.09713	4.44172	5.28516	25.1837	5.74045	7.53434
6.43878	3.66001	8.39558	5.23045	7.52127	5.27894	9.63508	4.76097	8.9755	5.13694	9.28798	4.7502	9.36609	6.20981	8.12659	4.23531	6.10245	5.39361	7.10913	6.53229		21.7098	4.37498	22.588	5.4435	33.9405	3.15971	30.9551	3.63894	32.0786	2.68965	28.458	3.83155	34.4587	5.43204	30.1961	4.06772	41.4545	3.99893	35.6121	3.73754		6.39087	4.92638	6.05937	4.44801	5.4593	25.1858	5.75724	7.56582
6.42878	3.6577	8.42906	5.25046	7.50588	5.25816	9.63046	4.75866	9.02822	5.11424	9.2849	4.88258	9.35763	6.2052	8.06002	4.28033	6.124	5.39361	7.10375	6.3876		21.8657	4.33829	22.5834	5.45955	34.7774	3.21474	30.9803	3.64123	32.3652	2.69424	28.4351	3.82925	34.5986	5.43662	30.1525	4.0746	41.4614	4.0104	35.6281	3.749		6.48319	4.92428	6.04048	4.45221	5.51805	25.1963	5.74885	7.5889
6.42339	3.65924	8.48217	5.2851	7.45701	5.26124	9.632	4.69517	9.04362	5.14695	9.2849	4.95915	9.35763	6.20674	7.95804	4.28264	6.13901	5.39438	7.0668	6.22482		21.9093	4.31078	22.6201	5.47561	35.995	3.29729	31.0215	3.64352	32.6266	2.68506	28.3915	3.82008	34.9402	5.45038	30.2167	4.08607	41.4591	4.03104	35.541	3.76276		6.5797	4.91589	6.02789	4.4585	5.5768	25.2026	5.70688	7.5889
6.42416	3.66463	8.53489	5.31934	7.38813	5.26585	9.63277	4.52739	9.05439	5.22429	9.2849	4.96531	9.32723	6.20827	7.84606	4.28418	6.14132	5.39592	7.01178	6.1975		21.9299	4.31536	22.7004	5.48707	37.1025	3.40276	31.0628	3.64811	32.7825	2.65067	28.3434	3.82008	35.2016	5.49166	30.2649	4.09753	41.427	4.05855	35.5593	3.77193		6.70349	4.83197	6.0195	4.4627	5.6838	25.211	5.64394	7.5868
6.42493	3.67309	8.54181	5.33551	7.33117	5.26432	9.63354	4.4435	9.04669	5.25431	9.28413	4.963	9.32569	6.21828	7.7664	4.28803	6.14363	5.42671	6.93981	6.1721		21.9597	4.36352	22.8013	5.50083	37.9509	3.522	31.0926	3.65958	32.872	2.63233	28.3686	3.81091	35.2291	5.53064	30.2855	4.12046	41.3537	4.09524	35.7336	3.79715		6.78322	4.70818	6.01531	4.4585	5.74465	25.2299	5.56841	7.5868
6.42493	3.67386	8.54335	5.33628	7.30539	5.17311	9.63431	4.44658	8.99321	5.23892	9.27181	4.96608	9.33261	6.21751	7.7664	4.29034	6.13978	5.45134	6.86093	6.13323		22.1638	4.45294	22.8655	5.50771	38.382	3.61372	31.1133	3.65958	32.8399	2.62086	28.5727	3.79715	35.2223	5.57879	30.313	4.13193	41.2665	4.12734	35.94	3.8476		6.8063	4.63055	6.01531	4.45431	5.75724	25.2425	5.4677	7.5868
6.41723	3.69041	8.54412	5.33628	7.31386	5.02765	9.63431	4.44504	8.93471	5.21814	9.24295	4.95992	9.33338	6.1898	7.82336	4.33498	6.13554	5.46096	6.81398	6.12554		23.2369	4.51944	22.8792	5.50771	38.5081	3.68021	31.1087	3.65728	32.9568	2.58876	28.6896	3.78569	35.2108	5.63382	30.3153	4.13651	41.2321	4.15715	36.0248	3.87053		6.83147	4.50886	6.00901	4.45221	5.75724	25.2362	5.40056	7.5889
6.39029	3.73043	8.55182	5.3332	7.3077	4.95223	9.63585	4.45042	8.9097	5.19928	9.24295	4.96685	9.33261	6.14516	7.87608	4.42772	6.13747	5.46711	6.81398	6.11092		24.6356	4.56988	22.8769	5.48936	38.5035	3.70085	31.1201	3.65499	33.0806	2.56812	28.6942	3.76505	35.1879	5.66592	30.3153	4.15256	41.2574	4.18237	35.9904	3.88658		6.86295	4.37038	6.00901	4.45011	5.79291	25.2299	5.38377	7.59309
6.35758	3.74659	8.5649	5.33166	7.29154	4.91952	9.63354	4.48506	8.90739	5.19697	9.27104	4.98532	9.25604	6.10014	7.92572	4.42156	6.14209	5.47327	6.80898	6.06397		25.1217	4.62491	22.8678	5.45038	38.5631	3.69397	31.1981	3.65499	33.1104	2.56354	28.685	3.73066	35.1122	5.68885	30.2993	4.17091	41.2665	4.22594	36.0409	3.91409		6.84406	4.32003	6.00901	4.37248	5.88732	25.2278	5.37538	7.60568
6.34296	3.76275	8.5372	5.34243	7.29154	4.89489	9.62893	4.51969	8.90662	5.24354	9.27643	4.98147	9.04131	6.10322	7.96035	4.37923	6.13323	5.47173	6.80282	5.9997		25.1676	4.67077	22.854	5.41828	38.8589	3.69168	31.3105	3.66416	33.1701	2.56354	28.6644	3.68021	34.9815	5.73242	30.2511	4.18237	41.3009	4.28326	36.2679	3.93473		6.79581	4.30114	6.00901	4.24449	5.95446	25.2446	5.36909	7.63925
6.36605	3.80316	8.52026	5.37745	7.27615	4.88411	9.62739	4.54163	8.87353	5.29087	9.25911	4.98378	8.74885	6.09475	7.94342	4.33806	6.06551	5.46942	6.79358	5.90619		25.1516	4.70517	22.8471	5.38618	39.4276	3.71461	31.377	3.67104	33.3099	2.56354	28.669	3.61601	34.9494	5.78286	30.1342	4.20301	41.3697	4.32683	36.8594	3.9462		6.74965	4.28646	6.00901	4.18994	5.96075	25.2739	5.37118	7.66443
6.40492	3.84934	8.5218	5.42517	7.2569	4.8895	9.632	4.55702	8.7931	5.29395	9.24141	4.98763	8.51103	6.05935	7.91071	4.31189	5.9439	5.45288	6.76357	5.84808		25.1837	4.73268	22.854	5.33803	40.2278	3.75129	31.4366	3.67792	33.4108	2.55666	28.7561	3.54263	35.0549	5.81955	30.0654	4.20759	41.2551	4.36122	37.6413	3.95307		6.6909	4.29905	6.00901	4.16057	5.96285	25.3348	5.37328	7.67282
6.42878	3.87974	8.53181	5.46096	7.25152	4.89412	9.63354	4.55394	8.73807	5.29549	9.22602	4.97609	8.35325	6.03357	7.87454	4.31266	5.92235	5.45211	6.70469	5.86194		25.2845	4.73268	22.8723	5.30822	40.8767	3.77193	31.6017	3.6848	33.4498	2.54749	28.9946	3.47843	34.9288	5.84936	30.1892	4.20301	40.9868	4.3704	38.304	3.93473		6.64055	4.31373	6.00691	4.1291	6.02999	25.4334	5.37328	7.67702
6.45879	3.86435	8.53489	5.47712	7.25075	4.89489	9.63585	4.5601	8.69343	5.27894	9.20216	4.93722	8.23704	6.00663	7.8299	4.30265	5.96468	5.48482	6.65159	5.86425		25.4015	4.72122	22.8586	5.30134	41.1886	3.80862	31.8401	3.69626	33.4934	2.53831	29.3179	3.43486	34.4014	5.87687	30.2419	4.19842	40.8354	4.37727	38.7282	3.90722		6.61747	4.33681	6.01111	4.09553	6.14959	25.4858	5.37538	7.67072
6.49689	3.85203	8.53258	5.48943	7.24459	4.90566	9.66125	4.56779	8.61377	5.23969	9.15406	4.90028	8.15815	5.99201	7.81335	4.32651	5.98431	5.50098	6.62965	5.77458		25.6514	4.71205	22.8357	5.29905	41.2528	3.85218	32.1313	3.69626	33.6103	2.52685	29.444	3.40506	33.8488	5.89751	30.2419	4.18008	40.8354	4.41855	38.8176	3.90722		6.60488	4.35569	6.01321	4.07874	6.22092	25.5005	5.33761	7.66862
6.51844	3.81855	8.52719	5.50483	7.23497	4.93337	9.70627	4.62898	8.56259	5.18851	9.08441	4.81908	8.14199	5.99124	7.82336	4.37846	5.98508	5.51098	6.66159	5.52407		26.1008	4.68453	22.8357	5.29905	41.2505	3.87741	32.7023	3.70085	33.7662	2.52456	29.4463	3.43945	33.4544	5.90668	30.258	4.14798	40.9157	4.48046	38.8314	3.92327		6.59439	4.36828	6.01111	4.11231	6.26079	25.511	5.27257	7.66653
6.53075	3.7693	8.52103	5.50867	7.21496	4.93337	9.72474	4.64206	8.56259	5.15079	9.04208	4.74635	8.14199	5.98893	7.83606	4.38385	5.982	5.51868	6.68468	5.39669		26.4608	4.66619	22.7806	5.29905	41.3972	3.89116	33.1609	3.72378	33.8534	2.51997	29.4394	3.47614	33.1563	5.92044	30.2901	4.13422	40.9776	4.55383	38.985	3.90951		6.5755	4.37458	6.00272	4.15637	6.33632	25.5131	5.19494	7.67492
6.54845	3.7389	8.51641	5.50867	7.17648	4.93029	9.72474	4.64129	8.52873	5.14464	9.039	4.71403	8.14045	5.99047	7.88223	4.39616	5.97507	5.5056	6.68622	5.47404		26.5892	4.64555	22.9824	5.30822	41.8444	3.90263	33.1655	3.74212	33.8832	2.49475	29.4623	3.47155	33.099	5.97318	30.3451	4.12734	40.8515	4.64555	39.2762	3.90263		6.57131	4.37668	5.97544	4.16896	6.39716	25.5068	5.06066	7.70219
6.55615	3.71888	8.52719	5.50714	7.13453	4.88642	9.73552	4.64514	8.4814	5.15387	9.04285	4.69786	8.13737	5.98354	7.94727	4.42233	5.96315	5.50406	6.69699	5.52176		26.6397	4.61345	23.4593	5.32198	42.8005	3.90492	33.2985	3.74671	33.8901	2.47182	29.5655	3.47385	33.0715	6.02592	30.3818	4.11588	40.5718	4.71663	39.5239	3.95078		6.59439	4.37668	5.91669	4.16477	6.38877	25.4963	4.85924	7.71478
6.55615	3.69426	8.54335	5.50483	7.10836	4.78368	9.74091	4.64514	8.3925	5.15387	9.0213	4.70325	8.13737	5.97738	7.98575	4.43696	5.92312	5.50637	6.72893	5.51021		26.6924	4.58364	24.1908	5.32198	43.8645	3.90722	33.3902	3.749	33.8901	2.49016	29.7031	3.47385	33.0692	6.03509	30.3497	4.10212	40.3287	4.74186	39.6477	3.98976		6.61747	4.3494	5.86424	4.14588	6.37408	25.4963	4.6893	7.71059
6.50535	3.6754	8.54258	5.49174	7.06834	4.71403	9.74399	4.64206	8.30746	5.11885	8.97935	4.69594	8.13275	5.97969	7.99653	4.43926	5.88618	5.54369	6.74125	5.57448		26.7406	4.57447	25.0071	5.32656	44.401	3.90951	33.4269	3.74212	33.8923	2.5429	29.7719	3.46009	32.9775	6.01904	30.1915	4.09753	40.2691	4.73956	39.7073	4.0104		6.62796	4.33052	5.85585	4.1249	6.36359	25.5194	4.59488	7.71059
6.41723	3.67232	8.53181	5.48174	7.00023	4.70171	9.74629	4.6436	8.28052	5.11347	8.92586	4.68209	8.12967	5.98277	8.00307	4.43696	5.87964	5.55755	6.74356	5.60372		26.7337	4.57218	25.39	5.35637	44.6211	3.90492	33.4819	3.73754	33.8992	2.55895	29.7673	3.45779	32.7527	6.00528	30.125	4.08377	40.5809	4.72122	39.6133	4.04938		6.63215	4.32632	5.85585	4.11651	6.3552	25.5467	4.53403	7.70219
6.3699	3.67155	8.52103	5.47327	6.94212	4.70479	9.74399	4.62667	8.27436	5.11424	8.86814	4.70787	8.13429	5.98046	7.99268	4.43619	5.88156	5.56293	6.74202	5.62681		26.9378	4.57447	25.4749	5.37701	44.7931	3.89575	33.5736	3.73754	33.9107	2.55895	29.7742	3.43028	32.4363	6.00069	30.1227	4.06084	41.0831	4.71434	39.2808	4.08377		6.63425	4.32003	5.85795	4.11021	6.36359	25.5635	4.51305	7.68331
6.34989	3.67232	8.49602	5.45865	6.89556	4.70094	9.72551	4.56856	8.24935	5.09423	8.82158	4.72172	8.13352	5.97123	7.99268	4.43542	5.88849	5.58064	6.72547	5.64952		27.4353	4.58593	25.4565	5.35408	45.0018	3.89116	33.9841	3.73983	33.9428	2.56583	29.7994	3.40506	32.0901	5.99382	30.0906	4.05626	41.2872	4.70746	38.7855	4.1067		6.63845	4.32632	5.85585	4.09763	6.40556	25.5887	4.54243	7.70219
6.33834	3.68079	8.466	5.4498	6.85708	4.70171	9.67972	4.54086	8.19548	5.04651	8.78771	4.78829	8.13275	5.97046	8.0023	4.43311	5.88849	5.58448	6.70007	5.64798		27.7655	4.59969	25.4611	5.33573	45.2884	3.88199	35.2291	3.73983	34.0414	2.59105	29.8453	3.40047	31.9846	5.98006	30.0126	4.03791	41.2757	4.69829	38.57	4.13193		6.65523	4.32842	5.85165	4.05776	6.45801	25.6264	4.58439	7.72527
6.33834	3.68425	8.45831	5.4498	6.82706	4.70556	9.60507	4.54163	8.14968	5.03727	8.77694	4.89566	8.13737	5.96815	8.04694	4.43388	5.90311	5.58294	6.6739	5.65106		27.855	4.62721	25.7844	5.36325	45.5498	3.87511	36.4031	3.74212	34.1515	2.6071	29.9645	3.40047	32.1566	5.97547	29.9783	4.0104	41.2482	4.69829	38.5677	4.13422		6.68251	4.32842	5.84956	3.97593	6.4727	25.6558	4.65363	7.59309
6.34373	3.58497	8.46523	5.45672	6.80282	4.70556	9.51348	4.53932	8.09966	5.03573	8.80772	4.90874	8.14968	5.95853	8.07618	4.43542	5.91851	5.60526	6.66159	5.64259		27.871	4.66389	26.4746	5.37471	45.6346	3.87741	36.7769	3.749	34.1813	2.6094	30.2144	3.39818	32.2047	5.97318	29.859	4.00581	41.2459	4.69141	38.5608	4.12275		6.71398	4.33261	5.84326	3.91509	6.4706	25.6621	4.75643	7.21753
6.35912	3.44451	8.49679	5.45288	6.7905	4.70325	9.42228	4.54009	8.06079	5.09269	8.83004	4.91182	8.15122	5.9593	8.07541	4.4535	5.93621	5.68646	6.65928	5.66491		27.8733	4.70746	27.3643	5.37242	45.6369	3.87282	36.9259	3.75817	34.1881	2.60022	30.4896	3.39818	32.2552	5.97318	29.7214	4.01728	41.2253	4.66619	38.5585	4.11358		6.73076	4.34101	5.83277	3.9067	6.4706	25.6621	4.79	6.78532
6.3622	3.40333	8.66226	5.44518	6.7982	4.70017	9.33723	4.52354	8.02616	5.18235	8.83235	4.90566	8.15661	6.01356	8.0731	4.49506	5.99893	5.75765	6.66544	5.71378		27.8779	4.77396	28.1278	5.36784	45.6071	3.86136	37.1484	3.74442	34.3234	2.57729	30.6111	3.40735	32.2781	5.97318	29.7031	3.98747	41.1977	4.63179	38.5723	4.1067		6.73076	4.3452	5.81598	3.91089	6.4727	25.6852	4.79	6.48948
6.36143	3.39487	8.99782	5.45057	6.80051	4.71864	9.23218	4.50892	8.00307	5.19005	8.83235	4.90105	8.16931	5.97354	8.06926	4.49814	6.06166	5.78228	6.66082	5.76304		27.8894	4.84275	28.6437	5.35637	45.5521	3.87511	37.3799	3.75359	34.5573	2.56812	30.6363	3.40964	32.2254	5.95025	29.6893	3.95307	41.1886	4.60428	38.6457	4.08377		6.73286	4.34101	5.80549	3.9067	6.48319	25.7313	4.81308	6.40136
6.35066	3.39025	9.1937	5.47019	6.79127	4.75251	9.11635	4.512	7.99653	5.19005	8.83312	4.91413	8.18239	5.87502	8.0731	4.49198	6.07551	5.79229	6.6562	5.81345		27.8916	4.86338	28.9992	5.3472	45.5475	3.89575	37.5634	3.75588	34.8004	2.57271	30.673	3.39818	32.2322	5.90439	29.2376	3.92785	41.0349	4.58593	38.6434	4.06084		6.73916	4.33052	5.8013	3.85844	6.49787	25.8236	4.83826	6.39926
6.32834	3.39333	9.25142	5.48097	6.78281	4.7779	9.02976	4.50661	7.99922	5.19005	8.83312	4.92183	8.17777	5.84808	8.0858	4.49122	6.07012	5.77305	6.67775	5.85116		27.8939	4.87026	29.2628	5.34491	45.6025	3.90263	37.7491	3.75817	35.0824	2.58647	30.7349	3.39588	32.2666	5.85853	28.442	3.90034	40.8882	4.56988	38.8176	4.0425		6.73706	4.33052	5.8013	3.80179	6.51676	25.9474	4.84246	6.32583
6.30987	3.38948	9.28413	5.47558	6.77742	4.77175	8.98397	4.4966	7.98421	5.17465	8.83543	4.93029	8.14199	5.84501	8.09119	4.47505	6.0732	5.75688	6.71777	5.82961		27.8962	4.86568	29.4669	5.34491	45.6461	3.90722	37.8798	3.79027	35.353	2.58188	30.767	3.39588	32.2873	5.80809	28.4511	3.88199	40.8584	4.55842	39.1593	4.00811		6.73496	4.33052	5.79081	3.7934	6.54613	25.9789	4.84456	6.26079
6.29563	3.37332	9.30799	5.45749	6.77203	4.76251	8.9655	4.49045	7.9211	5.16542	8.83235	4.9403	8.08272	5.84962	8.09427	4.45042	6.10553	5.76458	6.76049	5.82038		27.8962	4.86338	29.6435	5.34032	45.6782	3.91868	37.9647	3.83843	35.4974	2.60252	30.7647	3.3913	32.4271	5.75764	28.2241	3.88199	40.8607	4.52861	39.5078	3.96454		6.74545	4.32632	5.74675	3.7913	6.5755	25.9642	4.84665	6.17057
6.29486	3.37024	9.30876	5.45595	6.77819	4.79368	8.9655	4.50661	7.8907	5.17003	8.78771	4.94261	8.04463	5.8831	8.09966	4.42464	6.12785	5.77689	6.82091	5.83423		27.8939	4.87255	29.7673	5.33573	45.7011	3.93244	38.0724	3.84989	35.5112	2.70341	30.8037	3.39359	32.246	5.71178	27.7105	3.88199	40.8469	4.48275	39.7944	3.9439		6.74545	4.33891	5.71108	3.7892	6.60488	25.9432	4.84665	6.04048
6.29871	3.38409	9.30337	5.45595	6.82014	4.81985	8.91124	4.56087	7.94496	5.16465	8.6765	4.9403	8.03308	5.92543	8.09889	4.41848	6.13593	5.74611	6.89748	5.85809		27.8985	4.89548	29.82	5.33573	45.7126	3.95766	38.1733	3.90263	35.5226	2.80888	30.9413	3.39588	31.072	5.68197	27.5202	3.87741	40.8309	4.46441	40.0283	3.93702		6.71818	4.35779	5.71108	3.7913	6.63635	25.8971	4.84875	5.76353
6.29948	3.38871	9.29721	5.45211	6.89633	4.82985	8.81927	4.56933	7.99499	5.16542	8.56028	4.93953	8.02616	5.94083	8.09889	4.42156	6.1467	5.68569	6.95982	5.86886		27.8962	4.90007	29.8223	5.36325	45.7126	3.96913	38.2123	3.95537	35.5685	2.88455	31.1821	3.39588	29.499	5.66134	27.5202	3.87282	40.8423	4.4667	40.3814	3.93244		6.70139	4.36409	5.70688	3.7871	6.63845	25.8719	4.84875	5.04598
6.2964	3.38871	9.30106	5.45749	6.97676	4.84448	8.71883	4.50276	8.00538	5.16696	8.48678	4.93953	8.02231	5.96315	8.09658	4.41002	6.16671	5.68569	6.98715	5.86809		27.8848	4.89548	29.8063	5.3793	45.536	3.96913	38.2329	3.96683	35.5708	2.93958	31.4893	3.39818	28.7859	5.65216	27.5592	3.86594	40.8217	4.4667	40.3929	3.92327		6.6909	4.36409	5.67541	3.7871	6.62166	25.8677	4.85085	4.75853
6.26484	3.39025	9.34108	5.46019	7.03948	4.86795	8.59838	4.44812	8.02077	5.18466	8.4102	4.93953	8.02385	5.99201	8.09735	4.44157	6.17672	5.63105	7.00331	5.86271		27.8802	4.89778	29.8154	5.37471	45.105	3.976	38.2375	3.97142	35.5777	2.97627	31.8654	3.39359	28.6392	5.63841	27.5156	3.8476	40.824	4.4667	40.0146	3.92097		6.67621	4.36199	5.64814	3.78501	6.62166	25.8698	4.85295	4.6872
6.21366	3.37871	9.37148	5.4498	7.09143	4.88104	8.45831	4.45119	8.02077	5.20582	8.32593	4.9226	8.01384	5.99893	8.08965	4.49506	6.14593	5.56755	7.03102	5.87271		27.8848	4.90695	29.8521	5.37471	44.6647	3.9783	38.2421	3.96683	35.6098	3.02213	32.3056	3.39818	28.5933	5.61089	27.4216	3.8155	40.8423	4.47129	40.3379	3.92327		6.65943	4.36618	5.63974	3.7892	6.61327	25.8593	4.84665	4.58649
6.16979	3.38255	9.38149	5.42132	7.11529	4.89566	8.31669	4.52123	8.00922	5.2166	8.28129	4.87796	7.98344	5.99124	8.05386	4.49352	6.07012	5.54292	7.04564	5.90619		27.8733	4.90695	29.8934	5.37471	44.4446	3.9783	38.2513	3.95078	35.7175	3.10009	32.6656	3.40964	28.5497	5.5765	27.3299	3.80174	40.7896	4.48734	40.3127	3.91409		6.65104	4.37668	5.63974	3.7892	6.61747	25.809	4.84875	4.50256
6.12323	3.38255	9.38533	5.37168	7.1176	4.92414	8.21087	4.56856	8.01846	5.21583	8.28206	4.80677	7.94804	6.01202	8.02462	4.4435	6.02664	5.53715	7.05487	5.96238		27.8527	4.90695	29.9553	5.37242	44.4538	3.9783	38.249	3.9439	35.8368	3.21474	32.755	3.40735	28.4993	5.54898	27.2955	3.79486	40.6818	4.52402	40.1499	3.88658		6.70349	4.37877	5.63555	3.78291	6.61537	25.7754	4.85085	4.39346
6.10476	3.32983	9.38687	5.31934	7.11298	4.93491	8.15584	4.56856	8.0123	5.19543	8.28591	4.74404	7.92726	6.02741	8.01692	4.43388	5.99355	5.54908	7.05641	5.99585		27.8297	4.89548	30.0035	5.37242	44.5386	3.9783	38.2627	3.93473	35.9331	3.32251	32.7642	3.40506	28.4947	5.51459	27.2565	3.79257	40.5374	4.56988	40.3929	3.8797		6.76224	4.36409	5.63345	3.75144	6.62376	25.7691	4.84246	4.39346
6.11092	3.25248	9.4192	5.28933	7.09605	4.93491	8.12582	4.58088	8.0277	5.13694	8.25512	4.71633	7.90994	6.03742	8.09196	4.48737	5.97584	5.60219	7.05411	5.98508		27.8091	4.87026	30.0356	5.36784	44.6395	3.98288	38.2994	3.92097	36.1165	3.41193	32.9522	3.40506	28.497	5.46414	27.1281	3.79945	40.4204	4.60657	40.879	3.89116		6.79371	4.33891	5.63345	3.77032	6.67831	25.7712	4.81308	4.38717
6.124	3.24248	9.45114	5.24815	7.09913	4.93876	8.09812	4.57626	8.08888	5.095	8.16931	4.71018	7.89378	6.07012	8.25974	4.57703	5.99739	5.64336	7.04949	5.96622		27.7931	4.86568	30.0837	5.37242	44.667	3.98518	38.3407	3.92327	36.2312	3.51741	33.2526	3.40735	28.5314	5.41599	27.0731	3.80174	40.4113	4.63179	41.3582	3.89804		6.83777	4.32632	5.63345	3.78501	6.70978	25.7565	4.7942	4.3452
6.13978	3.24864	9.475	5.20736	7.11298	4.9326	8.07541	4.55471	8.13891	5.08884	7.99653	4.70941	7.88916	6.0986	8.35633	4.5955	6.02356	5.66106	7.03871	5.96738		27.8183	4.88402	30.1021	5.37471	44.6418	3.98747	38.3568	3.91868	36.2243	3.63894	33.5094	3.40735	28.7744	5.39535	27.112	3.78569	40.4388	4.66619	41.8352	3.9118		6.89232	4.32632	5.63345	3.81018	6.69719	25.7229	4.80469	4.40395
6.16133	3.21708	9.53387	5.18235	7.11683	4.94799	8.07156	4.52354	8.20471	5.09192	7.7918	4.70248	7.88916	6.12554	8.30515	4.60551	6.05858	5.70878	7.01793	5.96661		27.8916	4.91154	30.1044	5.37471	44.573	3.98518	38.359	3.90951	36.2816	3.73983	33.7708	3.40506	29.0175	5.37471	27.1785	3.7811	40.4273	4.72122	42.2663	3.92327		6.94687	4.32212	5.63974	3.82697	6.6867	25.6999	4.77532	4.4606
6.20597	3.18168	9.61584	5.11808	7.11683	4.97301	8.05617	4.49814	8.25897	5.09269	7.67982	4.68747	7.88916	6.2075	8.13121	4.66284	6.09783	5.75303	7.00716	5.93082		27.9536	4.94134	30.1112	5.37471	44.2359	3.99206	38.359	3.90492	36.3412	3.82238	34.1331	3.40506	29.0198	5.34032	27.1304	3.79027	40.4525	4.77166	42.5208	3.92097		6.99932	4.32212	5.63764	3.82067	6.6888	25.6894	4.63684	4.51935
6.25561	3.21323	9.67279	5.03304	7.11837	4.98609	7.90686	4.50661	8.27283	5.07268	7.64326	4.68747	7.88454	6.29717	7.8907	4.68362	6.11938	5.75303	7.00639	5.8604		27.988	4.93446	30.1342	5.38159	43.7842	3.99893	38.4874	3.90722	36.504	3.88887	34.422	3.40735	29.2537	5.30593	27.3115	3.79027	40.5488	4.79689	42.5873	3.91868		7.0224	4.28855	5.60198	3.81228	6.6867	25.6873	4.53194	4.56131
6.27716	3.27442	9.72321	5.00456	7.12453	4.98763	7.60863	4.5043	8.28129	5.04266	7.6271	4.68747	7.88916	6.28177	7.64249	4.6613	6.13093	5.76227	7.00254	5.80114		27.9925	4.8909	30.3841	5.37471	43.5022	4.02874	39.008	3.92556	36.7975	3.91639	34.4954	3.41193	29.5541	5.29217	27.4697	3.78798	40.5718	4.80835	42.5437	3.9462		7.02031	4.25289	5.53484	3.81648	6.68251	25.6789	4.50886	4.56341
6.27408	3.32445	9.77246	4.99302	7.13992	4.98147	7.38736	4.48275	8.28976	5.0238	7.6271	4.7071	7.91417	6.11784	7.4293	4.64206	6.15209	5.78921	6.98946	5.78151		28.0063	4.86338	30.9803	5.37242	43.4311	4.109	39.9481	3.93702	36.9603	3.89804	34.4954	3.41193	29.9278	5.29446	27.6027	3.7834	40.5236	4.81752	42.4474	3.95995		7.01401	4.21722	5.50127	3.80809	6.68251	25.6642	4.51515	4.5718
6.27254	3.33984	9.73552	4.97993	7.15069	4.98224	7.30539	4.44273	8.2836	5.01149	7.62787	4.70479	7.96189	5.96468	7.3077	4.63975	6.17287	5.80652	6.96752	5.825		28.1576	4.84963	31.5879	5.37013	43.4907	4.16174	41.2596	3.92556	36.7929	3.87053	34.4954	3.41652	30.2007	5.29217	27.8229	3.7834	40.4892	4.8244	42.4589	3.95078		7.01191	4.21092	5.4635	3.82067	6.6909	25.6474	4.52564	4.59698
6.271	3.34407	9.66895	4.97839	7.14762	4.97993	7.31386	4.38308	8.26975	5.01226	7.64865	4.6513	8.02539	5.8704	7.29077	4.64283	6.19211	5.80883	6.92365	5.90927		28.419	4.83816	32.1474	5.36784	43.6054	4.15256	42.7042	3.92327	36.2587	3.86365	34.5458	3.40735	30.1984	5.28529	28.1003	3.78569	40.4686	4.8244	42.757	3.95307		7.01191	4.19834	5.40685	3.87942	6.6951	25.639	4.52564	4.64733
6.25407	3.34407	9.64586	4.89643	7.143	4.97609	7.34195	4.3396	8.2659	5.01688	7.67366	4.61089	8.08965	5.84885	7.28076	4.65053	6.2456	5.81499	6.86324	6.00278		28.6988	4.83587	32.6404	5.36784	43.7177	4.15715	43.7338	3.92327	35.7496	3.85906	34.6077	3.40276	30.336	5.26694	28.2837	3.79027	40.4135	4.83816	43.3279	3.95307		7.00352	4.19624	5.40056	3.96754	6.6951	25.639	4.52564	4.67251
6.25176	3.38794	9.6574	4.79599	7.14146	4.98224	7.34503	4.37846	8.27206	5.01765	7.68367	4.6032	8.11582	5.825	7.21419	4.65438	6.3268	5.81576	6.81937	6.08706		28.9785	4.84045	33.0279	5.36784	43.8346	4.19384	44.0938	3.92556	35.5295	3.85448	34.6742	3.40276	30.5515	5.23484	28.286	3.78798	40.3195	4.8565	43.9195	3.95766		6.99513	4.20673	5.38167	4.04937	6.6909	25.6516	4.52774	4.66412
6.2533	3.50916	9.68742	4.75635	7.14146	4.97609	7.27615	4.40078	8.27359	5.0138	7.67443	4.59858	8.11582	5.71532	7.09297	4.63668	6.32834	5.81499	6.80975	6.0986		29.2284	4.84963	33.4292	5.37471	43.853	4.23282	44.1029	3.93473	35.5066	3.86365	34.9127	3.40047	30.9207	5.20962	28.4259	3.78798	40.1338	4.86568	44.6326	3.96913		6.99093	4.21302	5.31873	4.07245	6.6888	25.6579	4.55292	4.67041
6.23791	3.63153	9.72705	4.71633	7.14146	4.94876	7.19187	4.38385	8.27359	5.00918	7.64634	4.60012	8.11813	5.58756	6.97984	4.63745	6.32603	5.82346	6.81052	6.09706		29.3706	4.8588	33.78	5.3793	43.6833	4.25345	44.1098	3.95537	35.5226	3.86594	35.3484	3.40276	31.4389	5.17064	28.7882	3.78798	39.8678	4.87026	45.3159	3.95995		6.97834	4.22561	5.21173	4.07664	6.6867	25.6558	4.62006	4.66622
6.22097	3.70349	9.77015	4.64052	7.14223	4.93029	7.1734	4.43003	8.27359	5.01072	7.63557	4.60089	8.11505	5.39977	6.94058	4.61436	6.42954	5.825	6.7982	6.09937		29.4027	4.86568	33.8602	5.40452	43.4403	4.2397	44.1603	3.96683	35.541	3.88887	35.635	3.41193	32.0786	5.09268	29.1367	3.79486	39.9412	4.87026	45.8066	3.94161		6.95946	4.23191	5.06696	4.09133	6.67831	25.639	4.71657	4.64943
6.19365	3.71273	9.7944	4.55856	7.17032	4.92875	7.2265	4.4789	8.27359	5.02303	7.63403	4.58703	8.11582	5.25585	6.9275	4.58242	6.51228	5.825	6.76434	6.14747		29.4279	4.87485	33.8648	5.45955	43.2545	4.21677	44.2543	3.95995	35.4883	3.91639	35.7061	3.42111	32.5968	5.03306	29.4853	3.79715	40.065	4.87026	46.0221	3.9439		6.94267	4.24869	4.88862	4.11651	6.67831	25.6306	4.76483	4.63474
6.18519	3.71273	9.8044	4.45119	7.21265	4.97378	7.34503	4.5447	8.27283	5.01842	7.63634	4.55009	8.12198	5.24584	6.91519	4.60705	6.52998	5.82115	6.66852	6.20212		29.5197	4.8909	34.0483	5.50312	43.2362	4.21906	44.268	3.95995	35.486	3.92097	35.6786	3.4234	32.684	4.99867	29.8361	3.79715	40.1017	4.87255	46.029	3.96454		6.94058	4.26757	4.69979	4.1249	6.6909	25.6285	4.77532	4.62845
6.23252	3.70734	9.80748	4.2965	7.23497	5.02073	7.43007	4.59396	8.28668	5.0619	7.67058	4.50661	8.13968	5.25739	6.91365	4.61012	6.57732	5.82115	6.54691	6.24714		29.6183	4.89548	34.3555	5.52376	43.2477	4.23282	44.362	3.98059	35.1581	3.90263	35.6235	3.4234	32.6633	4.98262	29.914	3.78798	40.143	4.87026	46.1368	4.0104		6.94058	4.26128	4.61586	4.127	6.6888	25.6159	4.77951	4.62845
6.3368	3.69733	9.80286	4.223	7.24767	4.94107	7.36427	4.59781	8.31516	5.18466	7.72369	4.49968	8.17624	5.27971	6.91288	4.61205	6.74125	5.83115	6.4738	6.32372		29.6435	4.90236	34.6032	5.53752	43.2614	4.2397	44.3643	4.01499	34.3785	3.88887	35.5593	3.4234	32.6977	4.97574	29.7444	3.79715	40.1223	4.86797	46.4418	4.06772		6.94267	4.28855	4.62845	4.13329	6.67202	25.5782	4.77951	4.63894
6.39568	3.70888	9.88483	4.21607	7.24998	4.78829	7.17648	4.59627	8.37557	5.2039	7.73677	4.50738	8.21857	5.2901	6.91288	4.61436	6.94828	5.86656	6.4434	6.39106		29.632	4.92759	34.7362	5.55586	43.3623	4.23052	44.3643	4.06084	33.7502	3.88887	35.5547	3.42111	32.755	4.97345	29.5701	3.79945	40.2255	4.85192	46.8063	4.12046		6.93638	4.29275	4.61586	4.17106	6.66153	25.5404	4.78371	4.63894
6.42339	3.70426	10.0037	4.21992	7.24998	4.659	7.09143	4.59781	8.48909	5.13001	7.74293	4.49968	8.22703	5.27355	6.91288	4.62128	7.05026	5.9162	6.45648	6.40569		29.6481	4.94593	34.8577	5.56962	43.4747	4.22823	44.4194	4.10212	33.1678	3.88658	35.7451	3.41423	32.7734	4.96427	29.4944	3.79945	40.558	4.8244	47.0769	4.18696		6.93218	4.28646	4.63894	4.19834	6.6867	25.511	4.81099	4.63265
6.46418	3.69041	10.058	4.20606	7.24998	4.53393	7.07527	4.59781	8.57876	5.08576	7.75101	4.45889	8.21472	5.26893	6.91057	4.63975	7.09528	5.94544	6.53922	6.39568		29.8453	4.95739	35.048	5.56962	43.2591	4.22823	44.6028	4.11358	32.5739	3.90722	35.9491	3.39359	32.9797	4.96427	29.4715	3.80403	40.8653	4.80835	47.3291	4.24428		6.94477	4.30744	4.66831	4.20253	6.69719	25.5026	4.84246	4.63265
6.49073	3.6881	10.1103	4.18105	7.25152	4.39616	7.05641	4.59627	8.59068	5.08807	7.75255	4.42849	8.20471	5.28202	6.90595	4.59935	7.12145	5.93775	6.63273	6.34065		30.1388	4.96427	35.2269	5.5765	42.8051	4.22365	44.8527	4.11588	32.1543	3.93244	36.0294	3.37525	33.0944	4.95052	29.5678	3.80174	41.1106	4.79918	47.6754	4.26492		6.95317	4.33891	4.66622	4.19624	6.70139	25.4984	4.84875	4.63474
6.49381	3.70734	10.1861	4.17643	7.27076	4.33883	7.05026	4.60012	8.58799	5.0973	7.74485	4.42541	8.20471	5.28663	6.8971	4.58473	7.13992	5.9339	6.71162	6.30679		30.336	4.95052	35.3025	5.59713	42.5254	4.21218	45.1371	4.12963	31.9296	3.9439	36.0317	3.35461	32.9981	4.92071	29.9691	3.78798	41.2367	4.80835	47.9574	4.2718		6.93848	4.37248	4.63894	4.18155	6.76853	25.4607	4.81728	4.64104
6.51305	3.74505	10.2404	4.17489	7.29923	4.34652	7.08374	4.59704	8.58722	5.09961	7.74062	4.3954	8.22164	5.29164	6.84938	4.59165	7.16108	5.93159	6.8363	6.30987		30.4368	4.92988	35.3232	5.62694	42.3236	4.2053	45.3067	4.15256	31.8493	3.97142	36.0431	3.35232	32.8513	4.89548	30.4323	3.79027	41.2895	4.81752	47.8129	4.27868		6.92169	4.39346	4.60957	4.16477	6.89022	25.4418	4.78161	4.63894
6.50305	3.73659	10.282	4.17797	7.31848	4.28957	7.15069	4.61359	8.57799	5.10115	7.75871	4.36615	8.23396	5.29164	6.7882	4.61513	7.18417	5.92697	7.01331	6.22713		30.4712	4.91154	35.3323	5.63611	42.1791	4.2053	45.3618	4.16403	31.9158	3.99664	36.1555	3.35232	32.8101	4.88631	30.6134	3.80174	41.372	4.79001	47.4048	4.28097		6.9091	4.43752	4.61166	4.16267	6.90281	25.4418	4.73336	4.62635
6.54461	3.72735	10.3247	4.17182	7.32656	4.20683	7.19726	4.64206	8.57183	5.095	7.76948	4.36692	8.23242	5.30549	6.80282	4.62513	7.19803	5.92005	7.09836	6.12323		30.4735	4.89548	35.3369	5.63153	42.3029	4.19613	45.4191	4.17779	31.9525	4.0104	36.3229	3.34544	32.794	4.88173	30.6616	3.80174	41.1794	4.74415	47.0333	4.28326		6.89232	4.49837	4.62425	4.16686	6.89022	25.4397	4.64104	4.60957
6.60887	3.72735	10.3124	4.16335	7.3281	4.18875	7.22266	4.62282	8.58183	5.09653	7.76948	4.33883	8.23935	5.29933	6.83245	4.62513	7.19957	5.92697	7.10298	6.06243		30.4689	4.90007	35.3369	5.61089	42.6446	4.18237	45.4787	4.20759	31.9158	4.03791	36.5591	3.34085	32.8811	4.87485	30.6959	3.79945	40.2209	4.70975	46.8682	4.28097		6.88393	4.53194	4.62635	4.21092	6.88812	25.4355	4.52774	4.60537
6.60887	3.72889	10.2954	4.16335	7.32656	4.18567	7.28538	4.59858	8.59222	5.10577	7.77179	4.33729	8.22395	5.26278	6.85554	4.62513	7.13761	5.93929	7.09528	6.0632		30.4758	4.93446	35.3782	5.58567	42.8166	4.1732	45.4787	4.23282	31.8791	4.09753	36.7494	3.34544	33.3031	4.86338	31.0261	3.82696	39.0401	4.67307	46.7949	4.27868		6.88183	4.53613	4.5739	4.27387	6.88603	25.4376	4.47319	4.60327
6.63119	3.73274	10.297	4.16181	7.35734	4.17566	7.28846	4.59088	8.56952	5.08961	7.77641	4.35499	8.15738	5.27278	6.89017	4.62359	7.01485	5.93313	7.09374	6.09475		30.5263	4.96886	35.4905	5.57191	42.8464	4.16632	45.4879	4.24657	31.8791	4.15715	36.77	3.33168	33.6676	4.8588	31.111	3.8476	38.0678	4.63867	46.733	4.28097		6.87973	4.53403	4.51096	4.30954	6.87763	25.4124	4.47109	4.60747
6.68083	3.73428	10.282	4.16566	7.4193	4.17336	7.18571	4.58857	8.52103	5.0619	7.75794	4.38539	8.06233	5.30934	6.90595	4.62821	6.90826	5.89311	7.14531	6.09783		30.6684	4.98491	35.5295	5.5421	42.7913	4.16632	45.5681	4.26721	31.9433	4.22135	36.7677	3.3271	33.8258	4.86338	31.2463	3.85218	37.3662	4.62033	46.8728	4.29473		6.87554	4.53194	4.48158	4.33471	6.87973	25.3705	4.48788	4.65992
6.74894	3.73428	10.2908	4.16258	7.4801	4.1772	7.07296	4.5701	8.46369	5.03073	7.75332	4.4054	7.96805	5.33782	6.92211	4.64668	6.79127	5.85578	7.17417	6.11092		30.9321	4.99179	35.4837	5.47102	42.8303	4.16861	45.692	4.27638	32.0671	4.28097	36.8594	3.33168	33.8901	4.86797	31.5443	3.85677	37.0177	4.61345	46.9944	4.32683		6.87134	4.51515	4.4648	4.3536	6.88183	25.3537	4.49837	4.66412
6.83476	3.73043	10.3285	4.14565	7.52358	4.18413	7.001	4.56395	8.30207	5.00841	7.74793	4.40463	7.91494	5.3913	6.93674	4.66669	6.66236	5.84347	7.14531	6.12169		31.2577	4.9895	35.4126	5.41828	43.1766	4.16861	45.692	4.28097	32.1933	4.30619	36.9489	3.3271	33.8901	4.87026	31.5764	3.84989	36.9603	4.61804	46.9439	4.34976		6.85665	4.51096	4.4648	4.36409	6.89861	25.3201	4.50256	4.65992
6.86477	3.72427	10.3154	4.10062	7.54898	4.19606	6.95598	4.57241	8.04078	5.00687	7.74639	4.40309	7.89224	5.43133	6.89248	4.68209	6.58347	5.84039	7.11375	6.09937		31.5879	4.99179	35.353	5.38159	43.7682	4.18008	45.7676	4.30849	32.2139	4.30849	36.8801	3.28124	33.9565	4.87255	31.2623	3.8476	36.9833	4.63867	46.9003	4.35664		6.85036	4.52354	4.52984	4.36828	6.9133	25.2634	4.50256	4.65573
6.86247	3.70195	10.3008	4.04829	7.55976	4.20222	6.93597	4.58473	7.86145	5.00918	7.73754	4.40001	7.88685	5.40901	6.84092	4.69863	6.54076	5.84808	7.09143	6.10168		31.8539	5.00325	35.2704	5.33573	44.3758	4.18237	45.7676	4.34517	32.1612	4.31995	36.8182	3.27206	34.2317	4.87026	30.79	3.8476	36.6347	4.65931	47.0792	4.36122		6.85036	4.52774	4.59908	4.35989	6.94267	25.2425	4.50466	4.62216
6.86477	3.66693	10.2993	4.03059	7.56284	4.2076	6.92211	4.59781	7.81104	4.99764	7.70984	4.39616	7.90686	5.37976	6.82091	4.69671	6.52229	5.85039	7.11298	6.12554		32.0121	5.00555	35.1695	5.29905	44.7243	4.18237	45.9373	4.35893	32.0534	4.336	36.8113	3.27665	35.2314	4.86797	30.6203	3.85218	35.353	4.67995	47.4231	4.36352		6.85036	4.52984	4.62006	4.3536	7.01821	25.2425	4.5676	4.576
6.87324	3.64154	10.3008	3.98787	7.5636	4.20837	6.94982	4.61359	7.80873	4.97147	7.72369	4.37615	7.91494	5.33705	6.82091	4.70171	6.51382	5.85347	7.18571	6.11784		32.1153	4.9895	35.142	5.27153	44.7427	4.18237	46.1964	4.37727	31.8837	4.34517	36.7975	3.27894	36.7563	4.86797	30.6524	3.85906	33.7089	4.68224	47.5332	4.36352		6.85036	4.54453	4.63265	4.3515	7.10213	25.2551	4.66202	4.55502
6.87632	3.62076	10.2993	3.88667	7.56591	4.21607	6.94905	4.61744	7.82259	4.97763	7.73908	4.35653	7.90609	5.31934	6.83245	4.6994	6.50535	5.84655	7.18802	6.08783		32.1497	4.97574	35.1099	5.22338	44.6853	4.18237	46.3454	4.40938	31.8401	4.34517	36.7907	3.27894	37.4785	4.87255	30.6478	3.86136	32.4271	4.6616	47.5332	4.36581		6.85455	4.56341	4.63684	4.3494	7.16088	25.2697	4.71867	4.55711
6.87401	3.61306	10.2862	3.7693	7.56591	4.17182	6.88402	4.62128	7.8249	4.9884	7.74716	4.35576	7.89455	5.31934	6.82398	4.67901	6.52152	5.83731	7.11606	6.04896		32.191	4.94364	35.0755	5.18898	44.7358	4.17779	46.4532	4.4667	31.886	4.35434	36.7884	3.27894	37.5359	4.87714	30.7395	3.88199	31.5214	4.64096	47.6158	4.35893		6.85455	4.5697	4.64104	4.3452	7.19865	25.2907	4.78581	4.54662
6.84784	3.61845	10.2758	3.70426	7.57399	4.12795	6.83091	4.61436	7.82336	4.98532	7.76179	4.35191	7.87531	5.32396	6.7882	4.67747	6.54076	5.83192	7.01408	6.01279		32.7161	4.86797	35.0778	5.20274	45.1141	4.17091	46.4624	4.51485	31.8539	4.36581	36.809	3.28124	37.5015	4.88173	31.2096	3.92785	31.0537	4.60198	47.5882	4.3704		6.85455	4.51515	4.64104	4.34311	7.20494	25.3201	4.89701	4.47529
6.82706	3.63384	10.2823	3.67694	7.59401	4.13487	6.80436	4.57934	7.81489	5.03381	7.78257	4.3396	7.82259	5.33397	6.78589	4.6513	6.54768	5.83115	6.92288	6.01356		33.3191	4.81294	35.0618	5.21191	45.7699	4.16861	46.5289	4.55383	31.6063	4.36352	36.9489	3.28353	37.4029	4.88173	31.6567	3.95307	31.2646	4.58823	47.2879	4.38874		6.84826	4.4564	4.63055	4.33891	7.20494	25.3264	4.99352	4.46689
6.84784	3.64	10.317	3.67617	7.62402	4.12487	6.79127	4.58703	7.80027	5.08422	7.79411	4.32036	7.74793	5.33551	6.76203	4.65669	6.55615	5.84116	6.86939	6.01356		33.5048	4.81523	35.048	5.19586	46.2308	4.16403	46.7398	4.59052	31.4664	4.34747	37.5313	3.24684	37.1759	4.88173	31.7989	3.95766	31.698	4.58364	46.9875	4.38874		6.82938	4.41025	4.62635	4.32212	7.20284	25.3117	5.05647	4.48578
6.88325	3.63769	10.3455	3.66463	7.66212	4.10486	6.7805	4.58703	7.77949	5.08653	7.78257	4.30419	7.71599	5.33858	6.71393	4.6613	6.55153	5.90465	6.79512	6.01356		33.5048	4.7923	35.0618	5.17981	46.5082	4.17091	47.0356	4.60886	31.4733	4.32912	38.3659	3.17576	36.942	4.87943	31.792	3.9439	31.8654	4.59052	46.9141	4.38186		6.82518	4.39556	4.62425	4.32842	7.18606	25.2823	5.10682	4.46899
6.89479	3.60844	10.3632	3.66078	7.67212	4.08677	6.77049	4.58396	7.74562	5.02688	7.70984	4.29804	7.71753	5.33551	6.7247	4.64514	6.56731	5.96815	6.66852	6.01817		33.5507	4.76479	35.1007	5.16835	46.6894	4.21218	47.3727	4.61345	31.4687	4.31078	38.6342	3.12531	36.9649	4.88173	31.7736	3.91868	31.9846	4.63409	47.07	4.37957		6.82098	4.4627	4.63684	4.32842	7.16927	25.253	5.13619	4.44172
6.87016	3.59112	10.3812	3.66155	7.66674	4.0683	6.75972	4.59935	7.70907	4.99918	7.59401	4.31189	7.71984	5.33166	6.70546	4.60012	6.60348	5.96468	6.54691	6.02202		33.6997	4.76708	35.1833	5.15459	46.7582	4.2374	47.6043	4.61804	31.4687	4.30161	38.6411	3.08633	36.997	4.87943	31.753	3.90492	32.2208	4.70746	47.1984	4.37727		6.81679	4.54872	4.64523	4.35989	7.16298	25.2509	5.14039	4.42493
6.83476	3.59189	10.4005	3.64769	7.67905	4.05983	6.75741	4.63668	7.69444	4.99994	7.46548	4.37308	7.71138	5.32165	6.70007	4.59242	6.62965	5.95545	6.47188	6.02741		33.8602	4.79689	35.2246	5.16147	46.7513	4.24428	47.696	4.62262	31.4847	4.29473	38.6411	3.06111	36.7769	4.8909	31.4847	3.90263	32.4111	4.77854	47.1916	4.36352		6.81049	4.58439	4.63474	4.38507	7.13151	25.2488	5.14249	4.41025
6.80513	3.5765	10.4082	3.60459	7.69752	4.04675	6.75587	4.64591	7.69675	5.00995	7.25844	4.42156	7.69752	5.30087	6.7451	4.59165	6.65774	5.94929	6.45956	6.02202		33.952	4.87026	35.2108	5.17293	46.671	4.25116	47.735	4.62262	31.5122	4.29014	38.6388	3.05194	36.4582	4.89778	31.2692	3.90263	32.2506	4.79689	47.2558	4.34976		6.8063	4.60537	4.63684	4.37038	7.07276	25.2488	5.14669	4.40605
6.78435	3.56573	10.3859	3.59651	7.69752	4.03982	6.75125	4.63129	7.72831	5.05882	7.05103	4.44003	7.70137	5.3001	6.78204	4.59319	6.6816	5.95314	6.4511	6.0174		33.929	4.90924	35.1947	5.17523	46.6642	4.25116	47.7763	4.61574	31.4985	4.32454	38.6319	3.04277	35.9147	4.89778	31.2898	3.90492	31.9617	4.7923	47.4094	4.32454		6.81259	4.62006	4.63894	4.3473	7.0224	25.253	5.14669	4.40815
6.76665	3.56727	10.3562	3.5969	7.69906	4.03905	6.74664	4.60397	7.76179	5.1354	6.94751	4.45504	7.71599	5.30241	6.74664	4.58396	6.68391	5.96969	6.39183	6.01817		33.8832	4.89319	35.181	5.17293	46.8293	4.25345	47.79	4.61804	31.2554	4.41625	38.6342	3.03589	35.5502	4.90466	31.3632	3.90492	31.8333	4.7923	47.5653	4.26492		6.81259	4.62845	4.63894	4.33891	6.99093	25.2509	5.15298	4.42283
6.76357	3.56804	10.3966	3.59651	7.70984	4.04136	6.74664	4.61205	7.77256	5.18312	6.90133	4.45427	7.71676	5.30164	6.6816	4.55086	6.6816	5.96892	6.32295	5.97815		33.9749	4.923	35.2016	5.18211	46.9898	4.25116	47.6547	4.61345	30.579	4.47358	38.6434	3.04735	35.6327	4.91154	31.3678	3.92785	31.8241	4.79689	47.6547	4.22823		6.81259	4.64733	4.63894	4.3494	6.97205	25.2488	5.16137	4.4564
6.75818	3.57573	10.4678	3.59266	7.75486	4.04059	6.74741	4.65053	7.7641	5.19928	6.88248	4.44003	7.66135	5.28894	6.64928	4.53239	6.68622	5.97431	6.26253	5.95622		34.1446	4.95052	35.22	5.17981	47.0242	4.26263	47.4575	4.60886	30.031	4.47358	38.6434	3.04965	35.8322	4.91154	31.3586	3.95995	31.9135	4.79689	47.68	4.21906		6.81469	4.67671	4.64523	4.35989	6.97205	25.2509	5.16347	4.49417
6.74587	3.57727	10.5194	3.5588	7.82413	4.05291	6.74817	4.67208	7.75717	5.20159	6.88171	4.42926	7.55514	5.24892	6.66236	4.53624	6.69853	5.96545	6.21443	5.97431		34.4679	4.96427	35.2291	5.16605	47.0104	4.27638	47.3314	4.59281	29.9576	4.48275	38.6869	3.04965	35.8597	4.923	31.2646	3.96913	31.9892	4.79459	47.6822	4.20989		6.84406	4.683	4.683	4.35779	6.97834	25.2404	5.16347	4.55082
6.75741	3.57265	10.5286	3.53648	7.87069	4.0606	6.74664	4.67978	7.75794	5.20236	6.88325	4.42849	7.47933	5.18697	6.67775	4.53624	6.73586	5.94237	6.19519	5.99893		35.0457	5.01701	35.4332	5.14542	46.9714	4.28556	47.2489	4.57218	29.9828	4.48504	38.8199	3.05423	35.9033	4.93446	31.1477	3.9439	31.9594	4.78771	47.6914	4.20072		6.87134	4.67461	4.72916	4.35989	6.96156	25.2131	5.15298	4.64104
6.78127	3.56727	10.4701	3.51339	7.8653	4.05983	6.7551	4.68439	7.76102	5.19774	6.88248	4.43465	7.44624	5.1431	6.66544	4.53316	6.79281	5.92005	6.18826	6.01663		35.5272	5.16835	35.9216	5.12249	46.9577	4.28556	47.2053	4.5653	29.8705	4.48275	38.8773	3.04965	36.011	4.93905	30.9092	3.92785	31.9594	4.77396	47.6983	4.20301		6.87763	4.67041	4.77112	4.35989	6.94058	25.2089	5.10682	4.73336
6.81783	3.56881	10.3608	3.48222	7.83221	4.06137	6.7805	4.70556	7.79257	5.17927	6.85323	4.43773	7.44239	5.1431	6.64389	4.53008	6.82167	5.87964	6.17749	6.0151		35.7359	5.27841	36.6944	5.10414	46.9783	4.29014	47.1916	4.54695	29.749	4.48046	38.7947	3.02901	35.9698	4.93676	30.6937	3.93015	32.1061	4.77166	47.7075	4.21677		6.87344	4.66412	4.81099	4.35989	6.96156	25.2131	5.05437	4.7963
6.87093	3.56881	10.1846	3.45913	7.82259	4.05829	6.78512	4.71479	7.86915	5.17927	6.77357	4.45504	7.47086	5.10269	6.61965	4.52585	6.82398	5.7792	6.17826	5.97584		35.8528	5.30593	37.5267	5.10185	47.0012	4.3039	47.1916	4.49651	29.7627	4.48275	38.6846	3.01296	35.9514	4.95281	30.6845	3.94161	32.4088	4.77396	47.6754	4.23282		6.85665	4.69559	4.83197	4.35989	6.97205	25.2047	5.07115	4.82987
6.94135	3.56881	9.97757	3.45759	7.82721	4.06984	6.78435	4.69863	7.94804	5.18081	6.71393	4.47505	7.49819	5.07883	6.59963	4.52123	6.8059	5.64259	6.17518	5.95237		35.9904	5.31051	37.8133	5.09268	47.054	4.30619	47.2214	4.45294	29.7994	4.48963	38.586	3.00837	35.9537	4.95969	30.9207	3.9462	32.6129	4.76708	47.6364	4.2374		6.82518	4.74385	4.82358	4.35569	6.96575	24.9298	5.1257	4.84036
7.02101	3.57034	9.86713	3.46529	7.84298	4.076	6.7882	4.70017	8.01307	5.16465	6.61426	4.46274	7.50588	5.09192	6.58655	4.52123	6.77049	5.59218	6.17056	5.9516		36.0913	5.31051	37.8019	5.06287	47.1847	4.31536	47.3704	4.43001	29.8017	4.48734	38.3889	3.00379	35.8712	4.9551	31.6682	3.93244	32.6496	4.77854	47.6341	4.23282		6.77483	4.74804	4.78791	4.35569	6.96366	24.1703	5.13619	4.84246
7.06334	3.57034	9.83596	3.47145	7.85991	4.06599	6.79512	4.70248	8.04848	5.10885	6.34219	4.46428	7.5028	5.11962	6.55615	4.50507	6.75048	5.6068	6.17826	5.9439		36.0179	5.3128	37.8683	5.04682	47.3062	4.36122	47.6868	4.43001	29.7994	4.48963	37.9876	2.98315	35.8207	4.9551	33.0279	3.91639	32.6518	4.81982	47.6456	4.25116		6.74335	4.73755	4.76483	4.36199	6.95107	23.1485	5.1299	4.83197
7.05795	3.58805	9.82518	3.47222	7.8299	4.06599	6.80975	4.69132	8.05848	5.09192	6.11707	4.46274	7.47009	5.18081	6.45417	4.50045	6.75125	5.53561	6.18749	5.90927		35.8941	5.32886	37.9853	5.03994	47.2993	4.40708	47.9276	4.44377	29.8017	4.48504	37.5244	2.99232	35.7496	4.95052	34.1515	3.90263	32.6633	4.87485	47.6639	4.24887		6.72027	4.73336	4.76063	4.35989	6.95107	22.1561	5.132	4.82148
7.03717	3.60998	9.83442	3.4776	7.78565	4.06753	6.8186	4.67516	8.06387	5.12309	6.03818	4.45504	7.41314	5.19774	6.31679	4.50045	6.75818	5.43671	6.17056	5.88464		35.9491	5.36784	38.1527	5.02848	47.2856	4.43001	47.9757	4.44377	29.6137	4.4667	37.1965	2.9992	35.6625	4.94822	34.5963	3.86824	32.6679	4.91383	47.5836	4.2397		6.68461	4.73336	4.75853	4.36618	6.95107	21.3924	5.1341	4.80889
7.00485	3.61922	9.88329	3.48992	7.75255	4.07523	6.82629	4.66592	8.0731	5.12694	6.00201	4.45196	7.35965	5.19312	6.23098	4.49122	6.7628	5.37591	6.16902	5.87194		36.1738	5.40682	38.2283	5.00555	47.2879	4.48046	47.9757	4.4346	29.5219	4.46211	37.0177	2.97169	35.6533	4.94364	34.688	3.81779	32.6748	4.96427	47.5378	4.23282		6.67202	4.72287	4.75224	4.36618	6.95526	20.6895	5.1341	4.7984
6.98869	3.6223	9.96833	3.50454	7.70368	4.08292	6.83091	4.66054	8.08349	5.12078	5.96661	4.45196	7.29846	5.18466	6.17441	4.49045	6.74894	5.33628	6.19211	5.86348		36.6852	5.45038	38.2742	4.97803	47.2672	4.53549	47.9712	4.42543	29.7329	4.47587	37.02	2.96022	35.6488	4.93905	34.7155	3.7811	32.6473	5.02389	47.6983	4.23511		6.69719	4.65363	4.73755	4.36199	6.96366	20.5364	5.132	4.7963
7.00485	3.6223	10.0919	3.51647	7.60709	4.08446	6.83091	4.65361	8.0858	5.11578	5.91697	4.43234	7.22727	5.17619	6.15286	4.46351	6.70931	5.32473	6.22944	5.86348		37.3341	5.49395	38.3568	4.94364	47.1778	4.5653	47.9803	4.41855	29.8705	4.51256	36.9626	2.9992	35.7405	4.93905	34.7568	3.75129	32.5716	5.03536	47.7969	4.24199		6.70769	4.59068	4.73965	4.35989	6.97834	19.5608	5.132	4.7942
7.07373	3.6223	10.2181	3.51147	7.48472	4.08446	6.83476	4.63975	8.08426	5.11578	5.86194	4.43234	7.14454	5.17619	6.15209	4.44581	6.67929	5.32396	6.26484	5.85732		37.8041	5.54669	38.2696	4.92759	47.0838	4.59511	48.0743	4.41855	29.7214	4.52402	36.6783	3.05652	35.901	4.93905	34.8027	3.73983	32.6587	5.03306	47.774	4.24428		6.70769	4.52984	4.65363	4.33471	6.98674	14.9701	5.1299	4.7921
7.13068	3.62306	10.3101	3.48607	7.38659	4.08215	6.81937	4.63975	8.10351	5.09423	5.85578	4.43849	7.09528	5.17388	6.15132	4.43773	6.6462	5.31704	6.28947	5.82884		38.0862	5.59943	38.4943	4.92759	46.9485	4.63409	48.2853	4.41855	29.3339	4.53778	36.1784	3.11844	35.9858	4.93676	34.8462	3.749	33.0623	5.03306	47.829	4.24657		6.70978	4.4648	4.43542	4.30954	6.96575	11.9928	5.1341	4.7921
7.1557	3.62845	10.3462	3.4853	7.29154	4.08369	6.74048	4.64976	8.15969	5.06344	5.87502	4.43849	7.10683	5.10346	6.15517	4.38308	6.59963	5.31627	6.29563	5.81807		38.0357	5.62694	38.8979	4.92759	46.8155	4.67307	48.5719	4.42313	29.123	4.55842	35.2246	3.14366	36.0179	4.93676	35.0319	3.75129	33.42	5.03306	48.0422	4.25345		6.73076	4.43123	4.34101	4.33891	6.94477	11.6383	5.15298	4.78581
7.1557	3.63461	10.3378	3.493	7.25152	4.08523	6.63504	4.66823	8.22549	5.05497	5.86809	4.43773	7.16724	5.0519	6.17364	4.37923	6.56885	5.31627	6.29178	5.8173		37.6964	5.64528	39.0286	4.92759	46.788	4.71434	48.8608	4.45065	29.0611	4.56071	33.9864	3.13449	36.0523	4.93905	35.1764	3.749	33.5186	5.03536	48.5421	4.25804		6.77273	4.41654	4.30114	4.37038	6.94477	11.5795	5.16767	4.77322
7.13453	3.62845	10.3239	3.50146	7.25767	4.08754	6.5904	4.6994	8.2659	5.05882	5.85193	4.43696	7.21265	5.0519	6.17056	4.38693	6.56654	5.3178	6.29178	5.79729		37.6115	5.66363	39.0309	4.92759	46.8247	4.77396	49.0626	4.4667	29.0198	4.55613	33.4315	3.13449	36.0959	4.93217	35.2337	3.74212	33.4796	5.03536	49.2323	4.24428		6.81259	4.40185	4.25289	4.33052	6.94058	11.5879	5.16347	4.7963
7.12222	3.63307	10.3324	3.51147	7.26614	4.09755	6.56192	4.70479	8.28052	5.05267	5.87964	4.43696	7.18186	5.0519	6.13016	4.38462	6.56038	5.32858	6.29024	5.74457		37.8431	5.68197	38.9759	4.92988	46.7995	4.82211	48.7531	4.47816	29.0679	4.55383	34.1698	3.15054	36.1647	4.92071	35.2131	3.73983	33.5392	5.03994	49.6817	4.2374		6.83567	4.39556	4.24869	4.30324	6.94058	11.4746	5.15927	4.83407
7.13068	3.65616	10.3789	3.51339	7.25229	4.09601	6.51228	4.71095	8.28745	5.02996	5.97507	4.41156	7.15724	5.03804	6.12015	4.36692	6.53383	5.3609	6.29101	5.73071		38.2719	5.69114	39.0263	4.93905	46.6688	4.84504	47.9161	4.49192	28.9671	4.563	35.0228	3.18264	36.355	4.91154	35.1099	3.73524	33.7318	5.04453	49.7069	4.2397		6.84406	4.39346	4.26128	4.30114	6.94058	11.3844	5.16976	4.82987
7.15108	3.66232	10.4832	3.51416	7.18802	4.09524	6.48688	4.75405	8.2836	5.03458	6.09321	4.35422	7.15069	5.0138	6.13323	4.35268	6.50458	5.37514	6.30179	5.76073		38.7764	5.7049	39.1937	4.96427	46.4853	4.8565	47.0746	4.49192	28.2173	4.563	35.3897	3.23308	36.8228	4.91154	34.9907	3.78569	33.8373	5.05599	49.8835	4.23511		6.84406	4.38717	4.27806	4.31793	6.94058	11.3781	5.18865	4.82987
7.14916	3.64692	10.5806	3.51647	7.09913	4.09062	6.50535	4.76867	8.25435	5.01842	6.17595	4.33113	7.14377	4.96223	6.13901	4.34344	6.49766	5.38823	6.31987	5.81422		39.1639	5.72095	39.838	4.98262	46.4395	4.86109	46.4647	4.49422	27.1166	4.5653	35.6694	3.28811	37.5359	4.92988	34.8279	3.89116	33.8144	5.11332	50.2343	4.23052		6.82938	4.35779	4.38717	4.36828	6.93218	11.3781	5.21173	4.87183
7.14839	3.63769	10.6295	3.51416	6.97753	4.08061	6.4992	4.76559	8.22549	5.00841	6.21443	4.33806	7.06911	4.89489	6.13978	4.33806	6.48765	5.39669	6.32295	5.84424		39.4276	5.73012	41.4752	4.98262	46.6091	4.86568	46.2239	4.49192	26.6076	4.563	36.1234	3.31104	38.265	4.93446	34.7086	3.96683	33.7502	5.20503	50.2985	4.23511		6.81469	4.3452	4.52145	4.45221	6.93218	11.3823	5.2411	4.93477
7.15339	3.63692	10.6525	3.52109	6.84861	4.07215	6.47842	4.76944	8.23319	5.02073	6.2279	4.30881	6.97368	4.89335	6.13901	4.33498	6.47111	5.3813	6.31679	5.86271		39.595	5.74618	43	4.923	46.7674	4.86338	46.3317	4.48963	26.5526	4.563	36.6301	3.29958	38.6365	4.93446	34.7109	3.98747	33.7662	5.29217	50.2183	4.2374		6.81049	4.32632	4.5676	4.53194	6.90071	11.3382	5.2432	4.96415
7.15801	3.67386	10.6702	3.5511	6.7451	4.06137	6.45802	4.76944	8.26513	5.02919	6.23252	4.22377	6.89902	4.87026	6.14363	4.33498	6.45033	5.36475	6.30179	5.86656		39.6431	5.77828	43.6122	4.7923	46.9003	4.84963	46.5908	4.48275	26.5548	4.56988	36.9443	3.26977	38.6296	4.93217	34.7086	3.96454	33.9107	5.38847	50.0738	4.23282		6.82098	4.24449	4.5718	4.54453	6.85455	11.1956	5.23061	4.98303
7.15647	3.72119	10.6887	3.52955	6.5981	4.0429	6.45417	4.7502	8.3013	5.04574	6.23483	4.16412	6.81129	4.83524	6.14439	4.33344	6.41877	5.34859	6.26869	5.80883		39.8105	5.80579	43.7475	4.6616	47.0654	4.84045	46.7696	4.48734	26.564	4.57447	36.9443	3.23996	38.5471	4.93446	34.7293	3.9439	34.1973	5.47561	50.044	4.24887		6.84196	4.13749	4.5718	4.47948	6.81469	11.1221	5.23271	4.99562
7.15801	3.73582	10.6741	3.4776	6.44648	4.02058	6.44648	4.73019	8.32516	5.03381	6.27023	4.16104	6.73201	4.82216	6.14516	4.33267	6.38529	5.32781	6.23021	5.76997		40.0169	5.81267	43.5801	4.563	47.1457	4.84275	46.5862	4.50339	26.5273	4.58364	36.8228	3.20327	38.4645	4.90924	34.6949	3.93244	34.5688	5.53981	50.1747	4.28097		6.86504	4.07874	4.59068	4.48368	6.77483	11.1998	5.2369	5.00821
7.16801	3.73736	10.6287	3.47145	6.41723	4.01404	6.40953	4.73019	8.32901	5.0442	6.29717	4.15719	6.70931	4.82447	6.14516	4.32882	6.37682	5.30703	6.22328	5.77535		40.1567	5.81955	43.2224	4.4667	47.148	4.8565	45.6599	4.50797	26.4884	4.59511	37.0383	3.14824	38.398	4.87255	34.6926	3.89575	34.9884	5.61089	50.2022	4.32683		6.87344	4.03888	4.576	4.51096	6.74755	11.2123	5.2411	5.0229
7.19187	3.71888	10.5929	3.49915	6.48303	4.01981	6.40646	4.71941	8.319	5.0365	6.27177	4.13102	6.69468	4.82216	6.14286	4.31035	6.39106	5.29318	6.22328	5.78921		40.253	5.83789	42.8991	4.34059	47.1411	4.87026	44.229	4.52173	26.4517	4.59511	37.3341	3.09092	38.3843	4.87255	34.7362	3.87511	35.4974	5.66821	50.2045	4.38186		6.81259	4.0158	4.48578	4.50676	6.72657	11.0613	5.25579	5.05437
7.22343	3.70503	10.5713	3.53032	6.4915	4.01981	6.40646	4.69786	8.309	5.03573	6.30102	4.08292	6.65312	4.7983	6.13978	4.30573	6.38952	5.28817	6.22097	5.84039		40.276	5.84019	42.7294	4.25345	47.1296	4.87714	43.1491	4.59511	26.3485	4.59281	37.412	3.06111	38.359	4.88402	34.8852	3.86594	36.1463	5.67509	50.1609	4.38645		6.70978	4.02209	4.38926	4.51305	6.70349	10.9732	5.26838	5.07325
7.24921	3.68271	10.5636	3.5157	6.41877	4.02828	6.36143	4.66438	8.319	5.01996	6.36297	4.07292	6.54999	4.75559	6.13978	4.31343	6.38837	5.30087	6.21597	5.88156		40.2622	5.82414	42.7249	4.24199	47.0838	4.86568	42.6973	4.68224	26.2568	4.59281	37.3822	3.05652	38.3568	4.88861	35.1764	3.85677	36.7907	5.64987	49.9981	4.34747		6.65943	4.02839	4.38507	4.53403	6.68461	11.0046	5.27257	5.08164
7.26845	3.70349	10.5867	3.5107	6.36913	4.03597	6.27331	4.65515	8.3344	4.98686	6.37298	4.07446	6.40261	4.73327	6.14055	4.31497	6.38606	5.31242	6.20674	5.94006		40.2714	5.80809	42.7249	4.26033	47.0288	4.84275	42.624	4.6937	26.2866	4.59281	37.3662	3.07716	38.3246	4.88861	35.4722	3.85906	36.8434	5.6063	49.8422	4.31078		6.62586	4.04727	4.48578	4.56551	6.66362	10.8997	5.28096	5.10262
7.27076	3.75275	10.6333	3.49531	6.35451	4.05137	6.14901	4.65515	8.33517	4.96993	6.50305	4.0783	6.26946	4.74173	6.14209	4.31497	6.38529	5.33474	6.2052	6.05319		40.2599	5.79662	42.8212	4.28097	47.0242	4.80835	42.7249	4.67536	26.3118	4.59969	37.3547	3.12073	38.2054	4.86797	35.6304	3.85906	37.4258	5.5742	49.7046	4.29931		6.64894	4.11021	4.55711	4.62635	6.64894	10.4696	5.2453	5.11102
7.24767	3.75583	10.6718	3.49146	6.35758	4.07138	6.04434	4.66361	8.33594	4.96839	6.6893	4.07984	6.18903	4.75712	6.14363	4.31574	6.3876	5.37745	6.20904	6.18749		40.1774	5.77828	42.8624	4.30161	47.0242	4.78771	42.7524	4.64784	26.3003	4.62721	37.2836	3.17347	37.9807	4.80377	35.4974	3.84531	39.3083	5.54898	49.5785	4.30849		6.70139	4.17735	4.58229	4.69349	6.64474	10.115	5.16767	5.18235
7.21419	3.74505	10.6926	3.52878	6.37221	4.06907	6.01894	4.67978	8.32362	4.96839	6.68853	4.06445	6.15671	4.77021	6.13978	4.31189	6.38606	5.39515	6.20135	6.28947		40.065	5.7714	42.9037	4.31078	47.0288	4.78084	42.7409	4.5974	26.2935	4.6616	37.3547	3.14824	37.623	4.74873	35.1374	3.83384	40.6772	5.55357	49.6702	4.31766		6.74545	4.22141	4.5739	4.72287	6.64264	10.0521	5.11102	5.21173
7.17417	3.71735	10.6749	3.57804	6.40338	4.06984	6.01817	4.61897	8.28052	4.9707	6.62965	4.0683	6.15055	4.77637	6.124	4.31035	6.38606	5.40131	6.18365	6.31602		40.0329	5.7714	42.906	4.30619	47.0723	4.78084	43.1582	4.5332	26.2935	4.67307	37.8179	3.12531	37.2951	4.74186	34.9723	3.82696	41.1496	5.59025	49.8422	4.30619		6.79161	4.24869	4.56131	4.74175	6.62796	10.05	5.10053	5.45091
7.16339	3.69964	10.5737	3.59266	6.4357	4.06907	6.02279	4.49737	8.20779	4.96916	6.57039	4.08754	6.17133	4.77406	6.08783	4.29727	6.36528	5.39361	6.17672	6.32064		40.0558	5.76681	42.9129	4.28326	47.1044	4.78084	43.6076	4.50797	26.2889	4.67765	38.4462	3.13678	37.1254	4.7258	34.9609	3.8132	41.1954	5.62006	49.739	4.2718		6.81889	4.25498	4.61796	4.76693	6.62376	10.0458	5.09843	6.14119
7.16416	3.70041	10.4359	3.60536	6.44186	4.07061	6.06474	4.42926	8.1466	4.97916	6.60502	4.10062	6.20135	4.76636	6.00278	4.28264	6.28408	5.29164	6.17903	6.31679		40.0237	5.75764	42.9335	4.24428	47.1159	4.78313	43.7131	4.51485	26.2499	4.68912	38.8337	3.15054	37.1392	4.68682	34.9792	3.83613	41.1633	5.63611	49.9018	4.24428		6.82308	4.25498	4.6788	4.76693	6.63425	10.0542	5.09213	6.40556
7.16878	3.68887	10.3555	3.61306	6.43801	4.0683	6.11707	4.45812	8.09735	5.00687	6.81129	4.10717	6.21443	4.74327	5.93544	4.28418	6.21289	5.13771	6.18288	6.31141		39.8907	5.75535	42.9885	4.21218	47.1296	4.78313	43.6994	4.52402	26.149	4.70288	38.8383	3.14366	37.2951	4.64326	34.9746	3.91409	41.161	5.64758	49.9936	4.23511		6.78741	4.25498	4.6788	4.76693	6.64055	10.0521	5.09423	6.39297
7.18648	3.6754	10.3101	3.5942	6.44725	4.08061	6.16748	4.5524	8.01307	5.02149	7.05872	4.08985	6.23098	4.7171	5.90311	4.27956	6.20674	5.05728	6.17672	6.30987		39.5881	5.74847	43.1536	4.19154	47.1411	4.77625	43.6375	4.51944	26.0664	4.70517	38.9438	3.15283	37.4029	4.59281	34.9769	3.97142	41.1588	5.65446	50.0119	4.25116		6.67831	4.26128	4.66831	4.79	6.62166	10.0227	5.18025	6.41185
7.17725	3.68656	10.2804	3.56342	6.45879	4.09678	6.22867	4.58627	7.89378	4.96685	7.22189	4.06599	6.22328	4.72018	5.86425	4.26687	6.2052	5.04805	6.19057	6.30332		39.1547	5.7049	43.4861	4.18696	47.1778	4.77396	43.548	4.51027	26.0366	4.68682	39.0469	3.15283	37.4464	4.52861	34.9035	4.0425	41.1656	5.65675	50.1174	4.2695		6.55872	4.26757	4.67251	4.80679	6.61747	10.0122	5.32922	6.44752
7.18186	3.76352	10.2766	3.53417	6.45879	4.10139	6.27716	4.5855	7.81874	4.93106	7.31386	4.05906	6.15979	4.70787	5.82961	4.26687	6.20597	5.0519	6.20597	6.25176		38.9002	5.66134	43.5595	4.15715	47.2443	4.77166	43.5274	4.47816	26	4.66848	39.0446	3.17117	37.4487	4.48046	34.328	4.17549	41.1725	5.65904	50.2458	4.2718		6.49368	4.36199	4.66202	4.76693	6.63635	9.95977	5.43832	6.49997
7.2646	3.84549	10.2735	3.51647	6.46033	4.09985	6.28485	4.54086	7.78565	4.93106	7.40121	4.07061	6.09552	4.7071	5.83577	4.26918	6.2152	5.06036	6.18826	6.25638		38.8543	5.64299	43.2729	4.05626	47.2558	4.78771	43.5228	4.4323	25.9747	4.6616	39.1708	3.20557	37.4258	4.47358	33.4681	4.2718	41.0785	5.66592	50.3077	4.2695		6.44962	4.44591	4.67461	4.72496	6.65104	9.75625	5.49497	6.52515
7.40275	3.87974	10.2643	3.51262	6.4611	4.09139	6.27331	4.46428	7.78718	4.9326	7.48703	4.06368	6.02356	4.7071	5.83885	4.27071	6.21674	5.05882	6.17595	6.29024		38.8635	5.63841	43.0803	3.97142	47.2168	4.81752	43.4907	4.4002	25.9747	4.6616	39.5927	3.24226	37.5382	4.47358	33.1059	4.32454	40.8286	5.67739	50.2481	4.26721		6.39297	4.45011	4.75224	4.70818	6.65104	9.53805	5.52225	7.03709
7.49742	3.87589	10.2789	3.51262	6.46264	4.01404	6.28024	4.56241	7.81643	4.94338	7.50511	4.0606	5.95699	4.66592	5.84039	4.26379	6.23175	5.05805	6.14209	6.29948		38.8681	5.64758	43.0894	3.95307	47.1847	4.84504	43.4838	4.38415	25.9839	4.67077	40.12	3.2606	37.5794	4.46899	33.1127	4.41855	40.6016	5.68197	50.1632	4.2695		6.32583	4.40815	4.82358	4.66831	6.65104	9.4835	5.53064	7.51966
7.52666	3.86127	10.2839	3.503	6.47611	3.78931	6.28177	4.67516	7.82182	4.95531	7.48856	4.04367	5.93313	4.61667	5.82115	4.2661	6.25484	5.04112	6.09475	6.29948		38.836	5.67051	43.1582	3.96225	47.148	4.89778	43.4861	4.35893	26.1398	4.70517	40.5809	3.26289	37.5863	4.45523	32.9408	4.52402	40.4984	5.68427	50.1632	4.27868		6.23771	4.37038	4.86344	4.58859	6.65523	9.48979	5.53484	7.56791
7.53744	3.87974	10.2558	3.503	6.49073	3.59343	6.27254	4.71864	7.77718	4.96916	7.48703	3.98864	5.8908	4.62744	5.80037	4.27379	6.26407	5.00918	6.07243	6.3091		38.8337	5.7049	43.2706	4.04021	47.1572	4.97803	43.4976	4.32224	26.5503	4.73039	40.7185	3.26977	37.5886	4.42543	32.7688	4.56071	40.503	5.68427	50.1999	4.28556		6.18945	4.36618	4.85295	4.55502	6.67412	9.49609	5.55792	7.56791
7.53513	3.92053	10.1761	3.49992	6.4915	3.52109	6.27023	4.76174	7.70291	4.96685	7.48472	3.97633	5.76535	4.66592	5.78921	4.2811	6.2633	4.96069	6.05858	6.33219		38.9506	5.71866	43.3783	4.15715	47.2282	5.07434	43.5045	4.31078	26.9974	4.72122	40.6979	3.27206	37.5955	4.38874	32.7436	4.5974	40.5053	5.68197	50.0692	4.29243		6.20623	4.35779	4.83616	4.54243	6.70139	9.50448	5.581	7.55742
7.50203	3.92592	10.0395	3.503	6.48688	3.49069	6.25407	4.81215	7.59401	4.93414	7.48395	3.97633	5.6803	4.69671	5.8096	4.30958	6.26253	4.92029	6.03203	6.34065		39.0813	5.70949	43.3921	4.21218	47.2443	5.18211	43.5205	4.29702	27.5156	4.71893	40.6704	3.24455	37.928	4.35205	32.7596	4.64784	40.1934	5.68197	49.7826	4.31078		6.2482	4.3494	4.82777	4.53194	6.74755	9.51287	5.56631	7.59099
7.38736	3.929	9.89253	3.52571	6.45648	3.48992	6.18672	4.83216	7.51589	4.91644	7.46394	3.97864	5.6703	4.76097	5.89619	4.32266	6.26484	4.91721	6.00047	6.33757		39.1455	5.70032	43.3898	4.23052	47.1434	5.27612	43.9997	4.29702	27.9673	4.7281	40.6153	3.23308	38.4943	4.31536	32.7642	4.65014	39.76	5.67509	49.4639	4.336		6.27547	4.3494	4.81728	4.53613	6.76224	9.51287	5.55372	7.92879
7.17648	3.96094	9.81441	3.52801	6.39876	3.50839	6.11015	4.82678	7.52281	4.96762	7.36196	3.99249	5.68338	4.85756	5.97431	4.2076	6.33988	4.89412	5.97123	6.33526		39.2235	5.70032	43.3761	4.23511	46.8293	5.34949	45.5888	4.29931	28.1599	4.73039	40.5832	3.2262	38.9277	4.26492	32.8468	4.64096	39.7279	5.66134	49.3492	4.34288		6.28387	4.36199	4.77532	4.53823	6.76643	9.51916	5.55792	8.30435
7.02101	3.96555	9.78285	3.51416	6.38298	3.5107	6.07705	4.83062	7.53898	4.98147	7.2265	3.96324	5.60372	5.00764	6.04896	4.03136	6.42262	4.82755	5.94006	6.34835		39.251	5.71178	43.4701	4.2695	46.428	5.41828	47.6318	4.31766	28.192	4.73039	40.5832	3.21933	39.6179	4.22823	33.3741	4.63867	39.5812	5.66592	49.3561	4.32454		6.26498	4.38507	4.70818	4.54662	6.76643	9.52546	5.581	8.57711
6.91749	3.95247	9.75938	3.51262	6.38606	3.50377	6.06397	4.82601	7.40621	4.9807	7.16647	3.87281	5.31396	5.06806	6.12169	3.99711	6.4103	4.78906	5.96738	6.3699		39.2281	5.73242	43.7085	4.31995	46.162	5.45497	49.3538	4.35664	28.2241	4.73268	40.5832	3.24455	40.4938	4.21218	33.8419	4.60657	39.3313	5.68656	49.3951	4.30619		6.20623	4.39766	4.67041	4.59698	6.72027	9.52336	5.62086	8.85196
6.82091	3.95632	9.77977	3.49377	6.38144	3.48915	6.06474	4.82601	7.21881	4.98532	7.16724	3.86589	5.15233	5.04805	6.13901	3.97556	6.33142	4.78368	5.97815	6.38144		39.2258	5.75305	43.9837	4.34747	45.8112	5.44809	50.5989	4.38186	28.9258	4.73268	40.6016	3.27894	41.1358	4.2053	34.1606	4.56759	39.3588	5.68656	49.4111	4.29931		6.09713	4.41654	4.65573	4.65992	6.61537	9.52336	5.67541	9.0387
6.78666	3.96786	9.84827	3.49915	6.3799	3.47837	6.07089	4.80446	7.03717	4.99841	7.17109	3.929	5.13155	5.01842	6.13824	3.88128	6.28639	4.78291	5.95545	6.39183		39.2487	5.77369	44.1969	4.34517	45.669	5.42975	51.4358	4.38874	29.7077	4.75103	40.5511	3.28811	41.2321	4.18466	34.4106	4.54466	39.4872	5.66821	49.3607	4.29473		5.95446	4.45221	4.64104	4.683	6.44122	9.53175	5.72996	9.16458
6.80051	3.95786	9.87636	3.51147	6.39722	3.48761	6.10476	4.8237	6.87632	5.00456	7.1734	3.99788	5.14079	5.02919	6.14747	3.79546	6.27177	4.78368	5.92543	6.41954		39.1799	5.79203	44.3437	4.32683	45.7195	5.41599	51.8532	4.4025	29.9301	4.77166	40.5121	3.29729	41.3101	4.1732	34.4725	4.48963	39.5514	5.64528	49.3194	4.29473		5.82018	4.4627	4.62635	4.69349	6.34051	9.54644	5.78032	9.34712
6.80282	3.93284	9.87175	3.49761	6.41569	3.47837	6.16517	4.87488	6.7905	5.02842	7.17571	3.92592	5.13848	5.09423	6.16287	3.7489	6.24791	4.78214	5.90003	6.49612		39.0928	5.8035	44.3666	4.31078	45.1095	5.39306	51.8761	4.43918	30.0539	4.78542	40.542	3.32251	41.6678	4.16861	34.4472	4.4346	39.5445	5.63382	49.3653	4.28097		5.71947	4.48997	4.61796	4.69979	6.35101	9.52965	5.88732	9.57162
6.81052	3.93862	9.85751	3.46529	6.42801	3.45682	6.19057	4.90336	6.74433	4.99764	7.17879	3.86819	5.11501	5.15849	6.23252	3.74736	6.23483	4.77098	5.88041	6.63119		39.102	5.81267	44.3712	4.28785	44.1603	5.36096	52.0572	4.47129	30.4965	4.84963	40.5351	3.33856	41.8214	4.14339	34.3647	4.4346	39.7142	5.62694	49.4501	4.2695		5.60827	4.52564	4.62006	4.69349	6.32163	9.51916	6.04888	9.78982
6.82783	3.97864	9.83673	3.45298	6.47188	3.45144	6.18903	4.9149	6.72816	5.01688	7.19418	3.87127	5.09884	5.1785	6.30179	3.74274	6.27639	4.7502	5.87348	6.70854		39.0951	5.82184	44.5409	4.27868	43.2316	5.30822	53.2221	4.48275	30.8679	4.94364	40.5305	3.34544	42.0966	4.1067	34.4083	4.45982	40.2347	5.62235	49.4731	4.26263		5.4656	4.53823	4.61796	4.69559	6.2503	9.53175	6.12021	10.0038
6.86631	4.01404	9.85905	3.49607	6.54461	3.48145	6.20904	4.91798	6.70931	5.17542	7.26922	3.87743	5.09038	5.16311	6.3091	3.7389	6.3876	4.71172	5.87117	6.72624		39.1891	5.8035	44.8458	4.27868	42.5139	5.24172	54.9555	4.48734	31.1064	4.96886	40.5167	3.36378	42.6859	4.09065	34.6077	4.48275	40.957	5.59713	49.4203	4.25575		5.37538	4.52984	4.61796	4.70608	6.26079	9.52756	6.11602	10.1675
6.95982	4.05137	9.89406	3.57034	6.57732	3.54879	6.25869	4.91644	6.68853	5.1962	7.37889	3.89205	5.1127	5.15849	6.27331	3.73274	6.56731	4.68362	5.87194	6.72816		39.4459	5.74618	45.2609	4.28097	42.1631	5.18669	56.0928	4.51027	31.4022	4.97115	40.3906	3.38671	43.0115	4.08607	34.7499	4.52861	41.7481	5.61318	49.2942	4.29931		5.34601	4.50046	4.62845	4.71867	6.30275	9.51287	6.11392	10.2619
7.11298	4.08446	9.911	3.62383	6.55884	3.58805	6.30102	4.92183	6.69084	5.20736	7.42699	3.91668	5.11654	5.2089	6.22097	3.6754	6.84861	4.67285	5.86579	6.72816		39.6362	5.69802	45.7103	4.28785	42.0691	5.14083	56.7188	4.54237	31.4136	4.97345	40.2806	3.39588	43.133	4.0746	35.0916	4.55613	42.4153	5.63611	49.2277	4.41167		5.31663	4.49627	4.65363	4.72496	6.31534	9.51287	6.1328	10.3458
7.30308	4.0783	9.90407	3.63846	6.54922	3.59844	6.30409	4.91721	6.69315	5.20159	7.42315	3.91437	5.11885	5.28663	6.1798	3.55495	7.19649	4.67516	5.86194	6.73201		40.1865	5.65446	45.9923	4.29702	42.0966	5.12249	57.2462	4.56988	31.2829	5.00784	40.3172	3.39818	43.3623	4.06772	35.4286	4.54466	42.8945	5.63153	49.2438	4.57447		5.27047	4.50256	4.67041	4.72706	6.28177	9.51287	6.20204	10.4276
7.42315	4.05599	9.8856	3.64	6.54999	3.59844	6.31756	4.88565	6.68853	5.17927	7.38736	3.88436	5.15618	5.33858	6.13747	3.54033	7.51204	4.68747	5.86271	6.73355		40.8951	5.6086	46.0382	4.29702	42.0393	5.12249	57.5764	4.58593	31.4159	5.09039	40.3952	3.39818	43.7704	4.04938	35.4424	4.52861	43.2568	5.6063	49.1429	4.7281		5.23481	4.49417	4.6872	4.77951	6.18106	9.50448	6.29436	10.4906
7.44547	4.03444	9.88021	3.62383	6.55961	3.61229	6.3799	4.85448	6.69699	5.12617	7.39275	3.87974	5.18697	5.37399	6.11707	3.50762	7.76256	4.669	5.86271	6.75048		41.1725	5.55586	46.0588	4.29931	41.7687	5.12478	57.6475	4.60198	31.8722	5.17064	40.4411	3.40276	44.1671	3.98747	35.4653	4.53549	43.3462	5.56503	48.9801	4.81294		5.19914	4.52354	4.71237	4.86764	6.1349	9.46251	6.46011	10.5284
7.43007	4.01558	9.87944	3.57265	6.5904	3.61768	6.45571	4.83062	6.70315	5.08884	7.44162	3.8882	5.20082	5.39977	6.13824	3.45298	7.89917	4.64283	5.86271	6.78204		41.2895	5.51	46.1872	4.30849	41.2436	5.11561	57.6589	4.63867	31.9525	5.27612	40.4434	3.41193	44.4973	3.91639	35.463	4.54237	43.2339	5.53522	49.2438	4.83357		5.16137	4.58649	4.72496	4.99142	6.22931	9.38488	6.67621	10.5451
7.41853	4.01019	9.88252	3.50146	6.64466	3.60921	6.50843	4.81215	6.70777	5.07575	7.48856	3.88282	5.22429	5.399	6.20212	3.44528	7.90609	4.6336	5.86271	6.79358		41.3445	5.50312	46.3156	4.30849	40.5144	5.09497	57.636	4.67765	31.8562	5.36325	40.4044	3.40735	44.6693	3.86594	35.408	4.5332	43.1834	5.55815	49.6748	4.83816		5.15718	4.64943	4.72496	5.1278	6.37828	9.21913	6.73706	10.5598
7.40198	4.01481	9.88637	3.44143	6.69007	3.60767	6.54307	4.82216	6.70931	5.08268	7.51358	3.88743	5.29626	5.40131	6.3368	3.44528	7.93342	4.62128	5.85809	6.79204		41.3032	5.53981	46.4142	4.32912	39.987	5.07892	57.542	4.6937	31.8264	5.39306	40.2324	3.40276	44.7541	3.82008	35.259	4.5309	43.1949	5.65675	50.0234	4.84045		5.16557	4.83407	4.72916	5.15508	6.48948	8.95267	6.73706	10.5703
7.37504	4.01789	9.8856	3.42027	6.69315	3.61999	6.55846	4.82985	6.707	5.0796	7.50511	3.90668	5.36629	5.40285	6.45494	3.44143	8.04848	4.58319	5.84578	6.78281		41.2275	5.56732	46.5449	4.39332	39.822	5.04911	57.4044	4.70058	31.8126	5.4114	40.0902	3.40735	44.8252	3.77652	35.2062	4.5309	43.0803	5.737	50.5553	4.84504		5.20543	5.08164	4.72496	5.16347	6.49997	8.8079	6.73076	10.5766
7.36196	4.01712	9.88945	3.40487	6.69084	3.62537	6.54076	4.82601	6.70007	5.08037	7.48703	3.88205	5.38207	5.40593	6.50228	3.40949	8.25666	4.56087	5.81807	6.77126		41.0785	5.55357	46.6619	4.42313	39.8518	5.01701	57.2646	4.71434	31.7003	5.43662	40.3654	3.40735	44.8665	3.74671	35.259	4.5332	42.8647	5.77598	51.2776	4.84045		5.25789	5.17186	4.72287	5.21802	6.48319	8.76594	6.73496	10.5766
7.41699	4.01943	9.90022	3.37717	6.69776	3.58959	6.49227	4.76636	6.70854	5.06344	7.48472	3.87512	5.38438	5.4167	6.54691	3.34638	8.63917	4.5424	5.76304	6.76972		40.8309	5.55357	46.71	4.42313	39.877	5.00555	56.9619	4.73268	31.5306	5.4458	40.8033	3.3592	44.9078	3.70543	35.3851	4.5332	42.734	5.81955	51.656	4.81982		5.26838	5.19284	4.72077	5.23271	6.44752	8.74706	6.72237	10.5808
7.46625	4.02289	9.91561	3.37486	6.69007	3.58882	6.47034	4.75328	6.71623	5.03958	7.47779	3.88743	5.39438	5.42132	6.58578	3.34215	9.11943	4.54086	5.73918	6.7628		40.6635	5.6407	46.7467	4.42772	39.6316	4.99867	56.6913	4.73268	31.432	5.44809	41.1725	3.32022	44.9422	3.63206	35.4516	4.53778	42.7547	5.84248	51.6147	4.81294		5.26628	5.20124	4.71657	5.20124	6.37199	8.74076	6.693	10.5745
7.48395	4.03905	9.94525	3.39949	6.69007	3.58497	6.47034	4.76251	6.69776	5.03958	7.46086	3.9136	5.41055	5.41516	6.56654	3.32752	9.48423	4.55009	5.73379	6.70546		40.6176	5.7691	46.6298	4.42543	39.0676	4.99867	56.6959	4.7281	31.4572	5.44809	41.4179	3.3569	44.8986	3.49907	35.5616	4.55842	42.7822	5.83789	51.39	4.78313		5.25369	5.20124	4.71657	5.19284	6.32373	8.74286	6.6867	10.5535
7.47317	4.06291	9.96449	3.42334	6.72239	3.58574	6.46726	4.8237	6.64928	5.03304	7.45624	3.92207	5.41747	5.43133	6.50151	3.29212	9.71705	4.5447	5.72302	6.67852		40.5901	5.87229	46.3615	4.42543	38.0655	5.00096	56.6156	4.73039	31.6269	5.47102	41.5394	3.38213	44.9009	3.36608	35.7611	4.58135	42.7868	5.87229	51.3005	4.71205		5.21382	5.20333	4.70398	5.19704	6.37618	8.75125	6.693	10.5451
7.44624	4.07061	9.96372	3.42758	6.81629	3.5842	6.53845	4.86795	6.62426	5.01688	7.4624	3.92207	5.4321	5.44364	6.44648	3.27442	9.83673	4.55625	5.68569	6.67237		40.5534	5.9342	46.0038	4.4346	37.0864	4.99867	56.5629	4.73268	31.8035	5.54669	41.6884	3.40047	44.9215	3.29958	35.9124	4.64096	42.8257	5.91815	51.5642	4.67995		5.18025	5.22641	4.69559	5.239	6.39297	8.74076	6.6909	10.5472
7.43392	4.07138	9.9591	3.4345	7.0264	3.57881	6.6893	4.87334	6.63042	5.01919	7.46009	3.94323	5.4498	5.44056	6.47111	3.26287	9.84365	4.55625	5.66414	6.6158		40.5213	5.95254	45.6644	4.43001	36.8824	4.99867	56.5469	4.73727	31.8677	5.59713	41.9567	3.43716	44.9674	3.26748	36.089	4.7258	42.9083	5.93878	51.75	4.67995		5.17396	5.24739	4.69769	5.33342	6.39297	8.66943	6.6951	10.5451
7.43854	4.07061	9.95448	3.45605	7.18725	3.58882	6.85631	4.8718	6.64928	5.02303	7.45085	3.94477	5.44441	5.44056	6.55384	3.25018	9.82133	4.55086	5.65952	6.59117		40.5213	5.95483	45.5704	4.39332	37.0658	4.99867	56.54	4.74186	31.8631	5.63611	42.1287	3.46009	44.8825	3.23079	36.2014	4.79001	42.773	5.97547	51.8211	4.64784		5.19075	5.25369	4.69769	5.43623	6.39926	8.5834	6.73496	10.5451
7.44624	4.07215	9.9387	3.48761	7.2546	3.59112	7.01331	4.87411	6.66621	5.02842	7.45085	3.91437	5.43825	5.44826	6.6004	3.2471	9.81441	4.54163	5.65875	6.5727		40.3837	5.95254	45.6232	4.36352	37.1988	5.00325	56.4849	4.75791	31.847	5.67509	42.1195	3.47614	44.8413	3.19869	36.1899	4.82211	42.4199	6.00987	52.0343	4.61574		5.19914	5.25579	4.69559	5.81179	6.38877	8.49318	6.78112	10.5347
7.44777	4.07369	9.91715	3.49838	7.30847	3.59036	7.11914	4.8895	6.67698	5.07421	7.45316	3.89359	5.43902	5.44826	6.61657	3.2471	9.81672	4.51892	5.65798	6.55153		40.0535	5.94796	45.7172	4.3704	37.1529	5.01472	56.2511	4.77396	31.8126	5.68197	42.3075	3.4899	44.8665	3.18722	36.3091	4.81064	42.2938	6.01675	52.3691	4.59052		5.19284	5.29775	4.69559	6.83987	6.34051	8.37359	6.82518	10.5158
7.44624	4.06753	9.91177	3.48222	7.35734	3.61999	7.16955	4.89489	6.6816	5.12078	7.4547	3.81086	5.44441	5.45595	6.60656	3.24787	9.82056	4.5143	5.64875	6.55615		39.8976	5.93878	45.7837	4.34976	36.848	5.01701	55.4852	4.80377	31.7094	5.66821	42.7615	3.49907	44.8344	3.17576	36.3894	4.80377	42.397	6.01675	52.5319	4.563		5.16976	5.31873	4.69349	7.61827	6.27337	8.30435	6.89861	10.4885
7.45316	4.05906	9.9033	3.45528	7.37889	3.64385	7.18802	4.8972	6.66621	5.13001	7.44624	3.67694	5.43517	5.46942	6.54922	3.24248	9.81364	4.55086	5.64644	6.54076		40.01	5.90898	45.63	4.29473	36.5178	5.0193	54.7492	4.83816	31.5948	5.65675	43.0115	3.50365	44.7702	3.15054	36.4192	4.80377	42.6629	6.01675	52.6236	4.55154		5.13829	5.31663	4.69139	7.81969	6.2482	8.29386	6.94058	10.478
7.50588	4.05829	9.88868	3.42912	7.39736	3.64308	7.18648	4.90413	6.66929	5.13078	7.40929	3.66309	5.4421	5.49097	6.50382	3.23632	9.80209	4.62667	5.6449	6.52152		40.2324	5.87687	45.2173	4.27638	36.4536	5.01701	54.5245	4.86109	31.5719	5.66134	42.9587	3.50136	44.6418	3.13219	36.7333	4.79459	43.2018	6.01675	52.7153	4.55154		5.10053	5.33342	4.6893	7.83857	6.2503	8.31484	6.90071	10.4864
7.60632	4.05829	9.85597	3.42411	7.42084	3.64	7.17879	4.91028	6.6893	5.05805	7.38736	3.66078	5.46634	5.52407	6.50228	3.21092	9.78131	4.68516	5.66799	6.49612		40.4434	5.8356	44.7106	4.27409	36.5659	5.02848	54.5428	4.87943	31.5604	5.68427	42.8143	3.49907	44.4904	3.11156	37.2424	4.77396	43.9676	6.01675	52.7635	4.56988		5.09004	5.39636	4.6893	7.86165	6.26498	8.33792	6.87763	10.4822
7.70291	4.06599	9.71936	3.42027	7.42238	3.63846	7.16955	4.91028	6.71931	4.9403	7.39428	3.65924	5.46019	5.48482	6.49612	3.1482	9.74245	4.72788	5.68415	6.45263		40.6084	5.78057	44.401	4.2718	36.6301	5.03536	54.5451	4.90695	31.4228	5.71866	42.7042	3.54722	44.4125	3.07945	37.3616	4.76708	44.4538	6.01904	52.7703	4.62033		5.09213	5.44042	4.69139	8.09035	6.30065	8.27078	6.89652	10.4822
7.7487	4.07292	9.42151	3.39718	7.4193	3.60536	7.16262	4.90797	6.73663	5.04651	7.39659	3.67386	5.43825	5.45826	6.47996	3.12742	9.70473	4.7756	5.68261	6.408		40.8033	5.72554	44.1603	4.2718	36.621	5.02618	54.3915	4.92529	31.1568	5.75535	42.8739	3.62518	44.3804	3.05423	37.4464	4.77625	44.4973	6.01216	52.7314	4.67536		5.08164	5.51805	4.69349	8.4806	6.33002	8.12182	6.9133	10.4906
7.7564	4.07215	9.22987	3.361	7.41699	3.55341	7.15416	4.90566	6.74741	5.17388	7.39659	3.67078	5.44749	5.45826	6.47188	3.12742	9.6955	4.80831	5.70878	6.36143		41.0464	5.71407	43.9218	4.2695	36.582	5.01701	54.3594	4.96198	30.8725	5.78745	43.7108	3.66416	44.346	3.05194	38.0403	4.78313	44.5202	6.01216	52.7382	4.71663		5.07115	5.61876	4.69769	8.88134	6.33422	7.79241	6.9112	10.4969
7.74947	4.06984	9.17253	3.33137	7.42084	3.50531	7.13453	4.9072	6.7805	5.19466	7.39659	3.66078	5.52945	5.46019	6.46572	3.13127	9.69781	4.82447	5.71763	6.31679		41.09	5.72095	43.7521	4.27409	36.5178	5.03077	54.4534	4.99408	30.5354	5.79433	44.5799	3.70543	44.3391	3.05194	38.5127	4.7923	44.6166	6.01216	52.6098	4.7602		5.07115	5.64604	4.73126	9.17297	6.31324	7.27628	6.9133	10.499
7.75178	4.07061	9.14097	3.31059	7.42546	3.49146	7.10221	4.91028	6.84246	5.19774	7.39659	3.65	5.6068	5.46404	6.4534	3.13281	9.69627	4.83986	5.67799	6.30409		41.2574	5.72554	43.908	4.2718	36.6095	5.03536	54.5749	4.99179	30.1984	5.79662	44.9697	3.73983	44.3299	3.05194	38.5425	4.82211	44.9444	6.00757	52.3553	4.80835		5.07115	5.66282	4.8005	9.30096	6.27337	7.07066	6.9112	10.4969
7.7818	4.08215	9.11789	3.30597	7.42161	3.49607	7.08605	4.90182	6.87709	5.19466	7.39275	3.63615	5.63182	5.46404	6.44648	3.12819	9.68588	4.86949	5.63566	6.2964		41.8742	5.72554	44.4308	4.26263	36.8411	5.02848	54.6506	4.97574	30.0356	5.79433	45.0912	3.74671	44.2199	3.0634	38.3934	4.87485	45.7309	6.00069	52.1031	4.87714		5.06486	5.71318	4.85085	9.37439	6.244	7.07276	6.92589	10.4969
7.80489	4.08677	9.11327	3.30828	7.40698	3.45298	7.08912	4.8795	6.8794	5.18851	7.39275	3.6323	5.63413	5.42671	6.43955	3.10818	9.67972	4.89335	5.57294	6.27177		42.2708	5.71866	44.8504	4.26492	36.9282	5.0216	54.7217	4.9895	30.1342	5.75076	45.066	3.74442	44.174	3.07945	38.3499	4.90466	46.3432	6.00528	51.9128	4.96886		5.05437	5.72996	4.85505	9.40167	6.23141	7.09374	6.96366	10.4927
7.82028	4.0783	9.11789	3.31521	7.39044	3.41796	7.09066	4.82832	6.81552	5.20467	7.39352	3.63076	5.6349	5.3813	6.43878	3.08393	9.68126	4.90797	5.47866	6.24252		42.5483	5.7049	45.1646	4.26721	37.0177	5.00325	54.8363	5.01701	30.3382	5.70032	45.043	3.74442	44.1694	3.07487	38.3568	4.93676	46.4395	6.01675	51.7591	5.05829		5.05227	5.71737	4.83407	9.40167	6.22092	7.23851	7.0245	10.4843
7.83067	4.07754	9.11789	3.32829	7.33425	3.41103	7.09374	4.79599	6.76126	5.23584	7.42469	3.6323	5.64798	5.35475	6.43955	3.07932	9.67895	4.92491	5.40285	6.23252		43.0436	5.7049	45.3939	4.22823	37.1896	4.99867	54.8661	5.03994	30.3841	5.66363	45.1233	3.76047	44.1901	3.09092	38.2604	4.9895	46.4303	6.02592	51.4909	5.12707		5.05437	5.71318	4.80679	9.39957	6.23141	7.52385	7.08535	10.4717
7.83067	4.0783	9.11019	3.33368	7.2646	3.40179	7.10452	4.79599	6.76588	5.25431	7.4724	3.63153	5.66491	5.34012	6.44032	3.07316	9.66664	4.95531	5.35629	6.23175		43.5434	5.7049	45.426	4.19613	37.2791	5.00555	54.8524	5.05829	30.3933	5.63841	45.2127	3.78569	44.3208	3.11385	38.1687	5.03077	46.4303	6.0328	51.4725	5.18898		5.05017	5.73416	4.79	9.42265	6.2419	7.85326	7.10843	10.4591
7.83298	4.07292	9.06363	3.32214	7.21111	3.36793	7.08989	4.78753	6.76895	5.22968	7.50665	3.64154	5.66183	5.34628	6.44802	3.02005	9.66279	4.96993	5.34089	6.23098		43.8117	5.7049	45.4237	4.19842	37.263	4.99867	54.8524	5.0858	30.43	5.61318	45.2311	3.79715	44.5065	3.13678	38.1802	5.03306	46.4716	6.03738	51.7637	5.23943		5.04598	5.79081	4.78581	9.45202	6.22512	8.05258	7.11472	10.4465
7.85299	4.06137	9.02976	3.3206	7.16108	3.34638	7.05334	4.77175	6.75818	5.20236	7.5536	3.67155	5.66568	5.34628	6.46264	2.93116	9.6651	4.9707	5.37245	6.2152		43.9195	5.69802	45.4466	4.20072	37.2057	5.00096	54.8501	5.15918	30.5194	5.59025	44.9788	3.79945	44.5615	3.14595	38.2123	5.03306	46.671	6.04655	51.1034	5.26924		5.04598	5.82228	4.78791	9.44993	6.22722	8.12182	7.11262	10.4297
7.94265	4.03521	9.039	3.3206	7.12607	3.32522	7.02332	4.70864	6.78743	5.19005	7.57784	3.68348	5.66722	5.33089	6.48842	2.86459	9.66356	4.9707	5.43748	6.1621		43.9287	5.68885	45.4718	4.21218	37.0864	5.00555	54.8409	5.23484	30.4231	5.5421	44.7862	3.8155	44.5546	3.14595	38.2008	5.03306	46.8889	6.08324	50.8924	5.31739		5.03548	5.82648	4.81308	9.44993	6.22512	8.16378	7.11262	10.436
8.07926	4.00942	9.05901	3.31598	7.12145	3.29674	6.99792	4.6767	6.83091	5.19389	7.56591	3.68887	5.66953	5.30241	6.51536	2.84535	9.6574	4.98147	5.5056	6.11938		43.9287	5.69114	45.4672	4.26033	36.9443	5.01243	54.8432	5.26236	30.2947	5.47102	44.9674	3.8476	44.5753	3.14595	38.1664	5.03306	46.9347	6.1291	51.6835	5.43662		4.94736	5.83906	4.85295	9.45832	6.22092	8.15329	7.1336	10.4675
8.17008	4.00403	9.06363	3.2952	7.17571	3.28289	6.97907	4.68824	6.8617	5.19697	7.58323	3.68117	5.67261	5.29472	6.50766	2.84227	9.65971	5.02303	5.53099	6.11938		43.9562	5.68885	45.4397	4.3039	36.8251	5.01243	54.8386	5.27612	30.3039	5.41369	45.1279	3.86365	44.5936	3.14366	38.1733	5.03536	46.8958	6.14057	52.0297	5.56503		4.86554	5.83906	4.88442	9.4814	6.21253	8.16378	7.17766	10.5242
8.25204	4.00096	9.03438	3.25095	7.29154	3.28289	6.97137	4.67824	6.85169	5.19312	7.62479	3.68002	5.67338	5.29549	6.4003	2.76723	9.67279	5.01765	5.541	6.17287		44.1075	5.68656	45.4122	4.32683	36.7494	5.00784	54.8134	5.28529	30.3176	5.36554	45.082	3.87053	44.7243	3.15054	38.3155	5.03306	46.866	6.1291	51.8279	5.63611		4.81728	5.86634	4.94317	9.4793	6.16637	8.2519	7.19235	10.5661
8.3748	3.98018	9.00398	3.22401	7.36889	3.28212	6.96983	4.67901	6.79512	5.17542	7.65481	3.68002	5.67261	5.26201	6.18211	2.61253	9.69011	4.99071	5.56601	6.22251		44.3483	5.67509	45.5016	4.32454	36.7769	5.01243	54.7882	5.28758	30.3864	5.30822	44.9261	3.87053	44.9582	3.17117	38.4622	5.02618	46.8316	6.11993	51.4771	5.70261		4.76693	5.97544	5.0145	9.47301	6.14329	8.2519	7.19235	10.5997
8.50449	3.98556	8.97858	3.22324	7.41468	3.28673	6.97137	4.6867	6.74741	5.21506	7.66751	3.68002	5.67723	5.22814	6.00817	2.57982	9.71936	4.98147	5.58679	6.24791		44.5111	5.64987	46.2102	4.32454	36.7838	5.03536	54.7767	5.28987	30.4988	5.25089	44.8344	3.86824	44.9284	3.17117	38.4508	5.02389	46.7903	6.10846	51.0506	5.78057		4.69349	6.04468	5.02709	9.47091	6.18106	8.22463	7.18606	10.6123
8.58992	3.98633	8.92124	3.20939	7.49049	3.26749	6.97368	4.68978	6.65851	5.27201	7.67366	3.68002	5.70185	5.21121	5.9516	2.54519	9.77323	4.93953	5.59218	6.30448		44.5088	5.61777	46.8316	4.32454	36.6852	5.06516	54.8386	5.28987	30.5171	5.19816	44.8711	3.87282	44.7748	3.17117	38.3889	5.02389	46.7146	6.06948	50.6929	5.87687		4.61376	6.04258	5.0208	9.4772	6.27967	8.23512	7.18815	10.6228
8.63071	3.97017	8.85352	3.20554	7.57553	3.22093	6.96829	4.68516	6.56269	5.28663	7.67135	3.68002	5.71224	5.12386	5.95314	2.42397	9.85828	4.86949	5.59526	6.3926		44.4881	5.58796	46.8797	4.32683	36.6645	5.06516	54.9601	5.28987	30.5079	5.14083	44.8046	3.88429	44.7725	3.17576	38.4439	5.02389	46.6046	6.02592	50.4774	5.97318		4.53403	6.06776	5.0187	9.49818	6.42024	8.254	7.23221	10.6186
8.63301	3.93708	8.83389	3.22093	7.64172	3.20323	6.95136	4.67439	6.51921	5.2874	7.64942	3.67925	5.71032	5.02534	5.94467	2.38587	9.92254	4.87642	5.59526	6.42185		44.5134	5.59484	46.8728	4.31995	36.7448	5.05829	54.9464	5.30134	30.3107	5.09268	44.6051	3.89804	44.6762	3.17805	38.2834	5.02389	46.5289	6.00757	50.5118	6.04197		4.50256	6.11392	5.0187	9.50028	6.52095	8.22253	7.249	10.6039
8.62378	3.88667	8.83081	3.23478	7.71138	3.19861	6.94597	4.67362	6.4838	5.28663	7.63018	3.66001	5.70108	5.02303	5.9516	2.38356	9.93947	4.90413	5.61219	6.43801		44.5248	5.62465	46.7421	4.32454	36.8893	5.03306	54.6781	5.30363	30.0035	5.09497	44.5501	3.90492	44.7839	3.16659	38.1389	5.02848	46.522	6.00299	50.7158	6.05573		4.50256	6.1328	5.0187	9.51287	6.54193	8.20574	7.249	10.6039
8.62994	3.84472	8.80387	3.23401	7.74216	3.20092	6.94135	4.67747	6.46033	5.2901	7.62479	3.61614	5.66953	5.03727	5.97738	2.38587	9.92716	4.87642	5.67646	6.4511		44.5225	5.63611	46.4303	4.31766	36.9397	4.96427	54.1071	5.29446	29.8361	5.12937	44.6968	3.90263	44.7816	3.13678	38.0678	5.03077	46.5312	6.01216	50.9107	6.04885		4.50256	6.1391	5.0166	9.54224	6.54403	8.29806	7.23851	10.5997
8.67227	3.83395	8.78771	3.23401	7.72754	3.20015	6.91519	4.67593	6.47111	5.31396	7.62787	3.59574	5.61219	5.04266	6.00432	2.39049	9.91177	4.86372	5.74842	6.41415		44.456	5.65904	46.0795	4.31995	36.8594	4.89548	53.1303	5.29905	29.7765	5.14313	45.3549	3.89804	44.6624	3.12531	38.0128	5.03765	46.6756	6.05573	50.9979	6.04885		4.50256	6.15168	5.0229	9.54434	6.53774	8.57291	7.21753	10.5892
8.70421	3.83395	8.77771	3.23478	7.74408	3.20092	6.854	4.66669	6.47919	5.35321	7.62017	3.5942	5.52561	5.04882	6.03126	2.3828	9.90022	4.8718	5.81961	6.33296		44.3139	5.69573	45.747	4.32912	36.7173	4.85192	51.977	5.30822	29.7169	5.14313	46.9324	3.90034	44.7174	3.1299	37.9394	5.05599	46.6917	6.11076	50.7227	6.04885		4.50256	6.15378	5.0187	9.52546	6.53354	8.95477	7.21543	10.5682
8.70575	3.83471	8.76	3.23247	7.79257	3.19553	6.80205	4.68978	6.46418	5.39284	7.60632	3.59497	5.42594	5.05267	6.04434	2.37741	9.86559	4.87026	5.93159	6.22097		44.1763	5.71866	45.5521	4.35205	36.6187	4.80835	51.1148	5.31739	29.6733	5.1523	48.8494	3.90034	44.6188	3.12761	37.944	5.06975	46.843	6.13827	50.2183	6.04885		4.52145	6.1349	5.02499	9.50448	6.53354	9.31145	7.21543	10.5577
8.70344	3.79623	8.73345	3.23401	7.89917	3.18553	6.77819	4.67131	6.47611	5.42902	7.61017	3.59574	5.40208	5.04574	6.02741	2.37433	9.81979	4.87334	6.07859	6.13747		44.1327	5.72554	45.309	4.37957	36.6714	4.75103	50.8259	5.32427	29.6618	5.17523	49.8927	3.90263	44.5225	3.12302	38.0747	5.07204	47.4002	6.17267	49.8009	6.05343		4.53403	6.12441	5.02499	9.52546	6.53564	9.56322	7.21543	10.5577
8.70267	3.68348	8.70498	3.23093	8.01461	3.19014	6.77588	4.62513	6.49535	5.4625	7.63018	3.5969	5.44749	5.01688	6.00201	2.36048	9.83442	4.89258	6.18211	6.124		44.1992	5.72095	45.1416	4.38874	36.754	4.71205	51.0919	5.31968	29.6389	5.20045	50.1174	3.90492	44.6555	3.12073	38.0472	5.07434	48.1225	6.22311	49.418	6.04655		4.53823	6.12231	5.02709	9.63456	6.53984	9.74576	7.23012	10.543
8.73653	3.56342	8.66149	3.22709	8.06926	3.20015	6.77434	4.62744	6.51305	5.49097	7.65558	3.59574	5.46788	5.01919	5.99739	2.35509	9.85828	4.91875	6.23175	6.124		44.1924	5.71407	45.3572	4.37498	36.7792	4.696	51.8853	5.31051	29.6733	5.23026	50.0325	3.90034	44.5157	3.12302	37.7881	5.07434	48.6705	6.28044	49.1864	6.04655		4.54243	6.11392	5.02499	9.79402	6.57131	9.85277	7.22802	10.5347
8.79926	3.4853	8.61531	3.22709	8.09273	3.20631	6.7628	4.56472	6.52152	5.53099	7.68367	3.59036	5.46865	5.0238	5.99355	2.36355	9.8121	4.93414	6.27254	6.1163		44.1694	5.71407	45.7562	4.336	36.7815	4.69141	52.8323	5.30593	29.7902	5.24631	49.8285	3.88658	44.1373	3.13678	37.529	5.06975	48.6338	6.37445	49.4295	6.04426		4.55502	6.10553	5.01031	9.94508	6.65104	9.87165	7.17347	10.5326
8.87276	3.47452	8.60454	3.22709	8.09119	3.19938	6.70931	4.49583	6.52613	5.5714	7.71214	3.59343	5.46558	5.02303	5.99047	2.37664	9.7663	4.9326	6.29255	6.08629		44.1534	5.73242	46.0726	4.27638	36.7907	4.696	53.2496	5.30363	29.8453	5.24402	50.5508	3.87741	43.8392	3.13678	37.2768	5.06516	48.5375	6.457	49.9592	6.03967		4.58439	6.09294	5.00611	10.0982	6.73286	9.87375	7.14409	10.5326
8.93163	3.49684	8.62224	3.22093	8.07772	3.12511	6.58655	4.44504	6.5269	5.57756	7.73216	3.59343	5.45672	5.02073	6.00278	2.33893	9.74783	4.94415	6.29563	6.04357		44.096	5.74618	46.0909	4.22365	36.7975	4.69141	53.4124	5.29905	29.8544	5.24631	52.6282	3.87282	43.8301	3.13678	36.9947	5.06516	48.6476	6.52349	50.1655	6.02362		4.58859	6.11811	5.00401	10.1843	6.77063	9.88424	7.14409	10.5326
8.92509	3.51955	8.63917	3.2217	8.0731	3.0139	6.4915	4.40078	6.5092	5.54369	7.71061	3.59343	5.43133	5.01842	6.00586	2.26773	9.71012	4.97532	6.31756	5.99739		44.0318	5.78057	45.935	4.19613	36.7929	4.68682	53.6531	5.2807	29.8567	5.25089	54.286	3.87282	43.8599	3.13678	36.9351	5.06287	49.0741	6.6175	50.0555	5.99382		4.59278	6.16847	5.00611	10.1843	6.77483	9.90522	7.14409	10.5347
8.85967	3.52648	8.64533	3.22093	8.06541	2.99735	6.45186	4.39463	6.48688	5.43517	7.63095	3.59266	5.37591	4.99533	6.00586	2.25619	9.59775	4.99764	6.33911	5.9162		44.0364	5.79662	45.8043	4.1732	36.7723	4.696	54.1966	5.25089	29.9783	5.27153	55.2811	3.87053	43.8346	3.13907	36.9787	5.0537	49.6542	6.684	49.7092	5.95483		4.59068	6.18106	5.00611	10.1927	6.76643	9.97446	7.14409	10.5305
8.82312	3.53186	8.54797	3.22093	8.06233	2.9935	6.40876	4.39463	6.43416	5.39361	7.57707	3.58651	5.33243	4.98917	6.0074	2.25157	9.44729	4.99225	6.40876	5.8427		44.385	5.77598	45.7241	4.14798	36.6783	4.72122	54.4327	5.2165	30.3061	5.3151	55.8406	3.87053	43.7842	3.14595	36.997	5.0537	49.8606	6.68858	49.4157	5.92044		4.58229	6.19994	4.99982	10.1801	6.78951	10.1696	7.12941	10.5242
8.81927	3.5511	8.4079	3.21554	8.06618	2.96195	6.36066	4.40001	6.31679	5.41747	7.56284	3.59266	5.33089	4.9961	6.0074	2.22117	9.3584	4.95223	6.57193	5.84039		45.1944	5.76452	45.6346	4.12963	36.5889	4.79689	54.4052	5.1844	30.6249	5.38618	55.9163	3.87511	43.7704	3.14366	37.0452	5.05141	49.8032	6.70005	49.4799	5.87458		4.5739	6.23141	4.99562	10.1675	6.86714	10.6354	7.10213	10.5242
8.80541	3.54956	8.33786	3.21785	8.08003	2.91846	6.34373	4.43465	6.22174	5.42902	7.5613	3.59497	5.33705	4.98686	6.00509	2.22656	9.3126	4.89489	6.76819	5.88849		46.0588	5.75305	45.4993	4.12046	36.5453	4.91612	54.2998	5.18669	30.8702	5.48019	55.8177	3.88199	43.6214	3.11156	37.0566	5.05829	49.8055	6.72527	49.4547	5.83331		4.55292	6.25869	4.99982	10.1675	6.93638	11.3026	7.08115	10.5242
8.78694	3.54803	8.27283	3.21862	8.09812	2.92731	6.3445	4.46274	6.20212	5.44133	7.5636	3.60305	5.35783	4.95454	6.00586	2.24041	9.28413	4.88488	6.95521	5.93698		46.7536	5.75764	45.3686	4.12046	36.4192	5.02389	54.6827	5.19586	31.0605	5.56044	55.7764	3.89346	43.7039	3.13219	36.9122	5.07892	49.6771	6.72986	49.1383	5.81496		4.53823	6.29016	5.03129	10.1906	6.96995	11.6991	7.07695	10.5263
8.77001	3.5334	8.19779	3.21708	8.08426	2.96118	6.33834	4.48429	6.20212	5.4625	7.5636	3.5842	5.34782	4.94953	6.00586	2.24118	9.25758	4.92414	7.03717	5.94083		47.3521	5.81726	45.3113	4.09065	36.3091	5.08809	55.6618	5.1844	31.0376	5.62923	55.781	3.89346	43.9332	3.21245	36.6301	5.08809	49.5441	6.71839	48.909	5.80121		4.53823	6.34681	5.02499	10.2094	6.93848	11.7977	7.10633	10.5326
8.75192	3.48068	8.15892	3.2217	8.0554	2.97195	6.30448	4.50276	6.20443	5.46404	7.5636	3.55418	5.32088	4.98147	6.00663	2.23349	9.23603	4.99918	6.98561	5.93775		47.6043	5.92732	45.3044	4.05397	36.5522	5.14771	56.2923	5.17523	31.1545	5.70032	55.7558	3.90263	44.0181	3.27894	36.1807	5.10185	49.4937	6.70234	48.8562	5.79203		4.54243	6.36779	5.04598	10.2073	6.85246	11.8145	7.18186	10.5347
8.76231	3.47068	8.1543	3.2217	8.03924	2.98581	6.24252	4.48429	6.21135	5.46327	7.56745	3.54879	5.33243	4.99841	6.00509	2.20578	9.2214	5.0365	6.87786	5.93313		47.5951	6.08324	45.3044	4.04021	37.1277	5.23484	56.5446	5.20274	31.8195	5.77369	55.6503	3.9118	44.08	3.30875	35.917	5.12937	49.5189	6.68858	48.8517	5.79203		4.56131	6.34681	5.05647	10.2094	6.87134	11.8229	7.27208	10.5347
8.7296	3.47452	8.18547	3.20554	8.03385	2.99581	6.22867	4.45273	6.22174	5.4625	7.63326	3.55495	5.36014	4.98609	5.97969	2.19423	9.22217	5.05343	6.85631	5.92697		48.2142	6.21853	45.3044	4.0425	37.4419	5.32656	56.7303	5.24631	32.4799	5.82184	55.5173	3.91409	44.1992	3.32022	35.8941	5.14542	49.8055	6.68171	48.8425	5.78974		4.576	6.30485	5.04388	10.2241	6.89232	12.081	7.33083	10.5368
8.69574	3.47683	8.24781	3.1786	8.03077	2.99581	6.25407	4.46813	6.20904	5.46711	7.81104	3.55264	5.36475	4.97224	5.97738	2.20116	9.23449	5.07268	6.84938	5.93082		48.8723	6.27814	45.3044	4.0425	37.5542	5.37013	56.9504	5.25548	32.6312	5.82643	55.3499	3.91639	44.1648	3.34085	35.823	5.14542	50.232	6.68629	48.7875	5.79433		4.576	6.28387	5.03339	10.2115	6.90071	12.5027	7.37699	10.5368
8.70498	3.47683	8.33055	3.16282	8.0277	2.99889	6.22097	4.48814	6.19673	5.47866	8.05617	3.54033	5.3078	4.96069	6.00278	2.21886	9.23987	5.07114	6.83707	5.92312		49.0649	6.2919	45.27	4.05855	38.2719	5.39306	57.1728	5.22338	32.6358	5.78974	55.2743	3.90263	44.6693	3.34773	35.5708	5.1202	50.5943	6.68858	48.7576	5.79891		4.57809	6.28177	5.03548	10.1864	6.89652	12.6202	7.40426	10.5368
8.69959	3.47683	8.42021	3.16436	8.00153	3.00043	6.16748	4.48814	6.24868	5.50714	8.2178	3.52801	5.25585	4.92721	6.00894	2.22117	9.23987	5.06344	6.8363	5.8985		49.0855	6.31712	45.2035	4.09065	38.8818	5.41599	57.2783	5.18898	32.7275	5.74159	55.3339	3.89116	45.0912	3.34544	35.5456	5.10873	50.5783	6.69317	48.7393	5.80121		4.576	6.28806	5.04598	10.178	6.89861	12.5488	7.41055	10.5368
8.73114	3.47376	8.47139	3.16282	7.94804	3.01236	6.15363	4.48891	6.31679	5.52715	8.29668	3.503	5.27509	4.88642	6.00432	2.22502	9.24218	5.06344	6.7882	5.89619		49.0397	6.36986	45.2288	4.11817	38.8887	5.44809	57.2325	5.17293	32.755	5.70032	55.3293	3.88887	45.0407	3.33627	35.4263	5.12707	50.5989	6.69776	48.5192	5.80579		4.576	6.29016	5.05647	10.1675	6.89861	12.5363	7.42105	10.52
8.80541	3.47452	8.45292	3.14281	7.89147	3.04622	6.15748	4.49122	6.35758	5.56139	8.34709	3.48761	5.28817	4.85756	5.98508	2.20963	9.24372	5.06344	6.75972	5.89234		48.925	6.43177	45.2678	4.16403	39.0286	5.48248	57.1293	5.17293	32.7023	5.65904	55.3866	3.88429	44.9926	3.32939	35.1672	5.15688	50.936	6.69546	48.3036	5.8035		4.576	6.28596	5.05856	10.1675	6.89442	12.5363	7.45881	10.5472
8.83928	3.47914	8.3825	3.11741	7.85222	3.10972	6.1721	4.50122	6.37144	5.58833	8.40713	3.48761	5.26585	4.79753	5.96315	2.18346	9.24449	5.07883	6.75972	5.88041		48.7691	6.50285	45.2402	4.20989	39.1157	5.50083	57.1293	5.16605	32.6106	5.63841	55.5127	3.8797	44.9926	3.33397	35.1649	5.18898	51.1309	6.68629	48.2807	5.79203		4.5739	6.28177	5.06696	10.1633	6.88183	12.5635	7.50077	10.5892
8.85813	3.48222	8.36172	3.0974	7.883	3.16821	6.16517	4.54855	6.37067	5.6068	8.4383	3.50916	5.27971	4.73788	5.98431	2.16037	9.24988	5.09884	6.75664	5.88464		48.5948	6.55101	45.1967	4.25345	38.9919	5.50312	57.0788	5.14083	32.5785	5.63153	55.5792	3.87511	44.9559	3.33168	35.3094	5.19357	51.3648	6.67483	48.2555	5.78974		4.58439	6.27547	5.05647	10.1612	6.86714	12.6412	7.54274	10.6081
8.87661	3.48915	8.3648	3.06777	7.96266	3.22247	6.11169	4.54855	6.37221	5.65568	8.44445	3.55418	5.36783	4.73327	6.03895	2.13074	9.27566	5.09038	6.73432	5.87964		48.432	6.5533	45.176	4.30849	38.8291	5.50771	57.1774	5.13395	32.6473	5.62235	55.5976	3.87053	44.839	3.33168	35.3094	5.19816	51.7821	6.66107	48.0537	5.79662		4.60327	6.27128	5.03758	10.1612	6.84196	12.6265	7.56582	10.627
8.87584	3.48915	8.36864	3.02544	8.02462	3.2598	6.07936	4.53547	6.37298	5.68877	8.42675	3.57111	5.48174	4.73404	6.04896	2.1469	9.32646	5.09807	6.68853	5.85347		48.3312	6.54413	45.1783	4.32912	38.7832	5.51229	57.3471	5.15459	32.8743	5.6086	55.6228	3.86824	44.2566	3.33627	35.8207	5.20274	52.2109	6.64272	47.7487	5.80579		4.60327	6.27128	5.03758	10.1675	6.81259	12.5593	7.52805	10.6521
8.86968	3.52186	8.36711	3.01928	8.08811	3.25903	6.02741	4.52123	6.36836	5.67876	8.39096	3.57881	5.53946	4.73557	6.04049	2.17576	9.37071	5.13386	6.60502	5.85347		48.2761	6.53496	45.1485	4.32912	38.8658	5.51229	57.7621	5.15459	33.2274	5.6063	55.6251	3.86594	43.1445	3.33397	36.8594	5.20733	52.7703	6.63585	47.7006	5.81955		4.60327	6.25869	5.03968	10.1864	6.8042	12.5593	7.49658	10.6626
8.86044	3.5765	8.36864	3.0316	8.16931	3.26595	5.99278	4.51738	6.35297	5.66337	8.37403	3.57958	5.55986	4.74481	6.02818	2.28928	9.39765	5.15079	6.53537	5.90465		48.2876	6.51432	45.1485	4.34288	38.9552	5.51688	58.771	5.14083	33.4269	5.62235	55.6962	3.87053	42.4543	3.32251	37.3639	5.2486	53.3688	6.63814	47.7327	5.83102		4.59698	6.29226	5.05437	10.2136	6.8021	12.6433	7.51126	10.6647
8.86044	3.58882	8.37249	3.09048	8.24165	3.2698	5.99278	4.51046	6.34527	5.65798	8.36788	3.58805	5.56601	4.77483	6.03818	2.4663	9.42382	5.16157	6.52229	5.98816		48.2486	6.51203	45.1646	4.34059	38.9277	5.52146	59.9244	5.1179	33.436	5.62465	56.1181	3.89804	42.2296	3.31792	37.3157	5.29217	53.5729	6.63355	47.6387	5.83789		4.59698	6.34261	5.05647	10.2535	6.77483	12.7712	7.51126	10.6689
8.86891	3.5842	8.37326	3.16898	8.28745	3.28519	5.99278	4.49352	6.34527	5.6626	8.35787	3.61845	5.56447	4.82062	6.06397	2.59868	9.4496	5.18697	6.52998	6.0505		47.9391	6.57164	45.1714	4.3039	38.3911	5.51917	60.7155	5.08351	33.4223	5.62235	56.7509	3.94849	42.1447	3.30417	36.9443	5.28758	53.5637	6.64272	47.4667	5.8356		4.60327	6.36989	5.05017	10.264	6.76643	12.8636	7.4714	10.6731
8.8666	3.57573	8.36018	3.204	8.28514	3.2775	5.99047	4.49198	6.37759	5.60065	8.35017	3.63846	5.56601	4.84294	6.10476	2.6691	9.44729	5.18851	6.52767	6.1544		47.5424	6.67483	45.199	4.27638	37.5198	5.51459	61.0136	5.05141	33.4659	5.62465	57.0742	3.98976	42.1241	3.29729	36.6049	5.30363	53.3573	6.64731	47.2741	5.82872		4.61586	6.38457	5.04598	10.2661	6.78741	12.8762	7.44832	10.6647
8.85352	3.57188	8.32208	3.20939	8.24473	3.29366	5.98893	4.47736	6.4257	5.54292	8.40174	3.64077	5.54985	4.84833	6.17133	2.69142	9.42536	5.19466	6.5269	6.32449		47.3933	6.71151	45.2907	4.26263	37.0245	5.51	60.8531	5.04682	33.4911	5.62465	56.7762	4.01499	42.1356	3.29958	36.4765	5.32886	53.0226	6.6519	47.0242	5.82643		4.60747	6.39087	5.04388	10.2661	6.82308	12.8699	7.43783	10.6563
8.83851	3.57265	8.30823	3.21246	8.20702	3.36793	5.98816	4.47813	6.45033	5.55832	8.48217	3.64154	5.53484	4.84525	6.20289	2.6768	9.40689	5.13771	6.52613	6.45802		47.3933	6.71381	45.3618	4.26033	37.0085	5.49624	61.3392	5.12707	33.4888	5.63382	56.1823	4.03333	42.1379	3.30417	36.4696	5.33573	52.8277	6.64731	46.7054	5.82872		4.58439	6.38038	5.05017	10.264	6.89652	12.8845	7.39797	10.6563
8.84351	3.57573	8.30361	3.23632	8.21318	3.36408	5.98585	4.48121	6.48842	5.58833	8.51795	3.64769	5.53792	4.86218	6.16056	2.67372	9.42536	5.06036	6.5269	6.51844		47.4828	6.7161	45.3388	4.33371	37.1438	5.45497	62.277	5.24631	33.4865	5.63382	55.9576	4.03791	42.131	3.29958	36.3986	5.35178	52.752	6.61521	46.4005	5.82872		4.60117	6.33422	5.04598	10.2682	7.01821	12.9412	7.37908	10.6584
8.87045	3.57727	8.28283	3.24941	8.23858	3.37486	5.98739	4.44812	6.57655	5.63874	8.52642	3.64615	5.59603	4.91259	6.13824	2.67141	9.48038	5.06344	6.5423	6.57039		47.5745	6.73215	45.2815	4.38645	37.4831	5.41369	62.8296	5.33803	33.5507	5.63382	55.9438	4.03791	42.3259	3.30646	36.2403	5.36096	52.7405	6.56247	46.279	5.83102		4.63055	6.26288	5.03129	10.2871	7.08115	13.0671	7.37279	10.6815
8.88507	3.58189	8.25897	3.25787	8.23935	3.39102	5.98739	4.41233	6.62349	5.66953	8.5218	3.61152	5.79306	4.98532	6.13247	2.67141	9.53849	5.11424	6.5523	6.61811		47.563	6.76884	45.2999	4.37727	38.0908	5.39077	63.4579	5.39306	33.5897	5.63841	55.9576	4.03104	42.5322	3.28811	36.3137	5.33344	52.768	6.51661	46.3156	5.83102		4.62845	6.22302	5.02499	10.2913	7.07486	13.2181	7.37699	10.7235
8.89969	3.58959	8.26051	3.26057	8.2355	3.40795	5.98739	4.39001	6.61888	5.65875	8.57029	3.65	6.01125	5.08422	6.0886	2.68603	9.60237	5.17465	6.54768	6.62272		47.4805	6.80782	45.3893	4.3704	38.7924	5.37701	64.1366	5.43433	33.5713	5.65216	55.9622	4.02645	42.5024	3.30417	36.5751	5.3151	52.7497	6.50515	46.3913	5.82872		4.63894	6.20623	5.0187	10.2997	7.09164	13.3189	7.38328	10.755
8.91278	3.59266	8.28514	3.26057	8.26513	3.4041	5.98585	4.37154	6.57039	5.63874	8.69343	3.74813	6.13323	5.14079	6.05627	2.68372	9.67664	5.18081	6.54768	6.6158		47.4461	6.8789	45.52	4.36352	38.9667	5.37471	64.5172	5.47331	33.6768	5.63153	55.9553	4.02874	42.5254	3.34085	36.8847	5.30363	52.7772	6.50515	46.5449	5.81955		4.64523	6.19574	5.0166	10.3164	7.11682	13.3734	7.38328	10.7675
8.91663	3.5942	8.30207	3.26057	8.30438	3.39718	5.98585	4.37077	6.5246	5.59988	8.78925	3.79008	6.19981	5.1431	6.05781	2.68834	9.75784	5.15849	6.53922	6.61503		47.4415	6.92247	45.8502	4.35664	38.6755	5.37701	64.8313	5.50083	33.7983	5.56732	55.9667	4.02645	42.6125	3.37983	37.0475	5.29675	52.7795	6.50744	46.5725	5.80809		4.66412	6.19155	5.0166	10.3206	7.1336	13.4049	7.37908	10.7738
8.92856	3.59998	8.24781	3.26057	8.3394	3.39641	5.98585	4.34498	6.57655	5.55601	8.82619	3.80624	6.24483	5.13386	6.05704	2.68449	9.83519	5.16926	6.53537	6.61195		47.375	6.91788	46.4051	4.34517	38.9781	5.37471	65.1684	5.52605	33.8579	5.52376	56.0355	4.01728	42.4795	3.41423	37.0635	5.27382	52.8208	6.50973	46.5174	5.79433		4.67671	6.17686	5.0166	10.3164	7.15039	13.4133	7.37279	10.7738
8.95088	3.59266	8.17316	3.25826	8.33209	3.40333	5.98585	4.28495	6.73586	5.56063	8.83235	3.84857	6.27485	5.12386	6.0428	2.68988	9.86944	5.18235	6.53999	6.60656		47.3223	6.93164	46.8178	4.34517	39.5032	5.37013	65.3473	5.5742	33.874	5.53752	56.1112	4.01499	42.4336	3.42569	37.1552	5.24631	52.8598	6.50973	46.5541	5.78516		4.66412	6.15378	5.01031	10.329	7.16717	13.4196	7.37908	10.7654
8.94549	3.58882	8.12275	3.25402	8.25666	3.38871	5.9897	4.24455	6.8717	5.55216	8.83235	3.87897	6.28485	5.11962	6.01433	2.69065	9.86328	5.20236	6.5169	6.60117		47.3979	7.0096	46.9508	4.35434	39.7899	5.37471	65.4803	5.65216	33.8602	5.59255	56.0974	4.01269	43.2362	3.43486	37.7124	5.23484	52.8139	6.51432	46.6046	5.77828		4.62216	6.14539	4.97464	10.3374	7.16088	13.4259	7.37908	10.7592
8.93086	3.58959	8.07387	3.2471	8.19779	3.38563	5.99355	4.22838	6.99253	5.54292	8.83235	3.87127	6.2787	5.11962	5.99585	2.71297	9.83827	5.2089	6.50612	6.5827		47.2718	7.08527	46.7032	4.36122	40.0719	5.40223	65.6476	5.70949	33.8855	5.61318	55.9943	4.00811	44.0983	3.43716	38.5769	5.24631	52.8116	6.51432	46.6023	5.7714		4.57809	6.14749	4.93058	10.3395	7.15878	13.4259	7.37908	10.7466
8.9197	3.58959	8.04001	3.24787	8.18316	3.39641	5.98585	4.22838	7.13838	5.55062	8.8362	3.86358	6.26869	5.11962	5.99278	2.76261	9.79978	5.21352	6.50305	6.565		47.0838	7.07151	46.1001	4.37269	40.2645	5.42745	65.7462	5.75076	34.1079	5.61548	55.9048	4.00581	44.3483	3.43028	39.4643	5.27382	52.7841	6.51432	46.6068	5.76223		4.56131	6.14749	4.88652	10.3437	7.18606	13.4196	7.37699	10.7277
8.90431	3.59266	8.02923	3.24325	8.18162	3.40872	5.9593	4.20837	7.23997	5.5714	8.84005	3.85588	6.26946	5.11962	5.99432	2.83034	9.779	5.23199	6.51459	6.56115		47.015	7.06005	45.4076	4.42543	40.2599	5.45038	65.7692	5.80121	34.1583	5.62235	55.8016	4.00123	44.3758	3.41881	39.9848	5.28758	52.6488	6.51891	46.8132	5.74388		4.57809	6.14749	4.84456	10.3437	7.24271	13.4175	7.38118	10.7298
8.8743	3.58959	8.02847	3.23709	8.18162	3.40564	5.95468	4.19375	7.26229	5.57602	8.8362	3.82009	6.32449	5.12078	5.99585	2.94501	9.77593	5.24277	6.53999	6.56269		46.96	7.08756	44.7679	4.52402	40.237	5.47561	65.776	5.84477	34.0918	5.62006	55.7122	4.00123	44.3574	3.40276	39.9045	5.28987	52.4126	6.53037	47.1847	5.72554		4.58439	6.12231	4.81728	10.3458	7.3644	13.4259	7.36649	10.7613
8.82004	3.58959	8.03	3.24402	8.17854	3.38717	5.9593	4.20453	7.22958	5.57448	8.8108	3.78854	6.38529	5.13309	5.99278	3.07932	9.774	5.24123	6.54845	6.56115		46.8774	7.11049	44.6785	4.61574	40.2095	5.51459	65.7531	5.85853	34.101	5.61548	55.6939	4.00581	44.3483	3.39818	40.0719	5.28758	52.2544	6.53496	47.508	5.71866		4.69139	6.08664	4.80889	10.3458	7.55533	13.428	7.32663	10.7885
8.75038	3.58882	8.02308	3.25095	8.15969	3.37332	5.95699	4.22761	7.16185	5.59295	8.7677	3.79623	6.4003	5.14387	5.99278	3.16513	9.76323	5.2266	6.5523	6.55884		46.827	7.11508	44.9995	4.65014	40.0467	5.53522	65.5903	5.86541	34.1079	5.61548	55.7329	4.00581	44.346	3.40047	40.3791	5.28758	52.243	6.52808	47.8634	5.71637		4.7984	6.07615	4.81308	10.3605	7.71688	13.428	7.31404	10.7948
8.73807	3.59266	8.01615	3.27211	8.13198	3.36485	5.94544	4.25301	7.12068	5.59295	8.75577	3.76776	6.40338	5.15387	5.99355	3.21631	9.7563	5.21275	6.56115	6.55961		46.8407	7.11508	45.2242	4.64784	39.7761	5.49853	65.2326	5.87229	34.0941	5.61548	55.859	4.00352	44.362	3.41193	39.8793	5.28758	52.2659	6.49368	48.1684	5.70261		4.9033	6.08035	4.85295	10.3794	7.84696	13.428	7.31404	10.7948
8.78925	3.5842	8.00692	3.3052	8.11967	3.36485	5.92543	4.26148	7.11298	5.59295	8.77155	3.74505	6.40492	5.17696	5.99662	3.2471	9.75399	5.2166	6.57193	6.55884		46.8407	7.1082	45.2471	4.69141	39.6936	5.44809	64.9575	5.89063	34.0895	5.61777	56.1135	3.98976	44.3712	3.43716	39.1157	5.28758	52.2659	6.45241	48.1775	5.70719		5.01241	6.08245	4.87813	10.4214	7.96865	13.4301	7.32243	10.799
8.80772	3.59343	7.97651	3.32829	8.13583	3.34792	5.91081	4.26764	7.11375	5.55601	8.79464	3.74351	6.40492	5.22198	5.98431	3.28904	9.75014	5.24969	6.57501	6.55692		46.7765	7.10132	45.1256	4.79001	39.8174	5.4114	64.8772	5.92273	34.1033	5.62235	56.4047	3.98059	44.3712	3.44862	38.7374	5.28987	52.2636	6.43636	48.228	5.70719		5.05856	6.08245	4.88652	10.4738	8.03999	13.4238	7.32243	10.8074
8.80618	3.64385	7.90301	3.32675	8.15892	3.33214	5.9008	4.29342	7.1099	5.55139	8.82312	3.74813	6.39799	5.31934	5.94775	3.40487	9.75861	5.3078	6.565	6.55846		46.6229	7.09215	45.0614	4.93217	39.9114	5.34949	64.8726	5.95713	34.289	5.62465	56.5423	3.976	44.3735	3.44862	38.6502	5.28987	52.243	6.44324	48.3518	5.70949		5.09004	6.08035	4.88652	10.5347	8.03579	13.4175	7.32663	10.8137
8.80695	3.6677	7.7918	3.30674	8.1747	3.32983	5.89542	4.34729	7.11221	5.57217	8.85044	3.76121	6.39106	5.45826	5.92159	3.56496	9.78901	5.3178	6.5423	6.57039		46.3615	7.06463	45.043	5.04682	39.9848	5.28758	64.8841	5.99382	34.4151	5.61548	56.5354	3.96225	44.3873	3.45092	38.6663	5.29217	52.2086	6.457	48.3197	5.70261		5.13829	6.08035	4.89071	10.6165	8.06727	13.4133	7.32873	10.8263
8.79156	3.66693	7.63249	3.30905	8.19086	3.37255	5.89619	4.41233	7.11606	5.58141	8.87584	3.79392	6.39106	5.60065	5.90773	3.61614	9.81595	5.30934	6.50151	6.57885		46.1849	7.03024	44.9949	5.06058	40.0352	5.26007	64.8864	6.0305	34.1973	5.58567	56.5285	3.93932	44.4285	3.4555	38.8474	5.28758	52.1994	6.47534	48.5306	5.70949		5.18235	6.07825	4.89491	10.6563	8.10923	13.407	7.32663	10.8368
8.73884	3.68733	7.46317	3.30213	8.21087	3.4118	5.8831	4.48352	7.11914	5.58448	8.88815	3.84626	6.40953	5.73995	5.91312	3.61537	9.82056	5.30934	6.45725	6.58193		46.1528	6.98896	45.1027	5.05599	39.9756	5.23484	64.8176	6.07178	33.8946	5.57191	56.5285	3.90492	44.4515	3.4555	39.0561	5.26924	52.3026	6.50056	49.191	5.71637		5.20543	6.07825	4.89491	10.6521	8.13231	13.4028	7.32663	10.8431
8.70498	3.72273	7.36119	3.31521	8.22934	3.42642	5.86886	4.54394	7.10298	5.58987	8.88661	3.92207	6.45879	5.825	5.91466	3.62076	9.82056	5.31396	6.42954	6.58963		46.0359	6.9431	44.9215	5.08121	40.1223	5.20045	64.6456	6.12681	33.7754	5.56044	56.5308	3.86594	44.5248	3.4555	38.9988	5.25319	52.3622	6.53725	49.6909	5.72095		5.22012	6.07196	4.90121	10.6459	8.18686	13.3986	7.32034	10.8431
8.71036	3.73736	7.37197	3.32522	8.28052	3.42411	5.85963	4.57395	7.04333	5.58448	8.88353	3.99942	6.4915	5.83731	5.88233	3.61845	9.82056	5.33089	6.42339	6.59579		45.9465	6.911	44.5248	5.15688	40.6314	5.16376	64.4278	6.1933	33.7387	5.55357	56.5285	3.8476	44.7197	3.4555	38.8429	5.25777	52.2659	6.57394	49.8147	5.72325		5.22432	6.06986	4.9117	10.6438	8.28547	13.3839	7.30775	10.8473
8.73884	3.7312	7.42469	3.3206	8.28129	3.43296	5.84808	4.57934	6.95982	5.58218	8.89046	4.09524	6.45186	5.83808	5.84347	3.60305	9.8221	5.33782	6.43416	6.59579		45.9488	6.89037	44.3231	5.26007	41.1748	5.1202	64.2008	6.22541	33.7318	5.56732	56.5446	3.86365	45.0751	3.45321	38.7695	5.27382	52.2453	6.59916	49.5877	5.71866		5.27677	6.06776	4.95995	10.6354	8.40087	13.3713	7.29936	10.8725
8.77617	3.73351	7.42469	3.32752	8.25358	3.47683	5.83808	4.54932	6.90287	5.58987	8.88661	4.18798	6.36836	5.83808	5.87425	3.59998	9.82364	5.32858	6.44571	6.59579		46.0519	6.86973	44.229	5.33803	41.5233	5.06746	63.9463	6.22999	33.6974	5.58108	56.3542	3.88429	45.4512	3.45092	39.0125	5.28987	52.3484	6.61292	49.0557	5.71866		5.4677	6.06566	5.0145	10.6584	8.51417	13.365	7.30565	10.9228
8.8108	3.72581	7.38505	3.32522	8.2659	3.48376	5.83192	4.53547	6.88094	5.59295	8.84505	4.23454	6.3091	5.85655	5.96161	3.60536	9.82364	5.3178	6.45648	6.59579		46.3523	6.85597	44.3139	5.38159	41.7618	5.02848	63.7766	6.22541	33.647	5.59255	55.6113	3.89116	45.7814	3.45092	39.8839	5.30363	52.2613	6.6198	48.6934	5.72325		5.72996	6.06776	5.00191	10.7843	8.58131	13.3566	7.30145	10.9899
8.85198	3.73582	7.30539	3.32906	8.28668	3.48376	5.81191	4.52931	6.87555	5.59603	8.77463	4.24916	6.28639	6.01356	6.01894	3.60459	9.81979	5.30626	6.45648	6.59271		46.3088	6.8468	44.2864	5.38389	41.7916	5.02389	63.7628	6.21853	33.6218	5.59025	54.9418	3.90722	46.1207	3.44174	41.0051	5.31051	52.126	6.6198	48.9732	5.74388		5.93348	6.06986	4.98303	10.8641	8.59599	13.3587	7.28257	11.0634
8.87507	3.84318	7.1557	3.33445	8.28745	3.48145	5.76381	4.48429	6.88786	5.60603	8.71498	4.24686	6.28716	6.25407	6.02818	3.60382	9.81903	5.2874	6.4534	6.58347		45.9121	6.83533	44.1648	5.36784	41.9269	5.03994	63.7926	6.21853	33.6126	5.59025	54.6918	3.93473	46.1758	3.40276	41.4293	5.2807	52.3186	6.60833	49.2988	5.76681		5.99013	6.07405	4.95156	10.8871	8.60019	13.3587	7.26788	11.1116
8.87661	3.89051	7.00639	3.34484	8.28129	3.48068	5.71109	4.46967	6.91288	5.6068	8.6842	4.23839	6.28716	6.40953	6.02818	3.60228	9.81826	5.25354	6.46264	6.54691		45.5773	6.81928	43.6168	5.37701	42.3832	5.06746	63.8293	6.21853	33.8717	5.59025	54.529	3.9462	45.7516	3.36378	41.4316	5.20733	52.3438	6.55559	48.9869	5.77828		6.00272	6.06776	4.84665	10.8683	8.61487	13.3587	7.249	11.1368
8.88122	3.89205	6.93058	3.35177	8.26744	3.48068	5.69801	4.46813	6.93135	5.59295	8.66688	4.23069	6.29255	6.4915	6.02433	3.60228	9.81826	5.22122	6.47034	6.5169		45.3732	6.81011	42.0668	5.39077	42.4428	5.09039	63.8637	6.21853	34.9104	5.59025	54.4259	3.95995	45.2013	3.35461	41.6861	5.15459	52.3828	6.49368	48.643	5.77598		6.19994	6.05937	4.72706	10.8934	8.63166	13.3524	7.24061	11.162
8.88584	3.90745	6.8894	3.34407	8.20548	3.48376	5.69877	4.46428	6.92134	5.57679	8.67496	4.21607	6.28562	6.5523	6.03818	3.60152	9.81749	5.20967	6.46803	6.50305		45.1669	6.79865	40.5144	5.39077	42.3075	5.11332	63.8477	6.22999	35.9698	5.59025	54.2012	3.99893	44.8367	3.35461	41.8214	5.13395	52.4516	6.44324	48.4343	5.7691		6.49368	6.05727	4.6872	10.9018	8.65894	13.3356	7.26159	11.1872
8.88353	3.8882	6.85092	3.3129	8.08965	3.48299	5.70339	4.46813	6.88632	5.54254	8.72268	4.20914	6.27485	6.58039	6.09783	3.60152	9.81672	5.20813	6.46957	6.48919		44.8665	6.77113	39.8472	5.39306	42.1677	5.13166	63.678	6.26668	36.2541	5.58796	53.9283	4.06543	44.855	3.35232	41.826	5.16835	52.3622	6.37674	48.2761	5.77598		6.76014	6.05517	4.6809	10.8892	8.6946	13.3293	7.28467	11.1998
8.8843	3.86127	6.83091	3.30444	8.03	3.49146	5.71032	4.45889	6.854	5.50637	8.77386	4.21915	6.27331	6.58193	6.15517	3.60459	9.81749	5.21968	6.47034	6.47534		44.5523	6.73674	39.6271	5.38389	41.9842	5.14542	63.5358	6.30337	36.2701	5.58337	53.8343	4.12734	45.0568	3.35232	41.8077	5.20962	52.1719	6.30566	48.1982	5.76681		6.99932	6.05097	4.6851	10.906	8.71349	13.3147	7.29936	11.2061
8.88738	3.84626	6.854	3.3052	8.03	3.54033	5.70108	4.45735	6.83091	5.49944	8.79156	4.21915	6.26869	6.58116	6.19211	3.63846	9.81749	5.24046	6.47034	6.47611		44.3414	6.70693	39.5009	5.37242	41.8902	5.14083	63.4785	6.33317	36.2724	5.5765	53.8366	4.17091	45.1302	3.36149	41.81	5.20962	51.8944	6.24604	48.2028	5.74159		7.21543	6.04468	4.65992	10.8745	8.73027	13.2433	7.30565	11.2123
8.88738	3.85742	6.90133	3.2875	7.98806	3.62306	5.68338	4.47967	6.80051	5.49097	8.8108	4.233	6.25715	6.58193	6.23483	3.6677	9.81133	5.25739	6.47034	6.47111		44.2405	6.67253	39.4367	5.35866	41.8879	5.1179	63.4693	6.36298	36.2747	5.56503	53.6256	4.22365	45.1531	3.36837	41.8145	5.21191	51.5872	6.17496	48.3724	5.70719		7.38957	6.03419	4.62425	10.8431	8.76174	13.1993	7.30355	11.2186
8.88892	3.89128	6.92904	3.23555	7.89224	3.64615	5.64567	4.48737	6.76126	5.47635	8.81542	4.24762	6.25099	6.57962	6.31141	3.66847	9.79671	5.29933	6.47034	6.44725		44.8183	6.64731	39.4505	5.34491	41.8902	5.08809	63.5244	6.36757	36.3619	5.5765	53.488	4.29702	45.1371	3.37754	41.8077	5.20962	51.257	6.11534	48.6292	5.66134		7.51966	6.02999	4.60537	10.885	8.76594	13.1972	7.29516	11.2165
8.90277	3.91052	6.93674	3.21015	7.8172	3.64461	5.61219	4.47967	6.72893	5.4725	8.72653	4.26302	6.25176	6.57578	6.41261	3.66539	9.79517	5.35552	6.47765	6.408		45.9717	6.66107	39.5239	5.32656	41.8948	5.06058	63.6665	6.32171	36.4742	5.63611	53.7815	4.33829	45.1439	3.3913	41.7251	5.20733	50.8121	6.09929	48.8631	5.6407		7.60358	6.0237	4.60327	10.9522	8.75545	13.1804	7.29096	11.2081
8.92124	3.929	6.92288	3.23017	7.7918	3.64923	5.61142	4.48044	6.70623	5.47789	8.60377	4.26994	6.25099	6.5727	6.45725	3.67925	9.79594	5.3509	6.48303	6.33373		46.9806	6.69317	39.7073	5.29446	41.9017	5.04682	63.7651	6.27126	36.637	5.69802	54.208	4.34059	45.1737	3.39588	41.4889	5.22109	50.4499	6.09929	48.9503	5.64528		7.63086	6.00482	4.5739	11.0466	8.74916	13.1069	7.28257	11.204
8.93317	3.90668	6.87555	3.25325	7.77718	3.66539	5.61296	4.48275	6.69007	5.50021	8.51411	4.27225	6.26484	6.56654	6.45648	3.70426	9.79747	5.3432	6.48919	6.26022		47.8542	6.71839	39.7348	5.29217	41.8994	5.04682	63.8201	6.27126	36.8296	5.73012	54.3708	4.336	45.1669	3.38901	41.2321	5.26236	50.4109	6.09929	48.925	5.65446		7.63086	5.98383	4.46689	11.1914	8.75755	13.0482	7.27628	11.1914
8.98551	3.85819	6.82552	3.27211	7.77025	3.65308	5.61989	4.48506	6.69238	5.52561	8.37865	4.27148	6.3345	6.55884	6.45956	3.71119	9.79825	5.3813	6.50074	6.16902		48.5284	6.72069	39.7532	5.30363	42.0943	5.04911	63.8637	6.27814	36.8686	5.7393	54.3961	4.31307	45.1485	3.3913	41.0923	5.28758	50.0211	6.097	48.909	5.65904		7.61827	5.93977	4.38926	11.2837	8.8121	13.0272	7.27837	11.1893
9.12558	3.82779	6.83091	3.28596	7.75794	3.62999	5.64028	4.47659	6.69161	5.53099	8.23088	4.26225	6.37682	6.54999	6.45879	3.71196	9.79825	5.4167	6.50382	6.05473		48.7554	6.70922	40.0352	5.30822	42.3855	5.04682	63.9508	6.28273	36.8617	5.72095	54.3869	4.26033	45.1531	3.41193	41.0625	5.29905	48.6017	6.10388	48.8677	5.6728		7.59939	5.89362	4.35569	11.2711	8.9191	13.0188	7.28467	11.1536
9.22063	3.81932	6.85554	3.25018	7.73985	3.62922	5.64105	4.45273	6.69622	5.53176	8.21087	4.2811	6.38067	6.53614	6.45571	3.71119	9.81056	5.3813	6.50612	5.96315		48.7187	6.69776	40.5488	5.30593	42.4222	5.04682	63.9715	6.2919	36.8572	5.69573	54.2401	4.23511	45.2104	3.41423	41.0625	5.31051	47.4644	6.10617	48.5857	5.67509		7.5805	5.9146	4.37038	11.2858	9.04919	13.0146	7.29096	11.1494
9.2291	3.82086	6.82552	3.19707	7.7183	3.62845	5.63797	4.46659	6.69545	5.53484	8.19702	4.28803	6.38952	6.53152	6.46726	3.72042	9.83596	5.36937	6.52152	5.90157		49.0007	6.69546	41.4568	5.30134	42.3717	5.04911	63.694	6.31254	36.8549	5.68427	53.8801	4.22823	45.4443	3.37525	41.0625	5.30363	47.0517	6.11076	48.2876	5.66821		7.61827	5.94397	4.45431	11.4159	9.15409	13.0146	7.30355	11.0655
9.2291	3.81855	6.75587	3.17052	7.69059	3.63923	5.63336	4.5424	6.69161	5.53561	8.15276	4.30034	6.43878	6.53152	6.47534	3.73582	9.8679	5.37668	6.52767	5.88772		49.9316	6.69776	42.2731	5.30363	42.3305	5.04453	63.4579	6.34235	36.8572	5.69114	53.4307	4.21218	46.1528	3.35461	41.067	5.29446	47.1549	6.11993	48.2991	5.66592		7.71898	5.94817	4.44801	11.5271	9.20025	13.0104	7.33292	10.7214
9.23757	3.82779	6.71085	3.16282	7.67366	3.64231	5.59218	4.60551	6.69007	5.52561	8.05925	4.33344	6.51536	6.5269	6.48688	3.73736	9.91254	5.42825	6.52383	5.8831		50.6631	6.69776	42.5093	5.32427	42.358	5.03994	63.4372	6.3561	36.864	5.71866	53.2289	4.19613	46.9623	3.35002	41.067	5.26465	47.602	6.12451	48.0698	5.66821		7.78402	5.95866	4.35569	11.5438	9.20864	13.002	7.35391	10.5892
9.2545	3.85742	6.68622	3.15128	7.68829	3.70811	5.57217	4.59242	6.69622	5.50175	7.87762	4.36461	6.55884	6.5269	6.51459	3.73659	9.94371	5.5637	6.51921	5.88233		50.8626	6.69776	42.4314	5.37471	42.5529	5.03994	63.5427	6.3584	36.8709	5.76681	53.3482	4.19613	47.1205	3.33168	41.067	5.20733	47.8359	6.16579	47.9666	5.66363		7.79451	5.98383	4.29695	11.5376	9.20654	12.9874	7.356	10.6228
9.24911	3.89898	6.65697	3.15666	7.72677	3.6958	5.56909	4.50045	6.70084	5.48712	7.67135	4.38385	6.55461	6.5269	6.54538	3.73505	9.95525	5.71455	6.53229	5.88849		50.9062	6.70922	42.6194	5.44809	42.8487	5.04223	63.8981	6.36528	36.8732	5.78745	53.2702	4.19384	47.0654	3.31334	41.0556	5.15688	47.8817	6.27585	47.978	5.64987		7.79871	5.98803	4.29695	11.569	9.20235	12.9664	7.29516	10.6186
9.24911	3.8959	6.64043	3.16205	7.72677	3.68194	5.54446	4.47043	6.70777	5.54254	7.52897	4.38924	6.53845	6.5246	6.55961	3.74043	9.95833	5.77535	6.59656	5.9085		50.9727	6.74132	43.7108	5.53293	43.055	5.05141	64.5241	6.37445	36.8824	5.78286	53.3	4.21218	47.0356	3.30646	41.012	5.1202	47.9276	6.3584	47.8634	5.63611		7.8071	5.98174	4.29695	11.6236	9.19815	12.958	7.19235	10.5871
9.24064	3.80778	6.6412	3.16359	7.72677	3.68656	5.50329	4.4789	6.72893	5.62951	7.44085	4.38385	6.53075	6.5246	6.55615	3.74043	9.95448	5.78536	6.67467	5.93467		51.0369	6.75279	44.761	5.58337	43.078	5.07204	64.9529	6.38821	36.9512	5.78516	53.3642	4.23282	46.9944	3.28811	40.9616	5.0858	47.9826	6.41343	47.7304	5.63382		7.8071	5.92509	4.30534	11.653	9.18766	12.9664	7.1357	10.564
9.17715	3.72119	6.62195	3.17629	7.72446	3.69964	5.48097	4.47736	6.76434	5.63951	7.36196	4.37692	6.55307	6.52229	6.53768	3.73813	9.96218	5.79383	6.71547	5.88387		51.1011	6.76655	45.3801	5.57879	43.0367	5.07892	65.0033	6.3905	36.9626	5.78286	53.1831	4.21677	47.0609	3.28124	40.9432	5.08121	47.9872	6.4868	47.6639	5.63841		7.8071	5.88522	4.28646	11.6739	9.18556	12.9769	7.12941	10.5619
9.06286	3.68425	6.57808	3.17783	7.726	3.70965	5.47404	4.43849	6.76665	5.64336	7.30308	4.37692	6.70161	6.51767	6.53537	3.75429	9.96141	5.81884	6.71931	5.81653		51.1286	6.8124	45.786	5.56962	43.0688	5.06058	65.0033	6.38821	36.9695	5.79433	52.8208	4.18237	47.0104	3.28124	40.9707	5.09268	48.0056	6.55789	47.7258	5.6407		7.805	5.88942	4.20043	11.6949	9.19605	12.9895	7.1399	10.2283
8.98089	3.67386	6.5269	3.19322	7.72446	3.71965	5.46558	4.29188	6.78435	5.63951	7.29308	4.37692	6.97445	6.51459	6.54384	3.797	9.9514	5.83038	6.71931	5.79306		51.0919	6.85139	45.8616	5.58337	43.1468	5.03306	65.0125	6.37903	36.9672	5.84019	52.4952	4.16632	46.9302	3.28811	41.0051	5.03994	48.0193	6.60833	47.7808	5.64299		7.79451	6.05307	4.10182	11.6907	9.20235	12.9936	7.1399	9.89053
8.9578	3.67386	6.50997	3.25903	7.71368	3.7793	5.45826	4.21222	6.854	5.62758	7.29385	4.37538	7.17725	6.52229	6.56038	3.79623	9.94602	5.83038	6.72008	5.79229		51.0231	6.83763	45.7309	5.59025	43.1903	4.98491	65.0813	6.38133	36.8709	5.92961	52.126	4.16174	46.921	3.2927	41.0051	4.96427	48.0216	6.64043	47.8772	5.64758		7.78612	6.75804	4.03049	11.7012	9.22123	12.9895	7.1378	9.86326
8.95164	3.65	6.53999	3.30905	7.71368	3.81163	5.45749	4.21607	6.89017	5.60296	7.29308	4.37308	7.24382	6.51998	6.55961	3.79623	9.96064	5.83038	6.72778	5.78228		50.8878	6.80553	45.536	5.54898	43.1536	4.90924	65.0996	6.38133	36.5637	6.04885	52.0412	4.15256	46.9187	3.28811	41.0487	4.93905	47.9459	6.65419	48.1363	5.65216		7.78192	7.55742	4.00321	11.7201	9.24851	12.9853	7.13151	9.86535
8.9478	3.60536	6.61041	3.31675	7.72677	3.80547	5.45942	4.2053	6.88171	5.51791	7.29693	4.37615	7.24536	6.52306	6.52921	3.80008	9.99065	5.83577	6.74279	5.76381		50.6929	6.79865	45.4191	5.46414	43.0757	4.81294	65.0973	6.36757	36.2197	6.11764	52.1214	4.15486	46.921	3.28582	41.1954	4.91154	47.7786	6.67941	48.3449	5.64758		7.77563	7.87844	4.00111	11.7264	9.24431	12.9811	7.15039	9.86535
8.95088	3.60998	6.65312	3.30674	7.73139	3.80085	5.45942	4.22761	6.86939	5.44364	7.29693	4.40386	7.24459	6.58116	6.47188	3.77776	10.0426	5.84731	6.74971	5.7538		50.6769	6.80323	45.4122	5.40911	42.9908	4.70288	65.0905	6.36986	35.807	6.11764	52.1421	4.18696	46.6458	3.28582	41.3605	4.87255	48.0583	6.76425	48.3656	5.62465		7.76514	7.97495	4.00321	11.7264	9.22123	12.979	7.22172	9.82759
8.96011	3.62383	6.67314	3.28365	7.73062	3.797	5.45865	4.27302	6.87016	5.45211	7.29616	4.40771	7.25152	6.6081	6.38683	3.74428	10.0849	5.8527	6.74433	5.74688		50.8649	6.80094	45.4122	5.38847	42.8739	4.60657	64.774	6.36986	35.4332	6.10846	52.1421	4.21677	45.9671	3.28353	41.5967	4.87714	48.4527	6.87202	48.322	5.59943		7.73576	7.98754	4.00531	11.7243	9.20864	12.9832	7.27208	9.55693
8.96396	3.5842	6.69699	3.27904	7.72292	3.78161	5.40285	4.29727	6.85169	5.40439	7.29693	4.40155	7.25537	6.54691	6.3191	3.74659	10.0572	5.87271	6.72624	5.75073		50.8947	6.79865	45.4053	5.39535	42.7799	4.52402	63.6482	6.36757	35.2521	6.09929	52.1421	4.22823	45.3251	3.28582	41.6747	4.88861	48.5008	6.95686	48.1913	5.59255		7.71898	8.01062	4.00111	11.7264	9.20235	12.9957	7.27208	9.24011
8.96011	3.56034	6.71393	3.31983	7.71599	3.77622	5.34705	4.3396	6.78589	5.41362	7.29693	4.43696	7.18956	6.45417	6.27947	3.7793	10.0168	5.92389	6.72624	5.75996		50.8626	6.78947	45.3136	5.43892	42.6996	4.43918	62.1142	6.3561	35.1672	6.09241	52.1444	4.22594	44.6785	3.28811	41.2528	4.87943	48.5857	7.01189	48.1408	5.59713		7.71478	8.13231	3.99692	11.7243	9.18556	13.0356	7.25529	9.01352
8.95857	3.55803	6.70854	3.36408	7.71368	3.77622	5.35552	4.37462	6.7728	5.4979	7.29693	4.50276	7.12376	6.40184	6.21751	3.81932	10.0191	5.97507	6.71008	5.77766		50.9222	6.77113	45.1072	5.50541	42.5598	4.39103	60.8003	6.33317	35.1558	6.09241	52.1444	4.20989	43.9172	3.28582	41.0005	4.87026	49.2071	7.03941	48.1363	5.59255		7.71478	8.23302	4.0137	11.7054	9.16458	13.1048	7.22172	8.73657
8.9755	3.54956	6.65543	3.35946	7.71522	3.77622	5.3686	4.38154	6.78512	5.55447	7.31694	4.51046	7.07989	6.39568	6.19981	3.8705	10.023	6.04357	6.67929	5.79806		51.2639	6.75049	44.839	5.58108	42.5483	4.38186	59.9267	6.32859	34.5527	6.09471	52.1146	4.19613	43.5778	3.27665	40.769	4.8588	50.2985	7.06005	48.1156	5.59255		7.72317	8.28127	4.02209	11.676	9.18137	13.1762	7.17766	8.50577
8.99936	3.53263	6.59963	3.3433	7.73062	3.77314	5.38207	4.38308	6.79743	5.54831	7.3812	4.46736	7.05257	6.39568	6.19827	3.96247	10.0253	6.16748	6.67621	5.80883		51.3556	6.73674	44.6441	5.62923	42.5712	4.38415	59.5896	6.34005	33.8465	6.09012	52.1008	4.19384	44.2176	3.28124	40.5809	4.84045	51.1034	7.08527	48.1294	5.61548		7.75884	8.29596	4.02209	11.6592	9.18556	13.2119	7.10633	8.3589
9.00475	3.52725	6.55461	3.3306	7.73292	3.77776	5.40208	4.34883	6.77896	5.54831	7.44931	4.38231	7.04179	6.37606	6.1898	4.04829	10.0288	6.31525	6.69007	5.80575		51.3648	6.71839	44.5111	5.6407	42.5506	4.38186	59.5094	6.34005	33.6103	6.08783	52.0847	4.18696	44.8527	3.27665	40.6084	4.83816	51.484	7.12425	48.1936	5.65216		7.79031	8.30016	4.04098	11.6509	9.13941	13.214	7.05807	8.12601
9.00398	3.52955	6.53691	3.3206	7.72061	3.76583	5.39823	4.29265	6.72547	5.52638	7.53051	4.31189	7.04256	6.32603	6.18134	4.10139	10.0311	6.43416	6.69699	5.77305		51.3991	6.70464	44.4813	5.63153	42.5712	4.3704	59.5438	6.32859	33.4016	6.07636	52.0847	4.16632	44.8367	3.26748	40.7025	4.83357	51.711	7.14718	48.1729	5.6728		7.79031	8.30435	4.06196	11.6509	9.09115	13.2286	7.00352	7.89102
9.01514	3.50762	6.54461	3.29982	7.71676	3.75352	5.37014	4.2584	6.70392	5.50483	7.59324	4.2811	7.04256	6.28254	6.124	4.13487	10.0284	6.50074	6.71008	5.66876		51.39	6.69546	44.4538	5.63153	42.5919	4.34976	59.3787	6.32171	33.1127	6.02592	52.1833	4.15944	44.667	3.26748	40.8859	4.81523	51.6124	7.14489	48.0583	5.67739		7.8092	8.28967	4.06196	11.655	9.07856	13.237	6.92379	7.79661
9.03053	3.44682	6.52075	3.2571	7.70214	3.74582	5.40978	4.25686	6.68853	5.41286	7.60555	4.27225	7.04718	6.28639	6.04357	4.16566	9.99835	6.51459	6.72162	5.58371		51.3969	6.69546	44.2451	5.62923	42.695	4.34288	58.317	6.31025	33.1448	5.95713	52.2957	4.15486	44.2359	3.23767	40.8767	4.77854	51.2845	7.13342	47.9551	5.67968		7.83857	8.28127	4.06196	11.6509	9.07226	13.214	6.94267	7.75884
9.00244	3.3941	6.4838	3.18553	7.65712	3.72735	5.49867	4.26994	6.68545	5.24046	7.54744	4.27225	7.04025	6.30179	6.00817	4.20222	9.92408	6.51613	6.72624	5.56293		51.3326	6.70005	43.8851	5.61089	43	4.34517	56.6936	6.32171	33.2572	5.93649	52.337	4.13881	43.7544	3.18722	40.6864	4.73956	50.8442	7.13571	47.8955	5.6728		7.90571	8.28547	4.06196	11.655	9.0345	13.1825	7.0287	7.76514
8.93009	3.34946	6.44494	3.10048	7.63249	3.71427	5.52253	4.2661	6.69238	5.22198	7.45701	4.26302	7.01639	6.29563	5.98893	4.23531	9.80363	6.51613	6.72547	5.55986		51.2455	6.70234	43.4173	5.60401	43.6076	4.34976	55.7397	6.31942	33.498	5.9342	52.3393	4.12734	43.798	3.10697	40.652	4.68682	50.2022	7.09903	47.9368	5.6086		8.09664	8.28337	4.04937	11.653	9.00722	13.1783	7.12311	7.77773
8.85659	3.28981	6.45494	3.03545	7.6348	3.75814	5.51021	4.2584	6.68545	5.20467	7.42161	4.24224	7.01562	6.25253	5.96161	4.24762	9.60891	6.5169	6.72701	5.55755		51.1263	6.69546	42.9679	5.59713	44.1327	4.37498	55.46	6.31025	34.2111	5.94796	52.353	4.12275	43.8278	3.02901	40.3769	4.65243	49.645	7.06234	47.9987	5.50312		8.28967	8.28127	4.02	11.6509	9.00722	13.2056	7.17976	7.70849
8.77848	3.25095	6.53152	3.01698	7.63403	3.83856	5.51406	4.30188	6.68468	5.20736	7.42776	4.23762	7.01178	6.21443	5.92466	4.25994	9.35032	6.51074	6.73047	5.5537		50.3123	6.69088	42.9335	5.6063	44.3712	4.40708	55.2261	6.33547	34.954	5.92503	52.3026	4.12275	43.5801	2.99691	40.1453	4.65243	49.3745	7.04629	48.1225	5.35637		8.3694	8.27708	3.99901	11.653	9.00303	13.2622	7.14409	7.60568
8.71652	3.24325	6.63119	3.01467	7.6348	3.86819	5.49944	4.34806	6.68853	5.21352	7.45701	4.24993	6.98176	6.22097	5.88233	4.2811	9.09518	6.49535	6.73509	5.55216		49.5969	6.68858	43.344	5.63841	44.5523	4.41855	54.9831	6.40196	35.0709	5.85394	52.2315	4.12963	43.1422	3.00608	40.4273	4.67995	49.2621	7.02794	48.4596	5.20274		8.40506	8.27708	3.98013	11.6404	9.0324	13.3252	7.06856	7.52595
8.72576	3.24248	6.68545	3.01698	7.62787	3.85896	5.42671	4.37462	6.6816	5.21044	7.47625	4.2684	6.95905	6.20597	5.835	4.28033	8.88045	6.49458	6.75587	5.541		49.4799	6.68858	43.5274	5.65904	44.6257	4.41855	54.8822	6.46846	34.6788	5.78057	52.2063	4.12505	42.7271	3.01296	40.6589	4.72122	49.2713	7.02336	48.5238	5.11102		8.44703	8.26029	3.95915	11.6047	9.0345	13.3818	6.9196	7.4672
8.72807	3.21862	6.70161	3.01698	7.60478	3.91514	5.33551	4.45196	6.67929	5.19312	7.45162	4.27379	6.95136	6.17441	5.80191	4.30188	8.76077	6.4915	6.79281	5.53099		49.4937	6.70234	43.4724	5.65446	44.7129	4.41167	54.8317	6.49827	34.539	5.68656	52.2269	4.12275	42.4245	3.01067	40.7254	4.7602	49.3768	7.02106	47.9414	5.08121		8.48899	8.22672	3.95076	11.548	8.9275	13.4343	6.71188	7.44203
8.70882	3.16975	6.70238	3.01621	7.55899	4.03213	5.26124	4.49737	6.69699	5.19851	7.40352	4.2888	6.93212	6.17287	5.73148	4.31882	8.78617	6.50305	6.83476	5.51714		49.4478	6.75737	43.3852	5.65904	45.3847	4.41396	54.8936	6.48222	34.555	5.60401	52.2063	4.14798	42.2043	3.00837	40.7552	4.84275	49.4547	6.98208	48.6453	5.07434		8.50367	8.18266	3.95076	11.4893	8.77014	13.4909	6.64894	7.42944
8.72884	3.12434	6.68314	3.01621	7.51435	4.10139	5.21814	4.48814	6.7297	5.19081	7.3735	4.32113	6.87786	6.17133	5.59064	4.31728	8.77232	6.50305	6.87478	5.51252		49.4295	6.75049	43.2775	5.64987	45.763	4.42084	55.1481	6.46387	34.6995	5.5765	52.2544	4.17779	42.0507	3.01754	40.7575	4.96198	49.4547	6.88807	50.7067	5.08121		8.49948	8.06517	3.94656	11.4872	8.62746	13.5455	6.65104	7.41475
8.75885	3.11818	6.68006	3.02313	7.50434	4.11101	5.19543	4.47736	6.78743	5.19158	7.38428	4.32882	6.82167	6.16979	5.45942	4.33421	8.64071	6.52306	6.9098	5.50252		49.4226	6.7161	43.4311	5.61089	45.7241	4.42313	55.3316	6.45241	36.2908	5.55815	52.3737	4.20759	41.9361	3.04735	40.7896	5.04453	49.4295	6.80553	50.9933	5.07663		8.4806	7.89942	3.93817	11.4977	8.5897	13.5832	6.65733	7.40426
8.79079	3.12434	6.67621	3.02698	7.50203	4.10486	5.17388	4.47736	6.87324	5.1962	7.39813	4.33498	6.80821	6.16825	5.37091	4.34268	8.42752	6.55461	6.92673	5.55909		49.4111	6.71381	43.5618	5.6086	45.6759	4.42084	55.3178	6.44094	38.9002	5.53293	52.2682	4.25575	41.8008	3.10009	40.84	5.09497	49.4341	6.75049	50.7181	5.07663		8.4743	7.82808	3.93817	11.4914	8.62956	13.6021	6.65313	7.40006
8.77617	3.11818	6.66236	3.02467	7.49665	4.10216	5.15156	4.49198	6.91596	5.20736	7.40352	4.35576	6.8059	6.16133	5.30164	4.33729	8.03077	6.5727	6.93289	5.60372		49.3882	6.70922	43.5411	5.62923	45.6461	4.41167	55.2972	6.42489	40.0513	5.52376	51.9334	4.29014	41.6907	3.12073	40.7323	5.14542	49.4043	6.67483	50.5439	5.07892		8.51417	7.82598	3.93607	11.4872	8.65054	13.5979	6.65733	7.39377
8.75038	3.11818	6.6412	3.01852	7.50742	4.10447	5.14541	4.522	6.92442	5.23045	7.40275	4.37308	6.8059	6.16594	5.24815	4.33344	7.47779	6.58039	6.94212	5.65568		49.3538	6.63585	43.5068	5.63382	45.6484	4.41396	55.3706	6.41343	40.104	5.52376	51.7981	4.29243	41.654	3.12073	40.6405	5.20962	49.3836	6.60145	50.686	5.07434		8.55613	7.81759	3.94027	11.4851	8.64845	13.6105	6.65943	7.39377
8.74654	3.09894	6.59963	2.99119	7.5182	4.1037	5.16773	4.52662	6.93597	5.25354	7.40198	4.35422	6.82321	6.17749	5.22122	4.34037	7.00947	6.59117	6.95367	5.74842		49.3171	6.52578	43.4976	5.62694	45.6278	4.42084	55.4416	6.40426	40.1407	5.52605	51.9334	4.26033	41.6357	3.11844	40.5167	5.25319	49.4685	6.54871	51.899	5.07204		8.57711	7.89312	3.95915	11.4998	8.63586	13.6399	6.65313	7.42105
8.75885	3.06546	6.55961	2.96426	7.50511	4.1037	5.23353	4.46197	6.94289	5.26047	7.40275	4.34652	6.85092	6.17595	5.25277	4.35422	6.67775	6.61195	6.95213	5.83654		49.3676	6.43636	43.4953	5.61548	45.5337	4.42313	55.4485	6.40426	40.1223	5.52146	51.977	4.24657	41.6334	3.11844	40.3356	5.27612	49.535	6.47992	52.7543	5.07204		8.5876	8.17007	3.98013	11.5166	8.59389	13.642	6.64055	7.45252
8.76462	3.05546	6.53999	2.96733	7.40621	4.13333	5.24354	4.40617	6.93751	5.2697	7.39659	4.34191	6.85785	6.17749	5.34243	4.35807	6.46957	6.64043	6.9529	5.94929		49.4295	6.38362	43.4403	5.6063	45.3205	4.42543	55.4531	6.4226	40.0054	5.45955	51.8944	4.24887	41.6976	3.12073	40.1888	5.25319	49.5281	6.42031	53.1831	5.07663		8.60229	8.43234	4.0137	11.5061	8.5876	13.6399	6.65104	7.45671
8.76385	3.05469	6.53768	2.97272	7.1811	4.15104	5.14233	4.42156	6.92827	5.27971	7.39736	4.31574	6.854	6.18057	5.2901	4.36384	6.40261	6.66236	6.96444	6.06705		49.4318	6.38821	43.3096	5.6063	44.9399	4.42772	55.46	6.44324	39.9641	5.40223	51.6949	4.24199	41.6426	3.10697	40.0535	5.20733	49.4157	6.3905	53.19	5.14771		8.60438	8.62327	4.08504	11.462	8.5855	13.642	6.66992	7.45881
8.77386	3.05623	6.53614	2.95887	7.00793	4.14257	4.97455	4.42772	6.90749	5.28586	7.42084	4.31035	6.86093	6.1798	5.20159	4.39078	6.39337	6.67929	6.96444	6.09629		49.4341	6.41114	43.1605	5.61089	44.6945	4.42772	55.4394	6.44324	39.9985	5.37242	51.5711	4.24199	41.5302	3.08863	39.9756	5.19586	49.269	6.36298	53.1258	5.20045		8.5876	8.78063	4.13539	11.4138	8.59599	13.6755	6.62586	7.4693
8.79079	3.05392	6.53075	2.925	6.9529	4.13718	4.79368	4.41618	6.89248	5.28048	7.41699	4.31651	6.86324	6.19365	5.17927	4.40386	6.3799	6.69084	6.96983	6.09706		49.4685	6.42489	43.0344	5.61089	44.518	4.42543	55.499	6.43177	40.0008	5.33573	51.5963	4.25116	41.5807	3.10009	40.198	5.19586	49.1475	6.33088	52.9767	5.21421		8.57711	8.88553	4.13329	11.2291	8.62117	13.7469	6.54403	7.48189
8.79926	3.05546	6.53383	2.90692	6.95598	4.13564	4.6867	4.40155	6.88479	5.24123	7.4116	4.32113	6.86477	6.2075	5.1608	4.40386	6.36528	6.71316	6.97676	6.10861		49.5648	6.42489	42.922	5.6063	44.401	4.41396	55.5013	6.41801	40.0169	5.32427	51.4633	4.26492	41.9269	3.13907	40.2714	5.21191	49.0695	6.3263	52.6557	5.21879		8.57291	8.91491	4.13959	10.6354	8.64845	13.7825	6.45171	7.49868
8.8031	3.05931	6.52613	2.90538	6.98715	4.10486	4.63283	4.3954	6.87709	5.20467	7.40929	4.31805	6.88632	6.21366	5.16003	4.40386	6.36066	6.72893	6.97753	6.1063		49.5602	6.42031	42.8785	5.6086	44.5592	4.40938	55.5265	6.39967	40.0192	5.33344	51.0575	4.29473	42.7134	3.14595	40.2645	5.23714	48.9686	6.32859	52.4998	5.21879		8.57711	8.91491	4.14169	10.094	8.66313	13.7553	6.33212	7.53644
8.79926	3.06008	6.51459	2.90461	7.02332	4.08369	4.58473	4.3954	6.87632	5.19543	7.40929	4.31497	6.91749	6.24252	5.16003	4.40309	6.35681	6.70238	6.97984	6.10784		49.4203	6.42031	43.1766	5.62694	45.2723	4.41167	55.5976	6.36986	40.0192	5.33803	50.764	4.30849	42.8831	3.14366	40.1957	5.26924	48.737	6.32859	52.4149	5.21879		8.57711	8.9212	4.14798	9.94508	8.66523	13.7112	6.23561	7.62247
8.75115	3.05777	6.50843	2.90692	7.04795	4.08215	4.56779	4.43311	6.88325	5.21121	7.40775	4.3142	6.90287	6.25407	5.16388	4.40617	6.3522	6.62426	6.99484	6.10861		49.2346	6.4226	43.6741	5.65446	46.2904	4.41167	55.6274	6.34235	40.0169	5.33344	50.6975	4.31078	42.9014	3.13678	39.8586	5.28758	48.2463	6.34693	52.3645	5.22338		8.57711	8.93169	4.15008	9.93249	8.66313	13.6797	6.20204	7.72317
8.6538	3.05777	6.50843	2.90846	7.05257	4.14488	4.56779	4.47813	6.8794	5.25739	7.40544	4.31266	6.88171	6.21905	5.16311	4.42695	6.3522	6.53075	6.99176	6.12169		49.058	6.43636	43.9424	5.6728	47.148	4.39791	55.5311	6.32171	40.0192	5.31051	50.7457	4.31307	42.906	3.13449	39.368	5.29446	47.6066	6.36986	52.353	5.22567		8.57082	8.90022	4.15637	9.91571	8.65264	13.665	6.18316	7.79241
8.56567	3.05161	6.49073	2.90923	7.04718	4.20222	4.5601	4.48121	6.85477	5.33012	7.39659	4.31112	6.88094	6.20135	5.242	4.48275	6.34989	6.4534	6.97676	6.2202		48.9159	6.44094	43.9929	5.70261	48.3335	4.39103	55.3958	6.30107	40.0077	5.29446	50.7892	4.27868	42.8922	3.13219	39.2556	5.29905	47.9093	6.36528	52.3347	5.18898		8.56872	8.87294	4.16686	9.73107	8.62746	13.6609	6.15168	7.83437
8.52411	3.0416	6.46726	2.92039	7.04564	4.20453	4.54778	4.48275	6.83707	5.31627	7.40429	4.29188	6.88017	6.20443	5.29933	4.52585	6.35143	6.39568	6.96059	6.30179		48.7508	6.44094	43.9952	5.76223	49.7024	4.39562	55.4073	6.27814	40.026	5.25319	50.6104	4.21447	43.1468	3.13219	39.1845	5.30363	49.1176	6.37674	52.3117	5.14083		8.57501	8.82259	4.16686	9.39328	8.60438	13.665	6.11811	7.84487
8.51872	3.06161	6.46726	2.9504	7.04641	4.2053	4.54086	4.48737	6.82783	5.28894	7.41545	4.28803	6.85939	6.2052	5.29779	4.54163	6.35528	6.3622	6.91519	6.31679		48.5742	6.43407	44.0341	5.81038	49.8262	4.4002	55.3155	6.24833	40.0535	5.22796	49.8606	4.17779	43.7062	3.15283	38.6411	5.29905	49.5464	6.37445	52.3049	5.12707		8.57711	8.75755	4.16477	9.01352	8.5897	13.6629	6.09923	7.83857
8.53873	3.06777	6.46957	2.95271	7.0441	4.21453	4.53239	4.48891	6.79897	5.30857	7.41699	4.30188	6.79743	6.20212	5.29164	4.5424	6.35143	6.33757	6.86247	6.32141		48.6338	6.42719	44.5913	5.81955	50.8488	4.40479	55.194	6.22082	40.0535	5.24172	49.0649	4.14798	43.8438	3.18035	38.1756	5.29217	49.4914	6.38362	52.3072	5.13854		8.57921	8.74916	4.1291	8.71978	8.5876	13.6965	6.09503	7.83647
8.57106	3.06777	6.46803	2.95348	7.06411	4.223	4.52354	4.48891	6.73586	5.33474	7.41622	4.30573	6.74279	6.20058	5.31319	4.54163	6.34065	6.32218	6.83245	6.32834		48.5926	6.44553	45.3182	5.81955	53.5568	4.41855	55.3316	6.20248	40.0811	5.3128	48.721	4.13193	43.8599	3.18493	38.2261	5.26007	49.1933	6.40196	52.3186	5.11561		8.58131	8.78482	4.06406	8.5897	8.64425	13.7469	6.09503	7.83647
8.57106	3.06546	6.46803	2.95425	7.09605	4.21761	4.522	4.48352	6.70007	5.3509	7.43315	4.3065	6.72162	6.21905	5.32935	4.54624	6.3345	6.3091	6.81937	6.3368		48.0698	6.47992	45.5681	5.82872	55.4233	4.41625	55.2445	6.18413	40.4525	5.42516	48.6247	4.1411	43.8667	3.1941	38.4508	5.20962	48.4664	6.40655	52.4356	5.04911		8.57501	8.78063	4.00321	8.52466	8.7009	13.7637	6.07825	7.83647
8.56567	3.05854	6.4738	2.95117	7.09913	4.21684	4.51584	4.4866	6.70777	5.35244	7.49203	4.32343	6.71931	6.25561	5.33858	4.55471	6.32526	6.30679	6.84399	6.34681		47.751	6.50056	45.4581	5.88834	56.3313	4.41167	55.1757	6.15203	40.9616	5.50312	48.6224	4.15027	43.8461	3.2285	38.7099	5.17981	48.056	6.39967	52.5548	4.94593		8.5855	8.81	3.98223	8.49948	8.73027	13.7469	6.04888	7.83647
8.56182	3.05854	6.46957	2.94655	7.07912	4.22223	4.51353	4.50122	6.71623	5.33705	7.59401	4.35268	6.71931	6.29871	5.34474	4.56702	6.31371	6.32372	6.89094	6.35835		47.5859	6.50744	45.1737	6.01904	56.6959	4.41167	55.0289	6.09241	40.8354	5.54439	48.6247	4.15486	43.8415	3.25372	38.8383	5.15	48.2486	6.38821	52.5777	4.84504		8.5918	8.88134	3.98852	8.50158	8.75755	13.6755	5.99433	7.83437
8.55336	3.05392	6.46957	2.94655	7.07065	4.22146	4.512	4.52046	6.72008	5.30703	7.65904	4.35999	6.70854	6.35681	5.34628	4.59627	6.30525	6.32911	6.90518	6.3799		47.242	6.50515	44.9444	6.17955	56.7486	4.40479	54.9853	6.03738	40.8744	5.57879	48.6086	4.13881	43.8255	3.27206	38.8474	5.09727	48.3564	6.37903	52.5365	4.75791		8.5897	8.90651	3.99901	8.50997	8.77433	13.5203	5.94187	7.86375
8.55336	3.06469	6.46803	2.9327	7.06565	4.21453	4.49429	4.53932	6.75202	5.29395	7.63018	4.35999	6.69238	6.37913	5.34474	4.6259	6.30025	6.30448	6.90826	6.40569		46.8614	6.50515	44.9399	6.23687	56.7647	4.39791	55.1069	6.01445	40.9684	5.59484	48.5192	4.11817	43.6925	3.26289	38.8153	5.06287	48.3564	6.37216	52.3966	4.67995		8.59809	8.89392	4.00321	8.48689	8.78902	13.3314	5.95236	7.9162
8.55105	3.07008	6.46803	2.93039	7.05795	4.22069	4.48891	4.57395	6.79589	5.30549	7.59093	4.35191	6.69238	6.36836	5.33705	4.65053	6.30102	6.30679	6.89171	6.41338		46.6252	6.50285	44.9765	6.23458	56.7853	4.41396	55.2788	5.98694	40.957	5.60401	48.3128	4.10441	43.4976	3.23996	38.7626	5.06058	48.3151	6.36986	52.1742	4.61574		8.61278	8.85826	4.00111	8.46381	8.8142	13.2077	5.97754	7.95187
8.53566	3.06777	6.48534	2.93193	7.05949	4.22069	4.49429	4.60935	6.81244	5.30241	7.55899	4.32805	6.69084	6.40876	5.30857	4.69132	6.34527	6.31141	6.83861	6.41723		46.5174	6.50056	44.9605	6.23458	56.8014	4.42543	55.3889	5.91815	40.8928	5.60172	48.2578	4.09295	43.4357	3.23308	38.7397	5.05829	48.1064	6.36069	52.353	4.58364		8.62117	8.83728	3.99482	8.47011	8.8121	13.1594	5.97544	7.97705
8.45831	3.06085	6.51382	2.96195	7.06026	4.24301	4.49122	4.61821	6.84553	5.31396	7.5359	4.31497	6.69238	6.47264	5.27432	4.73327	6.40415	6.31218	6.76511	6.42954		46.5862	6.50285	44.9605	6.2277	56.8174	4.41855	55.4416	5.84707	40.9111	5.60401	48.2234	4.0746	43.4494	3.24226	38.7351	5.05829	47.9047	6.32859	52.2888	4.5332		8.62327	8.82679	3.96544	8.4722	8.81839	13.1384	5.97125	7.98754
8.33286	3.07624	6.54153	3.01082	7.04641	4.24609	4.50507	4.60628	6.90518	5.3509	7.53821	4.31035	6.69007	6.47996	5.23969	4.7502	6.42185	6.30256	6.69699	6.44648		46.6756	6.50515	45.0018	6.1956	56.8151	4.41396	55.4394	5.82414	40.9157	5.61777	48.0996	4.05397	43.4747	3.28124	38.7901	5.05829	48.1523	6.27356	51.3877	4.38874		8.62537	8.82888	3.91929	8.46171	8.81839	13.1447	5.94607	7.94977
8.24319	3.12126	6.59963	3.03314	6.98137	4.23993	4.53701	4.59627	6.92981	5.40978	7.51204	4.31035	6.69161	6.47264	5.22506	4.74943	6.42031	6.25407	6.67621	6.4257		46.6756	6.51432	44.988	6.1635	56.9137	4.41855	55.4715	5.8356	40.8286	5.60172	48.2073	4.04021	43.4815	3.36378	38.8727	5.05599	48.8792	6.22311	50.8007	4.21906		8.62746	8.85616	3.88152	8.42604	8.8121	13.1342	5.89362	7.87634
8.16431	3.13204	6.68776	3.03391	6.87093	4.2407	4.57549	4.59858	6.9275	5.46096	7.46625	4.31035	6.69622	6.46264	5.2343	4.74635	6.39337	6.21443	6.67083	6.35989		46.5541	6.51891	45.1485	6.14974	57.0536	4.4346	55.5586	5.88146	40.6612	5.58796	48.3633	4.04479	43.3233	3.45321	38.7695	5.05599	49.3561	6.20248	50.6379	4.109		8.63166	8.87294	3.80599	8.41765	8.81	13.0797	5.88103	7.81549
8.04078	3.13281	6.81629	3.0393	6.81205	4.24301	4.62051	4.61359	6.91057	5.4802	7.437	4.31189	6.69622	6.46033	5.24661	4.75866	6.34219	6.19827	6.65005	6.35528		46.3592	6.53037	45.5039	6.17267	57.1522	4.43689	55.7466	5.9342	40.5098	5.59484	48.3266	4.06314	43.0803	3.50365	38.6204	5.06746	49.8147	6.1956	50.6058	4.00581		8.65894	8.84147	3.71367	8.41555	8.82469	13.0755	5.89362	7.77563
7.8984	3.12126	6.97753	3.0416	6.79127	4.31112	4.63129	4.61821	6.93212	5.44133	7.42546	4.31343	6.69315	6.48073	5.2597	4.78021	6.27562	6.19134	6.63273	6.37221		46.1781	6.53496	45.3847	6.20018	57.2072	4.42313	55.8613	5.98464	40.4434	5.59484	48.2601	4.07231	43.0367	3.5541	38.6502	5.07434	50.8144	6.17955	50.6837	3.87511		8.68202	8.83518	3.70318	8.41136	8.8058	13.0839	5.90201	7.72737
7.79488	3.14974	7.09066	3.04853	6.72778	4.43773	4.62821	4.61821	7.01408	5.38438	7.41699	4.31266	6.67314	6.52075	5.26739	4.80061	6.15671	6.18211	6.62657	6.3268		46.1322	6.53496	45.3021	6.21623	57.2049	4.44148	55.7994	6.01904	40.386	5.58567	48.1271	4.07002	43.2499	3.59767	38.6824	5.09497	51.539	6.17267	50.6837	3.71919		8.68411	8.85196	3.76612	8.41555	8.73657	13.0797	5.89571	7.68751
7.73062	3.25402	7.11221	3.09586	6.65543	4.45889	4.63052	4.62436	7.10759	5.37014	7.40852	4.31651	6.66313	6.58963	5.26432	4.8237	5.97969	6.17595	6.62195	6.23329		46.279	6.53725	45.5567	6.23458	57.3012	4.4667	55.7535	6.02821	40.3402	5.59025	48.2257	4.06084	43.5045	3.63206	38.6434	5.14771	51.5207	6.17037	50.686	3.57015		8.69041	8.83098	3.82697	8.41765	8.62956	13.0629	5.83906	7.6896
7.70445	3.36408	7.05641	3.10972	6.61272	4.46043	4.6336	4.62898	7.21111	5.3686	7.39813	4.32266	6.66621	6.67852	5.27355	4.86872	5.85501	6.15286	6.62195	6.19519		46.5289	6.53725	45.5956	6.2598	57.4824	4.49192	55.7535	6.02133	40.3402	5.6086	49.4845	4.05167	43.4999	3.63665	38.6411	5.19816	52.2842	6.17725	50.592	3.46238		8.77433	8.79112	3.88991	8.41975	8.54983	13.0461	5.83906	7.70639
7.70522	3.4118	6.99561	3.08701	6.54307	4.512	4.6336	4.63591	7.24536	5.3686	7.39121	4.3219	6.66621	6.73201	5.27586	4.93568	5.81191	6.12246	6.60502	6.16594		46.6756	6.56476	45.5888	6.29878	57.448	4.57218	55.7237	6.03967	40.2966	5.62235	52.1421	4.05397	43.1857	3.6527	38.6801	5.24172	53.5293	6.20477	50.3788	3.41652		8.86875	8.88134	3.96754	8.39877	8.53515	13.0209	5.92299	7.71688
7.69752	3.4118	6.98715	3.08701	6.4915	4.53855	4.63206	4.62282	7.24767	5.37399	7.39352	4.32651	6.66313	6.73894	5.24661	4.96839	5.80037	6.12708	6.54845	6.11399		46.7467	6.6175	45.6255	6.34464	57.4044	4.69141	55.6732	6.07407	40.2118	5.61777	53.4903	4.05855	42.9335	3.72607	38.6457	5.30363	54.4006	6.21623	50.1793	3.4234		8.87714	9.11213	4.0095	8.37149	8.53305	12.9391	5.99223	7.71688
7.64942	3.41334	7.05641	3.08778	6.49227	4.5447	4.61513	4.61012	7.24767	5.34628	7.38813	4.32574	6.65774	6.73278	5.21583	4.98147	5.79883	6.12785	6.47996	6.09475		46.749	6.62897	45.653	6.36069	57.5007	4.77396	55.6732	6.08783	40.1315	5.62006	52.9286	4.06543	43.0665	3.75129	38.5218	5.33115	54.7469	6.18184	50.0761	3.43257		8.88553	9.29467	4.02419	8.37149	8.53305	12.7314	5.99852	7.72317
7.6194	3.41026	7.19957	3.08701	6.46418	4.54778	4.61282	4.62282	7.23766	5.3178	7.37504	4.33498	6.65312	6.72547	5.18543	5.00302	5.7996	6.12015	6.408	6.09629		46.7353	6.60374	45.6461	6.36298	57.5237	4.83587	55.7145	6.09471	40.0925	5.61548	52.0045	4.09982	43.5159	3.74671	38.3751	5.31968	55.0289	6.13598	50.0876	3.43945		8.89812	9.48769	4.04517	8.3673	8.53095	12.4607	6.00482	7.72108
7.61863	3.40872	7.34965	3.0847	6.40184	4.55163	4.64822	4.63437	7.23689	5.32088	7.36504	4.34114	6.65312	6.73586	5.19697	5.01996	5.7996	6.13247	6.30409	6.10014		46.6917	6.59457	45.5108	6.39279	57.5007	4.88631	56.2281	6.11764	40.143	5.60401	50.498	4.13422	43.6329	3.74442	38.2329	5.30363	55.0495	6.11076	50.1082	3.43945		8.89602	9.79612	4.03888	8.34632	8.55403	12.2257	6.01531	7.72108
7.62094	3.40872	7.46778	3.08393	6.28408	4.55163	4.68439	4.63129	7.22266	5.38284	7.35349	4.35345	6.63966	6.77126	5.27971	5.02149	5.79306	6.15825	6.16594	6.12477		46.6114	6.61521	45.4718	6.46158	57.3677	4.92759	56.9642	6.14057	40.2347	5.59484	49.8629	4.14568	43.5251	3.75129	38.0999	5.30363	54.5428	6.07866	50.0509	3.43028		8.89183	10.0563	4.06406	8.28547	8.61487	12.0915	6.0258	7.72108
7.62017	3.40872	7.53821	3.09355	6.15825	4.56395	4.70479	4.659	7.22112	5.52484	7.34426	4.39386	6.60194	6.78666	5.33243	5.02765	5.7538	6.15671	6.07936	6.14593		46.4945	6.63355	45.3365	6.51891	57.2646	4.99179	57.1476	6.16808	40.3012	5.61318	50.6195	4.15027	43.1261	3.75359	38.022	5.30134	53.9329	6.03967	49.7987	3.4234		8.88973	10.1948	4.16896	8.1449	8.62117	11.9928	6.00482	7.72527
7.57784	3.40795	7.57784	3.12049	6.09629	4.56087	4.71941	4.66592	7.20495	5.61681	7.35042	4.4231	6.58424	6.77742	5.33474	5.04343	5.7057	6.13824	6.06936	6.1798		46.4234	6.63126	44.8642	6.56247	57.2944	5.08809	56.7165	6.17725	40.292	5.66821	51.2684	4.15027	42.9083	3.75588	38.0059	5.30593	53.5614	5.98694	49.2782	3.4234		8.88763	10.2514	4.30744	7.95397	8.63376	11.9425	5.97544	7.72527
7.48472	3.41719	7.58862	3.14743	6.06474	4.57087	4.73327	4.66669	7.20341	5.60296	7.37427	4.42618	6.58732	6.77742	5.33628	5.06267	5.69031	6.1367	6.06936	6.21289		46.4234	6.63585	44.4216	6.58999	57.3058	5.17752	55.9805	6.17267	40.1911	5.76681	51.4404	4.15486	42.8257	3.75588	37.9968	5.31051	53.6233	5.90439	48.5421	3.43028		8.87924	10.2514	4.41864	7.77563	8.67782	11.9383	5.98803	7.79031
7.3735	3.42027	7.5713	3.15359	6.03357	4.59858	4.72865	4.6613	7.20034	5.56832	7.44624	4.43311	6.58809	6.77742	5.33628	5.07268	5.69877	6.15671	6.08398	6.22636		46.4395	6.63126	44.096	6.59457	57.2898	5.19816	55.5081	6.17037	40.1407	5.84248	50.6746	4.15486	42.7822	3.77652	37.999	5.31739	53.8733	5.82643	47.9001	3.43716		8.86455	10.2472	4.52145	7.5847	8.66943	11.9404	6.00691	7.85955
7.28615	3.39795	7.54052	3.14897	6.00124	4.59627	4.72018	4.64437	7.19957	5.61296	7.55591	4.47351	6.58809	6.77973	5.32165	5.07345	5.70185	6.20289	6.12246	6.25022		46.6825	6.62209	43.9378	6.59457	57.2691	5.19816	55.4806	6.17496	40.1499	5.86082	48.4985	4.15486	42.8005	3.8476	38.0472	5.34032	54.0498	5.76223	47.7075	3.43716		8.87294	10.2388	4.62216	7.49448	8.64425	11.9404	5.99642	7.87424
7.25844	3.37563	7.51281	3.15051	5.97969	4.74404	4.7171	4.64206	7.1988	5.68338	7.62171	4.5143	6.58886	6.77896	5.30703	5.07883	5.70185	6.23791	6.14516	6.27716		47.4644	6.58999	43.869	6.59687	57.2646	5.18898	55.2422	6.20706	40.1797	5.86082	46.6504	4.15715	43.1215	3.89346	38.0197	5.3472	53.8526	5.65904	47.8496	3.43716		8.90861	10.2724	4.64523	7.52595	8.63166	11.9257	6.03419	7.88683
7.25306	3.36793	7.50126	3.15743	5.97507	4.82832	4.70787	4.64822	7.20341	5.73225	7.63326	4.5347	6.6004	6.79127	5.30549	5.10192	5.70108	6.23714	6.15132	6.28024		48.2853	6.57394	43.8163	6.59687	57.2623	5.17981	54.7561	6.2277	40.1155	5.84477	45.4833	4.16174	43.7819	3.91409	37.999	5.3472	53.5293	5.5765	48.3403	3.43945		8.91491	10.2829	4.63265	7.52595	8.63166	12.0957	6.15798	7.89732
7.25306	3.34792	7.50588	3.16051	5.97507	4.82909	4.70171	4.65592	7.22112	5.75996	7.62864	4.54624	6.60656	6.82321	5.31396	5.13463	5.69877	6.22097	6.08475	6.28331		48.6269	6.57852	43.7911	6.59687	57.2554	5.15918	54.7973	6.2277	40.0123	5.82872	44.7633	4.1732	44.2061	3.93244	38.0151	5.3472	53.5201	5.56503	48.2853	3.44633		8.9212	10.2661	4.62845	7.53015	8.61487	12.1817	6.27337	7.89942
7.25152	3.33753	7.5105	3.16128	5.96969	4.86718	4.70402	4.659	7.22266	5.76304	7.66674	4.54778	6.6004	6.85785	5.32242	5.15387	5.70955	6.20289	5.86348	6.27562		48.4894	6.57852	43.7819	6.61292	57.2256	5.08809	54.9555	6.22999	39.7876	5.85853	44.495	4.18696	44.2657	3.93932	38.0472	5.35637	53.3321	5.55357	48.2922	3.45779		8.9275	10.2955	4.60117	7.53644	8.54983	11.8921	6.30485	7.90781
7.21958	3.34715	7.50896	3.15513	5.95083	4.88642	4.71172	4.64591	7.23266	5.75611	7.72677	4.54624	6.59502	6.88479	5.32627	5.14695	5.74303	6.1975	5.51791	6.2279		47.7212	6.58082	43.798	6.64272	57.1843	4.97345	54.9326	6.2277	39.5766	5.82184	44.4538	4.20301	44.2153	3.91868	38.132	5.35408	53.167	5.52834	48.4458	3.47385		8.93379	10.5976	4.57809	7.53644	8.51207	11.3382	6.30485	7.90781
7.18417	3.34869	7.51127	3.15974	5.92312	4.87565	4.71172	4.63206	7.26229	5.73918	7.77949	4.53624	6.57962	6.89248	5.32473	5.13925	5.79536	6.19596	5.18004	6.16902		47.1916	6.56935	43.8346	6.67253	57.1774	4.87943	54.3685	6.23916	39.4344	5.737	44.4721	4.21218	44.002	3.89346	38.2719	5.32656	53.7219	5.53293	48.4389	3.49219		8.95267	11.0865	4.54872	7.52176	8.50787	10.9585	6.30485	7.90152
7.16647	3.34061	7.49511	3.1886	5.91697	4.85371	4.70941	4.61012	7.28769	5.71301	7.82259	4.52777	6.57424	6.88402	5.33628	5.14233	5.85116	6.16902	5.03073	6.14978		48.4458	6.52349	43.8301	6.73215	57.1614	4.83357	53.4422	6.2598	39.4436	5.65675	44.5088	4.22135	44.1373	3.86365	38.5173	5.31739	53.9879	5.53981	48.3954	3.49219		8.95477	11.5019	4.54872	7.50077	8.48479	11.3802	6.29436	7.89102
7.14608	3.33984	7.47856	3.22401	5.91928	4.88104	4.70094	4.59319	7.33502	5.71109	7.84914	4.52508	6.56885	6.8617	5.35783	5.16773	5.87271	6.11015	5.00302	6.14824		49.6175	6.44324	43.869	6.76884	56.9871	4.77625	53.2931	6.26897	39.2694	5.56503	44.5317	4.22135	44.7954	3.84072	39.0492	5.31051	53.9833	5.55127	48.3816	3.4899		8.95267	11.8858	4.55502	7.50077	8.45542	11.7746	6.2461	7.89942
7.13068	3.34561	7.45547	3.22016	5.92466	4.94107	4.68132	4.5955	7.45393	5.71109	7.85222	4.51353	6.54614	6.88402	5.37168	5.20659	5.86963	6.07705	4.97532	6.17133		49.9408	6.31483	43.8874	6.77572	56.5996	4.67765	53.4949	6.25521	38.5815	5.46873	44.5363	4.23282	45.2013	3.88429	39.3634	5.28758	53.9191	5.59255	48.3977	3.48302		8.96736	12.1355	4.59488	7.49868	8.46591	11.9068	6.17267	7.90991
7.13761	3.34484	7.35195	3.25095	5.92543	4.95761	4.60705	4.59858	7.54206	5.73148	7.80027	4.50892	6.5246	6.96367	5.37168	5.21891	5.84962	6.0632	4.99687	6.20289		49.4089	6.19101	43.908	6.77801	56.1593	4.56988	53.5087	6.22541	37.9165	5.40682	44.5317	4.2397	45.4007	3.91639	39.3542	5.26924	53.7334	5.65446	48.4412	3.4876		9.0303	12.1901	4.63055	7.47979	8.48899	11.7537	6.14959	7.9141
7.12684	3.3433	7.23343	3.2875	5.92697	4.95761	4.50276	4.5855	7.5459	5.81422	7.63172	4.51046	6.50766	7.01331	5.33935	5.2166	5.82653	6.0505	5.12694	6.20981		48.7783	6.13369	44.0685	6.77801	55.7099	4.51485	53.3367	6.19789	37.772	5.38159	44.495	4.2374	45.7241	3.90263	39.3932	5.27153	53.2289	5.70032	48.4894	3.47843		9.04079	12.188	4.65573	7.4714	8.51626	11.3844	6.18945	7.9141
7.08066	3.34484	7.12914	3.28827	5.92312	4.95761	4.44735	4.56779	7.53205	5.87656	7.37504	4.51815	6.50382	7.01562	5.28048	5.21583	5.81961	6.0732	5.23969	6.19673		48.5788	6.097	44.4629	6.76884	55.1	4.49192	53.1349	6.20018	37.8729	5.37471	44.4033	4.2397	45.1462	3.90034	39.4322	5.2807	52.7703	5.75076	48.5329	3.46697		9.04919	12.2006	4.6893	7.46301	8.5855	11.2333	6.30065	7.91201
6.99638	3.34292	7.01716	3.30828	5.93698	4.95838	4.4308	4.62744	7.46932	5.86502	7.1911	4.58011	6.4992	7.02178	5.22429	5.24892	5.83269	6.09244	5.28586	6.18596		48.5169	6.04426	44.9811	6.74362	54.6529	4.46211	53.018	6.21394	37.9899	5.37242	44.4079	4.2397	44.4904	3.90951	39.5972	5.2807	52.7658	5.83102	48.5605	3.46009		9.09534	12.1985	4.69349	7.44832	8.65474	11.2984	6.47899	7.90781
6.83861	3.34215	6.95521	3.33368	5.94852	4.94722	4.42464	4.68593	7.39505	5.83654	7.09913	4.62975	6.45802	7.03871	5.19697	5.27278	5.85963	6.10476	5.28817	6.21058		48.4619	5.97776	45.4695	6.72986	54.6941	4.42543	52.9928	6.20935	38.0013	5.3793	44.5042	4.2397	44.4239	3.9118	39.7486	5.25777	52.6603	5.89293	48.5696	3.43257		9.18976	12.2257	4.69349	7.46301	8.66313	11.9991	6.63425	7.89942
6.63966	3.34061	6.95444	3.3433	5.95083	4.92106	4.41848	4.68747	7.3381	5.79806	7.04564	4.63514	6.41954	7.05334	5.20082	5.28279	5.8985	6.13978	5.2774	6.2052		48.4183	5.94108	45.7539	6.71381	54.6414	4.37957	52.9951	6.20248	37.9876	5.44121	44.401	4.24199	44.4239	3.93244	39.7623	5.22796	52.2934	5.92732	48.9755	3.39588		9.31145	12.2845	4.70608	7.48819	8.66523	12.5195	6.72657	7.88893
6.47111	3.33984	6.98407	3.36177	5.9516	4.87411	4.41464	4.69286	7.31617	5.78613	6.98638	4.63668	6.418	7.06257	5.20005	5.28817	5.92851	6.16133	5.26893	6.19596		48.3724	5.91585	45.9579	6.68858	54.3938	4.35893	52.9973	6.19789	38.5104	5.49624	44.2336	4.2397	44.4377	3.93244	39.7188	5.20045	52.1948	5.95483	49.8262	3.38213		9.41426	12.3202	4.69139	7.48609	8.66103	12.5467	6.81469	7.90571
6.37913	3.34061	7.04025	3.38255	5.89696	4.82678	4.42387	4.69055	7.31617	5.79883	6.96675	4.61821	6.40107	7.0745	5.17927	5.29318	5.92235	6.14978	5.25893	6.19981		48.4985	5.88375	46.162	6.64731	53.9833	4.36581	53.0822	6.21853	39.2785	5.49853	44.2566	4.2374	44.4377	3.93702	39.6454	5.20045	52.1444	5.97547	50.709	3.41423		9.4814	12.3579	4.80679	7.49238	8.67362	12.4523	6.83777	7.97705
6.36451	3.37947	7.12068	3.38717	5.81345	4.78445	4.42772	4.71403	7.31463	5.80575	7.02101	4.58396	6.32064	7.12684	5.12309	5.32011	5.87887	6.14901	5.25508	6.21289		48.6361	5.8677	46.1758	6.60604	53.5454	4.41855	53.6073	6.21623	40.4777	5.50083	44.3322	4.24199	44.3483	3.96683	39.6546	5.19586	51.7477	5.98694	51.1355	3.47385		9.50238	12.3873	5.0208	7.49448	8.67782	12.3999	6.8063	8.14699
6.37529	3.43758	7.19264	3.38871	5.78998	4.75251	4.41464	4.72942	7.31386	5.80268	7.10298	4.58319	6.20443	7.23112	5.16619	5.37245	5.80114	6.14055	5.27278	6.2202		48.6384	5.88146	46.4395	6.58999	53.2404	4.5332	54.231	6.18413	42.1333	5.51	44.3643	4.24428	44.1488	4.00123	39.1937	5.18898	51.2684	5.99152	51.1079	3.47843		9.51077	12.3957	5.1278	7.49238	8.64215	12.3999	6.81679	8.37149
6.3799	3.40487	7.2469	3.38794	5.7538	4.75174	4.41156	4.73404	7.31309	5.80575	7.15416	4.61359	6.15594	7.33194	5.22583	5.37668	5.72918	6.10861	5.32319	6.21289		48.6247	5.99611	47.0586	6.59687	53.0822	4.67077	54.0796	6.17037	42.186	5.50312	44.3643	4.24657	43.9974	4.04938	38.2031	5.18211	50.7181	5.98694	51.5872	3.45779		9.51077	12.402	5.19704	7.4714	8.58131	12.36	6.78322	8.50997
6.37682	3.35331	7.27076	3.36639	5.64952	4.73557	4.41233	4.73634	7.31001	5.87348	7.17032	4.67054	6.16594	7.40929	5.26432	5.32704	5.68569	6.11553	5.35167	6.16594		48.6086	6.11534	47.4002	6.6175	53.0822	4.74873	53.1212	6.1612	42.5896	5.49624	44.4171	4.2718	43.9768	4.11129	37.7078	5.13854	50.0853	5.98464	52.2659	3.43486		9.51287	12.3852	5.29146	7.45252	8.53305	12.2467	6.72237	8.56872
6.3699	3.33445	7.2723	3.30213	5.54523	4.72172	4.43773	4.73788	7.30462	5.93313	7.16801	4.70941	6.15825	7.44854	5.2774	5.24815	5.63259	6.11169	5.35167	6.07012		48.8746	6.11993	47.5515	6.6496	53.1601	4.75791	51.9609	6.14744	43.814	5.50083	44.0318	4.26263	44.307	4.13651	37.6666	5.07663	49.9408	5.98235	52.525	3.42111		9.52336	12.3663	5.38377	7.40426	8.52256	12.0642	6.66782	8.57921
6.35989	3.33599	7.27076	3.23093	5.46711	4.74173	4.5043	4.7425	7.30847	5.94621	7.16493	4.71479	6.13477	7.44008	5.25431	5.18312	5.58525	6.08629	5.38207	5.97123		49.9431	6.05114	47.6341	6.70693	53.2243	4.75791	51.0529	6.14515	44.2245	5.49853	43.2568	4.21218	45.4466	4.13881	37.6505	5.03765	49.989	5.97318	52.5594	3.40735		9.52546	12.3642	5.44881	7.38957	8.53095	11.8921	6.62376	8.56872
6.36066	3.3306	7.2723	3.19707	5.42671	4.79291	4.55856	4.74327	7.29077	5.94775	7.14839	4.72711	6.134	7.43007	5.20582	5.14618	5.5968	6.08937	5.51021	5.84347		51.3372	5.9342	47.6203	6.73674	53.2679	4.75791	50.8603	6.14744	44.3529	5.49624	42.773	4.16403	47.5653	4.13881	37.6391	4.99867	49.95	5.95483	52.5342	3.39359		9.51707	12.36	5.47609	7.38748	8.53305	11.867	6.57131	8.57921
6.37298	3.32906	7.28461	3.19168	5.4244	4.78829	4.5955	4.74404	7.25383	5.93929	7.08528	4.75789	6.21135	7.43469	5.14541	5.12924	5.62681	6.09321	5.70493	5.66722		51.8784	5.87687	47.524	6.74132	53.1831	4.75791	51.4496	6.1291	44.456	5.50312	42.5827	4.13881	49.7024	4.13881	37.6689	4.96198	50.0325	5.9663	52.5342	3.38213		9.51077	12.3558	5.47609	7.38748	8.50577	12.0096	6.52725	8.62117
6.39106	3.33291	7.29616	3.18399	5.43902	4.73557	4.64899	4.74404	7.2342	5.92005	7.01716	4.78368	6.3368	7.43623	5.1254	5.12847	5.65029	6.08475	5.92697	5.52638		51.9105	5.87687	47.4346	6.74132	52.8712	4.76249	51.0392	6.05114	44.4767	5.51459	42.9702	4.12046	50.6172	4.13881	37.6597	4.94364	50.2274	6.03509	52.5342	3.40276		9.50448	12.3516	5.47609	7.38328	8.44283	12.0495	6.52305	8.68831
6.4003	3.33599	7.33425	3.15743	5.42594	4.74327	4.69594	4.80677	7.1988	5.89311	7.00023	4.78291	6.43955	7.42546	5.13309	5.13078	5.63797	6.0809	6.04511	5.46558		51.805	5.87458	47.4254	6.69317	52.5502	4.78313	50.122	5.95025	44.4767	5.53981	44.0731	4.11817	50.8626	4.13881	37.6436	4.92529	50.2091	6.12451	52.5365	3.46467		9.49609	12.3474	5.49078	7.38118	8.33792	12.423	6.55662	8.73237
6.4003	3.3433	7.43931	3.14435	5.38361	4.74173	4.72403	4.90489	7.12068	5.85809	7.00485	4.77252	6.4534	7.39967	5.13001	5.14002	5.55062	6.07474	6.02279	5.42209		51.633	5.84936	47.4186	6.67253	52.243	4.80606	50.0119	5.89063	44.4262	5.56962	45.3732	4.12046	50.842	4.13193	37.6253	4.93905	50.0623	6.1933	52.5731	3.50824		9.48979	12.3495	5.54113	7.33083	8.27498	14.3742	6.63635	8.72817
6.3926	3.34138	7.57361	3.14589	5.36321	4.72942	4.74866	4.94184	7.08451	5.83269	7.02178	4.78522	6.31448	7.35272	5.10731	5.16619	5.43825	6.05165	6.13824	5.37399		51.6239	5.78516	47.3704	6.68171	51.8486	4.82211	49.5602	5.89522	44.3873	5.5765	47.2718	4.11817	50.67	4.13881	37.5336	4.97803	50.0211	6.23228	52.5525	3.55181		9.49399	12.3516	5.55162	7.31824	8.27288	15.5806	6.66572	8.69251
6.36297	3.33291	7.66058	3.13665	5.35167	4.72249	4.76559	5.03304	7.08451	5.82346	6.97291	4.75097	6.13477	7.28461	5.15926	5.18158	5.31165	6.02741	6.2633	5.35475		52.3484	5.69344	47.2856	6.67712	51.4725	4.8588	48.7233	5.90439	44.3827	5.56044	49.4157	4.12275	51.5551	4.12963	37.2171	5.01013	50.4017	6.23916	52.4493	3.61372		9.48769	12.3558	5.55372	7.31404	8.26239	15.7695	6.66153	8.66733
6.34296	3.33291	7.70753	3.22632	5.31396	4.71864	4.77713	5.18312	7.08758	5.7969	6.81552	4.68209	6.02972	7.25229	5.31165	5.19697	5.16234	6.0328	6.29024	5.35398		53.1487	5.59025	47.2099	6.67712	51.3189	4.90236	48.2096	5.89063	44.2955	5.54898	50.2435	4.13422	53.1854	4.11358	36.7471	5.03536	50.5943	6.24375	52.2361	3.65958		9.48769	12.36	5.60617	7.28886	8.2519	15.7653	6.67202	8.66523
6.33834	3.33214	7.71907	3.33753	5.26201	4.71864	4.78983	5.28202	7.09374	5.7692	6.6893	4.66592	5.96084	7.26691	5.47943	5.22122	4.9961	6.0428	6.30409	5.35167		53.472	5.5421	47.0975	6.68171	51.312	4.93446	47.7533	5.88834	44.2176	5.55586	50.2274	4.14339	53.965	4.08607	36.504	5.04453	50.6356	6.26668	52.0526	3.70543		9.4835	12.3579	5.95026	7.27208	8.23721	15.7401	6.67621	8.6946
6.31987	3.32445	7.71138	3.351	5.24969	4.73557	4.80523	5.34551	7.03871	5.77381	6.64273	4.65823	5.91081	7.31001	5.60603	5.24815	4.84448	6.04742	6.29871	5.35167		53.6852	5.55357	46.7261	6.68171	50.9497	4.99638	47.2374	5.91356	44.252	5.60401	50.4567	4.14798	54.2906	4.06772	36.5705	5.04223	50.5485	6.324	51.9884	3.77881		9.4772	12.3579	6.21253	7.26159	8.26029	15.7758	6.67412	8.73866
6.28793	3.32829	7.69521	3.35254	5.2697	4.78291	4.81138	5.3813	6.89248	5.76381	6.64312	4.62359	5.89465	7.36504	5.6803	5.26739	4.78599	6.04357	6.27331	5.35013		53.871	5.55127	46.4211	6.68629	50.6356	5.06287	46.9531	5.93649	44.4171	5.6407	51.1102	4.15027	54.3662	4.0769	36.5293	5.04453	50.5003	6.36757	51.9518	3.86824		9.4835	12.3579	6.3573	7.23431	8.28757	16.1786	6.66782	8.76174
6.29101	3.3306	7.67597	3.37409	5.29549	4.80984	4.81446	5.39361	6.75895	5.77689	6.65235	4.59935	5.89619	7.37581	5.72995	5.30703	4.82601	6.03203	6.27562	5.33243		53.7357	5.45955	46.4463	6.684	51.085	5.07204	46.7651	5.92961	44.5546	5.62923	51.7385	4.15027	53.8182	4.09753	36.0088	5.05141	50.5714	6.40426	51.9036	3.95307		9.48979	12.36	6.52305	7.22172	8.31484	17.5319	6.68461	8.76594
6.28254	3.3306	7.66289	3.42027	5.3078	4.80292	4.81985	5.40285	6.64196	5.80268	6.65928	4.60012	5.90157	7.37735	5.76458	5.33474	4.89412	6.02818	6.26946	5.32704		53.4995	5.31968	46.6412	6.68171	52.1375	5.05829	46.5403	5.93649	44.5271	5.67968	51.977	4.15486	53.1785	4.13651	35.1122	5.05141	50.5829	6.44782	51.9724	4.00123		9.49609	12.3684	6.64055	7.21963	8.32533	19.1642	6.6867	8.76384
6.28254	3.32983	7.66135	3.43143	5.32242	4.79522	4.81908	5.39054	6.49843	5.82115	6.6562	4.61513	5.89927	7.39813	5.79459	5.31627	4.95608	6.03203	6.26715	5.32704		53.3482	5.20733	46.749	6.684	52.3714	5.06975	46.4532	5.99152	44.3437	5.72554	52.016	4.15486	52.9951	4.20759	34.0941	5.03077	50.6172	6.4891	52.0114	4.01499		9.49189	12.3684	6.70349	7.21543	8.29596	19.8146	6.6951	8.76594
6.28793	3.32598	7.66058	3.43143	5.35167	4.78676	4.81677	5.39207	6.36605	5.81422	6.65159	4.64206	5.87271	7.41006	5.835	5.27971	4.97378	6.02356	6.25407	5.33858		53.2817	5.12249	46.7788	6.68171	52.4218	5.06287	46.4578	6.06948	44.3758	5.73242	52.0641	4.16632	53.0707	4.28097	33.4223	5.01243	50.8007	6.54871	51.8417	4.01957		9.49189	12.3684	6.77063	7.22802	8.22882	19.8524	6.70139	8.76174
6.28254	3.33137	7.65904	3.42719	5.3686	4.78445	4.81523	5.40901	6.26484	5.82115	6.65543	4.659	5.77228	7.41699	5.87271	5.21583	4.97301	6.00971	6.21674	5.3432		53.2519	5.0537	46.8453	6.67483	52.8231	5.05141	46.4532	6.14974	44.7587	5.74159	52.1031	4.18008	53.2083	4.31307	33.4108	5.01013	51.3877	6.63126	51.5253	4.02416		9.57581	12.3726	6.80839	7.22382	8.10713	19.8671	6.69719	8.73657
6.28331	3.33291	7.66597	3.40795	5.37014	4.78445	4.80831	5.4067	6.21366	5.82038	6.65389	4.68439	5.67107	7.42161	5.88464	5.13771	4.97532	6.02202	6.20289	5.34936		53.2587	5.01472	46.694	6.65648	53.0042	5.0858	46.5014	6.23458	45.5177	5.74388	52.0802	4.20759	53.3321	4.31995	33.0141	5.02848	51.578	6.71151	51.4358	4.02874		9.64505	12.4062	6.83777	7.23012	7.93089	19.9007	6.70559	8.71768
6.27947	3.34061	7.69444	3.3941	5.37245	4.78445	4.80523	5.38746	6.20443	5.825	6.66005	4.71172	5.64259	7.40352	5.88618	5.08576	4.99994	6.03511	6.19981	5.36244		53.2542	5.00784	46.5151	6.63126	53.0822	5.10414	46.4968	6.2598	46.0932	5.74159	52.0205	4.22823	53.4835	4.31536	31.9204	5.03994	51.6216	6.77572	51.6537	4.03333		9.7017	12.4691	6.87344	7.20914	7.76933	19.909	6.71818	8.71768
6.22405	3.35254	7.72523	3.36639	5.39592	4.78599	4.80523	5.37668	6.21212	5.8604	6.67467	4.71172	5.6372	7.36581	5.88618	5.0519	4.99994	6.05165	6.18596	5.36706		53.4376	5.01701	46.3271	6.63355	53.1464	5.09268	47.4461	6.22311	46.1826	5.7393	51.8944	4.22823	53.5729	4.31078	31.1866	5.03994	51.7614	6.83992	51.3946	4.03562		9.77094	12.5509	6.84406	7.18815	7.64135	19.9132	6.73496	8.71768
6.13901	3.34407	7.74216	3.36254	5.45826	4.78829	4.80523	5.37014	6.21905	5.83423	6.66775	4.71172	5.63259	7.31463	5.88464	5.02919	5.00687	6.06243	6.16056	5.37591		53.7724	5.02618	46.2675	6.61292	53.1349	5.09039	49.7872	6.19101	46.1826	5.73471	51.6904	4.2397	53.5706	4.29014	30.9665	5.04223	51.8898	6.89495	51.4244	4.02186		9.77304	12.6118	6.86714	7.17766	7.51546	19.9153	6.76853	8.71978
6.12015	3.30982	7.74639	3.36947	5.51483	4.78522	4.80446	5.36167	6.2202	5.84655	6.64312	4.71095	5.63413	7.25152	5.88233	4.99841	5.06113	6.03357	6.16133	5.39669		53.7724	5.01701	46.5839	6.54413	53.0432	5.0858	50.9566	6.17725	46.1666	5.73471	51.8486	4.23511	53.5637	4.28556	30.9069	5.03994	51.9426	6.91559	51.3556	4.02186		9.74786	12.6265	6.86295	7.12101	7.43783	19.9153	6.7979	8.72398
6.12092	3.24402	7.74716	3.37486	5.59295	4.78291	4.80523	5.34628	6.24406	5.9008	6.60733	4.70941	5.63643	7.16801	5.87964	4.92491	5.17465	5.98123	6.16979	5.39669		54.1874	5.02848	46.9439	6.43636	52.9721	5.07204	51.3831	6.15891	45.9671	5.77828	53.284	4.23282	53.6531	4.29243	30.8954	5.04453	51.9586	6.88349	51.2065	4.01728		9.75415	12.6265	6.90281	7.0308	7.44413	19.9237	6.8063	8.72817
6.12477	3.21169	7.74485	3.3941	5.64798	4.77713	4.81061	5.31319	6.28639	6.02356	6.56885	4.72942	5.63797	7.06411	5.88041	4.82447	5.25046	5.972	6.17749	5.38977		54.4648	5.06058	46.9577	6.34005	52.9102	5.06746	51.766	6.11764	45.7332	5.82872	55.8016	4.23052	53.7586	4.29243	30.8702	5.05141	52.0389	6.83992	51.0735	4.01957		9.73317	12.6265	6.94267	6.90491	7.40846	19.9342	6.81049	8.71768
6.15671	3.21169	7.74716	3.37871	5.65029	4.74789	4.81446	5.26047	6.33988	6.17595	6.53383	4.72172	5.63874	6.95367	5.88041	4.81677	5.26508	5.97431	6.19211	5.38977		54.2493	5.06746	46.8958	6.31942	52.8689	5.06975	51.7935	6.08553	45.6392	5.84707	58.1634	4.22135	53.6577	4.29014	30.6295	5.06975	52.5846	6.83763	50.78	4.01728		9.72688	12.6286	6.95526	6.83987	7.35181	19.9552	6.81469	8.70509
6.21443	3.19091	7.75409	3.37794	5.6449	4.72095	4.80984	5.19851	6.37836	6.23175	6.50305	4.65361	5.61835	6.83938	5.87271	4.85294	5.28048	5.982	6.21058	5.38823		53.9948	5.06516	46.804	6.34464	52.8804	5.07204	52.1467	6.04885	45.559	5.87458	59.7983	4.2718	53.6531	4.29243	30.3291	5.09956	53.2954	6.85139	50.1495	4.01269		9.75415	12.6475	6.96366	6.84196	7.32243	19.9783	6.81889	8.71139
6.25253	3.16436	7.72985	3.36485	5.66029	4.70864	4.80369	5.14079	6.37759	6.23021	6.48842	4.58088	5.56601	6.76511	5.86809	4.87642	5.29164	5.98354	6.2202	5.37822		54.0062	5.06516	46.7238	6.33317	52.7405	5.07663	53.0386	5.98923	45.4971	5.93878	60.3692	4.30619	53.8526	4.29702	30.7212	5.11561	54.0085	6.87431	49.5992	4.00352		9.78563	12.7041	6.96995	6.83987	7.27418	19.9783	6.83567	8.72188
6.27639	3.15205	7.65096	3.361	5.65645	4.71479	4.80215	5.10731	6.38067	6.22097	6.47996	4.51584	5.51714	6.75356	5.86579	4.90951	5.30318	5.97584	6.2202	5.39746		54.0659	5.06516	46.6665	6.27126	52.3461	5.07663	53.4376	5.91815	45.4764	5.99611	60.3922	4.29702	54.4992	4.29702	31.2256	5.1202	54.5336	6.91788	49.269	3.99893		9.8192	12.7398	6.98883	6.80839	7.18396	19.993	6.87134	8.72398
6.29486	3.16205	7.55206	3.36254	5.68338	4.7071	4.80292	5.08499	6.39337	6.22174	6.46803	4.42926	5.48405	6.76126	5.85193	4.96839	5.32935	6.00894	6.21443	5.40824		54.0613	5.07434	46.6229	6.19789	51.9747	5.07434	53.5041	5.86541	45.4397	6.02133	61.4744	4.2695	55.1413	4.29473	31.5719	5.12707	54.568	6.96603	48.9915	3.99893		9.8171	12.7545	7.00772	6.79161	7.06437	20.0328	6.9154	8.69041
6.27177	3.15897	7.50434	3.34561	5.74303	4.69132	4.80677	5.07345	6.39491	6.2279	6.46957	4.34191	5.47327	6.7728	5.79806	5.0315	5.35475	6.04973	6.20135	5.41439		53.8824	5.0858	46.655	6.16808	51.8532	5.07434	53.5293	5.84707	45.4558	6.02592	63.4693	4.25116	54.9991	4.29473	31.9342	5.12249	54.4717	7.0096	48.854	4.01269		9.71639	12.7754	7.00562	6.76433	6.93428	20.1734	6.96156	8.60019
6.2356	3.1582	7.49357	3.33753	5.7361	4.68055	4.80446	5.07114	6.39491	6.22328	6.47996	4.29573	5.47327	6.76742	5.70878	5.06806	5.36014	6.04588	6.19134	5.42902		53.4399	5.09268	46.6321	6.17955	51.8692	5.06975	53.5385	5.84936	45.5658	6.03509	65.2212	4.24887	54.685	4.29014	32.1634	5.10644	54.474	7.05317	48.8173	3.99664		9.56742	12.8174	7.00352	6.55662	6.85246	20.5238	6.98674	8.49318
6.18442	3.11895	7.48934	3.33214	5.70724	4.69209	4.80446	5.0696	6.38298	6.22559	6.47457	4.28187	5.4725	6.63966	5.64413	5.08884	5.3609	6.02664	6.19134	5.43056		53.2221	5.09956	46.6137	6.1956	52.3186	5.05141	53.5293	5.88834	45.7034	6.08324	66.3745	4.22365	54.3066	4.28785	31.5627	5.09956	54.4924	7.08527	48.5261	3.96454		9.48559	12.8762	7.00981	6.43073	6.83567	20.9161	6.99093	8.39667
6.134	2.97349	7.48703	3.33445	5.69724	4.69594	4.79984	5.0696	6.34219	6.22636	6.44802	4.27649	5.47327	6.42416	5.65414	5.0973	5.36167	6.0328	6.18365	5.41978		53.2496	5.11332	46.6046	6.20706	53.7311	5.02389	53.4995	5.92732	45.7997	6.17267	66.9776	4.16632	53.9833	4.28556	31.0307	5.09497	54.4373	7.1082	47.9872	3.93244		9.54854	12.9475	7.05597	6.45591	6.85246	21.1239	6.99513	8.3589
6.12939	2.91	7.48626	3.32829	5.70801	4.6944	4.77252	5.07652	6.29948	6.23944	6.43801	4.2788	5.4725	6.27947	5.68954	5.09807	5.37514	6.04588	6.15671	5.41747		53.2565	5.12249	46.6825	6.1956	55.6457	4.9895	53.4605	5.94108	45.6255	6.27814	67.1793	4.12046	53.8847	4.28556	33.0692	5.09039	54.5795	7.1403	47.8084	3.95307		9.65135	12.9916	7.07695	6.49997	6.85875	21.1553	7.00352	8.361
6.12939	2.90846	7.48856	3.3206	5.74842	4.6994	4.74712	5.0873	6.27023	6.25946	6.45263	4.29958	5.47712	6.18672	5.71686	5.09884	5.41362	6.03972	6.1367	5.46019		53.2335	5.12249	46.7788	6.17725	57.1201	4.96427	53.3986	5.94108	44.8206	6.42489	67.0739	4.1067	53.8389	4.30161	35.5937	5.07892	54.6896	7.16781	47.8038	3.98976		9.5947	12.9999	7.07695	6.43283	6.83777	21.1595	7.01611	8.30645
6.12862	2.88306	7.48395	3.31906	5.81807	4.6994	4.74558	5.10885	6.26099	6.26176	6.43108	4.32728	5.50098	6.12323	5.71609	5.12078	5.46788	6.04896	6.13093	5.61142		53.2129	5.12249	46.7719	6.17725	58.0006	4.94364	53.2908	5.92961	43.9745	6.63585	66.9936	4.08148	53.8457	4.31078	37.114	5.0537	54.9303	7.16781	47.7946	4.01499		9.42055	13.002	7.08535	6.48319	6.81049	21.1952	7.1378	8.254
6.12785	2.8592	7.48703	3.31752	5.89927	4.6994	4.74712	5.14002	6.25715	6.26176	6.36143	4.35845	5.51868	6.10399	5.65798	5.15156	5.51175	6.05165	6.12862	5.77612		53.2129	5.13395	46.7719	6.17496	58.395	4.92529	53.2702	5.8998	43.7567	6.82158	67.0051	4.01499	53.7403	4.31078	37.8546	5.00096	55.4669	7.15864	47.8244	4.01499		9.22962	13.0104	7.09374	6.59858	6.77483	21.2833	7.29096	8.23302
6.13016	2.82803	7.49357	3.30674	5.9593	4.69594	4.73634	5.14772	6.24406	6.26176	6.28793	4.40694	5.52407	6.10014	5.59372	5.15464	5.53561	6.04357	6.1367	5.90465		53.1968	5.15	46.7742	6.18872	58.4019	4.90695	53.2702	5.86541	43.8117	6.96603	67.0028	3.94849	53.5591	4.31078	38.1137	4.95739	55.7512	7.15635	47.8382	4.01499		9.0345	13.0293	7.09584	6.63005	6.74335	21.4659	7.51966	8.26449
6.1317	2.82649	7.45162	3.30136	6.00124	4.66284	4.73865	5.14387	6.2356	6.25946	6.23406	4.46736	5.52561	6.09937	5.55524	5.13078	5.54831	6.02818	6.15594	6.01587		53.1945	5.15	46.7696	6.21394	58.9407	4.89319	53.2817	5.82414	44.0892	7.08297	67.0165	3.90034	53.5041	4.32912	38.2008	4.96427	55.7764	7.15635	47.8084	4.03791		8.84357	13.0503	7.11262	6.65313	6.71608	21.6232	7.89312	8.30645
6.11322	2.80879	7.39736	3.29905	6.04973	4.59473	4.72711	5.1254	6.23791	6.25946	6.16364	4.49352	5.51714	6.13554	5.50791	5.10962	5.54908	6.01356	6.15902	6.09783		53.4353	5.14771	46.9003	6.22082	60.8439	4.88631	53.3275	5.78974	44.894	7.1403	67.0464	3.85448	53.4926	4.3704	38.2559	5.00096	55.7489	7.15635	47.6708	4.06543		8.69041	13.065	7.1378	6.64474	6.67202	21.6631	8.16588	8.28757
6.06782	2.75645	7.3735	3.30444	6.10553	4.56856	4.71326	5.11808	6.23175	6.25946	6.10784	4.4866	5.51406	6.2075	5.42902	5.10808	5.55832	5.99047	6.15902	6.12631		53.3298	5.14542	47.0998	6.22082	62.8365	4.88402	53.3505	5.77598	45.6209	7.14489	66.989	3.77881	53.4995	4.37498	38.2627	5.03306	55.7191	7.15864	47.4277	4.09982		8.56662	13.065	7.17347	6.61747	6.65943	21.6652	8.2561	8.34841
6.00663	2.71759	7.37427	3.2952	6.1467	4.56933	4.70094	5.11885	6.22559	6.26869	6.10784	4.4712	5.51252	6.28485	5.34012	5.10808	5.5791	5.98123	6.15132	6.12169		52.6442	5.12937	47.1663	6.22082	63.8729	4.88631	53.2496	5.76452	45.6346	7.11049	66.7093	3.71461	53.527	4.35434	38.2513	5.07434	55.7489	7.15864	47.203	4.1411		8.45122	13.065	7.25529	6.54193	6.72657	21.6694	8.28547	8.4722
5.95006	2.68988	7.39736	3.27134	6.19057	4.55779	4.69517	5.11808	6.22944	6.30256	6.11707	4.46351	5.51021	6.4915	5.31165	5.10346	5.59064	6.01433	6.14209	6.12015		52.0091	5.1202	47.0356	6.21853	64.3429	4.90695	53.2496	5.74618	45.5796	7.08068	66.3608	3.67563	53.5683	4.34747	38.3109	5.12249	55.6939	7.16094	47.1044	4.17549		8.361	13.0692	7.32873	6.39297	6.80839	21.6778	8.29806	8.56452
5.90388	2.67372	7.42546	3.24941	6.2202	4.53855	4.69671	5.11962	6.22944	6.29948	6.12092	4.46274	5.49482	6.7882	5.3332	5.08961	5.59218	6.03203	6.13554	6.10476		51.273	5.11561	47.0012	6.20248	64.6158	4.95739	53.2496	5.72783	45.6736	7.07151	66.3309	3.6504	53.6302	4.35434	38.3728	5.14771	55.687	7.17699	47.109	4.22594		8.30435	13.0671	7.34551	6.137	6.8	21.6945	8.30016	8.62327
5.80575	2.67218	7.42392	3.23017	6.21212	4.54317	4.69286	5.11808	6.22482	6.27716	6.12323	4.48583	5.41362	6.87478	5.35629	5.08422	5.59911	5.97815	6.12169	6.08629		50.6654	5.1179	46.8774	6.18184	64.641	5.00784	53.0409	5.71866	45.8616	7.07151	66.5625	3.63435	53.6531	4.35664	38.4164	5.19816	55.6572	7.21138	47.0723	4.24887		8.28127	13.0671	7.34761	5.92089	6.73076	21.7134	8.31694	8.65474
5.5791	2.67372	7.35965	3.21554	6.19365	4.54624	4.67747	5.12386	6.22097	6.27639	6.13323	4.51892	5.36475	6.87632	5.38284	5.08345	5.6449	5.91466	6.11399	6.07474		50.6379	5.1179	46.4601	6.1635	64.547	5.01472	52.8575	5.71178	45.9419	7.07839	66.558	3.63206	53.6394	4.35434	38.4324	5.25319	55.7604	7.25953	47.0081	4.21906		8.30855	13.0734	7.34132	5.89152	6.58599	21.7239	8.35261	8.69041
5.42902	2.67449	7.28307	3.21554	6.18672	4.5447	4.66592	5.14002	6.21597	6.28408	6.134	4.52431	5.3609	6.87555	5.4067	5.08422	5.72687	5.92697	6.10861	6.05319		50.7938	5.1202	45.935	6.15891	64.6273	5.0193	53.0065	5.70261	45.9465	7.07839	67.0349	3.63894	53.6256	4.34976	38.4347	5.25777	55.9828	7.33979	47.164	4.19842		8.39038	13.0587	7.31824	5.85165	6.41185	21.7323	8.41765	8.68411
5.4321	2.67295	7.26768	3.21862	6.19211	4.5447	4.66438	5.13463	6.21443	6.29332	6.13747	4.53547	5.35244	6.87786	5.41362	5.07806	5.73148	5.90696	6.09321	6.05242		50.4888	5.12937	45.1669	6.1635	64.8291	5.02389	53.0042	5.68427	45.9579	7.0738	67.4385	3.66416	53.4651	4.34976	38.437	5.26007	55.9805	7.41087	47.5172	4.19842		8.3652	13.0503	7.27418	5.58309	6.28177	21.7365	8.53934	8.63795
5.43287	2.67372	7.27999	3.23017	6.21597	4.53547	4.66361	5.0796	6.21982	6.31679	6.13901	4.55933	5.27355	6.89248	5.40978	5.06652	5.67723	5.86656	6.0809	6.03511		49.4295	5.14771	44.5317	6.16579	65.0469	5.02618	53.0776	5.66592	46.0221	7.06234	67.5027	3.70773	52.8437	4.35893	38.4301	5.25777	55.9553	7.44526	47.6822	4.20072		8.2498	13.0587	7.23431	5.31663	6.22092	21.7386	8.71768	8.60229
5.41747	2.65948	7.3	3.23017	6.25407	4.53316	4.65823	5.05651	6.24252	6.32834	6.15594	4.54086	5.14002	6.9098	5.39592	5.07114	5.60065	5.81114	6.08552	6.04049		48.5352	5.15	44.2887	6.14974	65.0836	5.02618	53.0432	5.66592	46.0818	7.03941	67.6563	3.74212	52.0847	4.3704	38.4072	5.25777	55.8223	7.48654	47.6731	4.19613		8.19525	13.0734	7.21963	5.25369	6.20623	21.7449	8.87714	8.57291
5.37745	2.61869	7.3381	3.2294	6.271	4.48506	4.6159	5.0796	6.26869	6.32757	6.20366	4.51276	5.0796	6.9452	5.36398	5.07806	5.54523	5.6957	6.09937	6.06012		48.3403	5.15459	44.5478	6.10617	64.9598	5.02618	52.901	5.67051	46.1047	6.99355	67.9521	3.75359	51.9151	4.3704	38.3797	5.25548	55.9438	7.5324	47.7625	4.19384		8.18266	13.1048	7.21753	5.26628	6.22931	21.7533	8.99254	8.54354
5.3586	2.55596	7.36889	3.22632	6.25176	4.50738	4.55394	5.09269	6.31294	6.31141	6.22636	4.50661	5.06421	6.97753	5.40285	5.07883	5.5233	5.55678	6.09937	6.05858		48.3977	5.15459	45.043	6.03967	64.7717	5.02389	52.4585	5.6728	46.1276	6.96374	67.9727	3.75588	51.8876	4.3681	38.3728	5.25089	56.2373	7.50488	47.923	4.19154		8.17637	13.1762	7.23641	5.18865	6.27547	21.7575	9.10374	8.54354
5.35937	2.51209	7.38428	3.22863	6.26484	4.54163	4.50276	5.09576	6.38529	6.24021	6.21828	4.50122	5.06575	6.98561	5.54023	5.07421	5.51483	5.49482	6.0174	6.03818		48.3541	5.1202	44.7839	5.97547	64.6021	5.01243	51.6812	5.66592	46.1368	6.96603	68.0071	3.75588	51.9197	4.3704	38.3086	5.22567	56.2579	7.43838	48.1454	4.19154		8.18476	13.2622	7.26159	5.04388	6.31534	21.7596	9.22962	8.55823
5.37745	2.5144	7.40198	3.2217	6.26715	4.5524	4.49045	5.09807	6.42647	6.19981	6.21674	4.49429	5.06575	6.98484	5.64336	5.07191	5.5156	5.48943	5.90927	6.01433		48.3495	5.10414	44.4652	5.95254	64.6869	4.9895	51.1653	5.64299	46.0909	6.97062	68.1401	3.73295	51.9197	4.37498	38.3568	5.1523	56.2419	7.39023	48.189	4.19384		8.20364	13.3231	7.26578	4.98933	6.3594	21.7617	9.29047	8.57921
5.43287	2.51748	7.43161	3.19168	6.27562	4.5424	4.49198	5.09961	6.44417	6.23175	6.20827	4.49891	5.03573	6.98715	5.67799	5.07191	5.4979	5.4725	5.87502	6.00355		48.3999	5.09268	44.628	5.96859	64.7992	4.97345	51.1744	5.63382	46.0749	6.9775	68.3923	3.72149	51.8898	4.37727	38.4645	5.09497	56.4506	7.32144	48.2257	4.18696		8.20784	13.3335	7.26369	4.94946	6.39926	21.7554	9.259	8.59809
5.52715	2.51132	7.45701	3.18245	6.30833	4.55856	4.49891	5.10423	6.45494	6.23714	6.17518	4.50969	4.83755	7.00023	5.67799	5.06036	5.49482	5.44518	5.87656	6.00894		48.4091	5.02389	44.4171	5.96401	64.774	4.97345	51.2914	5.63382	46.0634	6.97291	68.5712	3.74671	51.9334	4.37727	38.4462	5.06287	56.6592	7.24807	48.3587	4.18696		8.20784	13.3272	7.26369	4.9096	6.42024	21.7491	9.34922	8.61068
5.63413	2.5044	7.45393	3.18014	6.34065	4.55394	4.50584	5.1127	6.40338	6.26407	6.1721	4.51507	4.43542	7.01024	5.66953	5.03381	5.49867	5.44133	5.87733	6.05704		48.4252	4.96657	44.4538	5.94108	64.7236	4.98262	51.3808	5.64299	46.068	6.93852	68.6239	3.81779	52.4035	4.37269	38.4049	5.03994	56.728	7.20221	48.3885	4.18237		8.20994	13.2622	7.27837	4.92009	6.42234	21.7428	9.51077	8.60019
5.67953	2.51132	7.43854	3.17552	6.34912	4.50045	4.5043	5.06421	6.31064	6.3522	6.17595	4.51661	4.0937	6.99099	5.65645	5.04343	5.48789	5.47019	5.87733	6.15286		48.4848	4.96198	45.3572	5.92732	64.8589	5.00096	51.4221	5.6407	46.0772	6.85368	68.7569	3.87053	52.5938	4.37498	38.4072	5.0193	56.6569	7.18387	48.2601	4.16174		8.20574	12.9244	7.30145	4.9054	6.40765	21.7428	9.5926	8.5918
5.67953	2.52133	7.41468	3.16282	6.33757	4.46351	4.50815	5.01688	6.2633	6.43031	6.17595	4.52662	3.97325	6.99484	5.64336	5.06036	5.45826	5.47173	5.87502	6.22713		48.5306	4.96657	45.935	5.91815	65.0606	5.02389	51.6353	5.64299	46.2721	6.73903	68.828	3.90951	52.619	4.37957	38.3453	5.00096	56.5904	7.1724	48.2349	4.14798		8.19945	12.4733	7.30355	4.85924	6.37618	21.7428	9.61778	8.5918
5.68184	2.5221	7.36042	3.15513	6.32449	4.4612	4.51738	4.99148	6.26561	6.50151	6.18057	4.53239	4.01173	7.05026	5.6349	5.07498	5.4067	5.47019	5.85732	6.24021		48.5123	4.97115	46.084	5.91127	65.0629	5.06746	51.7637	5.64528	46.7903	6.684	68.8647	3.95078	52.6396	4.38874	38.1917	4.99179	56.5881	7.14489	48.3243	4.14798		8.18896	12.274	7.30775	4.84665	6.34051	21.7407	9.60309	8.5918
5.68877	2.50748	7.3381	3.16513	6.32757	4.46582	4.5347	4.94415	6.31064	6.5727	6.18211	4.50815	4.086	7.0922	5.6222	5.09423	5.32165	5.45826	5.85116	6.23944		48.3449	4.9872	46.084	5.91356	65.1226	5.12478	51.7523	5.64299	47.0127	6.70234	68.977	3.95307	52.6603	4.39332	37.9968	4.9872	56.3267	7.05775	48.3059	4.14798		8.16798	12.2131	7.35181	4.87813	6.33632	21.7386	9.54854	8.61068
5.67953	2.47246	7.34657	3.18014	6.33219	4.46582	4.54547	4.88488	6.34604	6.61349	6.18288	4.49814	4.11024	7.10144	5.61912	5.11039	5.29856	5.45211	5.85116	6.24098		48.0514	5.00096	46.0955	5.91356	65.173	5.15459	51.7179	5.64758	47.0058	6.72298	69.0573	3.95078	52.6717	4.38874	37.717	4.97345	56.0562	6.94769	48.4366	4.15027		8.16378	12.209	7.40216	4.91589	6.40975	21.7386	9.50658	8.65684
5.67953	2.46707	7.33579	3.17937	6.3368	4.46351	4.5524	4.85217	6.3522	6.63812	6.18211	4.49045	4.086	7.09374	5.61142	5.09961	5.37822	5.43133	5.85116	6.24252		47.9482	5.00096	46.0932	5.88834	65.2234	5.15459	51.7041	5.65904	47.0356	6.72298	69.0573	3.97142	52.6855	4.38645	37.5588	4.96657	56.0424	6.86056	48.5375	4.15027		8.16168	12.188	7.41895	4.92428	6.48738	21.7323	9.50238	8.68831
5.6803	2.46861	7.32001	3.14435	6.34219	4.46813	4.53778	4.81369	6.36374	6.62811	6.19134	4.44812	4.09139	7.0745	5.57756	5.06883	5.46019	5.37437	5.85578	6.24098		47.9459	4.99408	46.146	5.81955	65.2968	5.16147	51.7523	5.6728	47.2695	6.72298	69.0665	3.98288	52.6993	4.38415	37.5588	4.96657	56.0653	6.79635	48.4825	4.14568		8.16168	12.0999	7.43993	4.92219	6.47689	21.7071	9.50238	8.66523
5.69031	2.46553	7.30847	3.10741	6.34373	4.48506	4.51661	4.79676	6.35912	6.55692	6.19904	4.39309	4.09447	7.07065	5.56678	5.03573	5.50329	5.3178	5.85039	6.21828		47.8863	4.9872	46.1368	5.72325	65.3129	5.1844	51.7041	5.69114	47.8886	6.72069	69.0756	3.98976	52.6855	4.39791	37.4373	4.96657	55.9622	6.76425	48.4481	4.14568		8.17007	12.0285	7.4714	4.93477	6.47899	21.6715	9.50658	8.64845
5.6957	2.46399	7.28615	3.10587	6.34142	4.4866	4.49968	4.81523	6.33988	6.50843	6.1721	4.39232	4.09216	7.07912	5.56755	4.9961	5.50714	5.23969	5.82423	6.18749		47.5768	5.00325	46.1391	5.65675	65.2922	5.19816	51.3785	5.72783	48.4206	6.72527	69.1009	4.02874	52.4745	4.40938	37.4487	4.96657	55.5173	6.75508	48.51	4.1411		8.16798	11.9887	7.49868	4.97044	6.44332	21.6442	9.53175	8.67782
5.65721	2.46399	7.24305	3.10741	6.32449	4.48506	4.47274	4.83062	6.3268	6.56962	6.09475	4.40463	4.09062	7.09605	5.56755	4.92567	5.50098	5.09346	5.7996	6.15748		47.5653	5.03994	46.1414	5.65675	65.2533	5.20045	50.7938	5.79662	48.5352	6.73215	69.1674	4.05855	52.1765	4.40479	37.5473	4.97115	55.2124	6.73674	48.6866	4.109		8.13231	11.9656	7.52385	4.99562	6.42234	21.6379	9.57372	8.72188
5.62951	2.46399	7.2342	3.12434	6.31294	4.47428	4.40463	4.83293	6.31987	6.64543	6.01202	4.40848	4.09062	7.10298	5.56755	4.84679	5.4979	4.91028	5.78382	6.13824		47.5584	5.07204	46.1368	5.65904	65.2143	5.20045	50.5714	5.87458	48.494	6.72298	69.2522	4.05855	52.58	4.4025	37.7606	4.98262	55.2399	6.70693	48.8127	4.06314		8.10084	11.953	7.54903	4.99352	6.4664	21.6442	9.56952	8.78272
5.62797	2.46245	7.2165	3.1405	6.30448	4.47428	4.33652	4.83139	6.31987	6.69468	5.9085	4.40232	4.08677	7.10067	5.55601	4.80523	5.51637	4.75405	5.78228	6.09398		47.5584	5.11332	46.1574	5.65904	65.1936	5.20503	50.5164	5.91356	48.3816	6.72069	69.2132	4.06084	53.6233	4.40708	37.8936	5.01013	55.0312	6.70005	48.7668	4.04479		8.10084	11.9467	7.59309	4.99982	6.54613	21.6442	9.54434	8.78272
5.60372	2.46784	7.17725	3.14897	6.29794	4.47736	4.33652	4.82985	6.32372	6.75895	5.82423	4.39847	4.09601	7.09451	5.54177	4.77944	5.57833	4.6613	5.77074	6.04511		47.6364	5.19586	46.2446	5.66363	65.1799	5.20503	50.5232	5.93191	48.1248	6.72069	69.4952	4.05855	54.4282	4.40708	37.7308	5.03765	55.5471	6.7161	48.8861	4.04938		8.08195	11.9572	7.64135	5.0229	6.59019	21.64	9.51287	8.65264
5.57833	2.47554	7.16262	3.15128	6.27485	4.47428	4.28649	4.83524	6.35758	6.83091	5.79075	4.3977	4.08754	7.07296	5.53946	4.75251	5.69647	4.669	5.75534	6.03818		47.9597	5.28987	46.2881	5.72325	65.1203	5.19816	50.5209	5.95713	47.7304	6.71381	69.8644	4.05626	54.5657	4.41167	37.6322	5.04682	56.196	6.73674	48.9159	4.06314		8.05258	11.9572	7.65184	5.05017	6.5776	21.6463	9.46042	8.45122
5.60988	2.47323	7.17648	3.15359	6.25792	4.46197	4.1418	4.83986	6.39106	6.85246	5.77535	4.39078	4.08831	7.0822	5.53946	4.72172	5.82807	4.77483	5.74919	6.03742		48.4641	5.37242	46.2835	5.89293	64.9001	5.18669	50.498	5.9342	47.4025	6.72756	69.8071	4.05626	54.6689	4.42084	37.5978	5.04911	56.2602	6.75967	48.9296	4.07919		7.98124	11.9509	7.65184	5.09423	6.693	21.6463	9.40377	8.26239
5.62758	2.47323	7.17879	3.1559	6.23791	4.42464	4.02905	4.85679	6.40569	6.86247	5.75611	4.38462	4.08369	7.11452	5.53484	4.69286	5.93698	4.79984	5.74919	6.04434		48.4481	5.41599	46.3409	6.03738	64.4714	5.17981	50.2939	5.94566	47.0379	6.76655	69.9034	4.04938	55.4852	4.43001	37.4579	5.04453	56.2625	6.79177	48.9594	4.09753		7.78612	11.9488	7.66233	5.20963	6.8042	21.6442	9.35131	8.1407
5.55293	2.47785	7.14608	3.15743	6.23637	4.36384	3.98018	4.89412	6.41415	6.88555	5.73995	4.38616	4.07446	7.14531	5.52484	4.68132	6.02202	4.80215	5.74688	6.05935		47.9436	5.42975	46.4693	6.11076	64.1412	5.18898	49.8973	5.99382	46.4188	6.77801	69.9332	4.04709	56.5285	4.44377	37.5015	5.04223	56.2671	6.82158	48.8952	4.11588		7.5805	11.9509	7.68331	5.32922	6.8042	21.6316	9.31145	8.09874
5.4344	2.49093	7.0822	3.15897	6.25484	4.29496	3.96709	4.90413	6.41415	6.88709	5.73533	4.38308	4.07446	7.15185	5.52561	4.66977	6.08167	4.80369	5.74303	6.08398		47.6479	5.43204	46.4142	6.17267	64.0173	5.19816	49.5487	6.01216	45.8662	6.78489	69.9332	4.06084	57.0467	4.44148	37.5061	5.03765	56.1593	6.83304	48.9044	4.1411		7.49238	11.9614	7.68751	5.3523	6.8042	21.5959	9.29467	8.08405
5.37899	2.50671	7.01793	3.1582	6.25792	4.26918	3.96709	4.90413	6.40876	6.88555	5.71378	4.37077	4.08677	7.11837	5.52715	4.65053	6.10707	4.80061	5.73379	6.11861		47.6226	5.43433	46.1872	6.23458	63.9096	5.19816	49.3905	5.97089	45.6621	6.79635	69.9424	4.08607	57.2118	4.42772	37.2492	5.01472	56.008	6.84451	48.6797	4.16403		7.44413	11.9782	7.70219	5.33552	6.77273	21.5582	9.29047	8.06727
5.33089	2.5044	6.99176	3.16282	6.25638	4.26764	3.98018	4.89797	6.408	6.88555	5.66568	4.35345	4.0937	7.10144	5.52253	4.66438	6.11092	4.80292	5.70724	6.12939		47.7831	5.43662	46.4647	6.28273	63.8591	5.19586	49.3561	5.88834	45.614	6.80553	69.9424	4.11588	57.2691	4.45065	36.9924	4.96198	56.0057	6.84451	48.7943	4.18237		7.38538	11.9782	7.71478	5.3565	6.73496	21.5225	9.29047	8.04419
5.31396	2.52133	6.97907	3.1736	6.25561	4.21068	4.00096	4.82678	6.41261	6.88479	5.64875	4.3396	4.08985	7.10144	5.51252	4.67901	6.08937	4.80215	5.66337	6.10322		47.8428	5.42516	47.4117	6.33776	63.8247	5.19586	49.379	5.82643	45.575	6.81011	69.9149	4.13651	57.2004	4.49651	36.9282	4.90236	55.9461	6.83992	49.1589	4.18925		7.33922	11.9887	7.73576	5.37328	6.73286	21.4889	9.29467	8.01901
5.3078	2.53364	6.97291	3.17706	6.29101	4.09832	4.00327	4.79368	6.41569	6.88325	5.69108	4.32113	4.08985	7.10529	5.5156	4.67285	6.03434	4.79522	5.61296	6.11015		47.8634	5.36096	48.4114	6.37216	63.5748	5.18669	49.4364	5.81038	45.5567	6.8124	69.9217	4.11817	57.104	4.52632	36.9351	4.8244	55.992	6.83763	47.5011	4.18925		7.33292	12.0012	7.98544	5.37958	6.73286	21.4554	9.29467	8.00642
5.27894	2.5321	6.97214	3.18091	6.34604	4.03444	3.99942	4.79368	6.39106	6.8894	5.74226	4.28726	4.09832	7.11991	5.51021	4.67285	5.99739	4.85371	5.56216	6.12246		47.8611	5.38159	48.8608	6.37674	63.4143	5.1844	49.3217	5.81496	45.4397	6.8124	69.8828	4.09065	57.0834	4.57676	37.0154	4.75103	56.2556	6.83075	44.346	4.18237		7.44203	12.0033	8.31904	5.35859	6.72237	21.4239	9.29257	8.00013
5.24354	2.53134	6.97214	3.17206	6.37682	4.02135	3.99865	4.78983	6.32834	6.93827	5.75842	4.2788	4.11024	7.12914	5.50637	4.66054	5.99355	4.9149	5.51714	6.15055		47.8978	5.42745	48.698	6.38133	63.3478	5.2165	49.1589	5.82872	44.1511	6.8124	69.7475	4.05397	57.088	4.66848	37.2905	4.7602	56.313	6.83533	43.0275	4.18466		7.53434	12.0054	8.62537	5.32712	6.64894	21.4029	9.28627	8.0295
5.16465	2.51209	6.9706	3.16359	6.39645	4.00788	3.99403	4.78983	6.24098	7.00639	5.75303	4.33344	4.12564	7.13684	5.51637	4.71403	5.99355	4.92798	5.49636	6.15055		48.0193	5.4458	48.4687	6.37445	63.3249	5.26924	49.1406	5.82872	41.8994	6.8147	69.642	4.00352	57.0903	4.70517	37.49	4.79001	56.3084	6.83763	42.4245	4.18466		7.51546	12.0054	8.84986	5.30195	6.54823	21.3903	9.28208	8.04628
5.08499	2.50671	6.96829	3.16436	6.40646	4.0125	3.99326	4.78599	6.20135	7.03871	5.74611	4.37923	4.1341	7.13915	5.50944	4.76713	5.99432	4.91567	5.48712	6.15671		48.1248	5.45038	48.5582	6.36298	63.318	5.32427	49.136	5.82872	40.8469	6.81699	69.6787	3.96913	57.088	4.71663	37.5015	4.79001	56.3153	6.83992	42.335	4.18466		7.45671	11.9949	8.93589	5.28516	6.51256	21.3903	9.27578	8.04838
5.0365	2.50132	6.96983	3.16513	6.39568	4.0329	3.99249	4.76251	6.24868	7.05487	5.76381	4.37923	4.11948	7.13068	5.49636	4.77944	6.00047	4.89104	5.47019	6.12323		48.1615	5.45038	49.3401	6.42031	63.3134	5.36096	49.0511	5.82872	40.7919	6.81699	69.603	4.01728	57.0811	4.72351	37.5061	4.7602	56.2992	6.84451	42.2433	4.19613		7.41055	11.9928	8.97785	5.28516	6.51256	21.3819	9.27368	8.05678
5.01149	2.50517	6.9706	3.17629	6.37452	4.09447	3.96401	4.75174	6.31833	7.0618	5.77151	4.37538	4.06984	7.12914	5.48097	4.78368	5.99893	4.85217	5.45518	6.0328		48.1638	5.46185	50.3765	6.47992	63.318	5.37471	48.9686	5.82872	40.7254	6.82387	69.3829	4.08607	57.1132	4.72122	37.5336	4.71663	56.2075	6.83763	40.7896	4.19842		7.40216	11.9425	9.02191	5.26208	6.51256	21.3756	9.27159	8.03999
5.02611	2.52056	6.96675	3.17783	6.35528	4.10948	3.85434	4.75174	6.33065	7.06103	5.78536	4.40001	4.01096	7.12914	5.4344	4.78368	6.00971	4.86141	5.45365	5.93467		48.1248	5.4779	50.8534	6.51891	63.2951	5.38618	48.9617	5.82414	40.613	6.80782	69.2522	4.11588	57.2852	4.72122	37.5106	4.70058	56.1433	6.82616	39.5537	4.20072		7.39377	11.7558	9.0303	5.22012	6.50836	21.3777	9.27578	8.01901
5.02226	2.54211	6.9629	3.16898	6.35374	4.09678	3.69195	4.76944	6.33296	7.06257	5.82115	4.61359	3.98402	7.12761	5.3432	4.78137	6.01587	4.89951	5.45942	5.84039		48.1385	5.49395	50.9795	6.5533	63.279	5.39306	49.0855	5.8035	40.7139	6.79406	69.1582	4.11588	57.2531	4.72351	37.5221	4.71434	56.1135	6.82616	38.4989	4.17549		7.37279	11.5606	9.01562	5.20543	6.50417	21.3777	9.26739	8.0253
5.04651	2.5575	6.96059	3.15436	6.34835	4.11717	3.54879	4.79676	6.39876	7.06334	5.84039	4.8795	3.99711	7.1253	5.32319	4.7756	6.0151	4.8337	5.46019	5.7969		48.2486	5.47331	51.03	6.59687	63.2767	5.39535	49.4387	5.77828	40.7804	6.7803	69.1192	4.09753	57.221	4.72351	37.529	4.71663	56.1272	6.83075	38.1641	4.05626		7.3623	11.418	8.97995	5.22641	6.50207	21.3756	9.2527	8.0316
5.12001	2.56135	6.95982	3.14897	6.33219	4.13795	3.48915	4.84371	6.54076	7.05872	5.81268	4.99379	4.00557	7.12453	5.30934	4.7502	6.01048	4.82678	5.46558	5.80883		48.2463	5.4458	51.0414	6.66565	63.1644	5.4114	49.7551	5.77598	40.7506	6.77113	69.2774	4.07231	57.2439	4.7281	37.529	4.696	56.1593	6.83304	38.1091	3.9783		7.39797	11.2984	8.95687	5.28516	6.48528	21.3547	9.25061	8.0253
5.19389	2.56366	6.95905	3.14358	6.30179	4.14257	3.53186	4.88181	6.62888	7.05795	5.80652	5.0542	4.01096	7.11298	5.28125	4.73865	6.01125	4.86641	5.46558	5.84885		48.4687	5.43892	51.0346	6.77113	63.0612	5.43433	49.6955	5.78286	40.8951	6.77572	69.4815	4.05167	57.4755	4.71893	37.3501	4.70288	56.1892	6.85368	38.0174	3.96454		7.4672	11.2144	8.95897	5.33132	6.44752	21.3316	9.25061	8.00642
5.25508	2.55981	6.95598	3.1482	6.23098	4.14257	3.5969	4.91413	6.6335	7.05487	5.81576	5.10962	4.0125	7.12376	5.28433	4.73942	6.01125	4.87719	5.47481	5.95237		48.8769	5.44121	51.03	6.86744	63.0039	5.44121	49.9981	5.78516	41.0143	6.79177	69.5067	4.02416	58.638	4.69829	37.169	4.7258	56.2235	6.89495	38.0059	3.96683		7.48399	11.1746	8.95687	5.37538	6.41185	21.3609	9.24851	7.99803
5.30626	2.5652	6.95829	3.1482	6.14363	4.14334	3.63615	4.93106	6.62888	7.04641	5.83808	5.11808	3.96632	7.16878	5.29549	4.7425	6.01125	4.8895	5.50021	6.06089		49.2208	5.44121	50.9956	6.90642	62.9007	5.44809	50.4017	5.79433	41.0395	6.81011	69.5021	3.98976	58.8628	4.69829	37.0933	4.73727	56.235	6.90871	37.9899	3.96683		7.47769	11.162	8.95687	5.41315	6.39087	21.405	9.2527	7.96865
5.35937	2.5752	6.96213	3.15051	6.07551	4.13949	3.69733	4.92798	6.65928	7.05103	5.86425	5.11885	3.91206	7.19187	5.31088	4.76867	6.01279	4.92337	5.51252	6.08937		49.5717	5.44809	50.9085	6.90871	62.4925	5.47102	50.4132	5.82414	41.0303	6.8124	69.5319	3.97371	58.7022	4.696	37.0681	4.73727	56.235	6.90871	37.9761	3.96913		7.4756	11.1599	8.98834	5.44042	6.37828	21.4281	9.2527	7.88053
5.40131	2.57367	6.96906	3.1482	6.01817	4.13949	3.76699	4.88719	6.72816	7.04949	5.88618	5.11654	3.90514	7.17879	5.31165	4.81677	6.02433	4.93029	5.4979	6.10322		49.6909	5.45955	50.9795	6.91559	61.8344	5.49853	50.4178	5.83331	41.0464	6.81011	69.6924	3.98059	58.6793	4.696	37.1071	4.75103	56.2878	6.91788	37.9165	3.96683		7.48189	11.1431	9.0345	5.51386	6.38667	21.4344	9.24851	7.77143
5.42825	2.57751	6.9783	3.14281	5.98277	4.07677	3.81163	4.83601	6.7551	7.02178	5.89696	5.11808	3.91283	7.17648	5.32165	4.85294	6.0505	4.9149	5.47789	6.12246		49.7115	5.47102	51.1721	6.9431	61.2681	5.51688	50.5278	5.84477	41.0877	6.80782	69.8644	3.98747	58.6816	4.696	37.1873	4.78313	56.3244	6.95915	37.8936	3.93932		7.48189	11.1347	9.06597	5.61037	6.41185	21.447	9.24641	7.71059
5.46481	2.57059	6.98061	3.14512	5.98277	4.01789	3.82933	4.84987	6.74741	6.95136	5.91081	5.1277	3.91206	7.18956	5.26816	4.83909	6.06628	4.93183	5.47096	6.07166		49.9133	5.46414	51.3739	6.96145	60.3096	5.51917	50.6287	5.87687	41.0991	6.79635	69.9859	3.97371	58.8673	4.70746	37.2974	4.81752	55.6893	7.01648	37.9348	3.92556		7.50077	11.1347	9.09325	5.68171	6.42654	21.5036	9.24641	7.66653
5.51406	2.57059	6.9783	3.13588	5.99201	4.01635	3.83087	4.89104	6.7451	6.84938	5.91081	5.15695	3.91206	7.20265	5.22506	4.80754	6.0632	4.97993	5.48405	6.01125		50.1564	5.46185	51.3969	6.95457	59.4337	5.51229	50.6654	5.91127	41.0785	6.80094	70.1098	3.96225	59.2388	4.74415	37.3937	4.83587	54.591	7.04399	37.9417	3.93244		7.51546	11.1368	9.13941	5.70898	6.42864	21.5959	9.24641	7.64135
5.53946	2.55058	6.97599	3.09971	5.99278	4.01481	3.83241	4.92798	6.75048	6.77819	5.89542	5.22506	3.91129	7.21342	5.21737	4.79214	6.05935	5.00148	5.53638	5.99432		50.3077	5.49853	51.4955	6.95915	59.6905	5.50312	50.6723	5.94796	41.0464	6.80782	70.1487	3.95766	59.0301	4.77396	37.3616	4.88173	54.1828	7.06463	37.9417	3.90034		7.51546	11.1389	9.19396	5.70898	6.43913	21.6631	9.24851	7.64554
5.52176	2.54134	6.97368	3.09202	5.99662	4.00403	3.83241	4.97839	6.77742	6.74741	5.90542	5.30934	3.90975	7.22112	5.20159	4.79291	6.06012	4.99994	5.5891	5.99278		50.2572	5.56274	51.4198	6.99814	58.8192	5.50541	50.5668	6.00299	41.0464	6.79406	70.1304	3.95307	58.9912	4.78084	37.5817	4.97574	54.1897	7.08068	38.0449	3.82696		7.51546	11.1473	9.259	5.70688	6.45381	21.6715	9.25061	7.65394
5.46327	2.53903	6.97291	3.09048	5.99432	3.98787	3.83395	5.08499	6.81244	6.72547	5.92235	5.35321	3.96094	7.22343	5.18543	4.81138	6.0555	5.01688	5.62758	5.98508		50.1564	5.58567	50.6127	7.03024	56.29	5.53064	50.1862	6.04655	41.0441	6.73215	70.1052	3.93702	59.0164	4.80606	37.6941	5.03994	54.192	7.09215	38.5906	3.79486		7.51126	11.1494	9.32824	5.72577	6.39507	21.64	9.2569	7.65603
5.42671	2.52287	6.9706	3.09048	6.01048	3.98864	3.83395	5.20736	6.84246	6.70931	5.90465	5.36937	4.04983	7.20803	5.17542	4.84602	6.04203	5.00456	5.64798	5.98123		50.1472	5.5765	49.833	7.03482	54.3479	5.56044	50.138	6.0626	40.7827	6.63355	70.1052	3.93015	59.0049	4.83816	37.545		54.2768	7.11278	38.8268	3.79486		7.52385	11.1557	9.38908	5.70898	6.31534	21.682	9.28837	7.64764
5.40516	2.51286	6.96752	3.09202	6.0986	3.98941	3.84857	5.27355	6.87863	6.71316	5.82961	5.35629	4.08446	7.18571	5.16465	4.8795	6.03895	4.97993	5.61835	5.97046		50.1174	5.62006	49.5075	7.00731	53.6073	5.57191	50.0555	6.0649	40.2828	6.56935	70.1029	3.93702	59.0072	4.82899	37.3318		54.3181	7.12883	38.7809	3.80174		7.51546	11.1431	9.41426	5.71737	6.26079	21.875	9.35341	7.64345
5.39361	2.50825	6.97753	3.08393	6.20135	3.98095	3.85588	5.2901	6.92827	6.72008	5.6957	5.3432	4.08523	7.16878	5.15849	4.90336	6.04973	4.94799	5.55986	5.96738		50.0417	5.69344	49.4616	6.93852	53.3207	5.5765	50.0165	6.07636	40.3677	6.53496	70.0685	3.93932	59.0049	4.81752	37.1736		54.1507	7.13801	39.1822	3.80403		7.50917	11.1095	9.41426	5.73206	6.21882	22.1268	9.43524	7.64345
5.39515	2.50902	6.99176	3.06623	6.26407	3.97633	3.85434	5.29318	6.95444	6.72008	5.56447	5.34243	4.08523	7.13761	5.1608	4.91182	6.06936	4.94261	5.53869	5.95006		49.9913	5.70949	49.6083	6.83075	53.2335	5.57879	50.0371	6.09012	40.3654	6.53266	69.9722	3.93932	59.0072	4.84504	37.2149		54.0865	7.15176	39.6546	3.80174		7.51546	11.0886	9.41845	5.73416	6.18106	22.3324	9.51077	7.63296
5.39823	2.49632	6.99715	3.06854	6.31756	3.97633	3.85588	5.2901	6.90903	6.71547	5.50791	5.34397	4.09062	7.13684	5.16157	4.92106	6.10245	4.98686	5.53638	5.92081		49.9867	5.71178	50.2572	6.8124	53.2404	5.58108	49.966	6.10617	40.2599	6.53496	70.0822	3.95537	59.0095	4.8909	37.2424		54.0911	7.18387	39.6133	3.80174		7.51756	11.1305	9.43314	5.73416	6.14119	22.4562	9.55483	7.61827
5.42825	2.48939	7.00254	3.07239	6.36682	3.97017	3.86435	5.26662	6.84246	6.707	5.49251	5.35398	4.09216	7.16724	5.16388	4.91644	6.14439	4.97224	5.53638	5.9162		50.0234	5.71866	50.6723	6.88349	53.2473	5.56962	49.778	6.10846	40.2989	6.52808	70.6555	3.99664	59.0141	4.90924	37.2332		54.0888	7.2068	39.4895	3.80174		7.50497	11.2291	9.45622	5.72157	6.10553	22.4855	9.62827	7.5826
5.46019	2.48939	6.99253	3.07547	6.37606	3.97017	3.90052	5.23661	6.79897	6.70777	5.47712	5.3686	4.08985	7.15801	5.19389	4.87873	6.13247	4.96762	5.53715	5.92389		50.0669	5.72095	50.6906	6.94081	53.2404	5.56044	49.7046	6.11076	40.347	6.53037	71.231	4.02645	59.0118	4.92759	37.2286		54.0888	7.20909	39.2258	3.79257		7.49868	11.2963	9.47301	5.72996	6.10972	22.4834	9.73527	7.55952
5.46711	2.48939	6.94597	3.05392	6.37452	3.94631	3.99557	5.22737	6.7147	6.70084	5.46481	5.39207	4.08292	7.0999	5.20659	4.84217	6.07551	5.00764	5.53792	5.91004		49.9913	5.72325	50.6356	6.9775	53.605	5.56274	49.8973	6.12451	40.3952	6.52349	71.5016	4.03562	59.0026	4.9551	37.2859		54.0796	7.20221	39.1845	3.77881		7.50287	11.3047	9.4751	5.96915	6.10133	22.5023	9.78143	7.53854
5.4625	2.47015	6.88863	3.00543	6.37452	3.93708	4.05983	5.24892	6.60271	6.66852	5.46481	5.40747	4.08446	7.11298	5.20659	4.87719	6.05704	5.04882	5.53792	5.87348		50.0302	5.72554	50.5553	7.04399	54.1874	5.5742	50.326	6.14057	40.4663	6.50285	71.497	4.04479	58.9797	4.96427	37.3731		53.7907	7.20909	39.3909	3.78569		7.53015	11.3026	9.48559	6.20623	6.09923	22.5443	9.79402	7.53225
5.46942	2.41397	6.82629	2.9835	6.37836	3.93862	4.06291	5.29779	6.6158	6.62734	5.47327	5.41362	4.0783	7.18879	5.20313	4.99071	6.06012	5.06344	5.53638	5.85732		50.0073	5.72095	50.5576	7.1403	54.5405	5.5765	50.7227	6.13139	40.4984	6.50056	71.3594	4.04938	58.9476	4.93446	37.2515		53.1303	7.2366	39.4482	3.80174		7.5868	11.29	9.50028	6.27547	6.09923	22.6009	9.79402	7.53225
5.46558	2.39126	6.74048	2.98504	6.3799	3.93939	4.04983	5.32396	6.64697	6.59733	5.47635	5.41747	4.06907	7.26075	5.19543	5.06036	6.06859	5.06498	5.5333	5.87579		50.8465	5.72095	50.4155	7.23202	54.6437	5.56503	50.725	6.08095	40.5167	6.49827	71.442	4.03791	58.9476	4.88173	37.3478		52.6901	7.26412	39.4918	3.80862		7.60988	11.2627	9.50028	6.28177	6.09084	22.6849	9.87584	7.53225
5.44518	2.39126	6.62349	2.98119	6.37221	3.94708	4.01327	5.32396	6.67929	6.60502	5.51175	5.41901	4.06907	7.3204	5.18312	5.07037	6.07628	5.06652	5.5333	5.83731		52.7428	5.72783	49.9844	7.31915	54.4901	5.56044	50.6792	6.02821	40.5167	6.47763	71.4672	4.01957	58.9292	4.83587	37.5175		52.2728	7.27788	39.5674	3.8155		7.57421	11.2291	9.50448	6.27967	6.09503	22.773	10.0689	7.52595
5.43594	2.39126	6.4688	2.97888	6.39183	3.88051	4.00403	5.32935	6.6716	6.65389	5.53099	5.41824	4.07138	7.36273	5.18158	5.05959	6.08013	5.09423	5.53407	5.78998		54.685	5.72783	49.4593	7.39482	54.7927	5.55586	51.4679	6.00528	40.503	6.4547	71.4511	4.00811	58.8673	4.79689	37.6551		51.312	7.27788	39.5743	3.8155		7.54693	11.1977	9.50238	6.29855	6.14959	22.8275	10.2388	7.52385
5.43517	2.35278	6.33296	2.97041	6.44879	3.73813	4.01327	5.33551	6.57962	6.73355	5.54523	5.41824	4.08138	7.36119	5.20467	5.04112	6.08321	5.14925	5.53407	5.78228		57.26	5.72783	49.0374	7.43151	55.3408	5.52376	52.2407	5.97547	40.5213	6.44782	71.4351	4.00581	58.7252	4.76708	37.8454		50.6379	7.27788	39.6454	3.8155		7.57421	11.1851	9.48559	6.30065	6.20833	22.8506	10.6144	7.51966
5.4167	2.20809	6.28408	2.92039	6.49304	3.70426	4.01327	5.33858	6.47765	6.7905	5.55986	5.41516	4.0783	7.31309	5.24354	5.01842	6.08321	5.21814	5.53407	5.78613		58.3675	5.72783	48.8975	7.44068	55.6113	5.49853	52.4241	5.97547	40.5282	6.44094	71.2769	4.00811	58.5624	4.74186	37.9119		50.7411	7.27788	39.7004	3.81091		7.60148	11.1956	9.46251	6.27967	6.28806	22.8569	11.3823	7.49448
5.38823	2.03261	6.28101	2.88691	6.50766	3.69195	4.01173	5.33243	6.35989	6.80359	5.55909	5.41362	4.07215	7.2469	5.29318	4.97147	6.07859	5.28202	5.53638	5.78151		58.4042	5.70719	48.9915	7.43151	55.4485	5.48478	52.447	5.98464	40.5328	6.4226	70.3872	4.01728	58.5372	4.73498	37.9348		49.9683	7.27558	39.7509	3.80403		7.50077	11.204	9.44783	6.27547	6.36569	22.8527	11.8691	7.4693
5.3813	1.95141	6.27485	2.88691	6.51382	3.63846	4.03213	5.32858	6.32064	6.80436	5.56293	5.42055	4.07446	7.21188	5.32319	4.91105	6.07705	5.30395	5.53715	5.77843		61.2429	5.65216	49.0443	7.4017	55.4325	5.42057	52.4424	5.95942	40.5488	6.39279	68.4588	4.01728	58.5555	4.72351	37.9486		48.6453	7.26183	39.7692	3.80174		7.38538	11.1326	9.43944	6.27967	6.38248	22.8779	11.9446	7.45881
5.38284	1.95449	6.23098	2.8846	6.52075	3.61075	4.07677	5.33551	6.34219	6.79435	5.56139	5.41901	4.07446	7.20803	5.34474	4.90336	6.07782	5.29395	5.54831	5.78536		63.717	5.59025	49.1131	7.3673	55.554	5.31968	52.4012	5.93191	40.5374	6.36986	67.5921	4.01957	58.5555	4.66848	37.9555		47.9941	7.25953	39.7669	3.80633		7.40636	10.9983	9.44153	6.27967	6.39087	22.9031	11.9425	7.45881
5.38746	1.96989	6.124	2.8846	6.52767	3.60998	4.13179	5.33858	6.41184	6.79358	5.56063	5.43517	4.07215	7.21034	5.37245	4.91644	6.08244	5.28663	5.57987	5.79152		64.758	5.56503	49.4341	7.35584	55.4783	5.26924	52.3828	5.96859	40.5488	6.3584	67.8351	4.01728	58.4523	4.64784	38.4072		47.8794	7.26183	39.7646	3.83613		7.41895	10.948	9.46881	6.27547	6.4643	22.9219	11.9467	7.45671
5.38592	1.9949	5.97507	2.88614	6.5246	3.59767	4.16797	5.34705	6.4838	6.77665	5.59603	5.48174	4.07292	7.21034	5.38515	4.91105	6.08937	5.28279	5.61681	5.79152		65.1409	5.56503	49.4845	7.35355	55.6824	5.28987	52.3393	6.03967	40.597	6.3561	67.5898	3.98288	58.2299	4.64784	39.1547		47.7465	7.25953	39.8472	3.86824		7.40426	10.7969	9.51287	6.28387	6.58599	22.9639	11.9509	7.45881
[truncated: 986 more rows]
[truncated: 272 more columns]

## Sheet: M.vastus medialis
Subject 1																					Subject 2																					Subject 3
[truncated: 2,026 more rows]
[truncated: 272 more columns]

## Sheet: M.biceps femoris
Subject 1																					Subject 2																					Subject 3
[truncated: 2,026 more rows]
[truncated: 272 more columns]

## Sheet: M.tibialis anterior
Subject 1																					Subject 2																					Subject 3
[truncated: 2,026 more rows]
[truncated: 272 more columns]

[truncated: 1 more sheets: M.gastrocnemius]
