# Supplementary material for: Can Lokomat therapy with children and adolescents be improved? An adaptive clinical pilot trial comparing Guidance force, Path control, and FreeD
Source: J Neuroeng Rehabil. 2017 Jul 14;14:76. doi: 10.1186/s12984-017-0287-1 (PMC5513325; doi:10.1186/s12984-017-0287-1)
Supplement: Supplementary file 5 — Source Data heart rate. (XLSX 107 kb) [file 12984_2017_287_MOESM5_ESM.xlsx]

## Sheet: Tabelle1
Heart rate source data
	Subject 1	Subject 2	Subject 3	Subject 4	Subject 5	Subject 6	Subject 7	Subject 8	Subject 9	Subject 10	Subject 11	Subject 12	Subject 13	Subject 14	Subject 15	Subject 16
Guidance Force	92	107	96	89	83	123	100	108	124	94	103	77	na	99	102	134
	91	105	90	90	84	127	101	108	128	92	105	78	na	100	102	131
	92	106	91	87	83	134	110	116	129	92	104	76	na	100	104	126
	91	108	92	86	82	129	115	116	129	92	102	77	na	101	105	127
	89	108	92	85	82	128	112	123	123	91	106	77	na	100	110	134
	88	108	94	86	83	130	110	124	128	94	110	78	na	99	110	131
	90	108	97	87	84	136	113	121	126	94	112	78	na	97	112	129
	88	108	89	89	86	142	109	121	127	100	109	80	na	96	111	127
	89	103	87	91	88	141	106	115	129	101	108	86	na	94	107	127
	93	105	89	93	85	140	109	109	121	97	107	85	na	95	107	127
	94	106	93	91	85	140	106	107	120	89	113	82	na	96	106	128
	94	107	89	89	86	139	105	111	120	91	113	79	na	97	108	127
	94	105	84	90	86	140	96	117	126	93	110	81	na	98	112	129
	92	108	85	90	86	143	94	120	128	91	107	83	na	98	113	129
	84	108	91	93	84	142	91	120	127	93	106	84	na	96	113	130
	83	108	88	93	84	138	94	120	126	90	104	82	na	98	108	134
	91	106	95	95	84	130	92	115	127	91	104	82	na	96	109	131
	93	102	97	90	85	128	92	116	126	94	103	79	na	99	108	129
	95	101	93	86	85	127	93	122	127	98	105	80	na	97	105	128
	95	102	93	81	85	129	93	119	128	92	106	78	na	97	105	131
	92	102	94	82	86	127	93	119	127	91	103	80	na	98	106	131
	94	102	90	82	85	131	91	114	125	94	102	81	na	97	108	136
	90	100	91	86	87	132	88	111	124	95	102	81	na	97	111	136
	89	104	92	86	88	133	89	119	126	102	100	82	na	97	109	131
Path Control	89	105	96	96	82	110	104	115	119	94	106	85	na	88	98	123
	91	104	101	96	82	113	103	115	117	95	104	84	na	92	101	124
	91	106	103	99	83	128	104	123	119	96	107	88	na	91	104	126
	92	106	107	95	83	124	104	126	121	92	112	87	na	92	108	126
	92	108	106	96	83	116	104	128	122	91	114	89	na	93	112	126
	93	106	110	94	84	118	104	128	122	94	113	86	na	97	111	128
	92	109	110	97	88	122	104	131	122	94	114	90	na	101	108	123
	94	108	108	98	86	119	107	131	123	95	117	91	na	104	107	124
	96	107	101	99	89	118	111	131	122	95	118	94	na	104	103	126
	97	106	106	99	86	122	111	131	121	95	117	89	na	102	105	129
	91	109	104	98	84	125	107	124	121	91	117	88	na	103	113	128
	90	109	103	98	85	123	108	129	124	91	116	86	na	100	114	130
	94	109	103	99	84	117	109	124	124	92	115	90	na	102	115	133
	93	108	104	99	84	118	108	127	125	89	113	91	na	102	112	129
	96	104	108	99	85	Measurement ended early due to patient compliance	110	133	125	91	115	93	na	103	101	130
	92	105	108	99	85		103	134	126	95	116	93	na	105	105	131
	90	106	111	96	85		Measurement ended early due to Lokomat stop	134	128	98	115	95	na	105	109	128
	91	100	108	97	86			132	125	102	113	97	na	106	110	129
	95	106	105	97	86			134	123	98	112	94	na	104	107	129
	96	105	113	100	87			132	122	98	113	95	na	105	109	127
	92	109	108	99	87			134	122	99	114	94	na	106	107	130
	94	104	106	102	86			136	120	97	113	92	na	107	107	130
	93	106	116	102	89			135	120	96	112	90	na	109	108	131
	96	109	110	104	88			132	121	94	112	90	na	109	108	129
FreeD	86	100	107	100	88	115	96	125	127	98	107	92	na	96	104	121
	85	104	107	97	89	116	97	128	130	97	112	95	na	96	106	117
	87	106	106	95	89	122	102	130	128	90	112	95	na	99	107	126
	84	107	107	96	89	126	103	132	129	88	114	96	na	100	101	123
	85	111	103	98	89	128	106	133	129	87	110	97	na	102	104	130
	87	110	106	99	88	132	108	135	128	89	110	97	na	103	109	124
	87	109	109	97	88	133	108	136	128	90	110	99	na	105	110	127
	88	110	106	97	87	133	110	136	129	90	117	98	na	107	109	120
	91	110	110	95	88	134	106	136	130	92	116	97	na	102	109	127
	91	113	107	95	89	132	105	136	126	96	114	97	na	103	106	123
	90	109	106	97	88	133	104	138	126	96	113	98	na	100	105	126
	89	109	105	98	87	130	100	136	125	92	117	98	na	100	105	125
	92	104	105	103	88	132	98	137	125	93	115	100	na	101	109	126
	92	108	105	103	88	133	98	137	124	95	112	101	na	101	111	121
	93	104	110	105	89	134	103	139	121	95	113	99	na	100	113	122
	89	103	109	108	86	133	104	138	121	95	113	97	na	100	114	124
	94	106	106	105	86	134	103	136	128	94	115	95	na	101	113	124
	92	110	106	96	86	130	102	136	126	91	107	99	na	100	110	119
	95	108	107	98	88	131	103	137	127	92	109	99	na	101	107	120
	92	109	103	98	88	133	100	140	126	94	114	99	na	102	109	120
	94	111	104	100	89	129	102	132	127	96	112	97	na	103	110	123
	96	113	105	100	90	126	104	134	127	97	117	93	na	104	109	123
	94	114	105	103	90	124	103	135	Measurement ended early due to Lokomat stop	101	114	95	na	104	109	125
	94	116	102	104	88	122	100	132		96	113	91	na	104	108	125
